# Supplementary material for: Integrated Hypothalamic Transcriptome Profiling Reveals the Reproductive Roles of mRNAs and miRNAs in Sheep
Source: Front Genet. 2020 Jan 15;10:1296. doi: 10.3389/fgene.2019.01296 (PMC6974689; doi:10.3389/fgene.2019.01296)
Supplement: Supplementary file 1 [file DataSheet_1.zip]

Archive with 17 entries (17 files):
- Supplementary Materials/captions.docx
- Supplementary Materials/Supplementary Table 1.xlsx
- Supplementary Materials/Supplementary Table 10.xlsx
- Supplementary Materials/Supplementary Table 11.xlsx
- Supplementary Materials/Supplementary Table 12.xlsx
- Supplementary Materials/Supplementary Table 13.xlsx
- Supplementary Materials/Supplementary Table 14.xlsx
- Supplementary Materials/Supplementary Table 15.xlsx
- Supplementary Materials/Supplementary Table 16.xlsx
- Supplementary Materials/Supplementary Table 2.xlsx
- Supplementary Materials/Supplementary Table 3.xlsx
- Supplementary Materials/Supplementary Table 4.xlsx
- Supplementary Materials/Supplementary Table 5.xlsx
- Supplementary Materials/Supplementary Table 6.xlsx
- Supplementary Materials/Supplementary Table 7.xlsx
- Supplementary Materials/Supplementary Table 8.xlsx
- Supplementary Materials/Supplementary Table 9.xlsx
