# Supplementary material for: Integrated Hypothalamic Transcriptome Profiling Reveals the Reproductive Roles of mRNAs and miRNAs in Sheep
Source: Front Genet. 2020 Jan 15;10:1296. doi: 10.3389/fgene.2019.01296 (PMC6974689; doi:10.3389/fgene.2019.01296)
Supplement: Supplementary file 1 [file DataSheet_1.zip › Supplementary Materials/Supplementary Table 1.xlsx]

## Sheet: Sheet1
mRNA/miRNA	Primer Sequence	Product Size (bp)
FOXG1 F1	CAAGTGCTTCGTGAAGGTGC	231
FOXG1 R1	AAGGGAGACATGGGCCAGTA
TTR F1	ATGCAGAGGTGGTGTTCACAG	97
TTR R1	ACAAGGGCGGTGGTAGAGTA
CRH F1	AGCCCCTGAGTTTCTTCCAG	112
CRH R1	GGTCTCATCGAGGTTACCCA
POMC F1	GGACCTCACCACGGAAAGTA	142
POMC R1	GGAAATGGCCCATGACGTAC
β-actin F1	CCAACCGTGAGAAGATGACC	97
β-actin R1	CCCGAGGCGTACAGGGACAG
oar-miR-433-3p	ATGATGGGCTCCTCGGTGT	22
oar-miR-495-3p	CGTGGGAAACAAACATGGTG	22
oar-miRNA-16b	GGGTAGCAGCACGTAAATATTGG	20
oar-miR-143	TGGTGAGATGAAGCACTGTAGCTC	21
oar-miR-U6	CAAGGATGACACGCAAATTCG	21
