# Supplementary material for: Integrated Hypothalamic Transcriptome Profiling Reveals the Reproductive Roles of mRNAs and miRNAs in Sheep
Source: Front Genet. 2020 Jan 15;10:1296. doi: 10.3389/fgene.2019.01296 (PMC6974689; doi:10.3389/fgene.2019.01296)
Supplement: Supplementary file 1 [file DataSheet_1.zip › Supplementary Materials/Supplementary Table 10.xlsx]

## Sheet: Sheet1
Types	PF_H1	PF_H1(percent)	PF_H2	PF_H2(percent)	PF_H3	PF_H3(percent)	PF	PL_H1	PL_H1(percent)	PL_H2	PL_H2(percent)	PL_H3	PL_H3(percent)	PL	MF_H1	MF_H1(percent)	MF_H2	MF_H2(percent)	MF_H3	MF_H3(percent)	MF	ML_H1	ML_H1(percent)	ML_H2	ML_H2(percent)	ML_H3	ML_H3(percent)	ML
total	16505024	1	18082546	1	16076256	1	1	17598411	1	17748714	1	16304936	1	1	17414060	1	15633306	1	14509456	1	1	17586189	1	17153252	1	17007891	1	1
known_miRNA	11256855	0.682	12447676	0.6884	11132743	0.6925	0.687633	11997206	0.6817	12057645	0.6794	10891127	0.668	0.676367	11893975	0.683	11204494	0.7167	10014073	0.6902	0.696633	12134175	0.69	11207870	0.6534	9454413	0.5559	0.6331
rRNA	371188	0.0225	334231	0.0185	314392	0.0196	0.0202	384169	0.0218	305452	0.0172	342853	0.021	0.02	478315	0.0275	220263	0.0141	294367	0.0203	0.0206333	223141	0.0127	603163	0.0352	1459872	0.0858	0.0445667
tRNA	167907	0.0102	156662	0.0087	125683	0.0078	0.0089	209195	0.0119	138892	0.0078	200017	0.0123	0.0106667	177862	0.0102	101560	0.0065	130272	0.009	0.00856667	173383	0.0099	228426	0.0133	932582	0.0548	0.026
snRNA	17043	0.001	9940	0.0005	8774	0.0005	0.000666667	18769	0.0011	16927	0.001	20250	0.0012	0.0011	9860	0.0006	6590	0.0004	12179	0.0008	0.0006	7608	0.0004	12357	0.0007	18138	0.0011	0.000733333
snoRNA	158852	0.0096	73838	0.0041	57686	0.0036	0.00576667	221166	0.0126	170419	0.0096	225658	0.0138	0.012	73191	0.0042	50567	0.0032	206095	0.0142	0.0072	86566	0.0049	149718	0.0087	254057	0.0149	0.0095
other_rfam	4072308	0.2467	4489992	0.2483	3932158	0.2446	0.246533	4228703	0.2403	4596455	0.259	4164865	0.2554	0.251567	4167246	0.2393	3596198	0.23	3475992	0.2396	0.2363	4461207	0.2537	4235577	0.2469	4007569	0.2356	0.2454
repeat	70254	0.0043	67775	0.0037	67587	0.0042	0.00406667	65207	0.0037	58589	0.0033	58185	0.0036	0.00353333	67543	0.0039	68951	0.0044	50379	0.0035	0.00393333	62210	0.0035	87732	0.0051	82802	0.0049	0.0045
exon:+	122235	0.0074	228718	0.0126	177812	0.0111	0.0103667	140275	0.008	114634	0.0065	128619	0.0079	0.00746667	213652	0.0123	187295	0.012	111183	0.0077	0.0106667	205759	0.0117	245738	0.0143	302763	0.0178	0.0146
exon:-	20530	0.0012	8020	0.0004	9990	0.0006	0.000733333	17398	0.001	18519	0.001	25142	0.0015	0.00116667	4234	0.0002	9906	0.0006	3451	0.0002	0.000333333	4787	0.0003	4504	0.0003	14906	0.0009	0.0005
intron:+	46526	0.0028	44528	0.0025	38211	0.0024	0.00256667	55543	0.0032	35265	0.002	42172	0.0026	0.0026	50231	0.0029	33269	0.0021	34059	0.0023	0.00243333	43375	0.0025	59054	0.0034	93786	0.0055	0.0038
intron:-	14275	0.0009	16532	0.0009	36573	0.0023	0.00136667	23090	0.0013	50025	0.0028	21729	0.0013	0.0018	16145	0.0009	10025	0.0006	15480	0.0011	0.000866667	28041	0.0016	24914	0.0015	34639	0.002	0.0017
novel_miRNA	7622	0.0005	18105	0.001	10441	0.0006	0.0007	6604	0.0004	7332	0.0004	6078	0.0004	0.0004	9782	0.0006	7491	0.0005	6358	0.0004	0.0005	13919	0.0008	8859	0.0005	37575	0.0022	0.00116667
other	179429	0.0109	186529	0.0103	164206	0.0102	0.0104667	231086	0.0131	178560	0.0101	178241	0.0109	0.0113667	252024	0.0145	136697	0.0087	155568	0.0107	0.0113	142018	0.0081	285340	0.0166	314789	0.0185	0.0144
