# Supplementary material for: Integrated Hypothalamic Transcriptome Profiling Reveals the Reproductive Roles of mRNAs and miRNAs in Sheep
Source: Front Genet. 2020 Jan 15;10:1296. doi: 10.3389/fgene.2019.01296 (PMC6974689; doi:10.3389/fgene.2019.01296)
Supplement: Supplementary file 1 [file DataSheet_1.zip › Supplementary Materials/Supplementary Table 11.xlsx]

## Sheet: PF vs. MF
miRNA	Target	PITA	miRanda	TargetScan	Position	NR:Seq-id	NR:Score	NR:Evalue	NR:Description	NT:Seq-id	NT:Score	NT:Evalue	NT:Description	Uniprot:UniProtKB-AC	Uniprot:Score	Uniprot:Evalue	Uniprot:Description	COG:gene	COG:Score	COG:Eval	COG:num	Pfam:pfam_ID	Pfam:pfam_Name	Pfam:pfam_Description	GO:biological_process	GO:cellular_component	GO:molecular_function	KEGG:KO	KEGG:Description
Novel_237	ENSOARG00000009551	yes	no	yes	chr16:35170143-35269324:+	gi|803170182|ref|XP_004017076.2|	3291	0	PREDICTED: FYN-binding protein isoform X1 [Ovis aries]	gi|965980875|ref|XM_012097016.2|	2511	0	PREDICTED: Ovis aries FYN binding protein (FYB), transcript variant X4, mRNA	O35601	827	0	FYN-binding protein	.	.	.	.	pfam14603	hSH3	Helically-extended SH3 domain. This domain is the 70 C-terminal residues of ADAP - Adhesion and de-granulation promoting adapter protein. It shows homology to SH3 domains; however, conserved residues of the fold are absent. It thus represents an altered SH3 domain fold. An N-terminal, amphipathic, helix makes extensive contacts to residues of the regular SH3 domain fold thereby creating a composi…	GO:0006955|immune response;GO:0072659|protein localization to plasma membrane;GO:0007165|signal transduction;GO:0050852|T cell receptor signaling pathway;	GO:0015629|actin cytoskeleton;GO:0030054|cell junction;GO:0005829|cytosol;GO:0005634|nucleus;GO:0005886|plasma membrane;	GO:0005102|receptor binding;	K17698	FYB, ADAP; FYN binding protein
Novel_449	ENSOARG00000014169	yes	no	yes	chr12:24395983-24620861:+	gi|803127397|ref|XP_012042492.1|	8260	0	PREDICTED: protein dispatched homolog 1 isoform X3 [Ovis aries]	gi|965963295|ref|XM_012187102.2|	4749	0	PREDICTED: Ovis aries dispatched homolog 1 (Drosophila) (DISP1), transcript variant X3, mRNA	Q96F81	2791	0	Protein dispatched homolog 1	.	.	.	.	pfam02460	Patched	Patched family. The transmembrane protein Patched is a receptor for the morphogene Sonic Hedgehog. This protein associates with the smoothened protein to transduce hedgehog signals.	GO:0007368|determination of left/right symmetry;GO:0060539|diaphragm development;GO:0009953|dorsal/ventral pattern formation;GO:0009880|embryonic pattern specification;GO:0007225|patched ligand maturation;GO:0015833|peptide transport;GO:0070207|protein homotrimerization;GO:0050708|regulation of protein secretion;GO:0007224|smoothened signaling pathway;	GO:0016323|basolateral plasma membrane;GO:0016021|integral component of membrane;	GO:0015197|peptide transporter activity;	.	.
Novel_262	ENSOARG00000011238	yes	no	yes	chr6:112657724-112740466:+	gi|803244466|ref|XP_011982288.1|	6586	0	PREDICTED: uncharacterized protein KIAA0232 homolog isoform X2 [Ovis aries musimon]	gi|965943543|ref|XM_015096653.1|	4527	0	PREDICTED: Ovis aries KIAA0232 ortholog (KIAA0232), transcript variant X1, mRNA	Q92628	2228	0	Uncharacterized protein KIAA0232	.	.	.	.	pfam15376	DUF4603	Domain of unknown function (DUF4603). This protein family is a domain of unknown function. In particular, this domain lies at the C-terminal end of a protein found in eukaryotes.	.	.	GO:0005524|ATP binding;	.	.
Novel_327	ENSOARG00000002484	yes	no	yes	chr24:3078245-3172843:-	gi|752422111|ref|XP_011230257.1|	5426	0	PREDICTED: LOW QUALITY PROTEIN: CREB-binding protein [Ailuropoda melanoleuca]	gi|966002408|ref|XM_015104056.1|	5693	0	PREDICTED: Ovis aries CREB binding protein (CREBBP), transcript variant X1, mRNA	Q92793	258	3e-67	CREB-binding protein	SPAC631.02	81.6	2e-14	COG5076	pfam08214	KAT11	Histone acetylation protein. Histone acetylation is required in many cellular processes including transcription, DNA repair, and chromatin assembly. This family contains the fungal KAT11 protein (previously known as RTT109) which is required for H3K56 acetylation. Loss of KAT11 results in the loss of H3K56 acetylation, both on bulk histone and on chromatin. KAT11 and H3K56 acetylation appear to c…	GO:0044255|cellular lipid metabolic process;GO:0034644|cellular response to UV;GO:0042733|embryonic digit morphogenesis;GO:0016573|histone acetylation;GO:0042592|homeostatic process;GO:0018076|N-terminal peptidyl-lysine acetylation;GO:0000122|negative regulation of transcription from RNA polymerase II promoter;GO:0007219|Notch signaling pathway;GO:0045893|positive regulation of transcription, DNA…	GO:0005737|cytoplasm;GO:0000123|histone acetyltransferase complex;GO:0016604|nuclear body;GO:0000790|nuclear chromatin;GO:0005654|nucleoplasm;GO:0005634|nucleus;	GO:0016407|acetyltransferase activity;GO:0003682|chromatin binding;GO:0000987|core promoter proximal region sequence-specific DNA binding;GO:0003684|damaged DNA binding;GO:0004402|histone acetyltransferase activity;GO:0043426|MRF binding;GO:0002039|p53 binding;GO:0034212|peptide N-acetyltransferase activity;GO:0001102|RNA polymerase II activating transcription factor binding;GO:0001105|RNA polyme…	K04498	EP300, CREBBP, KAT3; E1A/CREB-binding protein [EC:2.3.1.48]
Novel_449	ENSOARG00000000473	yes	no	yes	chr14:24960829-24989519:+	gi|965973066|ref|XP_014955937.1|	2521	0	PREDICTED: LOW QUALITY PROTEIN: adhesion G-protein coupled receptor G5 isoform X1 [Ovis aries]	gi|965973065|ref|XM_015100451.1|	2800	0	PREDICTED: Ovis aries adhesion G protein-coupled receptor G5 (ADGRG5), transcript variant X1, mRNA	Q3V3Z3	657	0	Adhesion G-protein coupled receptor G5	.	.	.	.	pfam00002	7tm_2	7 transmembrane receptor (Secretin family). This family is known as Family B, the secretin-receptor family or family 2 of the G-protein-coupled receptors (GCPRs).They have been described in many animal species, but not in plants, fungi or prokaryotes. Three distinct sub-families are recognized. Subfamily B1 contains classical hormone receptors, such as receptors for secretin and glucagon, that ar…	GO:0007166|cell surface receptor signaling pathway;	GO:0016021|integral component of membrane;GO:0005886|plasma membrane;	GO:0004930|G-protein coupled receptor activity;	K08459	GPR114; G protein-coupled receptor 114
Novel_327	ENSOARG00000003533	yes	no	yes	chr16:3197706-3199817:+	gi|471361393|ref|XP_004371262.1|	1279	3e-175	PREDICTED: T-cell leukemia homeobox protein 3 [Trichechus manatus latirostris]	gi|965863096|ref|XM_015108715.1|	768	0	PREDICTED: Ovis aries musimon T-cell leukemia homeobox 3 (TLX3), transcript variant X2, mRNA	O43711	474	8e-168	T-cell leukemia homeobox protein 3	.	.	.	.	pfam00046	Homeobox	Homeobox domain.	GO:0007417|central nervous system development;GO:0045665|negative regulation of neuron differentiation;GO:0048665|neuron fate specification;GO:0001764|neuron migration;GO:0002087|regulation of respiratory gaseous exchange by neurological system process;GO:0006355|regulation of transcription, DNA-templated;GO:0007585|respiratory gaseous exchange;	GO:0005634|nucleus;	GO:0043565|sequence-specific DNA binding;	K15607	TLX3, HOX11L2; T-cell leukemia homeobox protein 3
Novel_327	ENSOARG00000003537	yes	no	yes	chr8:75723412-76215024:-	gi|965951282|ref|XP_014952964.1|	44376	0	PREDICTED: nesprin-1 isoform X6 [Ovis aries]	gi|965951281|ref|XM_015097478.1|	25524	0	PREDICTED: Ovis aries spectrin repeat containing, nuclear envelope 1 (SYNE1), transcript variant X12, mRNA	Q8NF91	15200	0	Nesprin-1	ECU09g0290	135	6e-31	COG5069	pfam00307	CH	Calponin homology (CH) domain. The CH domain is found in both cytoskeletal proteins and signal transduction proteins. The CH domain is involved in actin binding in some members of the family. However in calponins there is evidence that the CH domain is not involved in its actin binding activity. Most member proteins have from two to four copies of the CH domain, however some proteins such as calp…	GO:0090286|cytoskeletal anchoring at nuclear membrane;GO:0007030|Golgi organization;GO:0042692|muscle cell differentiation;GO:0090292|nuclear matrix anchoring at nuclear membrane;GO:0006997|nucleus organization;	GO:0005737|cytoplasm;GO:0005856|cytoskeleton;GO:0005794|Golgi apparatus;GO:0016021|integral component of membrane;GO:0034993|LINC complex;GO:0005635|nuclear envelope;GO:0031965|nuclear membrane;GO:0005640|nuclear outer membrane;GO:0005654|nucleoplasm;GO:0005634|nucleus;GO:0045211|postsynaptic membrane;GO:0030017|sarcomere;	GO:0003779|actin binding;GO:0051015|actin filament binding;GO:0005521|lamin binding;GO:0044822|poly(A) RNA binding;GO:0042803|protein homodimerization activity;	K19326	SYNE1; nesprin-1
Novel_237	ENSOARG00000005746	yes	no	yes	chr14:47552471-47568888:-	gi|803147074|ref|XP_012045765.1|	3689	0	PREDICTED: mitogen-activated protein kinase kinase kinase kinase 1 isoform X2 [Ovis aries]	gi|965974065|ref|XM_012190376.2|	1444	0	PREDICTED: Ovis aries mitogen-activated protein kinase kinase kinase kinase 1 (MAP4K1), transcript variant X3, mRNA	Q92918	1266	0	Mitogen-activated protein kinase kinase kinase kinase 1	.	.	.	.	pfam00069	Pkinase	Protein kinase domain.	GO:0007257|activation of JUN kinase activity;GO:0000185|activation of MAPKKK activity;GO:0008283|cell proliferation;GO:0035556|intracellular signal transduction;GO:0018105|peptidyl-serine phosphorylation;GO:0046777|protein autophosphorylation;GO:0006468|protein phosphorylation;GO:0006950|response to stress;	GO:0005737|cytoplasm;GO:0016020|membrane;	GO:0005524|ATP binding;GO:0008349|MAP kinase kinase kinase kinase activity;GO:0004672|protein kinase activity;GO:0004674|protein serine/threonine kinase activity;	K04408	MAP4K1, HPK1; mitogen-activated protein kinase kinase kinase kinase 1 [EC:2.7.11.1]
Novel_237	ENSOARG00000005741	yes	no	yes	chr11:36435040-36455430:+	gi|965959852|ref|XP_014954207.1|	1829	0	PREDICTED: protein FAM117A [Ovis aries]	gi|850486717|gb|CP011896.1|	3042	0	Ovis canadensis canadensis isolate 43U chromosome 11 sequence	Q9C073	623	0	Protein FAM117A	.	.	.	.	pfam15388	FAM117	Protein Family FAM117. This protein family is a domain of unknown function found in eukaryotes. Proteins in this family are typically between 269 and 453 amino acids in length. There are two conserved sequence motifs: RRT and TQT.	.	GO:0005576|extracellular region;	GO:0008289|lipid binding;	.	.
Novel_206	ENSOARG00000009376	yes	no	yes	chr1:110610853-110613480:-	gi|149759831|ref|XP_001503926.1|	1300	1e-177	PREDICTED: upstream stimulatory factor 1 isoform X1 [Equus caballus]	gi|965908279|ref|XM_012168156.2|	854	0	PREDICTED: Ovis aries musimon upstream transcription factor 1 (USF1), transcript variant X6, mRNA	Q6XBT4	504	5e-179	Upstream stimulatory factor 1	.	.	.	.	pfam00010	HLH	Helix-loop-helix DNA-binding domain.	GO:0032869|cellular response to insulin stimulus;GO:0019086|late viral transcription;GO:0055088|lipid homeostasis;GO:0000432|positive regulation of transcription from RNA polymerase II promoter by glucose;GO:0001666|response to hypoxia;GO:0009411|response to UV;GO:0006366|transcription from RNA polymerase II promoter;	GO:0005654|nucleoplasm;GO:0005667|transcription factor complex;	GO:0043565|sequence-specific DNA binding;GO:0003705|transcription factor activity, RNA polymerase II distal enhancer sequence-specific binding;	K09106	USF; upstream stimulatory factor
Novel_237	ENSOARG00000001590	yes	no	yes	chr11:34194577-34205303:-	gi|965959547|ref|XP_014954167.1|	7855	0	PREDICTED: LOW QUALITY PROTEIN: retinoic acid-induced protein 1 [Ovis aries]	gi|965959546|ref|XM_015098681.1|	2944	0	PREDICTED: Ovis aries retinoic acid induced 1 (RAI1), transcript variant X1, mRNA	Q7Z5J4	2485	0	Retinoic acid-induced protein 1	.	.	.	.	pfam13771	zf-HC5HC2H	PHD-like zinc-binding domain. The members of this family are annotated as containing PHD domain, but the zinc-binding region here is not typical of PHD domains. The conformation here is a well-conserved cysteine-histidine rich region spanning 90 residues, where the Cys and His are arranged as HxxC(31)CxxC(6)CxxCxxxxCxxxxHxxC (21)CxxH.	GO:0032922|circadian regulation of gene expression;GO:0040015|negative regulation of multicellular organism growth;GO:0045944|positive regulation of transcription from RNA polymerase II promoter;GO:0045893|positive regulation of transcription, DNA-templated;GO:0001501|skeletal system development;	GO:0005739|mitochondrion;GO:0005654|nucleoplasm;GO:0005634|nucleus;	GO:0035326|enhancer binding;GO:0003700|transcription factor activity, sequence-specific DNA binding;GO:0008270|zinc ion binding;	.	.
Novel_237	ENSOARG00000009557	yes	no	yes	chr3:209466456-209490869:+	gi|426225690|ref|XP_004006996.1|	4639	0	PREDICTED: A-kinase anchor protein 3 isoform X1 [Ovis aries]	gi|850480667|gb|CP011888.1|	3076	0	Ovis canadensis canadensis isolate 43U chromosome 3 sequence	O77797	93.2	2e-17	A-kinase anchor protein 3	.	.	.	.	pfam05716	AKAP_110	A-kinase anchor protein 110 kDa (AKAP 110). This family consists of several mammalian protein kinase A anchoring protein 3 (PRKA3) or A-kinase anchor protein 110 kDa (AKAP 110) sequences. Agents that increase intracellular cAMP are potent stimulators of sperm motility. Anchoring inhibitor peptides, designed to disrupt the interaction of the cAMP-dependent protein kinase A (PKA) with A kinase-anch…	GO:0010738|regulation of protein kinase A signaling;	GO:0001669|acrosomal vesicle;GO:0005737|cytoplasm;GO:0035686|sperm fibrous sheath;GO:0097228|sperm principal piece;	GO:0051018|protein kinase A binding;	K16520	AKAP3; A-kinase anchor protein 3
Novel_206	ENSOARG00000006041	yes	no	yes	chr11:53044519-53118141:-	gi|803126006|ref|XP_012041896.1|	6259	0	PREDICTED: LOW QUALITY PROTEIN: trinucleotide repeat-containing gene 6C protein isoform X1 [Ovis aries]	gi|965961596|ref|XM_012186506.2|	3856	0	PREDICTED: Ovis aries trinucleotide repeat containing 6C (TNRC6C), transcript variant X1, mRNA	Q9HCJ0	1823	0	Trinucleotide repeat-containing gene 6C protein	.	.	.	.	pfam10427	Ago_hook	Argonaute hook. This region has been called the argonaute hook. It has been shown to bind to the Piwi domain pfam02171 of Argnonaute proteins.	GO:0035195|gene silencing by miRNA;GO:0035278|negative regulation of translation involved in gene silencing by miRNA;GO:0048015|phosphatidylinositol-mediated signaling;GO:1900153|positive regulation of nuclear-transcribed mRNA catabolic process, deadenylation-dependent decay;GO:0060213|positive regulation of nuclear-transcribed mRNA poly(A) tail shortening;GO:0035194|posttranscriptional gene sile…	GO:0005829|cytosol;	GO:0000166|nucleotide binding;GO:0003723|RNA binding;	K18412	TNRC6, GW182; trinucleotide repeat-containing gene 6 protein
Novel_327	ENSOARG00000001590	yes	no	yes	chr11:34194577-34205303:-	gi|965959547|ref|XP_014954167.1|	7855	0	PREDICTED: LOW QUALITY PROTEIN: retinoic acid-induced protein 1 [Ovis aries]	gi|965959546|ref|XM_015098681.1|	2944	0	PREDICTED: Ovis aries retinoic acid induced 1 (RAI1), transcript variant X1, mRNA	Q7Z5J4	2485	0	Retinoic acid-induced protein 1	.	.	.	.	pfam13771	zf-HC5HC2H	PHD-like zinc-binding domain. The members of this family are annotated as containing PHD domain, but the zinc-binding region here is not typical of PHD domains. The conformation here is a well-conserved cysteine-histidine rich region spanning 90 residues, where the Cys and His are arranged as HxxC(31)CxxC(6)CxxCxxxxCxxxxHxxC (21)CxxH.	GO:0032922|circadian regulation of gene expression;GO:0040015|negative regulation of multicellular organism growth;GO:0045944|positive regulation of transcription from RNA polymerase II promoter;GO:0045893|positive regulation of transcription, DNA-templated;GO:0001501|skeletal system development;	GO:0005739|mitochondrion;GO:0005654|nucleoplasm;GO:0005634|nucleus;	GO:0035326|enhancer binding;GO:0003700|transcription factor activity, sequence-specific DNA binding;GO:0008270|zinc ion binding;	.	.
Novel_237	ENSOARG00000003354	yes	no	yes	chr17:39876313-39943090:-	gi|803287843|ref|XP_012003580.1|	4423	0	PREDICTED: folliculin-interacting protein 2 isoform X4 [Ovis aries musimon]	gi|965869013|ref|XM_012148195.2|	2868	0	PREDICTED: Ovis aries musimon folliculin interacting protein 2 (FNIP2), transcript variant X7, mRNA	Q9P278	892	0	Folliculin-interacting protein 2	.	.	.	.	pfam14637	FNIP_M	Folliculin-interacting protein middle domain. This is the middle domain of folliculin-interacting proteins.	GO:0008630|intrinsic apoptotic signaling pathway in response to DNA damage;GO:0000122|negative regulation of transcription from RNA polymerase II promoter;GO:0033138|positive regulation of peptidyl-serine phosphorylation;GO:0031334|positive regulation of protein complex assembly;GO:0006468|protein phosphorylation;GO:0001932|regulation of protein phosphorylation;	GO:0005737|cytoplasm;GO:0005815|microtubule organizing center;GO:0005654|nucleoplasm;GO:0005886|plasma membrane;	.	.	.
Novel_327	ENSOARG00000006483	yes	no	yes	chr26:6029922-6032441:+	gi|803296253|ref|XP_012007744.1|	659	9e-79	PREDICTED: protein FAM90A1 isoform X2 [Ovis aries musimon]	gi|966006403|ref|XM_015104522.1|	423	0	PREDICTED: Ovis aries family with sequence similarity 90 member A1 (FAM90A1), transcript variant X1, mRNA	A6NJQ4	57	2e-07	Putative protein FAM90A8P	.	.	.	.	pfam15288	zf-CCHC_6	Zinc knuckle. This Zinc knuckle is found in FAM90A mammalian proteins.	GO:0051260|protein homooligomerization;	.	.	.	.
Novel_449	ENSOARG00000020011	yes	no	yes	chr7:27826667-28023677:-	gi|426232942|ref|XP_004010477.1|	1309	1e-163	PREDICTED: diphthine--ammonia ligase isoform X1 [Ovis aries]	gi|850484816|gb|CP011892.1|	4453	0	Ovis canadensis canadensis isolate 43U chromosome 7 sequence	Q2HJF5	217	3e-69	Diphthine--ammonia ligase	SPBC577.12_1	245	8e-71	COG2102	pfam01902	ATP_bind_4	ATP-binding region. This family of proteins probably binds ATP. This domain is about 200 amino acids long with a strongly conserved motif SGGKD at the N terminus.In some members of this family this domain is associated with pfam01042.	GO:0017183|peptidyl-diphthamide biosynthetic process from peptidyl-histidine;GO:1903955|positive regulation of protein targeting to mitochondrion;GO:0031647|regulation of protein stability;	GO:0005730|nucleolus;	GO:0005524|ATP binding;GO:0017178|diphthine-ammonia ligase activity;	K06927	DPH6; diphthine-ammonia ligase [EC:6.3.1.14]
Novel_327	ENSOARG00000005569	yes	no	yes	chr23:58144032-58260125:+	gi|803232169|ref|XP_011976258.1|	5514	0	PREDICTED: zinc finger protein 532 isoform X3 [Ovis aries musimon]	gi|965999479|ref|XM_015103553.1|	3153	0	PREDICTED: Ovis aries zinc finger protein 532 (ZNF532), transcript variant X1, mRNA	Q9HCE3	1950	0	Zinc finger protein 532	.	.	.	.	pfam02591	DUF164	Putative zinc ribbon domain. Structural modelling suggests this domain may bind nucleic acids.	GO:0006351|transcription, DNA-templated;	GO:0005634|nucleus;	GO:0046872|metal ion binding;GO:0043565|sequence-specific DNA binding;GO:0003700|transcription factor activity, sequence-specific DNA binding;GO:0044212|transcription regulatory region DNA binding;	.	.
Novel_261	ENSOARG00000009700	yes	no	yes	chr2:159880355-159937836:-	gi|965846814|ref|XP_014963062.1|	7238	0	PREDICTED: methyl-CpG-binding domain protein 5 isoform X2 [Ovis aries musimon]	gi|965921758|ref|XM_015093426.1|	5362	0	PREDICTED: Ovis aries methyl-CpG binding domain protein 5 (MBD5), transcript variant X2, mRNA	Q9P267	955	0	Methyl-CpG-binding domain protein 5	.	.	.	.	pfam00855	PWWP	PWWP domain. The PWWP domain is named after a conserved Pro-Trp-Trp-Pro motif. The domain binds to Histone-4 methylated at lysine-20, H4K20me, suggesting that it is methyl-lysine recognition motif. Removal of two conserved aromatic residues in a hydrophobic cavity created by this domain within the full-length protein, Pdp1, abolishes the interaction o f the protein with H4K20me3. In fission yeast…	GO:0042593|glucose homeostasis;GO:0007399|nervous system development;GO:0060399|positive regulation of growth hormone receptor signaling pathway;GO:0040014|regulation of multicellular organism growth;GO:0044708|single-organism behavior;	GO:0010369|chromocenter;GO:0070062|extracellular exosome;GO:0005634|nucleus;	GO:0003682|chromatin binding;	.	.
Novel_327	ENSOARG00000000862	yes	no	yes	chr14:58834145-58835192:+	gi|965975103|ref|XP_014956187.1|	1341	0	PREDICTED: LOW QUALITY PROTEIN: myeloid-associated differentiation marker [Ovis aries]	gi|965975102|ref|XM_015100701.1|	903	0	PREDICTED: Ovis aries myeloid-associated differentiation marker (MYADM), transcript variant X1, mRNA	Q96S97	459	4e-161	Myeloid-associated differentiation marker	.	.	.	.	pfam01284	MARVEL	Membrane-associating domain. MARVEL domain-containing proteins are often found in lipid-associating proteins - such as Occludin and MAL family proteins. It may be part of the machinery of membrane apposition events, such as transport vesicle biogenesis.	GO:0061028|establishment of endothelial barrier;GO:0031579|membrane raft organization;GO:0030837|negative regulation of actin filament polymerization;GO:0010629|negative regulation of gene expression;GO:0034115|negative regulation of heterotypic cell-cell adhesion;GO:0090038|negative regulation of protein kinase C signaling;GO:0001933|negative regulation of protein phosphorylation;GO:0030335|posi…	GO:0005911|cell-cell junction;GO:0030864|cortical actin cytoskeleton;GO:0070062|extracellular exosome;GO:0016021|integral component of membrane;GO:0045121|membrane raft;GO:0005886|plasma membrane;GO:0001726|ruffle;	.	.	.
Novel_237	ENSOARG00000001758	yes	no	yes	chrJH922317.1:7964-22462:-	gi|966013063|ref|XP_014960688.1|	5088	0	PREDICTED: LOW QUALITY PROTEIN: serine/threonine-protein kinase LMTK1 isoform X1 [Ovis aries]	gi|965787440|ref|XM_012109462.2|	2504	0	PREDICTED: Ovis aries musimon serine/threonine-protein kinase LMTK1 (LOC101101878), transcript variant X7, mRNA	Q6ZMQ8	662	0	Serine/threonine-protein kinase LMTK1	.	.	.	.	pfam07714	Pkinase_Tyr	Protein tyrosine kinase.	.	GO:0016021|integral component of membrane;GO:0048471|perinuclear region of cytoplasm;	GO:0005524|ATP binding;GO:0004674|protein serine/threonine kinase activity;	K17480	AATK, LMTK1; lemur tyrosine kinase 1 [EC:2.7.10.1]
Novel_449	ENSOARG00000009520	yes	no	yes	chr2:37665532-37678957:+	gi|965918840|ref|XP_014948258.1|	1267	3e-156	PREDICTED: LOW QUALITY PROTEIN: BAG family molecular chaperone regulator 1 isoform X1 [Ovis aries]	gi|850477813|gb|CP011887.1|	3681	0	Ovis canadensis canadensis isolate 43U chromosome 2 sequence	Q99933	390	2e-121	BAG family molecular chaperone regulator 1	.	.	.	.	pfam02179	BAG	BAG domain. Domain present in Hsp70 regulators.	GO:0006915|apoptotic process;GO:0007166|cell surface receptor signaling pathway;GO:0070389|chaperone cofactor-dependent protein refolding;GO:0043066|negative regulation of apoptotic process;GO:1900034|regulation of cellular response to heat;	GO:0005737|cytoplasm;GO:0005829|cytosol;GO:0005634|nucleus;	GO:0000774|adenyl-nucleotide exchange factor activity;GO:0005057|receptor signaling protein activity;	K09555	BAG1; BCL2-associated athanogene 1
Novel_237	ENSOARG00000006403	yes	no	yes	chr15:48505514-48506482:+	gi|426244999|ref|XP_004016303.1|	1520	0	PREDICTED: olfactory receptor 51S1 [Ovis aries]	gi|965976270|ref|XM_004016254.3|	969	0	PREDICTED: Ovis aries olfactory receptor 51S1 (LOC101110085), mRNA	Q8NGJ8	485	5e-171	Olfactory receptor 51S1	.	.	.	.	pfam00001	7tm_1	7 transmembrane receptor (rhodopsin family). This family contains, amongst other G-protein-coupled receptors (GCPRs), members of the opsin family, which have been considered to be typical members of the rhodopsin superfamily. They share several motifs, mainly the seven transmembrane helices, GCPRs of the rhodopsin superfamily. All opsins bind a chromophore, such as 11-cis-retinal. The function of…	GO:0007165|signal transduction;	GO:0016021|integral component of membrane;GO:0005886|plasma membrane;	GO:0004930|G-protein coupled receptor activity;GO:0004984|olfactory receptor activity;	K04257	OLFR; olfactory receptor
Novel_449	ENSOARG00000005855	yes	no	yes	chr21:14540184-14546668:+	gi|426252231|ref|XP_004019818.1|	1235	8e-152	PREDICTED: heat shock cognate 71 kDa protein-like, partial [Ovis aries]	gi|850493339|gb|CP011906.1|	2961	0	Ovis canadensis canadensis isolate 43U chromosome 21 sequence	Q5NVM9	474	2e-146	Heat shock cognate 71 kDa protein	YER103w	339	2e-99	COG0443	pfam00012	HSP70	Hsp70 protein. Hsp70 chaperones help to fold many proteins. Hsp70 assisted folding involves repeated cycles of substrate binding and release. Hsp70 activity is ATP dependent. Hsp70 proteins are made up of two regions: the amino terminus is the ATPase domain and the carboxyl terminus is the substrate binding region.	GO:0006397|mRNA processing;GO:0045892|negative regulation of transcription, DNA-templated;GO:0008380|RNA splicing;	GO:0030529|ribonucleoprotein complex;GO:0042470|melanosome;GO:0005730|nucleolus;GO:0005634|nucleus;GO:0005886|plasma membrane;GO:0000974|Prp19 complex;GO:0005681|spliceosomal complex;	GO:0005524|ATP binding;	.	.
Novel_449	ENSOARG00000013065	yes	no	yes	chr3:167814439-167840345:-	gi|426225057|ref|XP_004006684.1|	1982	0	PREDICTED: inhibitor of nuclear factor kappa-B kinase-interacting protein isoform X1 [Ovis aries]	gi|850480667|gb|CP011888.1|	5432	0	Ovis canadensis canadensis isolate 43U chromosome 3 sequence	A2VE53	697	0	Inhibitor of nuclear factor kappa-B kinase-interacting protein	.	.	.	.	pfam02463	SMC_N	RecF/RecN/SMC N terminal domain. This domain is found at the N terminus of SMC proteins. The SMC (structural maintenance of chromosomes) superfamily proteins have ATP-binding domains at the N- and C-termini, and two extended coiled-coil domains separated by a hinge in the middle. The eukaryotic SMC proteins form two kind of heterodimers: the SMC1/SMC3 and the SMC2/SMC4 types. These heterodimers c…	.	GO:0005783|endoplasmic reticulum;GO:0005789|endoplasmic reticulum membrane;GO:0016021|integral component of membrane;GO:0016020|membrane;	.	.	.
Novel_449	ENSOARG00000009224	yes	no	yes	chr10:21807469-21831130:-	gi|803110028|ref|XP_012039907.1|	2683	0	PREDICTED: serine/threonine-protein kinase Nek3 isoform X1 [Ovis aries]	gi|965955374|ref|XM_012184517.2|	3281	0	PREDICTED: Ovis aries NIMA-related kinase 3 (NEK3), transcript variant X1, mRNA	P51956	857	0	Serine/threonine-protein kinase Nek3	.	.	.	.	pfam00069	Pkinase	Protein kinase domain.	GO:0051301|cell division;GO:0007059|chromosome segregation;GO:0030010|establishment of cell polarity;GO:0007017|microtubule-based process;GO:0007067|mitotic nuclear division;GO:0048812|neuron projection morphogenesis;GO:0006468|protein phosphorylation;GO:0090043|regulation of tubulin deacetylation;	GO:0030424|axon;GO:0005813|centrosome;GO:0005737|cytoplasm;GO:0005634|nucleus;	GO:0005524|ATP binding;GO:0046872|metal ion binding;GO:0004674|protein serine/threonine kinase activity;	K08857	NEK; NIMA (never in mitosis gene a)-related kinase [EC:2.7.11.1]
Novel_384	ENSOARG00000025681	no	yes	yes	chr17:49552168-49566888:-	gi|440912503|gb|ELR62065.1|	331	1e-30	hypothetical protein M91_17522, partial [Bos mutus]	gi|850491151|gb|CP011902.1|	4627	0	Ovis canadensis canadensis isolate 43U chromosome 17 sequence	Q588U8	129	4e-29	Craniofacial development protein 2	.	.	.	.	pfam15498	Dendrin	Nephrin and CD2AP-binding protein, Dendrin. Dendrin is a family of eukaryotic proteins found in the podocytes of the kidneys. Dendrin, originally identified in telencephalic dendrites, is a constituent of the slit diaphragm, SD, complex of podocytes, where it directly binds to nephrin and CD2AP. Kidney podocytes and their slit diaphragms (SDs) form the final barrier to urinary protein loss. SD pr…	.	GO:0005737|cytoplasm;GO:0005634|nucleus;	.	.	.
Novel_385	ENSOARG00000015398	yes	no	yes	chr24:35588060-35603340:-	gi|803197108|ref|XP_011959917.1|	2848	0	PREDICTED: mucin-3A-like [Ovis aries]	gi|803197107|ref|XM_012104527.1|	3208	0	PREDICTED: Ovis aries mucin-3A-like (LOC105604785), mRNA	Q9H195	98.6	6e-19	Mucin-3B (Fragments)	.	.	.	.	pfam01390	SEA	SEA domain. Domain found in Sea urchin sperm protein, Enterokinase, Agrin (SEA). Proposed function of regulating or binding carbohydrate side chains. Recently a proteolytic activity has been shown for a SEA domain.	GO:0016266|O-glycan processing;	GO:0005796|Golgi lumen;GO:0016021|integral component of membrane;	.	.	.
Novel_237	ENSOARG00000000873	yes	no	yes	chr14:58842282-58863330:+	gi|125558|sp|P05128.1|KPCG_BOVIN	3196	0	RecName: Full=Protein kinase C gamma type; Short=PKC-gamma	gi|965910764|ref|XM_012170821.2|	2631	0	PREDICTED: Ovis aries musimon protein kinase C, gamma (PRKCG), transcript variant X2, mRNA	P05128	1238	0	Protein kinase C gamma type (Fragment)	.	.	.	.	pfam00069	Pkinase	Protein kinase domain.	GO:0035556|intracellular signal transduction;GO:0043524|negative regulation of neuron apoptotic process;GO:1901799|negative regulation of proteasomal protein catabolic process;GO:0031397|negative regulation of protein ubiquitination;GO:0018105|peptidyl-serine phosphorylation;GO:0042752|regulation of circadian rhythm;GO:0032095|regulation of response to food;GO:0043278|response to morphine;GO:0048…	GO:0030054|cell junction;GO:0005829|cytosol;GO:0030425|dendrite;GO:0005622|intracellular;GO:0048471|perinuclear region of cytoplasm;GO:0005886|plasma membrane;GO:0045202|synapse;	GO:0005524|ATP binding;GO:0004697|protein kinase C activity;GO:0004674|protein serine/threonine kinase activity;GO:0008270|zinc ion binding;	.	.
Novel_237	ENSOARG00000003788	yes	no	yes	chr1:103953269-103957605:-	gi|803255972|ref|XP_011987944.1|	1119	2e-143	PREDICTED: mucin-1 isoform X2 [Ovis aries musimon]	gi|942063121|ref|XM_005898680.2|	1223	0	PREDICTED: Bos mutus mucin 1, cell surface associated (MUC1), mRNA	Q8WML4	387	4e-125	Mucin-1	.	.	.	.	pfam01390	SEA	SEA domain. Domain found in Sea urchin sperm protein, Enterokinase, Agrin (SEA). Proposed function of regulating or binding carbohydrate side chains. Recently a proteolytic activity has been shown for a SEA domain.	.	GO:0016324|apical plasma membrane;GO:0005737|cytoplasm;GO:0016021|integral component of membrane;GO:0005634|nucleus;	.	K06568	MUC1; mucin 1, transmembrane
Novel_262	ENSOARG00000001869	yes	no	yes	chr20:15223394-15237353:-	gi|556747279|ref|XP_005969097.1|	1043	2e-141	PREDICTED: triggering receptor expressed on myeloid cells 1 [Pantholops hodgsonii]	gi|965992425|ref|XM_012100640.2|	669	0	PREDICTED: Ovis aries triggering receptor expressed on myeloid cells 1 (TREM1), transcript variant X1, mRNA	Q6QUN5	379	3e-132	Triggering receptor expressed on myeloid cells 1	.	.	.	.	pfam07686	V-set	Immunoglobulin V-set domain. This domain is found in antibodies as well as neural protein P0 and CTL4 amongst others.	.	GO:0016021|integral component of membrane;	.	K14362	TREM1; triggering receptor expressed on myeloid cells 1
Novel_237	ENSOARG00000009821	yes	no	yes	chrX:6312886-6316235:+	gi|965787252|ref|XP_014953743.1|	692	1e-85	PREDICTED: uncharacterized protein LOC106991392 [Ovis aries musimon]	gi|850477813|gb|CP011887.1|	520	0	Ovis canadensis canadensis isolate 43U chromosome 2 sequence	P03340	155	2e-41	Gag polyprotein	.	.	.	.	pfam02093	Gag_p30	Gag P30 core shell protein. According to Swiss-Prot annotation this protein is the viral core shell protein. P30 is essential for viral assembly.	GO:0039702|viral budding via host ESCRT complex;GO:0019076|viral release from host cell;	GO:0020002|host cell plasma membrane;GO:0016020|membrane;GO:0019013|viral nucleocapsid;	GO:0003723|RNA binding;GO:0039660|structural constituent of virion;GO:0008270|zinc ion binding;	.	.
Novel_327	ENSOARG00000004743	yes	no	yes	chrX:77185295-77193890:-	gi|556739264|ref|XP_005965190.1|	2355	0	PREDICTED: V-type proton ATPase subunit S1 [Pantholops hodgsonii]	gi|556739263|ref|XM_005965128.1|	1948	0	PREDICTED: Pantholops hodgsonii ATPase, H+ transporting, lysosomal accessory protein 1 (ATP6AP1), mRNA	P40682	811	0	V-type proton ATPase subunit S1	.	.	.	.	pfam05827	ATP-synt_S1	Vacuolar ATP synthase subunit S1 (ATP6S1). This family consists of eukaryotic vacuolar ATP synthase subunit S1 proteins. It also contains BIG1 ER integral membrane proteins which are involved in cell wall organisation and biogenesis.	GO:0015991|ATP hydrolysis coupled proton transport;GO:0051656|establishment of organelle localization;GO:0045851|pH reduction;GO:0045780|positive regulation of bone resorption;GO:0070374|positive regulation of ERK1 and ERK2 cascade;GO:0045921|positive regulation of exocytosis;GO:0045669|positive regulation of osteoblast differentiation;GO:2001206|positive regulation of osteoclast development;	GO:0070062|extracellular exosome;GO:0016021|integral component of membrane;GO:0033180|proton-transporting V-type ATPase, V1 domain;GO:0005774|vacuolar membrane;	GO:0005524|ATP binding;GO:0046933|proton-transporting ATP synthase activity, rotational mechanism;GO:0046961|proton-transporting ATPase activity, rotational mechanism;	K03662	ATPeVS1, ATP6S1; V-type H+-transporting ATPase S1 subunit
Novel_384	ENSOARG00000002285	yes	yes	yes	chr11:51482992-51494908:-	gi|803125923|ref|XP_012041866.1|	4868	0	PREDICTED: lysosomal alpha-glucosidase isoform X1 [Ovis aries]	gi|965961508|ref|XM_012186479.2|	2787	0	PREDICTED: Ovis aries glucosidase, alpha; acid (GAA), transcript variant X4, mRNA	Q9MYM4	1751	0	Lysosomal alpha-glucosidase	alr4773	312	2e-91	COG1501	pfam01055	Glyco_hydro_31	Glycosyl hydrolases family 31. Glycosyl hydrolases are key enzymes of carbohydrate metabolizm. Family 31 comprises of enzymes that are, or similar to, alpha- galactosidases.	GO:0060048|cardiac muscle contraction;GO:0002086|diaphragm contraction;GO:0005980|glycogen catabolic process;GO:0003007|heart morphogenesis;GO:0007626|locomotory behavior;GO:0007040|lysosome organization;GO:0046716|muscle cell cellular homeostasis;GO:0050885|neuromuscular process controlling balance;GO:0050884|neuromuscular process controlling posture;GO:0002026|regulation of the force of heart c…	GO:0070062|extracellular exosome;GO:0005765|lysosomal membrane;	GO:0004558|alpha-1,4-glucosidase activity;GO:0030246|carbohydrate binding;GO:0032450|maltose alpha-glucosidase activity;GO:0004574|oligo-1,6-glucosidase activity;	K12316	GAA; lysosomal alpha-glucosidase [EC:3.2.1.20]
Novel_327	ENSOARG00000010541	yes	no	yes	chr11:39248095-39265315:-	gi|803120765|ref|XP_012041414.1|	2913	0	PREDICTED: voltage-dependent L-type calcium channel subunit beta-1 isoform X2 [Ovis aries]	gi|965960134|ref|XM_012186024.2|	1989	0	PREDICTED: Ovis aries calcium channel, voltage-dependent, beta 1 subunit (CACNB1), transcript variant X1, mRNA	Q9MZL7	1069	0	Voltage-dependent L-type calcium channel subunit beta-1	.	.	.	.	pfam00625	Guanylate_kin	Guanylate kinase.	GO:0007268|synaptic transmission;GO:0007528|neuromuscular junction development;GO:1901385|regulation of voltage-gated calcium channel activity;	GO:0042383|sarcolemma;GO:0005891|voltage-gated calcium channel complex;	GO:0005262|calcium channel activity;GO:0008331|high voltage-gated calcium channel activity;	K04862	CACNB1; voltage-dependent calcium channel beta-1
Novel_327	ENSOARG00000010549	yes	no	yes	chr19:34975963-35089024:+	gi|803185362|ref|XP_011955097.1|	4951	0	PREDICTED: LOW QUALITY PROTEIN: leucine-rich repeats and immunoglobulin-like domains protein 1 isoform X1 [Ovis aries]	gi|965989267|ref|XM_012099707.2|	3489	0	PREDICTED: Ovis aries leucine-rich repeats and immunoglobulin-like domains 1 (LRIG1), transcript variant X1, mRNA	Q96JA1	1568	0	Leucine-rich repeats and immunoglobulin-like domains protein 1	YJL005w_1	66.2	6e-10	COG4886	pfam07679	I-set	Immunoglobulin I-set domain.	GO:0060384|innervation;GO:0032474|otolith morphogenesis;GO:0007605|sensory perception of sound;	GO:0016021|integral component of membrane;	.	.	.
Novel_237	ENSOARG00000006962	yes	no	yes	chr5:37578946-37618795:+	gi|426229405|ref|XP_004008781.1|	2664	0	PREDICTED: butyrophilin-like protein 9 isoform X1 [Ovis aries]	gi|965937704|ref|XM_004008732.3|	1641	0	PREDICTED: Ovis aries butyrophilin-like 9 (BTNL9), transcript variant X1, mRNA	Q6UXG8	709	0	Butyrophilin-like protein 9	.	.	.	.	pfam00622	SPRY	SPRY domain. SPRY Domain is named from SPla and the RYanodine Receptor. Domain of unknown function. Distant homologues are domains in butyrophilin/marenostrin/pyrin homologues.	.	GO:0016021|integral component of membrane;	.	K06712	BTN; butyrophilin
Novel_327	ENSOARG00000010954	yes	no	yes	chr18:18703168-18719850:-	gi|803177987|ref|XP_011953830.1|	2899	0	PREDICTED: LOW QUALITY PROTEIN: DET1 homolog [Ovis aries]	gi|965985354|ref|XM_012098440.2|	1628	0	PREDICTED: Ovis aries de-etiolated homolog 1 (Arabidopsis) (DET1), mRNA	Q7L5Y6	1105	0	DET1 homolog	.	.	.	.	pfam09737	Det1	De-etiolated protein 1 Det1. This is the C-terminal conserved 400 residues of Det1 proteins of approximately 550 amino acids. Det1 (de-etiolated-1) is an essential negative regulator of plant light responses, and it is a component of the Arabidopsis CDD complex containing DDB1 and COP10 ubiquitin E2 variant. Mammalian Det1 forms stable DDD-E2 complexes, consisting of DDB1, DDA1 (DET1, DDB1 Associ…	.	GO:0005634|nucleus;	.	K10571	DET1; de-etiolated-1
Novel_237	ENSOARG00000003620	yes	no	yes	chr4:92905828-92937697:-	gi|970711905|ref|XP_015093050.1|	5483	0	PREDICTED: LOW QUALITY PROTEIN: kielin/chordin-like protein [Vicugna pacos]	gi|965932844|ref|XM_015095376.1|	3429	0	PREDICTED: Ovis aries kielin/chordin-like protein (KCP), transcript variant X1, mRNA	Q3U492	1917	0	Kielin/chordin-like protein	.	.	.	.	pfam08742	C8	C8 domain. This domain contains 8 conserved cysteine residues, but this family only contains 7 of them to overlaps with other domains. It is found in disease-related proteins including von Willebrand factor, Alpha tectorin, Zonadhesin and Mucin. It is often found on proteins containing pfam00094 and pfam01826.	GO:0002244|hematopoietic progenitor cell differentiation;GO:0030513|positive regulation of BMP signaling pathway;	GO:0005615|extracellular space;	.	.	.
Novel_237	ENSOARG00000010763	yes	no	yes	chr15:41580519-41653240:+	gi|803156713|ref|XP_011951163.1|	3631	0	PREDICTED: protein MRVI1 isoform X1 [Ovis aries]	gi|965977780|ref|XM_004016154.3|	4852	0	PREDICTED: Ovis aries murine retrovirus integration site 1 homolog (MRVI1), transcript variant X2, mRNA	Q9N1F0	1360	0	Protein MRVI1	.	.	.	.	pfam05781	MRVI1	MRVI1 protein. This family consists of mammalian MRVI1 proteins which are related to the lymphoid-restricted membrane protein (JAW1) and the IP3 receptor associated cGMP kinase substrates A and B (IRAGA and IRAGB). The function of MRVI1 is unknown although mutations in the Mrvi1 gene induces myeloid leukaemia by altering the expression of a gene important for myeloid cell growth and/or differenti…	.	GO:0016021|integral component of membrane;GO:0048471|perinuclear region of cytoplasm;GO:0016529|sarcoplasmic reticulum;	.	.	.
Novel_237	ENSOARG00000010760	yes	no	yes	chr21:42433259-42455169:-	gi|970743306|ref|XP_015105378.1|	7157	0	PREDICTED: autophagy-related protein 2 homolog A isoform X1 [Vicugna pacos]	gi|965994619|ref|XM_015102969.1|	1917	0	PREDICTED: Ovis aries autophagy related 2A (ATG2A), transcript variant X1, mRNA	Q6P4T0	2336	0	Autophagy-related protein 2 homolog A	.	.	.	.	pfam09333	ATG_C	ATG C terminal domain. ATG2 (also known as Apg2) is a peripheral membrane protein. It functions in both cytoplasm to vacuole targeting and autophagy.	GO:0000045|autophagosome assembly;GO:0000422|mitophagy;GO:0044804|nucleophagy;	GO:0019898|extrinsic component of membrane;GO:0005811|lipid particle;GO:0000407|pre-autophagosomal structure;GO:0034045|pre-autophagosomal structure membrane;	.	K17906	ATG2; autophagy-related protein 2
Novel_384	ENSOARG00000012458	yes	no	yes	chr2:59262664-59263676:-	gi|528958653|ref|XP_002689715.3|	683	1e-87	PREDICTED: forkhead box protein B2 isoform X1 [Bos taurus]	gi|965918870|ref|XM_015092785.1|	407	0	PREDICTED: Ovis aries forkhead box B2 (FOXB2), transcript variant X1, mRNA	Q64733	223	7e-70	Forkhead box protein B2	SPBC16G5.15c	90.9	1e-20	COG5025	pfam00250	Fork_head	Fork head domain.	GO:0006351|transcription, DNA-templated;	GO:0005634|nucleus;	GO:0000981|RNA polymerase II transcription factor activity, sequence-specific DNA binding;GO:0043565|sequence-specific DNA binding;	K09395	FOXB; forkhead box protein B
Novel_327	ENSOARG00000000524	yes	no	yes	chr13:21810812-21813343:-	gi|803327858|ref|XP_012022094.1|	2264	0	PREDICTED: SKI/DACH domain-containing protein 1 [Ovis aries musimon]	gi|965907048|ref|XM_012166710.2|	1737	0	PREDICTED: Ovis aries musimon SKI/DACH domain containing 1 (SKIDA1), transcript variant X6, mRNA	Q1XH10	324	4e-96	SKI/DACH domain-containing protein 1	.	.	.	.	pfam15223	DUF4584	Domain of unknown function (DUF4584). This family of proteins is found in eukaryotes. Proteins in this family are approximately 835 amino acids in length. The family is found in association with pfam02437.	GO:0015031|protein transport;	GO:0005737|cytoplasm;GO:0005634|nucleus;	GO:0005085|guanyl-nucleotide exchange factor activity;	.	.
Novel_237	ENSOARG00000007337	yes	no	yes	chr15:75641327-75661581:-	gi|955399571|ref|NP_001304265.1|	1655	0	mitochondrial carrier homolog 2 isoform 1x [Bos taurus]	gi|850489648|gb|CP011900.1|	4234	0	Ovis canadensis canadensis isolate 43U chromosome 15 sequence	Q9N285	623	0	Mitochondrial carrier homolog 2	.	.	.	.	pfam00153	Mito_carr	Mitochondrial carrier protein.	GO:0043065|positive regulation of apoptotic process;GO:0006810|transport;	GO:0016021|integral component of membrane;GO:0016020|membrane;GO:0005743|mitochondrial inner membrane;GO:0005739|mitochondrion;	.	.	.
Novel_237	ENSOARG00000007332	yes	no	yes	chr3:162124659-162196045:-	gi|803312828|ref|XP_012014735.1|	21735	0	PREDICTED: prolow-density lipoprotein receptor-related protein 1 isoform X3 [Ovis aries musimon]	gi|965923712|ref|XM_015093941.1|	7432	0	PREDICTED: Ovis aries LDL receptor related protein 1 (LRP1), transcript variant X1, mRNA	Q07954	8255	0	Prolow-density lipoprotein receptor-related protein 1	.	.	.	.	pfam00057	Ldl_recept_a	Low-density lipoprotein receptor domain class A.	GO:0007568|aging;GO:0035909|aorta morphogenesis;GO:0043277|apoptotic cell clearance;GO:0097242|beta-amyloid clearance;GO:0008283|cell proliferation;GO:0021987|cerebral cortex development;GO:0042157|lipoprotein metabolic process;GO:0042953|lipoprotein transport;GO:0043524|negative regulation of neuron apoptotic process;GO:0010977|negative regulation of neuron projection development;GO:2000587|nega…	GO:0005905|coated pit;GO:0030136|clathrin-coated vesicle;GO:0005737|cytoplasm;GO:0030425|dendrite;GO:0030666|endocytic vesicle membrane;GO:0005768|endosome;GO:0005925|focal adhesion;GO:0005887|integral component of plasma membrane;GO:0005765|lysosomal membrane;GO:0043025|neuronal cell body;GO:0005730|nucleolus;GO:0005886|plasma membrane;GO:0043235|receptor complex;	GO:0034185|apolipoprotein binding;GO:0005509|calcium ion binding;GO:0070325|lipoprotein particle receptor binding;GO:0042954|lipoprotein transporter activity;GO:0005041|low-density lipoprotein receptor activity;GO:0044822|poly(A) RNA binding;GO:0032403|protein complex binding;GO:0004872|receptor activity;	K04550	LRP1, CD91; low-density lipoprotein receptor-related protein 1 (alpha-2-macroglobulin receptor)
Novel_327	ENSOARG00000005692	yes	no	yes	chr1:104826854-104832839:-	gi|802990143|ref|XP_004002657.2|	1933	0	PREDICTED: progestin and adipoQ receptor family member 6 isoform X1 [Ovis aries]	gi|965916448|ref|XM_004002608.3|	1980	0	PREDICTED: Ovis aries progestin and adipoQ receptor family member VI (PAQR6), transcript variant X1, mRNA	Q6TCH4	591	0	Progestin and adipoQ receptor family member 6	YDR492w	69.7	8e-12	COG1272	pfam03006	HlyIII	Haemolysin-III related. Members of this family are integral membrane proteins. This family includes a protein with hemolytic activity from Bacillus cereus. It has been proposed that YOL002c encodes a Saccharomyces cerevisiae protein that plays a key role in metabolic pathways that regulate lipid and phosphate metabolizm. In eukaryotes, members are seven-transmembrane pass molecules found to encod…	GO:0048545|response to steroid hormone;	GO:0016021|integral component of membrane;GO:0005886|plasma membrane;	GO:0005496|steroid binding;GO:0003707|steroid hormone receptor activity;	.	.
Novel_237	ENSOARG00000009294	yes	no	yes	chrX:50302144-50308477:-	gi|803333793|ref|XP_012024998.1|	1548	0	PREDICTED: melanoma-associated antigen D1 isoform X2 [Ovis aries musimon]	gi|966009890|ref|XM_004022074.3|	1666	0	PREDICTED: Ovis aries MAGE family member D1 (MAGED1), transcript variant X1, mRNA	Q6ITT4	558	0	Melanoma-associated antigen D1	.	.	.	.	pfam01454	MAGE	MAGE family. The MAGE (melanoma antigen-encoding gene) family are expressed in a wide variety of tumors but not in normal cells, with the exception of the male germ cells, placenta, and, possibly, cells of the developing embryo. The cellular function of this family is unknown. This family also contains the yeast protein, Nse3. The Nse3 protein is part of the Smc5-6 complex. Nse3 has been demonstr…	GO:0032922|circadian regulation of gene expression;GO:0050680|negative regulation of epithelial cell proliferation;GO:0045892|negative regulation of transcription, DNA-templated;GO:2001235|positive regulation of apoptotic signaling pathway;GO:0090190|positive regulation of branching involved in ureteric bud morphogenesis;GO:0043406|positive regulation of MAP kinase activity;GO:0045893|positive re…	GO:0000785|chromatin;GO:0005737|cytoplasm;GO:0005634|nucleus;GO:0005886|plasma membrane;GO:0043234|protein complex;	GO:0003713|transcription coactivator activity;	K12464	MAGED1, NRAGE; melanoma-associated antigen D1
Novel_237	ENSOARG00000011054	yes	no	yes	chr3:210883197-210893395:+	gi|965928861|ref|XP_014950480.1|	3139	0	PREDICTED: forkhead box protein M1 isoform X1 [Ovis aries]	gi|556722451|ref|XM_005957000.1|	1264	0	PREDICTED: Pantholops hodgsonii forkhead box M1 (FOXM1), transcript variant X1, mRNA	P97691	970	0	Forkhead box protein M1	YCR065w	88.2	2e-17	COG5025	pfam00250	Fork_head	Fork head domain.	GO:0006281|DNA repair;GO:0000086|G2/M transition of mitotic cell cycle;GO:0045944|positive regulation of transcription from RNA polymerase II promoter;GO:0051591|response to cAMP;GO:0034698|response to gonadotropin;GO:0006351|transcription, DNA-templated;	GO:0005634|nucleus;	GO:0003677|DNA binding;GO:0000981|RNA polymerase II transcription factor activity, sequence-specific DNA binding;GO:0043565|sequence-specific DNA binding;GO:0003700|transcription factor activity, sequence-specific DNA binding;	.	.
Novel_237	ENSOARG00000004990	yes	no	yes	chr23:54471158-54516107:-	gi|426253850|ref|XP_004020604.1|	1387	4e-175	PREDICTED: coiled-coil domain-containing protein 68 isoform X1 [Ovis aries]	gi|850494308|gb|CP011908.1|	3371	0	Ovis canadensis canadensis isolate 43U chromosome 23 sequence	Q9H2F9	450	1e-143	Coiled-coil domain-containing protein 68	.	.	.	.	pfam07926	TPR_MLP1_2	TPR/MLP1/MLP2-like protein. The sequences featured in this family are similar to a region of human TPR protein and to yeast myosin-like proteins 1 (MLP1) and 2 (MLP2). These proteins share a number of features; for example, they all have coiled-coil regions and all three are associated with nuclear pores. TPR is thought to be a component of nuclear pore complex- attached intra-nuclear filaments, …	GO:0035556|intracellular signal transduction;	GO:0005622|intracellular;	.	.	.
Novel_206	ENSOARG00000007631	yes	no	yes	chr8:10918094-10962240:+	gi|942078736|ref|XP_014336314.1|	2955	0	PREDICTED: protein SOGA3 [Bos mutus]	gi|965909636|ref|XM_012169579.2|	1803	0	PREDICTED: Ovis aries musimon SOGA family member 3 (SOGA3), transcript variant X2, mRNA	Q5TF21	75.9	1e-12	Protein SOGA3	.	.	.	.	pfam11365	DUF3166	Protein of unknown function (DUF3166). This eukaryotic family of proteins has no known function.	GO:0010506|regulation of autophagy;	GO:0005615|extracellular space;GO:0016021|integral component of membrane;	.	.	.
Novel_262	ENSOARG00000003830	yes	no	yes	chr5:1862751-1966978:+	gi|803069220|ref|XP_012033010.1|	5156	0	PREDICTED: LOW QUALITY PROTEIN: A disintegrin and metalloproteinase with thrombospondin motifs 2 isoform X1 [Ovis aries]	gi|803069219|ref|XM_012177620.1|	2949	0	PREDICTED: Ovis aries ADAM metallopeptidase with thrombospondin type 1 motif 2 (ADAMTS2), transcript variant X1, mRNA	P79331	1967	0	A disintegrin and metalloproteinase with thrombospondin motifs 2	.	.	.	.	pfam05986	ADAM_spacer1	ADAM-TS Spacer 1. This family represents the Spacer-1 region from the ADAM-TS family of metalloproteinases.	GO:0032964|collagen biosynthetic process;GO:0030574|collagen catabolic process;GO:0030199|collagen fibril organization;GO:0043206|extracellular fibril organization;GO:0030324|lung development;GO:0016485|protein processing;GO:0043588|skin development;GO:0007283|spermatogenesis;	GO:0005578|proteinaceous extracellular matrix;	GO:0004222|metalloendopeptidase activity;GO:0008270|zinc ion binding;	K08618	ADAMTS2; a disintegrin and metalloproteinase with thrombospondin motifs 2 [EC:3.4.24.14]
Novel_237	ENSOARG00000009424	yes	no	yes	chr2:37482776-37493710:+	gi|426219969|ref|XP_004004190.1|	5432	0	PREDICTED: nucleolar protein 6 isoform X1 [Ovis aries]	gi|965919935|ref|XM_004004141.3|	3399	0	PREDICTED: Ovis aries nucleolar protein 6 (NOL6), transcript variant X1, mRNA	Q9H6R4	1902	0	Nucleolar protein 6	.	.	.	.	pfam03813	Nrap	Nrap protein. Members of this family are nucleolar RNA-associated proteins (Nrap) which are highly conserved from yeast (Saccharomyces cerevisiae) to human. In the mouse, Nrap is ubiquitously expressed and is specifically localized in the nucleolus. Nrap is a large nucleolar protein (of more than 1000 amino acids). Nrap appears to be associated with ribosome biogenesis by interacting with pre-rRN…	GO:0006364|rRNA processing;GO:0006409|tRNA export from nucleus;	GO:0000794|condensed nuclear chromosome;GO:0032545|CURI complex;GO:0005739|mitochondrion;GO:0005730|nucleolus;GO:0005654|nucleoplasm;GO:0005634|nucleus;GO:0032040|small-subunit processome;GO:0034456|UTP-C complex;	GO:0044822|poly(A) RNA binding;	K14544	UTP22, NOL6; U3 small nucleolar RNA-associated protein 22
Novel_327	ENSOARG00000008062	yes	no	yes	chr19:49346113-49613312:-	gi|965990008|ref|XP_014957888.1|	10037	0	PREDICTED: dedicator of cytokinesis protein 3 isoform X3 [Ovis aries]	gi|965990007|ref|XM_015102402.1|	6051	0	PREDICTED: Ovis aries dedicator of cytokinesis 3 (DOCK3), transcript variant X12, mRNA	Q8IZD9	3795	0	Dedicator of cytokinesis protein 3	.	.	.	.	pfam06920	Ded_cyto	Dedicator of cytokinesis. This family represents a conserved region approximately 200 residues long within a number of eukaryotic dedicator of cytokinesis proteins. These are potential guanine nucleotide exchange factors, which activate some small GTPases by exchanging bound GDP for free GTP.	GO:0007264|small GTPase mediated signal transduction;	GO:0005737|cytoplasm;	GO:0005085|guanyl-nucleotide exchange factor activity;	K05727	DOCK3; dedicator of cytokinesis protein 3
Novel_327	ENSOARG00000002315	yes	no	yes	chr24:38237088-38268441:-	gi|966001324|ref|XP_014959316.1|	2876	0	PREDICTED: LOW QUALITY PROTEIN: delphilin isoform X1 [Ovis aries]	gi|966001323|ref|XM_015103830.1|	2107	0	PREDICTED: Ovis aries glutamate receptor, ionotropic, delta 2 (Grid2) interacting protein (GRID2IP), transcript variant X1, mRNA	A4D2P6	657	0	Delphilin	.	.	.	.	pfam02181	FH2	Formin Homology 2 Domain.	GO:0060292|long term synaptic depression;	GO:0030054|cell junction;GO:0043197|dendritic spine;GO:0045211|postsynaptic membrane;	.	.	.
Novel_237	ENSOARG00000002178	yes	no	yes	chrAMGL01120121.1:21-2637:+	gi|426258771|ref|XP_004022979.1|	530	1e-56	PREDICTED: plasma membrane calcium-transporting ATPase 4-like isoform X1, partial [Ovis aries]	gi|850487286|gb|CP011897.1|	1494	0	Ovis canadensis canadensis isolate 43U chromosome 12 sequence	D3K0R6	205	1e-53	Plasma membrane calcium-transporting ATPase 4	.	.	.	.	pfam00122	E1-E2_ATPase	E1-E2 ATPase.	GO:0006874|cellular calcium ion homeostasis;GO:0030317|sperm motility;	GO:0016021|integral component of membrane;GO:0005886|plasma membrane;GO:0036126|sperm flagellum;	GO:0005524|ATP binding;GO:0005388|calcium-transporting ATPase activity;GO:0046872|metal ion binding;	K05850	ATP2B; Ca2+ transporting ATPase, plasma membrane [EC:3.6.3.8]
Novel_327	ENSOARG00000010124	yes	no	yes	chr11:17068676-17331282:+	gi|440905321|gb|ELR55711.1|	5295	0	Myosin-Id, partial [Bos mutus]	gi|965797447|ref|XM_012114632.2|	4747	0	PREDICTED: Ovis aries musimon myosin ID (MYO1D), transcript variant X1, mRNA	Q17R14	2029	0	Unconventional myosin-Id	YMR109w	526	4e-158	COG5022	pfam00063	Myosin_head	Myosin head (motor domain).	GO:0051641|cellular localization;GO:0061502|early endosome to recycling endosome transport;GO:0010923|negative regulation of phosphatase activity;	GO:0097440|apical dendrite;GO:0030424|axon;GO:0016323|basolateral plasma membrane;GO:0005903|brush border;GO:0031410|cytoplasmic vesicle;GO:0005829|cytosol;GO:0005768|endosome;GO:0043209|myelin sheath;GO:0016459|myosin complex;GO:0043005|neuron projection;GO:0043025|neuronal cell body;	GO:0051015|actin filament binding;GO:0030898|actin-dependent ATPase activity;GO:0005524|ATP binding;GO:0005516|calmodulin binding;GO:0003774|motor activity;	K10356	MYO1; myosin I
Novel_449	ENSOARG00000006983	yes	no	yes	chr4:97783152-97886698:+	gi|803065386|ref|XP_012032551.1|	4048	0	PREDICTED: leucine-rich repeat and guanylate kinase domain-containing protein isoform X1 [Ovis aries]	gi|602712804|ref|XM_007466568.1|	1861	0	PREDICTED: Lipotes vexillifer leucine-rich repeats and guanylate kinase domain containing (LRGUK), mRNA	Q96M69	1102	0	Leucine-rich repeat and guanylate kinase domain-containing protein	SPBC1198.05	93.2	4e-20	COG0194	pfam00625	Guanylate_kin	Guanylate kinase.	GO:0035082|axoneme assembly;GO:0030154|cell differentiation;GO:0007283|spermatogenesis;	GO:0001669|acrosomal vesicle;GO:0005737|cytoplasm;GO:0002177|manchette;GO:0005654|nucleoplasm;	GO:0005524|ATP binding;GO:0016301|kinase activity;	.	.
Novel_262	ENSOARG00000010208	yes	no	yes	chr22:30253100-30325727:+	gi|965998466|ref|XP_014958899.1|	5320	0	PREDICTED: LOW QUALITY PROTEIN: RNA-binding protein 20 isoform X1 [Ovis aries]	gi|803247593|ref|XM_012128394.1|	2794	0	PREDICTED: Ovis aries musimon RNA binding motif protein 20 (RBM20), transcript variant X5, mRNA	Q5T481	1707	0	RNA-binding protein 20	.	.	.	.	pfam13893	RRM_5	RNA recognition motif. (a.k.a. RRM, RBD, or RNP domain). The RRM motif is probably diagnostic of an RNA binding protein. RRMs are found in a variety of RNA binding proteins, including various hnRNP proteins, proteins implicated in regulation of alternative splicing, and protein components of snRNPs. The motif also appears in a few single stranded DNA binding proteins.	GO:0007507|heart development;GO:0006397|mRNA processing;GO:0033120|positive regulation of RNA splicing;GO:0008380|RNA splicing;	GO:0005634|nucleus;	GO:0000166|nucleotide binding;GO:0003723|RNA binding;GO:0008270|zinc ion binding;	.	.
Novel_327	ENSOARG00000000910	yes	no	yes	chr13:60411547-60450182:+	gi|548490565|ref|XP_005688407.1|	1729	0	PREDICTED: minor histocompatibility antigen H13 isoform X2 [Capra hircus]	gi|803139717|ref|XM_012189443.1|	1098	0	PREDICTED: Ovis aries histocompatibility (minor) 13 (HM13), transcript variant X1, mRNA	Q8TCT9	659	0	Minor histocompatibility antigen H13	.	.	.	.	pfam04258	Peptidase_A22B	Signal peptide peptidase. The members of this family are membrane proteins. In some proteins this region is found associated with pfam02225. This family corresponds with Merops subfamily A22B, the type example of which is signal peptide peptidase. There is a sequence-similarity relationship with pfam01080.	GO:0033619|membrane protein proteolysis;GO:1904211|membrane protein proteolysis involved in retrograde protein transport, ER to cytosol;GO:0051289|protein homotetramerization;GO:0006465|signal peptide processing;	GO:0009986|cell surface;GO:0036513|Derlin-1 retrotranslocation complex;GO:0005783|endoplasmic reticulum;GO:0005789|endoplasmic reticulum membrane;GO:0030660|Golgi-associated vesicle membrane;GO:0071458|integral component of cytoplasmic side of endoplasmic reticulum membrane;GO:0071556|integral component of lumenal side of endoplasmic reticulum membrane;GO:0005765|lysosomal membrane;GO:0016020|mem…	GO:0042500|aspartic endopeptidase activity, intramembrane cleaving;GO:0008233|peptidase activity;GO:0042803|protein homodimerization activity;GO:0031625|ubiquitin protein ligase binding;	K09595	HM13; minor histocompatibility antigen H13 [EC:3.4.23.-]
Novel_261	ENSOARG00000001869	yes	no	yes	chr20:15223394-15237353:-	gi|556747279|ref|XP_005969097.1|	1043	2e-141	PREDICTED: triggering receptor expressed on myeloid cells 1 [Pantholops hodgsonii]	gi|965992425|ref|XM_012100640.2|	669	0	PREDICTED: Ovis aries triggering receptor expressed on myeloid cells 1 (TREM1), transcript variant X1, mRNA	Q6QUN5	379	3e-132	Triggering receptor expressed on myeloid cells 1	.	.	.	.	pfam07686	V-set	Immunoglobulin V-set domain. This domain is found in antibodies as well as neural protein P0 and CTL4 amongst others.	.	GO:0016021|integral component of membrane;	.	K14362	TREM1; triggering receptor expressed on myeloid cells 1
Novel_237	ENSOARG00000006579	yes	no	yes	chr15:48921683-48922636:+	gi|426245906|ref|XP_004016744.1|	1551	0	PREDICTED: olfactory receptor 52M1-like [Ovis aries]	gi|965975783|ref|XM_004016695.3|	954	0	PREDICTED: Ovis aries olfactory receptor 52M1-like (LOC101120602), mRNA	Q8NGK5	485	3e-171	Olfactory receptor 52M1	.	.	.	.	pfam13853	7tm_4	Olfactory receptor. The members of this family are transmembrane olfactory receptors.	GO:0007165|signal transduction;	GO:0016021|integral component of membrane;GO:0005886|plasma membrane;	GO:0004930|G-protein coupled receptor activity;GO:0004984|olfactory receptor activity;	K04257	OLFR; olfactory receptor
Novel_327	ENSOARG00000009638	yes	no	yes	chr1:38366393-38367796:+	gi|471357184|ref|XP_004369185.1|	1123	1e-149	PREDICTED: forkhead box protein D3 [Trichechus manatus latirostris]	gi|965914991|ref|XM_015092016.1|	808	0	PREDICTED: Ovis aries forkhead box D3 (FOXD3), transcript variant X1, mRNA	Q9UJU5	98.6	2e-21	Forkhead box protein D3	SPAC1142.08	116	1e-27	COG5025	pfam00250	Fork_head	Fork head domain.	GO:0001701|in utero embryonic development;GO:0000122|negative regulation of transcription from RNA polymerase II promoter;GO:0045944|positive regulation of transcription from RNA polymerase II promoter;GO:0035019|somatic stem cell population maintenance;GO:0006351|transcription, DNA-templated;	GO:0000790|nuclear chromatin;GO:0005654|nucleoplasm;	GO:0000977|RNA polymerase II regulatory region sequence-specific DNA binding;GO:0003700|transcription factor activity, sequence-specific DNA binding;GO:0001227|transcriptional repressor activity, RNA polymerase II transcription regulatory region sequence-specific binding;	K09397	FOXD; forkhead box protein D
Novel_327	ENSOARG00000009634	yes	no	yes	chr14:51836196-51872389:+	gi|440902285|gb|ELR53092.1|	1374	1e-179	Leucine-rich repeat-containing protein 68, partial [Bos mutus]	gi|965971552|ref|XM_015100240.1|	586	0	PREDICTED: Ovis aries protein phosphatase 1 regulatory subunit 37 (PPP1R37), transcript variant X1, mRNA	A7Z026	67.4	2e-10	Protein phosphatase 1 regulatory subunit 37	.	.	.	.	pfam13855	LRR_8	Leucine rich repeat.	GO:0010923|negative regulation of phosphatase activity;	.	GO:0019902|phosphatase binding;GO:0004864|protein phosphatase inhibitor activity;	K17576	PPP1R37, LRRC68; protein phosphatase 1 regulatory subunit 37
Novel_327	ENSOARG00000008321	yes	no	yes	chr11:54636583-54654050:+	gi|965957193|ref|XP_014953882.1|	7597	0	PREDICTED: LOW QUALITY PROTEIN: envoplakin isoform X1 [Ovis aries]	gi|965957192|ref|XM_015098396.1|	3564	0	PREDICTED: Ovis aries envoplakin (EVPL), transcript variant X1, mRNA	Q92817	2250	0	Envoplakin	.	.	.	.	pfam00681	Plectin	Plectin repeat. This family includes repeats from plectin, desmoplakin, envoplakin and bullous pemphigoid antigen.	GO:0008544|epidermis development;GO:0031424|keratinization;GO:0030216|keratinocyte differentiation;GO:0018149|peptide cross-linking;	GO:0005913|cell-cell adherens junction;GO:0001533|cornified envelope;GO:0005737|cytoplasm;GO:0030057|desmosome;GO:0070062|extracellular exosome;GO:0045111|intermediate filament cytoskeleton;	GO:0098641|cadherin binding involved in cell-cell adhesion;GO:0030674|protein binding, bridging;GO:0005198|structural molecule activity;	K10383	EVPL; envoplakin
Novel_327	ENSOARG00000009090	yes	no	yes	chr3:85950947-85956168:+	gi|426223801|ref|XP_004006062.1|	2646	0	PREDICTED: cytochrome P450 1B1 [Ovis aries]	gi|965925659|ref|XM_004006013.3|	1816	0	PREDICTED: Ovis aries cytochrome P450 1B1 (LOC101119706), mRNA	Q16678	816	0	Cytochrome P450 1B1	BH0579	85.1	1e-16	COG2124	pfam00067	p450	Cytochrome P450. Cytochrome P450s are haem-thiolate proteins involved in the oxidative degradation of various compounds. They are particularly well known for their role in the degradation of environmental toxins and mutagens. They can be divided into 4 classes, according to the method by which electrons from NAD(P)H are delivered to the catalytic site. Sequence conservation is relatively low with…	GO:0001525|angiogenesis;GO:0019369|arachidonic acid metabolic process;GO:0048514|blood vessel morphogenesis;GO:0007155|cell adhesion;GO:0006725|cellular aromatic compound metabolic process;GO:0070301|cellular response to hydrogen peroxide;GO:0071407|cellular response to organic cyclic compound;GO:0030199|collagen fibril organization;GO:0043542|endothelial cell migration;GO:0071603|endothelial cel…	GO:0005789|endoplasmic reticulum membrane;GO:0043231|intracellular membrane-bounded organelle;GO:0005739|mitochondrion;GO:0031090|organelle membrane;	GO:0070330|aromatase activity;GO:0020037|heme binding;GO:0005506|iron ion binding;GO:0004497|monooxygenase activity;GO:0016712|oxidoreductase activity, acting on paired donors, with incorporation or reduction of molecular oxygen, reduced flavin or flavoprotein as one donor, and incorporation of one atom of oxygen;GO:0019825|oxygen binding;	K07410	CYP1B1; cytochrome P450, family 1, subfamily B, polypeptide 1 [EC:1.14.14.1]
Novel_237	ENSOARG00000007138	yes	no	yes	chr2:148778773-148805878:+	gi|426221037|ref|XP_004004718.1|	1127	1e-138	PREDICTED: CD302 antigen isoform X3 [Ovis aries]	gi|850477813|gb|CP011887.1|	4323	0	Ovis canadensis canadensis isolate 43U chromosome 2 sequence	A8WH74	431	1e-137	CD302 antigen	.	.	.	.	pfam00059	Lectin_C	Lectin C-type domain. This family includes both long and short form C-type	GO:0006909|phagocytosis;	GO:0005938|cell cortex;GO:0030175|filopodium;GO:0016021|integral component of membrane;GO:0005902|microvillus;	GO:0030246|carbohydrate binding;	K06722	CD302; CD302 antigen
Novel_261	ENSOARG00000008614	yes	no	yes	chr14:50719708-50747917:-	gi|965971504|ref|XP_014955713.1|	2195	0	PREDICTED: LOW QUALITY PROTEIN: pleckstrin homology-like domain family B member 3 isoform X1 [Ovis aries]	gi|850489142|gb|CP011899.1|	2770	0	Ovis canadensis canadensis isolate 43U chromosome 14 sequence	Q6NSJ2	721	0	Pleckstrin homology-like domain family B member 3	.	.	.	.	pfam00169	PH	PH domain. PH stands for pleckstrin homology.	.	.	GO:0019899|enzyme binding;	.	.
Novel_261	ENSOARG00000001734	yes	no	yes	chr8:68255845-68289589:+	gi|426234925|ref|XP_004011442.1|	1066	6e-138	PREDICTED: LOW QUALITY PROTEIN: zinc finger protein PLAGL1 isoform X1 [Ovis aries]	gi|850485237|gb|CP011893.1|	3247	0	Ovis canadensis canadensis isolate 43U chromosome 8 sequence	Q2I689	346	2e-117	Zinc finger protein PLAGL1	.	.	.	.	pfam13913	zf-C2HC_2	zinc-finger of a C2HC-type. This family contains a number of divergent C2H2 type zinc fingers.	GO:0030154|cell differentiation;GO:0035914|skeletal muscle cell differentiation;	GO:0005794|Golgi apparatus;GO:0005654|nucleoplasm;GO:0005634|nucleus;	GO:0046872|metal ion binding;GO:0000977|RNA polymerase II regulatory region sequence-specific DNA binding;GO:0000981|RNA polymerase II transcription factor activity, sequence-specific DNA binding;GO:0001228|transcriptional activator activity, RNA polymerase II transcription regulatory region sequence-specific binding;	K19485	PLAGL1; zinc finger protein PLAGL1
Novel_327	ENSOARG00000010084	yes	no	yes	chr17:44053987-44076822:+	gi|803171790|ref|XP_011953029.1|	4497	0	PREDICTED: ankyrin repeat and LEM domain-containing protein 2 [Ovis aries]	gi|965982832|ref|XM_012097639.2|	2844	0	PREDICTED: Ovis aries ankyrin repeat and LEM domain containing 2 (ANKLE2), mRNA	Q86XL3	1232	0	Ankyrin repeat and LEM domain-containing protein 2	.	.	.	.	pfam12796	Ank_2	Ankyrin repeats (3 copies).	GO:0051301|cell division;GO:0007417|central nervous system development;GO:0007067|mitotic nuclear division;GO:0007084|mitotic nuclear envelope reassembly;GO:0043066|negative regulation of apoptotic process;GO:0042326|negative regulation of phosphorylation;GO:0035307|positive regulation of protein dephosphorylation;GO:0050790|regulation of catalytic activity;	GO:0005789|endoplasmic reticulum membrane;GO:0030176|integral component of endoplasmic reticulum membrane;GO:0016020|membrane;	GO:0051721|protein phosphatase 2A binding;GO:0008601|protein phosphatase type 2A regulator activity;	.	.
Novel_206	ENSOARG00000007108	yes	no	yes	chr10:84777027-84877730:+	gi|982992362|ref|XP_015321322.1|	3626	0	PREDICTED: rho guanine nucleotide exchange factor 7 isoform X4 [Bos taurus]	gi|982992361|ref|XM_015465836.1|	1958	0	PREDICTED: Bos taurus Rho guanine nucleotide exchange factor 7 (ARHGEF7), transcript variant X4, mRNA	Q9ES28	1302	0	Rho guanine nucleotide exchange factor 7	.	.	.	.	pfam00621	RhoGEF	RhoGEF domain. Guanine nucleotide exchange factor for Rho/Rac/Cdc42-like GTPases Also called Dbl-homologous (DH) domain. It appears that pfam00169 domains invariably occur C-terminal to RhoGEF/DH domains.	GO:0048041|focal adhesion assembly;GO:0007030|Golgi organization;GO:0002244|hematopoietic progenitor cell differentiation;GO:0035556|intracellular signal transduction;GO:0030032|lamellipodium assembly;GO:0007399|nervous system development;GO:0043065|positive regulation of apoptotic process;GO:0010763|positive regulation of fibroblast migration;GO:0060124|positive regulation of growth hormone secr…	GO:0005938|cell cortex;GO:0005829|cytosol;GO:0005925|focal adhesion;GO:0030027|lamellipodium;GO:0043005|neuron projection;GO:0043025|neuronal cell body;GO:0005886|plasma membrane;GO:0043234|protein complex;GO:0001726|ruffle;GO:0000322|storage vacuole;	GO:0005085|guanyl-nucleotide exchange factor activity;GO:0019901|protein kinase binding;GO:0005089|Rho guanyl-nucleotide exchange factor activity;	K13710	ARHGEF7, PIXB; Rho guanine nucleotide exchange factor 7
Novel_385	ENSOARG00000013548	yes	no	yes	chr21:31844391-32046759:+	gi|965995802|ref|XP_004019589.2|	1496	0	PREDICTED: homeobox protein BarH-like 2 isoform X1 [Ovis aries]	gi|850493339|gb|CP011906.1|	3108	0	Ovis canadensis canadensis isolate 43U chromosome 21 sequence	Q9UMQ3	469	1e-152	Homeobox protein BarH-like 2	.	.	.	.	pfam00046	Homeobox	Homeobox domain.	GO:0001502|cartilage condensation;GO:0014902|myotube differentiation;GO:0000122|negative regulation of transcription from RNA polymerase II promoter;GO:0045944|positive regulation of transcription from RNA polymerase II promoter;	GO:0005634|nucleus;GO:0005667|transcription factor complex;	GO:0003682|chromatin binding;GO:0003677|DNA binding;GO:0000977|RNA polymerase II regulatory region sequence-specific DNA binding;GO:0001228|transcriptional activator activity, RNA polymerase II transcription regulatory region sequence-specific binding;	K09361	BARX; BarH-like homeobox
Novel_237	ENSOARG00000003148	yes	no	yes	chr8:75039150-75065415:-	gi|426234963|ref|XP_004011461.1|	2592	0	PREDICTED: zinc finger and BTB domain-containing protein 2 isoform X1 [Ovis aries]	gi|965846042|ref|XM_015107537.1|	1550	0	PREDICTED: Ovis aries musimon zinc finger and BTB domain containing 2 (ZBTB2), transcript variant X1, mRNA	Q8N680	977	0	Zinc finger and BTB domain-containing protein 2	.	.	.	.	pfam00651	BTB	BTB/POZ domain. The BTB (for BR-C, ttk and bab) or POZ (for Pox virus and Zinc finger) domain is present near the N-terminus of a fraction of zinc finger (pfam00096) proteins and in proteins that contain the pfam01344 motif such as Kelch and a family of pox virus proteins. The BTB/POZ domain mediates homomeric dimerization and in some instances heteromeric dimerization. The structure of the dimer…	GO:0006355|regulation of transcription, DNA-templated;GO:0006351|transcription, DNA-templated;	GO:0005634|nucleus;	GO:0003677|DNA binding;GO:0046872|metal ion binding;	K10489	ZBTB2; zinc finger and BTB domain-containing protein 2
Novel_237	ENSOARG00000001160	yes	no	yes	chr5:50124895-50151637:-	gi|426231071|ref|XP_004009567.1|	6409	0	PREDICTED: arf-GAP with Rho-GAP domain, ANK repeat and PH domain-containing protein 3 isoform X1 [Ovis aries]	gi|965822936|ref|XM_012127032.2|	4422	0	PREDICTED: Ovis aries musimon ArfGAP with RhoGAP domain, ankyrin repeat and PH domain 3 (ARAP3), transcript variant X7, mRNA	Q8WWN8	2198	0	Arf-GAP with Rho-GAP domain, ANK repeat and PH domain-containing protein 3	.	.	.	.	pfam00620	RhoGAP	RhoGAP domain. GTPase activator proteins towards Rho/Rac/Cdc42-like small GTPases.	GO:0007010|cytoskeleton organization;GO:0030336|negative regulation of cell migration;GO:0035021|negative regulation of Rac protein signal transduction;GO:0035024|negative regulation of Rho protein signal transduction;GO:0008360|regulation of cell shape;GO:0051056|regulation of small GTPase mediated signal transduction;GO:0007165|signal transduction;GO:0016192|vesicle-mediated transport;	GO:0005737|cytoplasm;GO:0005856|cytoskeleton;GO:0005829|cytosol;GO:0030027|lamellipodium;GO:0005886|plasma membrane;GO:0001726|ruffle;	GO:0005096|GTPase activator activity;GO:0046872|metal ion binding;GO:0005547|phosphatidylinositol-3,4,5-trisphosphate binding;GO:0043325|phosphatidylinositol-3,4-bisphosphate binding;	K12490	ARAP3; Arf-GAP with Rho-GAP domain, ANK repeat and PH domain-containing protein 3
Novel_237	ENSOARG00000001166	yes	no	yes	chr1:140597192-140600662:+	gi|426217261|ref|XP_004002872.1|	5915	0	PREDICTED: nuclear receptor-interacting protein 1 [Ovis aries]	gi|965916934|ref|XM_015092397.1|	3471	0	PREDICTED: Ovis aries nuclear receptor interacting protein 1 (NRIP1), transcript variant X12, mRNA	P48552	1980	0	Nuclear receptor-interacting protein 1	.	.	.	.	pfam12077	DUF3556	Transmembrane protein of unknown function (DUF3556). This family of transmembrane proteins is functionally uncharacterized. This protein is found in bacteria. Proteins in this family are typically between 576 to 592 amino acids in length.	GO:0030521|androgen receptor signaling pathway;GO:0071392|cellular response to estradiol stimulus;GO:0032922|circadian regulation of gene expression;GO:0007623|circadian rhythm;GO:0019915|lipid storage;GO:0000122|negative regulation of transcription from RNA polymerase II promoter;GO:0001543|ovarian follicle rupture;GO:0045944|positive regulation of transcription from RNA polymerase II promoter;G…	GO:0030054|cell junction;GO:0000118|histone deacetylase complex;GO:0000790|nuclear chromatin;GO:0016607|nuclear speck;GO:0005730|nucleolus;GO:0005654|nucleoplasm;GO:0005634|nucleus;	GO:0050681|androgen receptor binding;GO:0001046|core promoter sequence-specific DNA binding;GO:0030331|estrogen receptor binding;GO:0035259|glucocorticoid receptor binding;GO:0035257|nuclear hormone receptor binding;GO:0003713|transcription coactivator activity;GO:0003714|transcription corepressor activity;	K17965	NRIP1; nuclear receptor-interacting protein 1
Novel_261	ENSOARG00000014868	no	yes	yes	chr21:44858797-44896741:-	gi|555994433|ref|XP_005908969.1|	1747	0	PREDICTED: choline kinase alpha, partial [Bos mutus]	gi|965996817|ref|XM_015103221.1|	2297	0	PREDICTED: Ovis aries T-cell, immune regulator 1, ATPase, H+ transporting, lysosomal V0 subunit A3 (TCIRG1), transcript variant X1, mRNA	P35790	629	0	Choline kinase alpha	YLR133w	93.6	2e-18	COG0510	pfam01633	Choline_kinase	Choline/ethanolamine kinase. Choline kinase catalyses the committed step in the synthesis of phosphatidylcholine by the CDP-choline pathway. This alignment covers the protein kinase portion of the protein. The divergence of this family makes it very difficult to create a model that specifically predicts choline/ethanolamine kinases only.	GO:0019695|choline metabolic process;GO:0006580|ethanolamine metabolic process;GO:0006629|lipid metabolic process;GO:0006869|lipid transport;GO:0006656|phosphatidylcholine biosynthetic process;GO:0006646|phosphatidylethanolamine biosynthetic process;GO:1904681|response to 3-methylcholanthrene;GO:0009636|response to toxic substance;	GO:0005829|cytosol;	GO:0005524|ATP binding;GO:0033265|choline binding;GO:0004103|choline kinase activity;GO:0004104|cholinesterase activity;GO:0008144|drug binding;GO:0004305|ethanolamine kinase activity;GO:0004871|signal transducer activity;	K14156	CHK; choline/ethanolamine kinase [EC:2.7.1.32 2.7.1.82]
Novel_449	ENSOARG00000020900	yes	no	yes	chr7:51919408-51929537:-	gi|803092432|ref|XP_012036892.1|	639	2e-74	PREDICTED: uncharacterized protein C15orf65 homolog [Ovis aries]	gi|850484816|gb|CP011892.1|	3290	0	Ovis canadensis canadensis isolate 43U chromosome 7 sequence	H3BRN8	210	3e-61	Uncharacterized protein C15orf65	.	.	.	.	pfam14892	DUF4490	Domain of unknown function (DUF4490). This family of proteins is found in eukaryotes. Proteins in this family are typically between 101 and 220 amino acids in length. In mice, a member of this family whose expression is induced by p53 may play a role in DNA damage response.	GO:0003341|cilium movement;GO:0007368|determination of left/right symmetry;GO:0036159|inner dynein arm assembly;GO:0001764|neuron migration;GO:0036158|outer dynein arm assembly;GO:0033146|regulation of intracellular estrogen receptor signaling pathway;GO:0061136|regulation of proteasomal protein catabolic process;	GO:0005737|cytoplasm;GO:0005634|nucleus;	GO:0030331|estrogen receptor binding;	.	.
Novel_401	ENSOARG00000004670	yes	no	yes	chr19:48438542-48452489:-	gi|556728400|ref|XP_005959933.1|	1833	0	PREDICTED: LOW QUALITY PROTEIN: PHD finger protein 7 [Pantholops hodgsonii]	gi|850492351|gb|CP011904.1|	3209	0	Ovis canadensis canadensis isolate 43U chromosome 19 sequence	Q9BWX1	593	0	PHD finger protein 7	.	.	.	.	pfam13771	zf-HC5HC2H	PHD-like zinc-binding domain. The members of this family are annotated as containing PHD domain, but the zinc-binding region here is not typical of PHD domains. The conformation here is a well-conserved cysteine-histidine rich region spanning 90 residues, where the Cys and His are arranged as HxxC(31)CxxC(6)CxxCxxxxCxxxxHxxC (21)CxxH.	.	GO:0005815|microtubule organizing center;GO:0005654|nucleoplasm;GO:0005634|nucleus;	GO:0008270|zinc ion binding;	.	.
Novel_237	ENSOARG00000005208	yes	no	yes	chrX:77260856-77284094:+	gi|803337380|ref|XP_012026771.1|	13115	0	PREDICTED: filamin-A isoform X5 [Ovis aries musimon]	gi|803337379|ref|XM_012171381.1|	7591	0	PREDICTED: Ovis aries musimon filamin A, alpha (FLNA), transcript variant X5, mRNA	P21333	4910	0	Filamin-A	ECU09g0290	142	8e-34	COG5069	pfam00630	Filamin	Filamin/ABP280 repeat.	GO:0051764|actin crosslink formation;GO:0031532|actin cytoskeleton reorganization;GO:0007195|adenylate cyclase-inhibiting dopamine receptor signaling pathway;GO:0034329|cell junction assembly;GO:0042384|cilium assembly;GO:0051220|cytoplasmic sequestering of protein;GO:0045184|establishment of protein localization;GO:0090307|mitotic spindle assembly;GO:0042789|mRNA transcription from RNA polymeras…	GO:0015629|actin cytoskeleton;GO:0005884|actin filament;GO:0097440|apical dendrite;GO:0005913|cell-cell adherens junction;GO:0005911|cell-cell junction;GO:0030863|cortical cytoskeleton;GO:0005737|cytoplasm;GO:0005829|cytosol;GO:0043198|dendritic shaft;GO:0070062|extracellular exosome;GO:0031012|extracellular matrix;GO:0005576|extracellular region;GO:0005925|focal adhesion;GO:0016020|membrane;GO:0…	GO:0051015|actin filament binding;GO:0098641|cadherin binding involved in cell-cell adhesion;GO:0034988|Fc-gamma receptor I complex binding;GO:0001664|G-protein coupled receptor binding;GO:0001948|glycoprotein binding;GO:0051020|GTPase binding;GO:0019900|kinase binding;GO:0044822|poly(A) RNA binding;GO:0042803|protein homodimerization activity;GO:0048365|Rac GTPase binding;GO:0017160|Ral GTPase b…	K04437	FLNA; filamin
Novel_237	ENSOARG00000005203	yes	no	yes	chr25:24869225-24912005:+	gi|548525559|ref|XP_005699177.1|	2621	0	PREDICTED: cell division cycle and apoptosis regulator protein 1 [Capra hircus]	gi|966005288|ref|XM_012105194.2|	3502	0	PREDICTED: Ovis aries cell division cycle and apoptosis regulator 1 (CCAR1), transcript variant X4, mRNA	Q8IX12	93.2	1e-17	Cell division cycle and apoptosis regulator protein 1	.	.	.	.	pfam14443	DBC1	DBC1. DBC1 and it homologs from diverse eukaryotes are a catalytically inactive version of the Nudix hydrolase (MutT) domain. DBC1 is predicted to bind NAD metabolites and regulate the activity of SIRT1 or related deacetylases by sensing the soluble products or substrates of the NAD-dependent deacetylation reaction.	GO:0006915|apoptotic process;GO:0007049|cell cycle;GO:0000398|mRNA splicing, via spliceosome;GO:0030335|positive regulation of cell migration;GO:0008284|positive regulation of cell proliferation;GO:0006355|regulation of transcription, DNA-templated;GO:0006351|transcription, DNA-templated;	GO:0005654|nucleoplasm;GO:0048471|perinuclear region of cytoplasm;	GO:0001047|core promoter binding;GO:0030374|ligand-dependent nuclear receptor transcription coactivator activity;GO:0044822|poly(A) RNA binding;GO:0003713|transcription coactivator activity;GO:0003714|transcription corepressor activity;	.	.
Novel_237	ENSOARG00000004924	yes	no	yes	chr5:36370853-36378931:-	gi|965937551|ref|XP_014951460.1|	2913	0	PREDICTED: LOW QUALITY PROTEIN: coagulation factor XII [Ovis aries]	gi|965882452|ref|XM_015088712.1|	1666	0	PREDICTED: Ovis aries musimon coagulation factor XII (Hageman factor) (F12), mRNA	P98140	1056	0	Coagulation factor XII	VC1200	107	2e-24	COG5640	pfam00089	Trypsin	Trypsin.	GO:0007596|blood coagulation;GO:0042730|fibrinolysis;	GO:0005615|extracellular space;	GO:0005509|calcium ion binding;GO:0004252|serine-type endopeptidase activity;	K01328	F12; coagulation factor XII (Hageman factor) [EC:3.4.21.38]
Novel_206	ENSOARG00000002124	yes	no	yes	chr9:14648230-14719519:-	gi|803267738|ref|XP_011993611.1|	4247	0	PREDICTED: brain-specific angiogenesis inhibitor 1 isoform X2 [Ovis aries musimon]	gi|965846702|ref|XM_012138221.2|	1038	0	PREDICTED: Ovis aries musimon adhesion G protein-coupled receptor B1 (ADGRB1), transcript variant X2, mRNA	O14514	1555	0	Brain-specific angiogenesis inhibitor 1	.	.	.	.	pfam00002	7tm_2	7 transmembrane receptor (Secretin family). This family is known as Family B, the secretin-receptor family or family 2 of the G-protein-coupled receptors (GCPRs).They have been described in many animal species, but not in plants, fungi or prokaryotes. Three distinct sub-families are recognized. Subfamily B1 contains classical hormone receptors, such as receptors for secretin and glucagon, that ar…	GO:0007409|axonogenesis;GO:0007155|cell adhesion;GO:0007166|cell surface receptor signaling pathway;GO:0007186|G-protein coupled receptor signaling pathway;GO:0016525|negative regulation of angiogenesis;GO:0008285|negative regulation of cell proliferation;GO:0007422|peripheral nervous system development;GO:0051965|positive regulation of synapse assembly;GO:0007165|signal transduction;	GO:0005911|cell-cell junction;GO:0016021|integral component of membrane;GO:0005887|integral component of plasma membrane;GO:0005886|plasma membrane;GO:0014069|postsynaptic density;	GO:0004930|G-protein coupled receptor activity;	K04596	BAI1; brain-specific angiogenesis inhibitor 1
Novel_206	ENSOARG00000002125	yes	no	yes	chr21:43442985-43457756:+	gi|803224782|ref|XP_011972695.1|	3115	0	PREDICTED: splicing factor 3B subunit 2 isoform X3 [Ovis aries musimon]	gi|965996620|ref|XM_012102152.2|	2634	0	PREDICTED: Ovis aries splicing factor 3b subunit 2 (SF3B2), transcript variant X1, mRNA	Q13435	1172	0	Splicing factor 3B subunit 2	SPAC22F8.10c	307	8e-90	COG5182	pfam04037	DUF382	Domain of unknown function (DUF382). This domain is specific to the human splicing factor 3b subunit 2 and it's orthologues. Splicing factor 3b subunit 2 or SAP145 is a suppressor of U2 snRNA mutations. Pre-mRNA splicing is catalysed by a large ribonucleoprotein complex called the spliceosome. Spliceosomes are multi-component enzymes that catalyse pre-mRNA splicing and form step-wise by the order…	GO:0006397|mRNA processing;GO:0000398|mRNA splicing, via spliceosome;GO:0008380|RNA splicing;GO:0016032|viral process;	GO:0071013|catalytic step 2 spliceosome;GO:0005654|nucleoplasm;GO:0071011|precatalytic spliceosome;GO:0005681|spliceosomal complex;GO:0005689|U12-type spliceosomal complex;GO:0005686|U2 snRNP;GO:0005684|U2-type spliceosomal complex;	GO:0044822|poly(A) RNA binding;	K12829	SF3B2, SAP145, CUS1; splicing factor 3B subunit 2
Novel_206	ENSOARG00000002129	yes	no	yes	chr3:1382755-1496634:-	gi|926705400|ref|XP_013823533.1|	2318	0	PREDICTED: LOW QUALITY PROTEIN: collagen alpha-1(V) chain [Capra hircus]	gi|965804146|ref|XM_012117953.2|	4580	0	PREDICTED: Ovis aries musimon collagen, type V, alpha 1 (COL5A1), transcript variant X2, mRNA	P20908	74.3	1e-11	Collagen alpha-1(V) chain	.	.	.	.	pfam01410	COLFI	Fibrillar collagen C-terminal domain. Found at C-termini of fibrillar collagens: Ephydatia muelleri procollagen EMF1 alpha, vertebrate collagens alpha(1)III, alpha(1)II, alpha(2)V etc.	GO:0001568|blood vessel development;GO:0007155|cell adhesion;GO:0016477|cell migration;GO:0032964|collagen biosynthetic process;GO:0030574|collagen catabolic process;GO:0030199|collagen fibril organization;GO:0043206|extracellular fibril organization;GO:0030198|extracellular matrix organization;GO:0048592|eye morphogenesis;GO:0003007|heart morphogenesis;GO:0045112|integrin biosynthetic process;GO…	GO:0005604|basement membrane;GO:0005588|collagen type V trimer;GO:0005788|endoplasmic reticulum lumen;GO:0070062|extracellular exosome;GO:0031012|extracellular matrix;GO:0005576|extracellular region;	GO:0005201|extracellular matrix structural constituent;GO:0008201|heparin binding;GO:0005178|integrin binding;GO:0046872|metal ion binding;GO:0048407|platelet-derived growth factor binding;GO:0043394|proteoglycan binding;	.	.
Novel_206	ENSOARG00000011861	yes	no	yes	chr14:12463608-12479418:+	gi|744619030|ref|XP_010996729.1|	687	3e-80	PREDICTED: microtubule-associated proteins 1A/1B light chain 3B [Camelus dromedarius]	gi|850489142|gb|CP011899.1|	2182	0	Ovis canadensis canadensis isolate 43U chromosome 14 sequence	O41515	258	1e-78	Microtubule-associated proteins 1A/1B light chain 3B	.	.	.	.	pfam02991	Atg8	Autophagy protein Atg8 ubiquitin like. Light chain 3 is proposed to function primarily as a subunit of microtubule associated proteins 1A and 1B and that its expression may regulate microtubule binding activity. Autophagy is generally known as a process involved in the degradation of bulk cytoplasmic components that are non-specifically sequestered into an autophagosome, where they are sequestere…	GO:0000045|autophagosome assembly;GO:0006995|cellular response to nitrogen starvation;GO:0000422|mitophagy;	GO:0005776|autophagosome;GO:0000421|autophagosome membrane;GO:0005930|axoneme;GO:0005737|cytoplasm;GO:0031410|cytoplasmic vesicle;GO:0005829|cytosol;GO:0012505|endomembrane system;GO:0005874|microtubule;GO:0031090|organelle membrane;	GO:0008017|microtubule binding;	K10435	MAP1LC; microtubule-associated protein 1 light chain
Novel_327	ENSOARG00000000263	yes	no	yes	chr1:17855538-17900010:+	gi|803254578|ref|XP_011987243.1|	15430	0	PREDICTED: protein SZT2 isoform X2 [Ovis aries musimon]	gi|965832291|ref|XM_012131853.2|	10630	0	PREDICTED: Ovis aries musimon protein SZT2 (LOC101107405), transcript variant X2, mRNA	Q5T011	5490	0	Protein SZT2	SMb20669	62.8	8e-11	COG3622	pfam15498	Dendrin	Nephrin and CD2AP-binding protein, Dendrin. Dendrin is a family of eukaryotic proteins found in the podocytes of the kidneys. Dendrin, originally identified in telencephalic dendrites, is a constituent of the slit diaphragm, SD, complex of podocytes, where it directly binds to nephrin and CD2AP. Kidney podocytes and their slit diaphragms (SDs) form the final barrier to urinary protein loss. SD pr…	GO:0007417|central nervous system development;GO:0021540|corpus callosum morphogenesis;GO:0043473|pigmentation;GO:0009791|post-embryonic development;GO:1901668|regulation of superoxide dismutase activity;	GO:0070062|extracellular exosome;GO:0005777|peroxisome;	.	.	.
Novel_262	ENSOARG00000002205	yes	no	yes	chr17:51377224-51534694:-	gi|548500650|ref|XP_005691404.1|	23122	0	PREDICTED: dynein heavy chain 10, axonemal [Capra hircus]	gi|548500649|ref|XM_005691347.1|	12886	0	PREDICTED: Capra hircus dynein, axonemal, heavy chain 10 (DNAH10), mRNA	Q8IVF4	8180	0	Dynein heavy chain 10, axonemal	YKR054c	413	3e-114	COG5245	pfam03028	Dynein_heavy	Dynein heavy chain and region D6 of dynein motor. This family represents the C-terminal region of dynein heavy chain. The chain also contains ATPase activity and microtubule binding ability and acts as a motor for the movement of organelles and vesicles along microtubules. Dynein is also involved in cilia and flagella movement. The dynein subunit consists of at least two heavy chains and a number…	GO:0007018|microtubule-based movement;	GO:0005929|cilium;GO:0005737|cytoplasm;GO:0030286|dynein complex;GO:0005874|microtubule;	GO:0005524|ATP binding;GO:0016887|ATPase activity;GO:0003777|microtubule motor activity;	K10408	DNAH; dynein heavy chain, axonemal
Novel_401	ENSOARG00000026305	no	yes	yes	chr10:42124169-42250042:+	gi|833496433|ref|XP_012770936.1|	681	4e-82	hypothetical protein, conserved [Babesia bigemina]	gi|850486327|gb|CP011895.1|	801	0	Ovis canadensis canadensis isolate 43U chromosome 10 sequence	.	.	.	.	.	.	.	.	pfam03595	SLAC1	Voltage-dependent anion channel. This family of transporters has ten alpha helical transmembrane segments. The structure of a bacterial homologue of SLAC1 shows it to have a trimeric arrangement. The pore is composed of five helices with a conserved Phe residue involved in gating. One homologue, Mae1 from the yeast Schizosaccharomyces pombe, functions as a malate uptake transporter; another, Ssu1…	.	.	.	.	.
Novel_401	ENSOARG00000003308	yes	no	yes	chr14:60625207-60641921:+	gi|926715392|ref|XP_013827145.1|	3223	0	PREDICTED: zinc finger protein 667 [Capra hircus]	gi|850489142|gb|CP011899.1|	4927	0	Ovis canadensis canadensis isolate 43U chromosome 14 sequence	Q5HYK9	264	2e-73	Zinc finger protein 667	.	.	.	.	pfam01352	KRAB	KRAB box. The KRAB domain (or Kruppel-associated box) is present in about a third of zinc finger proteins containing C2H2 fingers. The KRAB domain is found to be involved in protein-protein interactions. The KRAB domain is generally encoded by two exons. The regions coded by the two exons are known as KRAB-A and KRAB-B. The A box plays an important role in repression by binding to corepressors, w…	GO:0006357|regulation of transcription from RNA polymerase II promoter;GO:0006351|transcription, DNA-templated;	GO:0005634|nucleus;	GO:0003677|DNA binding;GO:0046872|metal ion binding;GO:0003712|transcription cofactor activity;	K09228	KRAB; KRAB domain-containing zinc finger protein
Novel_237	ENSOARG00000009953	yes	no	yes	chrJH922015.1:825-2253:-	gi|942102333|ref|XP_014339033.1|	672	3e-81	PREDICTED: uncharacterized protein LOC102273028, partial [Bos mutus]	gi|982988808|ref|XM_015465001.1|	406	0	PREDICTED: Bos taurus uncharacterized LOC100335575 (LOC100335575), mRNA	P01739	55.1	8e-08	T-cell receptor alpha chain V region 2B4	.	.	.	.	pfam07686	V-set	Immunoglobulin V-set domain. This domain is found in antibodies as well as neural protein P0 and CTL4 amongst others.	GO:0001568|blood vessel development;GO:0006879|cellular iron ion homeostasis;GO:0042733|embryonic digit morphogenesis;GO:0048704|embryonic skeletal system morphogenesis;GO:0030218|erythrocyte differentiation;GO:0043249|erythrocyte maturation;GO:0060323|head morphogenesis;GO:0097037|heme export;GO:0015886|heme transport;GO:0001701|in utero embryonic development;GO:0006839|mitochondrial transport;G…	GO:0005887|integral component of plasma membrane;GO:0031966|mitochondrial membrane;GO:0005739|mitochondrion;GO:0005886|plasma membrane;	GO:0015232|heme transporter activity;GO:0005215|transporter activity;	.	.
Novel_237	ENSOARG00000000259	yes	no	yes	chr1:101553559-101556549:+	gi|426218941|ref|XP_004003693.1|	1036	2e-132	PREDICTED: skin-specific protein 32 [Ovis aries]	gi|850474981|gb|CP011886.1|	1766	0	Ovis canadensis canadensis isolate 43U chromosome 1 sequence	Q5T750	256	9e-78	Skin-specific protein 32	.	.	.	.	pfam02389	Cornifin	Cornifin (SPRR) family. SPRR genes (formerly SPR) encode a novel class of polypeptides (small proline rich proteins) that are strongly induced during differentiation of human epidermal keratinocytes in vitro and in vivo. The most characteristic feature of the SPRR gene family resides in the structure of the central segments of the encoded polypeptides that are built up from tandemly repeated unit…	GO:0008544|epidermis development;GO:0030216|keratinocyte differentiation;GO:0018149|peptide cross-linking;	GO:0001533|cornified envelope;GO:0005737|cytoplasm;GO:0070062|extracellular exosome;	GO:0005198|structural molecule activity;	.	.
Novel_237	ENSOARG00000000252	yes	no	yes	chrX:35339541-35458564:+	gi|426256842|ref|XP_004022046.1|	3548	0	PREDICTED: synaptotagmin-like protein 5 isoform X3 [Ovis aries]	gi|966009390|ref|XM_004021997.3|	2551	0	PREDICTED: Ovis aries synaptotagmin like 5 (SYTL5), transcript variant X4, mRNA	Q812E4	1092	0	Synaptotagmin-like protein 5	.	.	.	.	pfam00168	C2	C2 domain.	GO:0048791|calcium ion-dependent exocytosis of neurotransmitter;GO:0006886|intracellular protein transport;GO:0017158|regulation of calcium ion-dependent exocytosis;GO:0006906|vesicle fusion;	GO:0070382|exocytic vesicle;GO:0005886|plasma membrane;GO:0098793|presynapse;	GO:0005509|calcium ion binding;GO:0005544|calcium-dependent phospholipid binding;GO:0030276|clathrin binding;GO:0019905|syntaxin binding;	K17598	SYTL; synaptotagmin-like protein
Novel_23	ENSOARG00000005413	yes	no	yes	chrX:44397235-44400591:-	gi|426256908|ref|XP_004022078.1|	4743	0	PREDICTED: APC membrane recruitment protein 1 [Ovis aries]	gi|966009572|ref|XM_012106576.2|	3357	0	PREDICTED: Ovis aries APC membrane recruitment protein 1 (AMER1), transcript variant X1, mRNA	Q5JTC6	1493	0	APC membrane recruitment protein 1	.	.	.	.	pfam09422	WTX	WTX protein. The WTX protein is found to be inactivated in one third of Wilms tumors. The WTX protein is functionally uncharacterized.	GO:0060612|adipose tissue development;GO:0048856|anatomical structure development;GO:0060348|bone development;GO:0072161|mesenchymal cell differentiation involved in kidney development;GO:0090090|negative regulation of canonical Wnt signaling pathway;GO:0090263|positive regulation of canonical Wnt signaling pathway;GO:1903364|positive regulation of cellular protein catabolic process;GO:0031398|po…	GO:0005829|cytosol;GO:0043231|intracellular membrane-bounded organelle;GO:0005634|nucleus;GO:0005886|plasma membrane;	GO:0008013|beta-catenin binding;GO:0005546|phosphatidylinositol-4,5-bisphosphate binding;	K19407	AMER1; APC membrane recruitment protein 1
Novel_237	ENSOARG00000008210	yes	no	yes	chr4:38295935-38299528:-	gi|440905360|gb|ELR55746.1|	5475	0	hypothetical protein M91_14620 [Bos mutus]	gi|850481938|gb|CP011889.1|	3509	0	Ovis canadensis canadensis isolate 43U chromosome 4 sequence	O00370	1507	0	LINE-1 retrotransposable element ORF2 protein	all5206_1	58.5	6e-08	COG3344	pfam00078	RVT_1	Reverse transcriptase (RNA-dependent DNA polymerase). A reverse transcriptase gene is usually indicative of a mobile element such as a retrotransposon or retrovirus. Reverse transcriptases occur in a variety of mobile elements, including retrotransposons, retroviruses, group II introns, bacterial msDNAs, hepadnaviruses, and caulimoviruses.	GO:0006310|DNA recombination;GO:0090305|nucleic acid phosphodiester bond hydrolysis;GO:0032199|reverse transcription involved in RNA-mediated transposition;GO:0032197|transposition, RNA-mediated;	.	GO:0046872|metal ion binding;GO:0003964|RNA-directed DNA polymerase activity;GO:0009036|Type II site-specific deoxyribonuclease activity;	.	.
Novel_327	ENSOARG00000007366	yes	yes	yes	chr15:28065641-28097306:-	gi|803156096|ref|XP_011950903.1|	2137	0	PREDICTED: transmembrane protease serine 13 [Ovis aries]	gi|965977166|ref|XM_012095513.2|	1506	0	PREDICTED: Ovis aries transmembrane protease, serine 13 (TMPRSS13), mRNA	Q5U405	712	0	Transmembrane protease serine 13	VC1649	109	1e-24	COG5640	pfam00089	Trypsin	Trypsin.	GO:0061436|establishment of skin barrier;	GO:0072562|blood microparticle;GO:0016021|integral component of membrane;	GO:0005044|scavenger receptor activity;GO:0004252|serine-type endopeptidase activity;	.	.
Novel_401	ENSOARG00000018635	yes	no	yes	chr13:37599912-37653541:-	gi|548489855|ref|XP_005688127.1|	3607	0	PREDICTED: double zinc ribbon and ankyrin repeat-containing protein 1 isoform X2 [Capra hircus]	gi|803134572|ref|XM_012188532.1|	3092	0	PREDICTED: Ovis aries double zinc ribbon and ankyrin repeat domains 1 (DZANK1), transcript variant X2, mRNA	Q8C008	1050	0	Double zinc ribbon and ankyrin repeat-containing protein 1	.	.	.	.	pfam12796	Ank_2	Ankyrin repeats (3 copies).	.	.	GO:0046872|metal ion binding;	.	.
Novel_384	ENSOARG00000018338	yes	no	yes	chr5:13449200-13468056:-	gi|803080776|ref|XP_012034568.1|	2893	0	PREDICTED: ral guanine nucleotide dissociation stimulator-like 3 isoform X1 [Ovis aries]	gi|850483104|gb|CP011890.1|	2689	0	Ovis canadensis canadensis isolate 43U chromosome 5 sequence	Q3UYI5	798	0	Ral guanine nucleotide dissociation stimulator-like 3	.	.	.	.	pfam00617	RasGEF	RasGEF domain. Guanine nucleotide exchange factor for Ras-like small GTPases.	GO:0007264|small GTPase mediated signal transduction;	GO:0005622|intracellular;	GO:0008321|Ral guanyl-nucleotide exchange factor activity;GO:0017016|Ras GTPase binding;GO:0031267|small GTPase binding;	K17639	RGL3; ral guanine nucleotide dissociation stimulator-like 3
Novel_237	ENSOARG00000010102	yes	no	yes	chr21:42350742-42355543:-	gi|965996433|ref|XP_014958656.1|	967	0	PREDICTED: LOW QUALITY PROTEIN: menin isoform X1 [Ovis aries]	gi|965996432|ref|XM_015103170.1|	1176	0	PREDICTED: Ovis aries menin 1 (MEN1), transcript variant X1, mRNA	O00255	227	3e-163	Menin	.	.	.	.	pfam05053	Menin	Menin. MEN1, the gene responsible for multiple endocrine neoplasia type 1, is a tumor suppressor gene that encodes a protein called Menin which may be an atypical GTPase stimulated by nm23.	GO:0007420|brain development;GO:0006974|cellular response to DNA damage stimulus;GO:0071333|cellular response to glucose stimulus;GO:0071375|cellular response to peptide hormone stimulus;GO:0046697|decidualization;GO:0006281|DNA repair;GO:0034968|histone lysine methylation;GO:0000165|MAPK cascade;GO:0000278|mitotic cell cycle;GO:0045786|negative regulation of cell cycle;GO:1902807|negative regula…	GO:0000785|chromatin;GO:0032154|cleavage furrow;GO:0005737|cytoplasm;GO:0005829|cytosol;GO:0035097|histone methyltransferase complex;GO:0000790|nuclear chromatin;GO:0000784|nuclear chromosome, telomeric region;GO:0016363|nuclear matrix;GO:0005654|nucleoplasm;GO:0005634|nucleus;GO:0043234|protein complex;	GO:0003682|chromatin binding;GO:0003690|double-stranded DNA binding;GO:0000400|four-way junction DNA binding;GO:0030674|protein binding, bridging;GO:0047485|protein N-terminus binding;GO:0070412|R-SMAD binding;GO:0044212|transcription regulatory region DNA binding;GO:0000403|Y-form DNA binding;	K14970	MEN1, MNN1; menin
Novel_401	ENSOARG00000010726	yes	yes	yes	chr12:35391480-35436929:-	gi|57164323|ref|NP_001009295.1|	3940	0	P-selectin precursor [Ovis aries]	gi|57164322|ref|NM_001009295.1|	2287	0	Ovis aries selectin P (granule membrane protein 140kDa, antigen CD62) (SELP), mRNA	P98109	1522	0	P-selectin	.	.	.	.	pfam00059	Lectin_C	Lectin C-type domain. This family includes both long and short form C-type	GO:0007155|cell adhesion;	GO:0016021|integral component of membrane;	GO:0030246|carbohydrate binding;	K06496	SELP; selectin, platele
Novel_262	ENSOARG00000001809	yes	no	yes	chr6:13113907-13129500:-	gi|426231265|ref|XP_004009660.1|	2413	0	PREDICTED: la-related protein 7 isoform X1 [Ovis aries]	gi|850484145|gb|CP011891.1|	3058	0	Ovis canadensis canadensis isolate 43U chromosome 6 sequence	Q4G0J3	832	0	La-related protein 7	YDL051w	71.2	3e-12	COG5193	pfam08777	RRM_3	RNA binding motif. This domain is found in protein La which functions as an RNA chaperone during RNA polymerase III transcription, and can also stimulate translation initiation. It contains a five stranded beta sheet which forms an atypical RNA recognition motif.	GO:0006396|RNA processing;	GO:0005737|cytoplasm;GO:0005794|Golgi apparatus;GO:0030529|ribonucleoprotein complex;GO:0005654|nucleoplasm;GO:0005634|nucleus;	GO:0000166|nucleotide binding;GO:0044822|poly(A) RNA binding;	K15191	LARP7; La-related protein 7
Novel_206	ENSOARG00000000699	yes	no	yes	chr14:25110648-25128704:+	gi|803307671|ref|XP_012012240.1|	3974	0	PREDICTED: dynein regulatory complex subunit 7 isoform X2 [Ovis aries musimon]	gi|965973071|ref|XM_004015028.3|	2578	0	PREDICTED: Ovis aries dynein regulatory complex subunit 7 (DRC7), transcript variant X1, mRNA	Q2T9M4	1511	0	Dynein regulatory complex subunit 7	.	.	.	.	pfam11600	CAF-1_p150	Chromatin assembly factor 1 complex p150 subunit, N-terminal. CAF-1_p150 is a polypeptide subunit of CAF-1, which functions in depositing newly synthesized and acetylated histones H3/H4 into chromatin during DNA replication and repair. CAF-1_p150 includes the HP1 interaction site, the PEST, KER and ED interacting sites. CAF-1_p150 interacts directly with newly synthesized and acetylated histones …	.	GO:0005737|cytoplasm;GO:0005856|cytoskeleton;GO:0031514|motile cilium;	.	.	.
Novel_327	ENSOARG00000001300	yes	no	yes	chr19:11714695-11755409:+	gi|965988403|ref|XP_014957737.1|	2684	0	PREDICTED: LOW QUALITY PROTEIN: xylulose kinase isoform X1 [Ovis aries]	gi|965988402|ref|XM_015102251.1|	1557	0	PREDICTED: Ovis aries xylulokinase homolog (H. influenzae) (XYLB), transcript variant X1, mRNA	O75191	897	0	Xylulose kinase	SPCPJ732.02c	269	2e-81	COG1070	pfam02782	FGGY_C	FGGY family of carbohydrate kinases, C-terminal domain. This domain adopts a ribonuclease H-like fold and is structurally related to the N-terminal domain.	GO:0005975|carbohydrate metabolic process;GO:0042732|D-xylose metabolic process;GO:0006091|generation of precursor metabolites and energy;GO:0019640|glucuronate catabolic process to xylulose 5-phosphate;GO:0005998|xylulose catabolic process;GO:0005997|xylulose metabolic process;	GO:0005737|cytoplasm;GO:0005829|cytosol;GO:0070062|extracellular exosome;	GO:0005524|ATP binding;GO:0004856|xylulokinase activity;	K00854	xylB, XYLB; xylulokinase [EC:2.7.1.17]
Novel_327	ENSOARG00000000897	yes	no	yes	chr22:22218745-22229618:-	gi|942033758|ref|XP_005888123.2|	1566	0	PREDICTED: CUE domain-containing protein 2 isoform X1 [Bos mutus]	gi|850493841|gb|CP011907.1|	1239	0	Ovis canadensis canadensis isolate 43U chromosome 22 sequence	Q3ZBN4	535	4e-176	CUE domain-containing protein 2	.	.	.	.	pfam02845	CUE	CUE domain. CUE domains have been shown to bind ubiquitin. It has been suggested that CUE domains are related to pfam00627 and this has been confirmed by the structure of the domain. CUE domains also occur in two protein of the IL-1 signal transduction pathway, tollip and TAB2.	.	GO:0005737|cytoplasm;GO:0005634|nucleus;	.	.	.
Novel_237	ENSOARG00000001750	yes	no	yes	chr18:31260746-31425609:-	gi|426248260|ref|XP_004017882.1|	8085	0	PREDICTED: pseudopodium-enriched atypical kinase 1 [Ovis aries]	gi|965986045|ref|XM_015101975.1|	5607	0	PREDICTED: Ovis aries pseudopodium-enriched atypical kinase 1 (PEAK1), transcript variant X3, mRNA	Q9H792	2818	0	Pseudopodium-enriched atypical kinase 1	.	.	.	.	pfam00069	Pkinase	Protein kinase domain.	GO:0016477|cell migration;GO:0046777|protein autophosphorylation;GO:0034446|substrate adhesion-dependent cell spreading;	GO:0015629|actin cytoskeleton;GO:0005737|cytoplasm;GO:0005925|focal adhesion;GO:0005654|nucleoplasm;GO:0005886|plasma membrane;	GO:0005524|ATP binding;GO:0004715|non-membrane spanning protein tyrosine kinase activity;	K17538	PEAK1, SGK269; pseudopodium-enriched atypical kinase 1 [EC:2.7.10.2]
Novel_237	ENSOARG00000001095	yes	no	yes	chr1:102725245-102765940:+	gi|594660673|ref|XP_007178599.1|	4965	0	PREDICTED: integrator complex subunit 3 isoform X2 [Balaenoptera acutorostrata scammoni]	gi|965916259|ref|XM_004002534.3|	4293	0	PREDICTED: Ovis aries integrator complex subunit 3 (INTS3), mRNA	Q5RE70	1892	0	Integrator complex subunit 3	.	.	.	.	pfam10189	DUF2356	Conserved protein (DUF2356). This is a 200 amino acid region of a family of proteins conserved from plants to humans. Some members have been putatively annotated as being integrator complex subunit 3 but this could not be confirmed. The function is unknown.	GO:0006974|cellular response to DNA damage stimulus;GO:0006281|DNA repair;GO:0007093|mitotic cell cycle checkpoint;GO:0010212|response to ionizing radiation;	GO:0005634|nucleus;GO:0070876|SOSS complex;	.	K13140	INTS3; integrator complex subunit 3
Novel_327	ENSOARG00000009686	yes	no	yes	chr1:110732480-110743111:-	gi|926686783|ref|XP_013831089.1|	4361	0	PREDICTED: A disintegrin and metalloproteinase with thrombospondin motifs 4 [Capra hircus]	gi|850474981|gb|CP011886.1|	3363	0	Ovis canadensis canadensis isolate 43U chromosome 1 sequence	Q9TT93	1513	0	A disintegrin and metalloproteinase with thrombospondin motifs 4	.	.	.	.	pfam05986	ADAM_spacer1	ADAM-TS Spacer 1. This family represents the Spacer-1 region from the ADAM-TS family of metalloproteinases.	.	GO:0005578|proteinaceous extracellular matrix;	GO:0004222|metalloendopeptidase activity;GO:0008237|metallopeptidase activity;GO:0008270|zinc ion binding;	K07764	ADAMTS4; a disintegrin and metalloproteinase with thrombospondin motifs 4 [EC:3.4.24.82]
Novel_237	ENSOARG00000001842	yes	no	yes	chr1:223922911-223938848:-	gi|426218016|ref|XP_004003246.1|	1452	0	PREDICTED: otolin-1 [Ovis aries]	gi|965917957|ref|XM_012100201.2|	1430	0	PREDICTED: Ovis aries otolin 1 (OTOL1), transcript variant X2, mRNA	A6NHN0	421	5e-141	Otolin-1	.	.	.	.	pfam00386	C1q	C1q domain. C1q is a subunit of the C1 enzyme complex that activates the serum complement system.	.	GO:0005581|collagen trimer;GO:0005576|extracellular region;	.	.	.
Novel_206	ENSOARG00000003519	yes	no	yes	chr7:99016995-99210993:-	gi|741941925|ref|XP_010808001.1|	3295	0	PREDICTED: tetratricopeptide repeat protein 7B isoform X4 [Bos taurus]	gi|982990210|ref|XM_015465254.1|	1741	0	PREDICTED: Bos taurus tetratricopeptide repeat domain 7B (TTC7B), transcript variant X4, mRNA	Q86TV6	1204	0	Tetratricopeptide repeat protein 7B	.	.	.	.	pfam13432	TPR_16	Tetratricopeptide repeat.	GO:0090002|establishment of protein localization to plasma membrane;GO:0046854|phosphatidylinositol phosphorylation;	GO:0005829|cytosol;GO:0005886|plasma membrane;	.	.	.
Novel_327	ENSOARG00000007546	yes	no	yes	chr19:49246784-49329101:+	gi|803186059|ref|XP_011955380.1|	7275	0	PREDICTED: protein VPRBP isoform X2 [Ovis aries]	gi|965990013|ref|XM_012099990.2|	4688	0	PREDICTED: Ovis aries Vpr (HIV-1) binding protein (VPRBP), transcript variant X2, mRNA	Q9Y4B6	2757	0	Protein VPRBP	.	.	.	.	pfam15279	SOBP	Sine oculis-binding protein. SOBP is associated with syndromic and nonsyndromic intellectual disability. It carries a zinc-finger of the zf-C2H2 type at the N-terminus, and a highly characteristic C-terminal PhPhPhPhPhPh motif. The deduced 873-amino acid protein contains an N-terminal nuclear localisation signal (NLS), followed by 2 FCS-type zinc finger motifs, a proline-rich region (PR1), a puta…	GO:0030183|B cell differentiation;GO:0035212|cell competition in a multicellular organism;GO:1990245|histone H2A-T120 phosphorylation;GO:0000122|negative regulation of transcription from RNA polymerase II promoter;GO:0016567|protein ubiquitination;GO:0006351|transcription, DNA-templated;GO:0033151|V(D)J recombination;GO:0016032|viral process;	GO:0005737|cytoplasm;GO:0005730|nucleolus;GO:0005634|nucleus;	GO:0005524|ATP binding;GO:1990244|histone kinase activity (H2A-T120 specific);	K11789	VPRBP, DCAF1; HIV-1 Vpr-binding protein
Novel_385	ENSOARG00000004992	yes	no	yes	chr24:40603433-40611924:-	gi|966001835|ref|XP_014959443.1|	1117	4e-149	PREDICTED: LOW QUALITY PROTEIN: beta-1,3-N-acetylglucosaminyltransferase lunatic fringe isoform X1, partial [Ovis aries]	gi|965833830|ref|XM_012132677.2|	552	0	PREDICTED: Ovis aries musimon LFNG O-fucosylpeptide 3-beta-N-acetylglucosaminyltransferase (LFNG), transcript variant X3, mRNA	Q2KJ92	415	4e-142	Beta-1,3-N-acetylglucosaminyltransferase lunatic fringe	.	.	.	.	pfam02434	Fringe	Fringe-like. The drosophila protein fringe (FNG) is a glucosaminyltransferase that controls the response of the Notch receptor to specific ligands. FNG is localized to the Golgi apparatus (not secreted as previously thought). Modification of Notch occurs through glycosylation by FNG. The xenopus homologue, lunatic fringe, has been implicated in a variety of functions.	GO:0007386|compartment pattern specification;GO:0007143|female meiotic division;GO:0002315|marginal zone B cell differentiation;GO:1902367|negative regulation of Notch signaling pathway involved in somitogenesis;GO:0001541|ovarian follicle development;GO:0045747|positive regulation of Notch signaling pathway;GO:0032092|positive regulation of protein binding;GO:0001756|somitogenesis;GO:0030217|T c…	GO:1903561|extracellular vesicle;GO:0030173|integral component of Golgi membrane;	GO:0046872|metal ion binding;GO:0033829|O-fucosylpeptide 3-beta-N-acetylglucosaminyltransferase activity;	K05948	FNG; fringe [EC:2.4.1.222]
Novel_206	ENSOARG00000010260	yes	no	yes	chrX:135115101-135116249:-	gi|426257905|ref|XP_004022562.1|	1838	0	PREDICTED: polyadenylate-binding protein 5 [Ovis aries]	gi|966012480|ref|XM_004022513.3|	1149	0	PREDICTED: Ovis aries poly(A) binding protein, cytoplasmic 5 (PABPC5), mRNA	P60050	692	0	Polyadenylate-binding protein 5	.	.	.	.	pfam00076	RRM_1	RNA recognition motif. (a.k.a. RRM, RBD, or RNP domain). The RRM motif is probably diagnostic of an RNA binding protein. RRMs are found in a variety of RNA binding proteins, including various hnRNP proteins, proteins implicated in regulation of alternative splicing, and protein components of snRNPs. The motif also appears in a few single stranded DNA binding proteins. The RRM structure consists o…	.	GO:0005737|cytoplasm;	GO:0000166|nucleotide binding;GO:0003723|RNA binding;	.	.
Novel_237	ENSOARG00000007707	yes	no	yes	chr4:49251511-49489760:-	gi|926690032|ref|XP_013818734.1|	6685	0	PREDICTED: neuronal cell adhesion molecule isoform X3 [Capra hircus]	gi|965931617|ref|XM_015095277.1|	3432	0	PREDICTED: Ovis aries neuronal cell adhesion molecule (NRCAM), transcript variant X11, mRNA	Q92823	2447	0	Neuronal cell adhesion molecule	.	.	.	.	pfam13882	Bravo_FIGEY	Bravo-like intracellular region. This is the very C-terminal intracellular region of neural adhesion molecule L1 proteins that are also known as Bravo or NrCAM. It lies upstream of the IG and Fn3 domains and has the highly conserved motif FIGEY. The function is not known.	GO:0001525|angiogenesis;GO:0007413|axonal fasciculation;GO:0007409|axonogenesis;GO:0007417|central nervous system development;GO:0045162|clustering of voltage-gated sodium channels;GO:0034113|heterotypic cell-cell adhesion;GO:0001764|neuron migration;GO:0019227|neuronal action potential propagation;GO:0045666|positive regulation of neuron differentiation;GO:0008104|protein localization;GO:0030516…	GO:0043194|axon initial segment;GO:0009897|external side of plasma membrane;GO:0005576|extracellular region;GO:0005887|integral component of plasma membrane;GO:0043005|neuron projection;GO:0005886|plasma membrane;GO:0045202|synapse;	GO:0030506|ankyrin binding;	K06756	NRCAM; neuronal cell adhesion molecule
Novel_237	ENSOARG00000001700	yes	no	yes	chr13:69403562-69417129:+	gi|803304992|ref|XP_012010945.1|	6329	0	PREDICTED: 1-phosphatidylinositol 4,5-bisphosphate phosphodiesterase gamma-1 isoform X2 [Ovis aries musimon]	gi|965886078|ref|XM_012155555.2|	2740	0	PREDICTED: Ovis aries musimon phospholipase C gamma 1 (PLCG1), transcript variant X2, mRNA	P08487	2397	0	1-phosphatidylinositol 4,5-bisphosphate phosphodiesterase gamma-1	.	.	.	.	pfam00388	PI-PLC-X	Phosphatidylinositol-specific phospholipase C, X domain. This associates with pfam00387 to form a single structural unit.	GO:0071364|cellular response to epidermal growth factor stimulus;GO:0001701|in utero embryonic development;GO:0035556|intracellular signal transduction;GO:0009395|phospholipid catabolic process;GO:0010634|positive regulation of epithelial cell migration;	GO:0008180|COP9 signalosome;GO:0030027|lamellipodium;GO:0001726|ruffle;	GO:0005509|calcium ion binding;GO:0004435|phosphatidylinositol phospholipase C activity;GO:0004871|signal transducer activity;	K01116	PLCG1; phosphatidylinositol phospholipase C, gamma-1 [EC:3.1.4.11]
Novel_237	ENSOARG00000006257	yes	no	yes	chr15:75411873-75428798:-	gi|803223728|ref|XP_011972151.1|	5733	0	PREDICTED: myosin-binding protein C, cardiac-type isoform X3 [Ovis aries musimon]	gi|803163291|ref|XM_012096632.1|	2533	0	PREDICTED: Ovis aries myosin binding protein C, cardiac (MYBPC3), transcript variant X1, mRNA	P56741	1992	0	Myosin-binding protein C, cardiac-type	.	.	.	.	pfam07679	I-set	Immunoglobulin I-set domain.	GO:0060048|cardiac muscle contraction;GO:0007155|cell adhesion;GO:0006942|regulation of striated muscle contraction;GO:0055010|ventricular cardiac muscle tissue morphogenesis;	GO:0031672|A band;GO:0005863|striated muscle myosin thick filament;	GO:0046872|metal ion binding;GO:0008307|structural constituent of muscle;	K12568	MYBPC3; myosin-binding protein C, cardiac-type
Novel_261	ENSOARG00000004003	yes	yes	yes	chr3:70145934-70172319:-	gi|556746589|ref|XP_005968759.1|	2402	0	PREDICTED: endoplasmic reticulum lectin 1 [Pantholops hodgsonii]	gi|850480667|gb|CP011888.1|	3425	0	Ovis canadensis canadensis isolate 43U chromosome 3 sequence	Q5R8S4	912	0	Endoplasmic reticulum lectin 1	.	.	.	.	pfam07915	PRKCSH	Glucosidase II beta subunit-like protein. The sequences found in this family are similar to a region found in the beta-subunit of glucosidase II, which is also known as protein kinase C substrate 80K-H (PRKCSH). The enzyme catalyses the sequential removal of two alpha-1,3-linked glucose residues in the second step of N-linked oligosaccharide processing. The beta subunit is required for the solubi…	GO:0030433|ER-associated ubiquitin-dependent protein catabolic process;	GO:0005788|endoplasmic reticulum lumen;	GO:0001948|glycoprotein binding;	K14008	ERLEC1, XTP3B; endoplasmic reticulum lectin 1
Novel_384	ENSOARG00000003550	yes	no	yes	chr2:238790273-238803401:+	gi|965919045|ref|XP_014948346.1|	5973	0	PREDICTED: LOW QUALITY PROTEIN: mitogen-activated protein kinase kinase kinase 6 isoform X1 [Ovis aries]	gi|965798649|ref|XM_012115165.2|	3240	0	PREDICTED: Ovis aries musimon mitogen-activated protein kinase kinase kinase 6 (MAP3K6), transcript variant X3, mRNA	O95382	1928	0	Mitogen-activated protein kinase kinase kinase 6	.	.	.	.	pfam13281	DUF4071	Domain of unknown function (DUF4071). This domain is found at the N-terminus of many serine-threonine kinase-like proteins.	GO:0007257|activation of JUN kinase activity;GO:0006468|protein phosphorylation;GO:0007165|signal transduction;	GO:0005622|intracellular;	GO:0005524|ATP binding;GO:0000287|magnesium ion binding;GO:0004709|MAP kinase kinase kinase activity;	K04425	MAP3K6, ASK2; mitogen-activated protein kinase kinase kinase 6 [EC:2.7.11.25]
Novel_327	ENSOARG00000010321	yes	no	yes	chr20:27070313-27081285:+	gi|426250608|ref|XP_004019027.1|	3411	0	PREDICTED: coiled-coil alpha-helical rod protein 1 isoform X1 [Ovis aries]	gi|965991065|ref|XM_004018978.3|	2601	0	PREDICTED: Ovis aries coiled-coil alpha-helical rod protein 1 (CCHCR1), transcript variant X1, mRNA	Q8TD31	915	0	Coiled-coil alpha-helical rod protein 1	.	.	.	.	pfam07111	HCR	Alpha helical coiled-coil rod protein (HCR). This family consists of several mammalian alpha helical coiled-coil rod HCR proteins. The function of HCR is unknown but it has been implicated in psoriasis in humans and is thought to affect keratinocyte proliferation.	GO:0030154|cell differentiation;GO:0007275|multicellular organismal development;GO:0006611|protein export from nucleus;	GO:0005814|centriole;GO:0005737|cytoplasm;GO:0005634|nucleus;	.	K16760	CCHCR1; coiled-coil alpha-helical rod protein 1
Novel_206	ENSOARG00000008624	yes	no	yes	chr5:40548709-40554304:+	gi|84000446|ref|NP_001033109.1|	1102	3e-138	mucosal addressin cell adhesion molecule 1 precursor [Ovis aries]	gi|850483104|gb|CP011890.1|	1483	0	Ovis canadensis canadensis isolate 43U chromosome 5 sequence	O70540	203	3e-56	Mucosal addressin cell adhesion molecule 1	.	.	.	.	pfam09085	Adhes-Ig_like	Adhesion molecule, immunoglobulin-like. Members of this family are found in a set of mucosal cellular adhesion proteins and adopt an immunoglobulin-like beta-sandwich structure, with seven strands arranged in two beta-sheets in a Greek-key topology. They are essential for recruitment of lymphocytes to specific tissues.	GO:0007568|aging;GO:0007155|cell adhesion;GO:0034113|heterotypic cell-cell adhesion;GO:0007229|integrin-mediated signaling pathway;GO:0050901|leukocyte tethering or rolling;GO:0002687|positive regulation of leukocyte migration;GO:0043113|receptor clustering;	GO:0016021|integral component of membrane;GO:0005886|plasma membrane;	GO:0098640|integrin binding involved in cell-matrix adhesion;	K06779	MADCAM1; mucosal vascular addressin cell adhesion molecule 1
Novel_237	ENSOARG00000007905	yes	no	yes	chr23:33343432-33388189:+	gi|966000100|ref|XP_014959115.1|	6231	0	PREDICTED: LOW QUALITY PROTEIN: Niemann-Pick C1 protein [Ovis aries]	gi|966000099|ref|XM_015103629.1|	1888	0	PREDICTED: Ovis aries Niemann-Pick disease, type C1 (NPC1), mRNA	P56941	2222	0	Niemann-Pick C1 protein	.	.	.	.	pfam12349	Sterol-sensing	Sterol-sensing domain of SREBP cleavage-activation. Sterol regulatory element-binding proteins (SREBPs) are membrane-bound transcription factors that promote lipid synthesis in animal cells. They are embedded in the membranes of the endoplasmic reticulum (ER) in a helical hairpin orientation and are released from the ER by a two-step proteolytic process. Proteolysis begins when the SREBPs are cle…	GO:0008206|bile acid metabolic process;GO:0042632|cholesterol homeostasis;GO:0008203|cholesterol metabolic process;GO:0030301|cholesterol transport;GO:0007041|lysosomal transport;GO:0006486|protein glycosylation;	GO:0005783|endoplasmic reticulum;GO:0005576|extracellular region;GO:0005887|integral component of plasma membrane;GO:0031902|late endosome membrane;GO:0005765|lysosomal membrane;GO:0005764|lysosome;GO:0005635|nuclear envelope;GO:0048471|perinuclear region of cytoplasm;	GO:0015485|cholesterol binding;GO:0005319|lipid transporter activity;	K12385	NPC1; Niemann-Pick C1 protein
Novel_237	ENSOARG00000001352	yes	no	yes	chr12:62647759-62696834:+	gi|803264107|ref|XP_011991770.1|	5071	0	PREDICTED: protein SMG7 isoform X1 [Ovis aries musimon]	gi|965964875|ref|XM_015099355.1|	3513	0	PREDICTED: Ovis aries SMG7 nonsense mediated mRNA decay factor (SMG7), transcript variant X1, mRNA	Q5RJH6	1786	0	Protein SMG7	.	.	.	.	pfam10373	EST1_DNA_bind	Est1 DNA/RNA binding domain. Est1 is a protein which recruits or activates telomerase at the site of polymerization. This is the DNA/RNA binding domain of EST1.	GO:0006406|mRNA export from nucleus;GO:0000184|nuclear-transcribed mRNA catabolic process, nonsense-mediated decay;GO:0035303|regulation of dephosphorylation;GO:0043487|regulation of RNA stability;GO:0007004|telomere maintenance via telomerase;	GO:0005737|cytoplasm;GO:0005829|cytosol;GO:0045111|intermediate filament cytoskeleton;GO:0005634|nucleus;GO:0005697|telomerase holoenzyme complex;	GO:0051721|protein phosphatase 2A binding;GO:0004540|ribonuclease activity;GO:0043021|ribonucleoprotein complex binding;GO:0070034|telomeric RNA binding;GO:0042162|telomeric DNA binding;	K14409	SMG7, EST1C; protein SMG7
Novel_385	ENSOARG00000015343	yes	no	yes	chr3:170615182-170667987:-	gi|803048534|ref|XP_012030305.1|	6476	0	PREDICTED: N-acetylglucosamine-1-phosphotransferase subunits alpha/beta isoform X1 [Ovis aries]	gi|965927466|ref|XM_012174917.2|	4732	0	PREDICTED: Ovis aries N-acetylglucosamine-1-phosphate transferase, alpha and beta subunits (GNPTAB), transcript variant X2, mRNA	Q3T906	2227	0	N-acetylglucosamine-1-phosphotransferase subunits alpha/beta	.	.	.	.	pfam06464	DMAP_binding	DMAP1-binding Domain. This domain binds DMAP1, a transcriptional co-repressor.	GO:0046835|carbohydrate phosphorylation;GO:0007040|lysosome organization;GO:0016256|N-glycan processing to lysosome;GO:0033299|secretion of lysosomal enzymes;	GO:0005794|Golgi apparatus;GO:0000139|Golgi membrane;GO:0016021|integral component of membrane;	GO:0005509|calcium ion binding;GO:0003976|UDP-N-acetylglucosamine-lysosomal-enzyme N-acetylglucosaminephosphotransferase activity;	K08239	GNPTAB; UDP-N-acetylglucosamine-lysosomal-enzyme [EC:2.7.8.17]
Novel_237	ENSOARG00000008749	yes	no	yes	chrX:79753351-79760335:-	gi|57526253|ref|NP_001009726.1|	2645	0	melatonin-related receptor [Ovis aries]	gi|850496270|gb|CP011912.1|	2817	0	Ovis canadensis canadensis isolate 43U chromosome X sequence	Q28558	1023	0	Melatonin-related receptor	.	.	.	.	pfam00001	7tm_1	7 transmembrane receptor (rhodopsin family). This family contains, amongst other G-protein-coupled receptors (GCPRs), members of the opsin family, which have been considered to be typical members of the rhodopsin superfamily. They share several motifs, mainly the seven transmembrane helices, GCPRs of the rhodopsin superfamily. All opsins bind a chromophore, such as 11-cis-retinal. The function of…	.	GO:0016021|integral component of membrane;GO:0005886|plasma membrane;	GO:0008502|melatonin receptor activity;	K04287	GPR50; G protein-coupled receptor 50
Novel_401	ENSOARG00000011653	no	yes	yes	chr10:29454677-29502617:-	gi|965954702|ref|XP_014953468.1|	3575	0	PREDICTED: relaxin receptor 2 [Ovis aries]	gi|850486327|gb|CP011895.1|	2762	0	Ovis canadensis canadensis isolate 43U chromosome 10 sequence	Q5XM32	1251	0	Relaxin receptor 2	SPCC794.09c	590	0	COG5256	pfam00009	GTP_EFTU	Elongation factor Tu GTP binding domain. This domain contains a P-loop motif, also found in several other families such as pfam00071, pfam00025 and pfam00063. Elongation factor Tu consists of three structural domains, this plus two C-terminal beta barrel domains.	GO:0007188|adenylate cyclase-modulating G-protein coupled receptor signaling pathway;	GO:0016021|integral component of membrane;GO:0005886|plasma membrane;	GO:0004930|G-protein coupled receptor activity;	K04307	RXFP2, LGR8; relaxin family peptide receptor 2
Novel_261	ENSOARG00000002990	yes	no	yes	chrJH922372.1:21-5776:+	gi|426258709|ref|XP_004022950.1|	1392	1e-177	PREDICTED: granzyme B-like isoform X2 [Ovis aries]	gi|966013102|ref|XM_004022901.3|	1263	0	PREDICTED: Ovis aries granzyme B(G,H)-like (LOC101108034), transcript variant X2, mRNA	P10144	346	3e-107	Granzyme B	VC1200	82.4	2e-15	COG5640	pfam00089	Trypsin	Trypsin.	GO:0006915|apoptotic process;GO:0019835|cytolysis;GO:0042267|natural killer cell mediated cytotoxicity;GO:1900740|positive regulation of protein insertion into mitochondrial membrane involved in apoptotic signaling pathway;GO:0016485|protein processing;	GO:0005737|cytoplasm;GO:0005829|cytosol;GO:0001772|immunological synapse;GO:0043231|intracellular membrane-bounded organelle;GO:0016020|membrane;GO:0005739|mitochondrion;GO:0005634|nucleus;	GO:0004252|serine-type endopeptidase activity;GO:0008236|serine-type peptidase activity;	K01353	GZMB; granzyme B [EC:3.4.21.79]
Novel_237	ENSOARG00000006095	yes	no	yes	chr11:26109438-26125739:-	gi|403279797|ref|XP_003931431.1|	5417	0	PREDICTED: misshapen-like kinase 1 isoform X14 [Saimiri boliviensis boliviensis]	gi|965814178|ref|XM_012122759.2|	3620	0	PREDICTED: Ovis aries musimon misshapen-like kinase 1 (MINK1), transcript variant X14, mRNA	Q9JM52	660	0	Misshapen-like kinase 1	.	.	.	.	pfam00069	Pkinase	Protein kinase domain.	GO:0031532|actin cytoskeleton reorganization;GO:0007268|synaptic transmission;GO:0048813|dendrite morphogenesis;GO:0035556|intracellular signal transduction;GO:0007275|multicellular organismal development;GO:0045060|negative thymic T cell selection;GO:0046330|positive regulation of JNK cascade;GO:0046777|protein autophosphorylation;GO:0006468|protein phosphorylation;GO:2000311|regulation of alpha…	GO:0030424|axon;GO:0030054|cell junction;GO:0005737|cytoplasm;GO:0030425|dendrite;GO:0070062|extracellular exosome;GO:0005794|Golgi apparatus;GO:0014069|postsynaptic density;GO:0045211|postsynaptic membrane;	GO:0005524|ATP binding;GO:0004674|protein serine/threonine kinase activity;GO:0004702|receptor signaling protein serine/threonine kinase activity;	K04413	MINK; misshapen/NIK-related kinase [EC:2.7.11.1]
Novel_237	ENSOARG00000007364	yes	no	yes	chr11:26230756-26236605:-	gi|803119736|ref|XP_004012660.2|	3158	0	PREDICTED: LOW QUALITY PROTEIN: zinc finger MYND domain-containing protein 15 isoform X1 [Ovis aries]	gi|965958887|ref|XM_004012611.3|	2482	0	PREDICTED: Ovis aries zinc finger, MYND-type containing 15 (ZMYND15), transcript variant X1, mRNA	Q8C0R7	1064	0	Zinc finger MYND domain-containing protein 15	.	.	.	.	pfam01753	zf-MYND	MYND finger.	GO:0045892|negative regulation of transcription, DNA-templated;GO:0007286|spermatid development;GO:0006351|transcription, DNA-templated;	GO:0005737|cytoplasm;GO:0005634|nucleus;	GO:0042826|histone deacetylase binding;GO:0046872|metal ion binding;	.	.
Novel_237	ENSOARG00000006839	yes	no	yes	chr5:37308454-37309798:-	gi|62896605|dbj|BAD96243.1|	1761	0	eukaryotic translation elongation factor 1 alpha 1 variant [Homo sapiens]	gi|850483104|gb|CP011890.1|	1247	0	Ovis canadensis canadensis isolate 43U chromosome 5 sequence	P68105	679	0	Elongation factor 1-alpha 1	SPCC794.09c	555	0	COG5256	pfam00009	GTP_EFTU	Elongation factor Tu GTP binding domain. This domain contains a P-loop motif, also found in several other families such as pfam00071, pfam00025 and pfam00063. Elongation factor Tu consists of three structural domains, this plus two C-terminal beta barrel domains.	GO:0071364|cellular response to epidermal growth factor stimulus;	GO:0005737|cytoplasm;GO:0005829|cytosol;GO:0005730|nucleolus;GO:0005634|nucleus;	GO:0005525|GTP binding;GO:0003924|GTPase activity;GO:0019001|guanyl nucleotide binding;GO:0003746|translation elongation factor activity;	K03231	EEF1A; elongation factor 1-alpha
Novel_293	ENSOARG00000012267	yes	no	yes	chr18:20787184-20802103:+	gi|803257680|ref|XP_011988717.1|	3084	0	PREDICTED: protein regulator of cytokinesis 1 isoform X2 [Ovis aries musimon]	gi|965985457|ref|XM_015101891.1|	1854	0	PREDICTED: Ovis aries protein regulator of cytokinesis 1 (PRC1), transcript variant X2, mRNA	O43663	886	0	Protein regulator of cytokinesis 1	.	.	.	.	pfam03999	MAP65_ASE1	Microtubule associated protein (MAP65/ASE1 family).	GO:0000910|cytokinesis;GO:0001578|microtubule bundle formation;GO:0000022|mitotic spindle elongation;GO:0008284|positive regulation of cell proliferation;	GO:0070938|contractile ring;GO:0005737|cytoplasm;GO:0005829|cytosol;GO:0015630|microtubule cytoskeleton;GO:0030496|midbody;GO:0005654|nucleoplasm;GO:0005634|nucleus;GO:0005886|plasma membrane;GO:0005819|spindle;GO:0005876|spindle microtubule;GO:0000922|spindle pole;	GO:0042802|identical protein binding;GO:0019894|kinesin binding;GO:0019901|protein kinase binding;	K16732	PRC1; protein regulator of cytokinesis 1
Novel_449	ENSOARG00000019357	yes	no	yes	chr1:175992050-176037204:-	gi|426217459|ref|XP_004002971.1|	1669	0	PREDICTED: cell surface glycoprotein CD200 receptor 1 [Ovis aries]	gi|850474981|gb|CP011886.1|	3223	0	Ovis canadensis canadensis isolate 43U chromosome 1 sequence	A5D7V5	562	0	Cell surface glycoprotein CD200 receptor 1	.	.	.	.	pfam14529	Exo_endo_phos_2	Endonuclease-reverse transcriptase. This domain represents the endonuclease region of retrotransposons from a range of bacteria, archaea and eukaryotes. These are enzymes largely from class EC:2.7.7.49.	.	GO:0009897|external side of plasma membrane;GO:0016021|integral component of membrane;	GO:0004872|receptor activity;	.	.
Novel_401	ENSOARG00000005249	yes	yes	yes	chr23:16833449-16949097:+	gi|556774342|ref|XP_005982306.1|	1861	0	PREDICTED: uncharacterized protein LOC102334977 [Pantholops hodgsonii]	gi|850494308|gb|CP011908.1|	2310	0	Ovis canadensis canadensis isolate 43U chromosome 23 sequence	O00370	476	1e-148	LINE-1 retrotransposable element ORF2 protein	.	.	.	.	pfam10325	7TM_GPCR_Srz	Serpentine type 7TM GPCR chemoreceptor Srz. Chemoreception is mediated in Caenorhabditis elegans by members of the seven-transmembrane G-protein-coupled receptor class (7TM GPCRs) of proteins which are of the serpentine type. Srz is a solo families amongst the superfamilies of chemoreceptors. Chemoperception is one of the central senses of soil nematodes like C. elegans which are otherwise 'blind…	GO:0006310|DNA recombination;GO:0090305|nucleic acid phosphodiester bond hydrolysis;GO:0032199|reverse transcription involved in RNA-mediated transposition;GO:0032197|transposition, RNA-mediated;	.	GO:0046872|metal ion binding;GO:0003964|RNA-directed DNA polymerase activity;GO:0009036|Type II site-specific deoxyribonuclease activity;	.	.
Novel_327	ENSOARG00000005976	yes	yes	yes	chrX:77499324-77510112:+	gi|826343777|ref|XP_012517481.1|	2218	0	PREDICTED: host cell factor 1 isoform X5 [Propithecus coquereli]	gi|965905357|ref|XM_012164816.2|	2150	0	PREDICTED: Ovis aries musimon host cell factor C1 (HCFC1), transcript variant X9, mRNA	Q61191	829	0	Host cell factor 1	.	.	.	.	pfam13415	Kelch_3	Galactose oxidase, central domain.	GO:0007049|cell cycle;GO:0071407|cellular response to organic cyclic compound;GO:0043984|histone H4-K16 acetylation;GO:0043981|histone H4-K5 acetylation;GO:0043982|histone H4-K8 acetylation;GO:0000122|negative regulation of transcription from RNA polymerase II promoter;GO:0010628|positive regulation of gene expression;GO:0050821|protein stabilization;GO:0043254|regulation of protein complex assem…	GO:0005671|Ada2/Gcn5/Ada3 transcription activator complex;GO:0030424|axon;GO:0005913|cell-cell adherens junction;GO:0005737|cytoplasm;GO:0030425|dendrite;GO:0000123|histone acetyltransferase complex;GO:0016020|membrane;GO:0005739|mitochondrion;GO:0071339|MLL1 complex;GO:0070688|MLL5-L complex;GO:0043025|neuronal cell body;GO:0005654|nucleoplasm;GO:0005634|nucleus;GO:0070461|SAGA-type complex;GO:0…	GO:0098641|cadherin binding involved in cell-cell adhesion;GO:0003682|chromatin binding;GO:0046972|histone acetyltransferase activity (H4-K16 specific);GO:0043995|histone acetyltransferase activity (H4-K5 specific);GO:0043996|histone acetyltransferase activity (H4-K8 specific);GO:0042802|identical protein binding;GO:0003713|transcription coactivator activity;GO:0001205|transcriptional activator a…	K14966	HCFC; host cell factor
Novel_327	ENSOARG00000005974	yes	no	yes	chr1:105017949-105029867:-	gi|965916458|ref|XP_014947788.1|	1810	0	PREDICTED: LOW QUALITY PROTEIN: myocyte-specific enhancer factor 2D isoform X1 [Ovis aries]	gi|965833592|ref|XM_012132473.2|	518	0	PREDICTED: Ovis aries musimon myocyte enhancer factor 2D (MEF2D), transcript variant X4, mRNA	Q14814	687	0	Myocyte-specific enhancer factor 2D	YPL089c	92.4	5e-19	COG5068	pfam00319	SRF-TF	SRF-type transcription factor (DNA-binding and dimerization domain).	GO:0007512|adult heart development;GO:0006915|apoptotic process;GO:0002062|chondrocyte differentiation;GO:0001958|endochondral ossification;GO:0000165|MAPK cascade;GO:0007517|muscle organ development;GO:0007399|nervous system development;GO:0001649|osteoblast differentiation;GO:0045944|positive regulation of transcription from RNA polymerase II promoter;GO:0035914|skeletal muscle cell differentia…	GO:0005737|cytoplasm;GO:0043231|intracellular membrane-bounded organelle;GO:0005654|nucleoplasm;GO:0005634|nucleus;	GO:0033613|activating transcription factor binding;GO:0042826|histone deacetylase binding;GO:0000978|RNA polymerase II core promoter proximal region sequence-specific DNA binding;GO:0000977|RNA polymerase II regulatory region sequence-specific DNA binding;GO:0000981|RNA polymerase II transcription factor activity, sequence-specific DNA binding;GO:0003700|transcription factor activity, sequence-sp…	K09262	MEF2D; MADS-box transcription enhancer factor 2D
Novel_206	ENSOARG00000009325	yes	no	yes	chr11:54777291-54791527:+	gi|803126742|ref|XP_012042214.1|	5073	0	PREDICTED: LOW QUALITY PROTEIN: protein unc-13 homolog D isoform X1 [Ovis aries]	gi|965957199|ref|XM_012186824.2|	3030	0	PREDICTED: Ovis aries unc-13 homolog D (C. elegans) (UNC13D), transcript variant X1, mRNA	Q70J99	1644	0	Protein unc-13 homolog D	.	.	.	.	pfam10540	Membr_traf_MHD	Munc13 (mammalian uncoordinated) homology domain. Munc13 proteins constitute a family of three highly homologous molecules (Munc13-1, Munc13-2 and Munc13-3) with homology to Caenorhabditis elegans unc-13p. Munc13 proteins contain a phorbol ester-binding C1 domain and two C2 domains, which are Ca2+/phospholipid binding domains. Sequence analyses have uncovered two regions called Munc13 homology do…	GO:0051607|defense response to virus;GO:0002467|germinal center formation;GO:0002432|granuloma formation;GO:0043320|natural killer cell degranulation;GO:0006909|phagocytosis;GO:0045921|positive regulation of exocytosis;GO:1903307|positive regulation of regulated secretory pathway;GO:1900026|positive regulation of substrate adhesion-dependent cell spreading;GO:0043304|regulation of mast cell degra…	GO:0070382|exocytic vesicle;GO:0005770|late endosome;GO:0005764|lysosome;GO:0016020|membrane;GO:0055037|recycling endosome;GO:0033093|Weibel-Palade body;	GO:0017137|Rab GTPase binding;	.	.
Novel_237	ENSOARG00000000327	yes	no	yes	chr23:40284978-40414151:-	gi|426254015|ref|XP_004020683.1|	15841	0	PREDICTED: laminin subunit alpha-1 isoform X1 [Ovis aries]	gi|966000314|ref|XM_004020634.3|	9356	0	PREDICTED: Ovis aries laminin subunit alpha 1 (LAMA1), transcript variant X1, mRNA	P25391	4951	0	Laminin subunit alpha-1	.	.	.	.	pfam00055	Laminin_N	Laminin N-terminal (Domain VI).	GO:0007155|cell adhesion;GO:0007166|cell surface receptor signaling pathway;GO:0030198|extracellular matrix organization;GO:0030155|regulation of cell adhesion;GO:0030334|regulation of cell migration;GO:0045995|regulation of embryonic development;	GO:0005604|basement membrane;GO:0031012|extracellular matrix;GO:0005576|extracellular region;GO:0005615|extracellular space;GO:0005606|laminin-1 complex;GO:0005608|laminin-3 complex;GO:0005578|proteinaceous extracellular matrix;	GO:0005201|extracellular matrix structural constituent;	K05637	LAMA1_2; laminin, alpha 1/2
Novel_237	ENSOARG00000000325	yes	no	yes	chr15:48238788-48259295:-	gi|190576630|gb|ACE79115.1|	2063	0	hypothetical protein [Sorex araneus]	gi|965976243|ref|XM_004016245.3|	912	0	PREDICTED: Ovis aries olfactory receptor 52E2-like (LOC101107220), mRNA	Q8NGJ3	421	4e-142	Olfactory receptor 52E1	.	.	.	.	pfam13853	7tm_4	Olfactory receptor. The members of this family are transmembrane olfactory receptors.	GO:0007165|signal transduction;	GO:0016021|integral component of membrane;GO:0005886|plasma membrane;	GO:0004930|G-protein coupled receptor activity;GO:0004984|olfactory receptor activity;	.	.
Novel_237	ENSOARG00000005569	yes	no	yes	chr23:58144032-58260125:+	gi|803232169|ref|XP_011976258.1|	5514	0	PREDICTED: zinc finger protein 532 isoform X3 [Ovis aries musimon]	gi|965999479|ref|XM_015103553.1|	3153	0	PREDICTED: Ovis aries zinc finger protein 532 (ZNF532), transcript variant X1, mRNA	Q9HCE3	1950	0	Zinc finger protein 532	.	.	.	.	pfam02591	DUF164	Putative zinc ribbon domain. Structural modelling suggests this domain may bind nucleic acids.	GO:0006351|transcription, DNA-templated;	GO:0005634|nucleus;	GO:0046872|metal ion binding;GO:0043565|sequence-specific DNA binding;GO:0003700|transcription factor activity, sequence-specific DNA binding;GO:0044212|transcription regulatory region DNA binding;	.	.
Novel_237	ENSOARG00000000405	yes	no	yes	chr13:67238843-67316553:+	gi|426241483|ref|XP_004014620.1|	2771	0	PREDICTED: protein phosphatase 1 regulatory inhibitor subunit 16B [Ovis aries]	gi|965969027|ref|XM_015099883.1|	3657	0	PREDICTED: Ovis aries protein phosphatase 1 regulatory subunit 16B (PPP1R16B), transcript variant X2, mRNA	Q95N27	1044	0	Protein phosphatase 1 regulatory inhibitor subunit 16B	all2748	80.1	1e-14	COG0666	pfam12796	Ank_2	Ankyrin repeats (3 copies).	GO:0061028|establishment of endothelial barrier;GO:1902309|negative regulation of peptidyl-serine dephosphorylation;GO:1903589|positive regulation of blood vessel endothelial cell proliferation involved in sprouting angiogenesis;GO:0035307|positive regulation of protein dephosphorylation;GO:0051489|regulation of filopodium assembly;GO:0014066|regulation of phosphatidylinositol 3-kinase signaling;	GO:0042995|cell projection;GO:0005634|nucleus;GO:0048471|perinuclear region of cytoplasm;GO:0005886|plasma membrane;	GO:0008599|protein phosphatase type 1 regulator activity;	K17459	PPP1R16B, TIMAP; protein phosphatase 1 regulatory inhibitor subunit 16B
Novel_327	ENSOARG00000011017	yes	no	yes	chrX:52755122-52758542:+	gi|440912748|gb|ELR62289.1|	1928	0	WD repeat domain phosphoinositide-interacting protein 4 [Bos mutus]	gi|803202401|ref|XM_004022093.2|	1032	0	PREDICTED: Ovis aries WD repeat domain 45 (WDR45), transcript variant X4, mRNA	Q9Y484	736	0	WD repeat domain phosphoinositide-interacting protein 4	.	.	.	.	pfam00400	WD40	WD domain, G-beta repeat.	GO:0000045|autophagosome assembly;GO:0006914|autophagy;GO:0000422|mitophagy;GO:0044804|nucleophagy;GO:0006497|protein lipidation;GO:0034497|protein localization to pre-autophagosomal structure;	GO:0005829|cytosol;GO:0019898|extrinsic component of membrane;GO:0034045|pre-autophagosomal structure membrane;	GO:0080025|phosphatidylinositol-3,5-bisphosphate binding;GO:0032266|phosphatidylinositol-3-phosphate binding;	.	.
Novel_327	ENSOARG00000011010	yes	no	yes	chr14:10378049-10410547:+	gi|965972522|ref|XP_012045031.2|	3415	0	PREDICTED: LOW QUALITY PROTEIN: ubiquitin carboxyl-terminal hydrolase 10 isoform X1, partial [Ovis aries]	gi|965972521|ref|XM_012189641.2|	2310	0	PREDICTED: Ovis aries ubiquitin specific peptidase 10 (USP10), transcript variant X1, partial mRNA	A5PJS6	1265	0	Ubiquitin carboxyl-terminal hydrolase 10	.	.	.	.	pfam00443	UCH	Ubiquitin carboxyl-terminal hydrolase.	GO:0006914|autophagy;GO:0006974|cellular response to DNA damage stimulus;GO:0071347|cellular response to interleukin-1;GO:0030330|DNA damage response, signal transduction by p53 class mediator;GO:0006281|DNA repair;GO:0043124|negative regulation of I-kappaB kinase/NF-kappaB signaling;GO:0016579|protein deubiquitination;GO:0010506|regulation of autophagy;GO:0006511|ubiquitin-dependent protein cata…	GO:0005737|cytoplasm;GO:0005769|early endosome;GO:0005654|nucleoplasm;GO:0005634|nucleus;GO:0043234|protein complex;	GO:0004197|cysteine-type endopeptidase activity;GO:0044325|ion channel binding;GO:0002039|p53 binding;GO:0044822|poly(A) RNA binding;GO:0004843|ubiquitin-specific protease activity;	K11841	USP10, UBP3; ubiquitin carboxyl-terminal hydrolase 10 [EC:3.4.19.12]
Novel_449	ENSOARG00000015326	yes	no	yes	chr24:35554263-35565612:-	gi|803339485|ref|XP_012027785.1|	2659	0	PREDICTED: mucin-12 isoform X2 [Ovis aries musimon]	gi|965912157|ref|XM_015091341.1|	2521	0	PREDICTED: Ovis aries musimon mucin-12 (LOC101122753), transcript variant X4, mRNA	Q9UKN1	394	1e-111	Mucin-12	.	.	.	.	pfam01390	SEA	SEA domain. Domain found in Sea urchin sperm protein, Enterokinase, Agrin (SEA). Proposed function of regulating or binding carbohydrate side chains. Recently a proteolytic activity has been shown for a SEA domain.	GO:0016266|O-glycan processing;GO:0001558|regulation of cell growth;	GO:0005796|Golgi lumen;GO:0005887|integral component of plasma membrane;	.	.	.
Novel_237	ENSOARG00000003673	yes	no	yes	chr14:61728457-61769743:-	gi|803152620|ref|XP_011950264.1|	2111	0	PREDICTED: zinc finger protein 550-like isoform X1 [Ovis aries]	gi|965970765|ref|XM_012094874.2|	2462	0	PREDICTED: Ovis aries zinc finger protein 550-like (LOC101114805), transcript variant X2, mRNA	Q7Z398	619	0	Zinc finger protein 550	.	.	.	.	pfam01352	KRAB	KRAB box. The KRAB domain (or Kruppel-associated box) is present in about a third of zinc finger proteins containing C2H2 fingers. The KRAB domain is found to be involved in protein-protein interactions. The KRAB domain is generally encoded by two exons. The regions coded by the two exons are known as KRAB-A and KRAB-B. The A box plays an important role in repression by binding to corepressors, w…	GO:0006355|regulation of transcription, DNA-templated;GO:0006351|transcription, DNA-templated;	GO:0005634|nucleus;	GO:0003677|DNA binding;GO:0046872|metal ion binding;	K09228	KRAB; KRAB domain-containing zinc finger protein
Novel_237	ENSOARG00000003672	yes	no	yes	chr13:72153422-72222834:-	gi|507960708|ref|XP_004687074.1|	1400	0	PREDICTED: junctophilin-2 [Condylura cristata]	gi|965969082|ref|XM_015099890.1|	702	0	PREDICTED: Ovis aries junctophilin 2 (JPH2), transcript variant X1, mRNA	Q9GKY7	494	1e-164	Junctophilin-2	.	.	.	.	pfam02493	MORN	MORN repeat. The MORN (Membrane Occupation and Recognition Nexus) repeat is found in multiple copies in several proteins including junctophilins (See Takeshima et al. Mol. Cell 2000;6:11-22). #=GF CC A MORN-repeat protein has been identified in the parasite Toxoplasma gondiis a dynamic component of cell division apparatus in Toxoplasma gondii. It has been hypothesised to functions as a linker pro…	.	GO:0016021|integral component of membrane;GO:0030314|junctional membrane complex;GO:0005886|plasma membrane;GO:0033017|sarcoplasmic reticulum membrane;	GO:0070300|phosphatidic acid binding;GO:0005547|phosphatidylinositol-3,4,5-trisphosphate binding;GO:0080025|phosphatidylinositol-3,5-bisphosphate binding;GO:0032266|phosphatidylinositol-3-phosphate binding;GO:0005546|phosphatidylinositol-4,5-bisphosphate binding;GO:0070273|phosphatidylinositol-4-phosphate binding;GO:0010314|phosphatidylinositol-5-phosphate binding;GO:0001786|phosphatidylserine bi…	K19530	JPH; junctophilin
Novel_237	ENSOARG00000004182	yes	no	yes	chr12:2687737-2708935:-	gi|803127008|ref|XP_004013607.2|	1706	0	PREDICTED: ETS domain-containing protein Elk-4 isoform X2 [Ovis aries]	gi|965962905|ref|XM_004013558.3|	6000	0	PREDICTED: Ovis aries ELK4, ETS-domain protein (SRF accessory protein 1) (ELK4), transcript variant X2, mRNA	P28324	581	0	ETS domain-containing protein Elk-4	.	.	.	.	pfam00178	Ets	Ets-domain.	GO:0030154|cell differentiation;GO:0070932|histone H3 deacetylation;GO:0000122|negative regulation of transcription from RNA polymerase II promoter;GO:0006351|transcription, DNA-templated;	GO:0005737|cytoplasm;GO:0005654|nucleoplasm;GO:0005634|nucleus;	GO:0003682|chromatin binding;GO:0001047|core promoter binding;GO:0003677|DNA binding;GO:0000981|RNA polymerase II transcription factor activity, sequence-specific DNA binding;GO:0043565|sequence-specific DNA binding;GO:0003712|transcription cofactor activity;GO:0003700|transcription factor activity, sequence-specific DNA binding;	K04376	ELK4, SAP1; ETS domain-containing protein Elk-4
Novel_237	ENSOARG00000005636	yes	no	yes	chrX:50454657-50456468:+	gi|803333805|ref|XP_012025005.1|	2959	0	PREDICTED: eukaryotic peptide chain release factor GTP-binding subunit ERF3B [Ovis aries musimon]	gi|966009892|ref|XM_012106687.2|	1784	0	PREDICTED: Ovis aries G1 to S phase transition 2 (GSPT2), transcript variant X1, mRNA	Q5R4B3	1062	0	Eukaryotic peptide chain release factor GTP-binding subunit ERF3B	YDR172w_2	478	8e-163	COG5256	pfam00009	GTP_EFTU	Elongation factor Tu GTP binding domain. This domain contains a P-loop motif, also found in several other families such as pfam00071, pfam00025 and pfam00063. Elongation factor Tu consists of three structural domains, this plus two C-terminal beta barrel domains.	GO:0007049|cell cycle;GO:0000184|nuclear-transcribed mRNA catabolic process, nonsense-mediated decay;GO:0006412|translation;	GO:0005737|cytoplasm;	GO:0005525|GTP binding;GO:0003924|GTPase activity;	K03267	ERF3, GSPT; peptide chain release factor subunit 3
Novel_401	ENSOARG00000017260	yes	no	yes	chr5:48118011-48122197:+	gi|440902371|gb|ELR53168.1|	628	4e-73	hypothetical protein M91_15318, partial [Bos mutus]	gi|965876077|ref|XR_001438358.1|	2888	0	PREDICTED: Ovis aries musimon endothelial cell surface expressed chemotaxis and apoptosis regulator (ECSCR), transcript variant X20, misc_RNA	.	.	.	.	.	.	.	.	pfam15388	FAM117	Protein Family FAM117. This protein family is a domain of unknown function found in eukaryotes. Proteins in this family are typically between 269 and 453 amino acids in length. There are two conserved sequence motifs: RRT and TQT.	.	.	.	.	.
Novel_401	ENSOARG00000010837	yes	yes	yes	chr20:38361051-38390210:+	gi|803189120|ref|XP_011956627.1|	1281	2e-161	PREDICTED: thiopurine S-methyltransferase [Ovis aries]	gi|850492819|gb|CP011905.1|	3400	0	Ovis canadensis canadensis isolate 43U chromosome 20 sequence	Q17QQ2	478	2e-155	Thiopurine S-methyltransferase	.	.	.	.	pfam05724	TPMT	Thiopurine S-methyltransferase (TPMT). This family consists of thiopurine S-methyltransferase proteins from both eukaryotes and prokaryotes. Thiopurine S-methyltransferase (TPMT) is a cytosolic enzyme that catalyses S-methylation of aromatic and heterocyclic sulfhydryl compounds, including anticancer and immunosuppressive thiopurines.	GO:0006139|nucleobase-containing compound metabolic process;	GO:0005737|cytoplasm;GO:0070062|extracellular exosome;	GO:0008119|thiopurine S-methyltransferase activity;	K00569	TPMT, tpmT; thiopurine S-methyltransferase [EC:2.1.1.67]
Novel_237	ENSOARG00000011342	yes	no	yes	chr15:52667884-52740268:-	gi|426245149|ref|XP_004016376.1|	1982	0	PREDICTED: beta-arrestin-1 isoform X1 [Ovis aries]	gi|965978446|ref|XM_004016327.3|	2115	0	PREDICTED: Ovis aries arrestin, beta 1 (ARRB1), transcript variant X1, mRNA	P17870	764	0	Beta-arrestin-1	.	.	.	.	pfam00339	Arrestin_N	Arrestin (or S-antigen), N-terminal domain. Ig-like beta-sandwich fold. Scop reports duplication with C-terminal domain.	GO:0002029|desensitization of G-protein coupled receptor protein signaling pathway;GO:0002031|G-protein coupled receptor internalization;GO:0032715|negative regulation of interleukin-6 production;GO:0032717|negative regulation of interleukin-8 production;GO:0032088|negative regulation of NF-kappaB transcription factor activity;GO:0031397|negative regulation of protein ubiquitination;GO:0007602|ph…	GO:0000785|chromatin;GO:0005905|coated pit;GO:0005737|cytoplasm;GO:0031410|cytoplasmic vesicle;GO:0016023|cytoplasmic membrane-bounded vesicle;GO:0005829|cytosol;GO:0005654|nucleoplasm;GO:0005886|plasma membrane;GO:0031143|pseudopodium;	GO:0043027|cysteine-type endopeptidase inhibitor activity involved in apoptotic process;GO:0005096|GTPase activator activity;GO:0000822|inositol hexakisphosphate binding;GO:0005547|phosphatidylinositol-3,4,5-trisphosphate binding;GO:0044212|transcription regulatory region DNA binding;	K04439	ARRB; beta-arrestin
Novel_385	ENSOARG00000008760	yes	no	yes	chrX:1448294-1472806:-	gi|966007814|ref|XP_014960167.1|	13631	0	PREDICTED: LOW QUALITY PROTEIN: matrix-remodeling-associated protein 5 isoform X1 [Ovis aries]	gi|966007813|ref|XM_015104681.1|	7136	0	PREDICTED: Ovis aries matrix-remodelling associated 5 (MXRA5), transcript variant X1, mRNA	Q9NR99	3439	0	Matrix-remodeling-associated protein 5	.	.	.	.	pfam07679	I-set	Immunoglobulin I-set domain.	.	GO:0070062|extracellular exosome;	.	.	.
Novel_401	ENSOARG00000013237	yes	no	yes	chr5:11524507-11534756:+	gi|833496433|ref|XP_012770936.1|	679	1e-81	hypothetical protein, conserved [Babesia bigemina]	gi|850483104|gb|CP011890.1|	894	0	Ovis canadensis canadensis isolate 43U chromosome 5 sequence	Q96PQ6	149	6e-38	Zinc finger protein 317	.	.	.	.	pfam01352	KRAB	KRAB box. The KRAB domain (or Kruppel-associated box) is present in about a third of zinc finger proteins containing C2H2 fingers. The KRAB domain is found to be involved in protein-protein interactions. The KRAB domain is generally encoded by two exons. The regions coded by the two exons are known as KRAB-A and KRAB-B. The A box plays an important role in repression by binding to corepressors, w…	GO:0006355|regulation of transcription, DNA-templated;GO:0006351|transcription, DNA-templated;	GO:0005634|nucleus;	GO:0003677|DNA binding;GO:0046872|metal ion binding;GO:0003700|transcription factor activity, sequence-specific DNA binding;	K09228	KRAB; KRAB domain-containing zinc finger protein
Novel_327	ENSOARG00000011391	yes	no	yes	chr14:53684814-53699975:+	gi|528765339|gb|EPY84998.1|	2650	0	EH domain-containing protein 2, partial [Camelus ferus]	gi|803153101|ref|XM_004015779.2|	1608	0	PREDICTED: Ovis aries EH domain containing 2 (EHD2), transcript variant X1, mRNA	Q9NZN4	1008	0	EH domain-containing protein 2	.	.	.	.	pfam00350	Dynamin_N	Dynamin family.	GO:0007596|blood coagulation;GO:0030866|cortical actin cytoskeleton organization;GO:0032456|endocytic recycling;GO:0006897|endocytosis;GO:0097320|membrane tubulation;GO:2001137|positive regulation of endocytic recycling;GO:1901741|positive regulation of myoblast fusion;GO:0072659|protein localization to plasma membrane;	GO:0005901|caveola;GO:0005829|cytosol;GO:0010008|endosome membrane;GO:0070062|extracellular exosome;GO:0019898|extrinsic component of membrane;GO:0005634|nucleus;GO:0048471|perinuclear region of cytoplasm;GO:0005886|plasma membrane;GO:0055038|recycling endosome membrane;	GO:0005524|ATP binding;GO:0005509|calcium ion binding;GO:0005525|GTP binding;GO:0016787|hydrolase activity;GO:0003676|nucleic acid binding;	K12469	EHD2; EH domain-containing protein 2
Novel_327	ENSOARG00000007134	yes	no	yes	chr11:37492638-37495405:+	gi|965956986|ref|XP_014953827.1|	915	2e-120	PREDICTED: homeobox protein Hox-B2 isoform X1 [Ovis aries]	gi|965956985|ref|XM_015098341.1|	832	0	PREDICTED: Ovis aries homeobox B2 (HOXB2), transcript variant X1, mRNA	P14652	99	2e-22	Homeobox protein Hox-B2	.	.	.	.	pfam00046	Homeobox	Homeobox domain.	GO:0009952|anterior/posterior pattern specification;GO:0008015|blood circulation;GO:0009953|dorsal/ventral pattern formation;GO:0048704|embryonic skeletal system morphogenesis;GO:0021612|facial nerve structural organization;GO:0002011|morphogenesis of an epithelial sheet;GO:0007275|multicellular organismal development;GO:0048857|neural nucleus development;GO:0021569|rhombomere 3 development;GO:00…	GO:0005737|cytoplasm;GO:0005654|nucleoplasm;GO:0005634|nucleus;	GO:0043565|sequence-specific DNA binding;GO:0003700|transcription factor activity, sequence-specific DNA binding;	K09302	HOX_2; homeobox protein HoxA/B2
Novel_237	ENSOARG00000008957	yes	no	yes	chr13:62852214-62901057:+	gi|803137185|ref|XP_012044470.1|	982	8e-124	PREDICTED: RNA-binding protein Raly isoform X1 [Ovis aries]	gi|965968600|ref|XM_012189082.2|	1354	0	PREDICTED: Ovis aries RALY heterogeneous nuclear ribonucleoprotein (RALY), transcript variant X8, mRNA	Q64012	358	2e-115	RNA-binding protein Raly	.	.	.	.	pfam00076	RRM_1	RNA recognition motif. (a.k.a. RRM, RBD, or RNP domain). The RRM motif is probably diagnostic of an RNA binding protein. RRMs are found in a variety of RNA binding proteins, including various hnRNP proteins, proteins implicated in regulation of alternative splicing, and protein components of snRNPs. The motif also appears in a few single stranded DNA binding proteins. The RRM structure consists o…	GO:0006397|mRNA processing;GO:2000188|regulation of cholesterol homeostasis;GO:1903506|regulation of nucleic acid-templated transcription;GO:0006355|regulation of transcription, DNA-templated;GO:0008380|RNA splicing;GO:0006351|transcription, DNA-templated;	GO:0071013|catalytic step 2 spliceosome;GO:0005634|nucleus;	GO:0000166|nucleotide binding;GO:0044822|poly(A) RNA binding;GO:0003723|RNA binding;GO:0003712|transcription cofactor activity;	K12895	RALY, HNRNPCL2; heterogeneous nuclear ribonucleoprotein C-like 2
Novel_327	ENSOARG00000010395	yes	no	yes	chr23:37866036-37871728:+	gi|803227764|ref|XP_011974184.1|	1200	1e-161	PREDICTED: homeobox protein TGIF1 isoform X2 [Ovis aries musimon]	gi|966000253|ref|XM_004020501.3|	824	0	PREDICTED: Ovis aries TGFB-induced factor homeobox 1 (TGIF1), transcript variant X1, mRNA	Q15583	429	2e-146	Homeobox protein TGIF1	.	.	.	.	pfam05920	Homeobox_KN	Homeobox KN domain. This is a homeobox transcription factor KN domain conserved from fungi to human and plants.	GO:0071363|cellular response to growth factor stimulus;GO:0007275|multicellular organismal development;GO:0000122|negative regulation of transcription from RNA polymerase II promoter;GO:0042493|response to drug;GO:0006351|transcription, DNA-templated;	GO:0005654|nucleoplasm;	GO:0000978|RNA polymerase II core promoter proximal region sequence-specific DNA binding;GO:0003714|transcription corepressor activity;GO:0003700|transcription factor activity, sequence-specific DNA binding;GO:0001078|transcriptional repressor activity, RNA polymerase II core promoter proximal region sequence-specific binding;	K19383	TGIF1; homeobox protein TGIF1
Novel_327	ENSOARG00000010396	yes	no	yes	chr11:44337984-44356974:-	gi|426238205|ref|XP_004013046.1|	4374	0	PREDICTED: mitogen-activated protein kinase kinase kinase 14 isoform X2 [Ovis aries]	gi|803122498|ref|XM_004012997.2|	2882	0	PREDICTED: Ovis aries mitogen-activated protein kinase kinase kinase 14 (MAP3K14), transcript variant X2, mRNA	Q99558	1475	0	Mitogen-activated protein kinase kinase kinase 14	.	.	.	.	pfam00069	Pkinase	Protein kinase domain.	GO:0071260|cellular response to mechanical stimulus;GO:0007249|I-kappaB kinase/NF-kappaB signaling;GO:0006955|immune response;GO:0038061|NIK/NF-kappaB signaling;GO:0043123|positive regulation of I-kappaB kinase/NF-kappaB signaling;GO:0031295|T cell costimulation;GO:0033209|tumor necrosis factor-mediated signaling pathway;	GO:0005737|cytoplasm;GO:0005829|cytosol;	GO:0005524|ATP binding;GO:0016301|kinase activity;GO:0004709|MAP kinase kinase kinase activity;GO:0004704|NF-kappaB-inducing kinase activity;GO:0004672|protein kinase activity;GO:0004674|protein serine/threonine kinase activity;GO:0004702|receptor signaling protein serine/threonine kinase activity;	K04466	MAP3K14, NIK; mitogen-activated protein kinase kinase kinase 14 [EC:2.7.11.25]
Novel_327	ENSOARG00000000145	yes	no	yes	chr2:234389749-234390849:-	gi|803243684|ref|XP_011981899.1|	520	2e-64	PREDICTED: protein FAM167B isoform X2 [Ovis aries musimon]	gi|803028937|ref|XM_004005024.2|	466	0	PREDICTED: Ovis aries family with sequence similarity 167 member B (FAM167B), mRNA	Q9BTA0	180	3e-56	Protein FAM167B	.	.	.	.	pfam11652	DUF3259	Protein of unknown function (DUF3259). This eukaryotic family of proteins has no known function.	GO:0006355|regulation of transcription, DNA-templated;GO:0006351|transcription, DNA-templated;	GO:0005634|nucleus;	GO:0003677|DNA binding;GO:0046872|metal ion binding;	.	.
Novel_237	ENSOARG00000009609	yes	no	yes	chr11:29001693-29023664:-	gi|426237611|ref|XP_004012751.1|	9078	0	PREDICTED: myosin-4 isoform X1 [Ovis aries]	gi|725571235|ref|XM_010339856.1|	3633	0	PREDICTED: Saimiri boliviensis boliviensis myosin, heavy chain 4, skeletal muscle (MYH4), transcript variant X2, mRNA	Q9TV62	3418	0	Myosin-4	SPCC645.05c	749	0	COG5022	pfam00063	Myosin_head	Myosin head (motor domain).	.	GO:0030016|myofibril;GO:0032982|myosin filament;	GO:0005524|ATP binding;GO:0003774|motor activity;	K10352	MYH; myosin heavy chain
Novel_237	ENSOARG00000009604	yes	no	yes	chr23:37208585-37244969:+	gi|426253731|ref|XP_004020546.1|	3348	0	PREDICTED: kinetochore protein NDC80 homolog [Ovis aries]	gi|850494308|gb|CP011908.1|	3916	0	Ovis canadensis canadensis isolate 43U chromosome 23 sequence	O14777	1184	0	Kinetochore protein NDC80 homolog	SPBC11C11.03	155	7e-38	COG5185	pfam03801	Ndc80_HEC	HEC/Ndc80p family. Members of this family are components of the mitotic spindle. It has been shown that Ndc80/HEC from yeast is part of a complex called the Ndc80p complex. This complex is thought to bind to the microtubules of the spindle.	GO:0051315|attachment of mitotic spindle microtubules to kinetochore;GO:0008608|attachment of spindle microtubules to kinetochore;GO:0051301|cell division;GO:0007059|chromosome segregation;GO:0000132|establishment of mitotic spindle orientation;GO:0051310|metaphase plate congression;GO:0007067|mitotic nuclear division;GO:0000070|mitotic sister chromatid segregation;GO:0007052|mitotic spindle orga…	GO:0000775|chromosome, centromeric region;GO:0000777|condensed chromosome kinetochore;GO:0000942|condensed nuclear chromosome outer kinetochore;GO:0005829|cytosol;GO:0000776|kinetochore;GO:0016020|membrane;GO:0031262|Ndc80 complex;GO:0005634|nucleus;	GO:0005200|structural constituent of cytoskeleton;	K11547	NDC80, HEC1, TID3; kinetochore protein NDC80
Novel_237	ENSOARG00000002383	yes	no	yes	chrAMGL01128052.1:2570-9056:+	gi|426227965|ref|XP_004008085.1|	2603	0	PREDICTED: fascin-3 isoform X2 [Ovis aries]	gi|965831579|ref|XM_012131521.2|	1496	0	PREDICTED: Ovis aries musimon fascin actin-bundling protein 3 (FSCN3), transcript variant X2, mRNA	Q9QXW4	865	0	Fascin-3	.	.	.	.	pfam06268	Fascin	Fascin domain. This family consists of several eukaryotic fascin or singed proteins. The fascins are a structurally unique and evolutionarily conserved group of actin cross-linking proteins. Fascins function in the organisation of two major forms of actin-based structures: dynamic, cortical cell protrusions and cytoplasmic microfilament bundles. The cortical structures, which include filopodia, s…	GO:0030036|actin cytoskeleton organization;GO:0051017|actin filament bundle assembly;GO:0009653|anatomical structure morphogenesis;GO:0016477|cell migration;GO:0007163|establishment or maintenance of cell polarity;GO:0007286|spermatid development;	GO:0015629|actin cytoskeleton;GO:0005737|cytoplasm;GO:0031941|filamentous actin;	GO:0003779|actin binding;GO:0051015|actin filament binding;	K17456	FSCN3; fascin 3
Novel_237	ENSOARG00000004714	yes	no	yes	chr4:93537937-93627166:+	gi|741924383|ref|XP_010802764.1|	2089	0	PREDICTED: nuclear respiratory factor 1 isoform X1 [Bos taurus]	gi|965831418|ref|XM_012131442.2|	3994	0	PREDICTED: Ovis aries musimon nuclear respiratory factor 1 (NRF1), transcript variant X2, mRNA	Q9WU00	777	0	Nuclear respiratory factor 1	.	.	.	.	pfam10491	Nrf1_DNA-bind	NLS-binding and DNA-binding and dimerization domains of Nrf1. In Drosophila, the erect wing (ewg) protein is required for proper development of the central nervous system and the indirect flight muscles. The fly ewg gene encodes a novel DNA-binding domain that is also found in four genes previously identified in sea urchin, chicken, zebrafish, and human. Nuclear respiratory factor-1 is a transcri…	GO:0007005|mitochondrion organization;GO:0007275|multicellular organismal development;GO:0045944|positive regulation of transcription from RNA polymerase II promoter;GO:0006357|regulation of transcription from RNA polymerase II promoter;	GO:0070062|extracellular exosome;GO:0005654|nucleoplasm;GO:0005634|nucleus;GO:0005667|transcription factor complex;	GO:0001046|core promoter sequence-specific DNA binding;GO:0042803|protein homodimerization activity;GO:0000978|RNA polymerase II core promoter proximal region sequence-specific DNA binding;GO:0003700|transcription factor activity, sequence-specific DNA binding;GO:0001077|transcriptional activator activity, RNA polymerase II core promoter proximal region sequence-specific binding;	K11831	NRF1; nuclear respiratory factor 1
Novel_327	ENSOARG00000009591	yes	no	yes	chr1:110678153-110680342:-	gi|802994442|ref|XP_012040120.1|	1562	0	PREDICTED: death effector domain-containing protein isoform X1 [Ovis aries]	gi|965916617|ref|XM_012184730.2|	954	0	PREDICTED: Ovis aries death effector domain containing (DEDD), transcript variant X1, mRNA	O75618	602	0	Death effector domain-containing protein	.	.	.	.	pfam01335	DED	Death effector domain.	GO:0046697|decidualization;GO:0008625|extrinsic apoptotic signaling pathway via death domain receptors;GO:0042177|negative regulation of protein catabolic process;GO:1901837|negative regulation of transcription of nuclear large rRNA transcript from RNA polymerase I promoter;GO:0042981|regulation of apoptotic process;GO:0007283|spermatogenesis;GO:0006351|transcription, DNA-templated;	GO:0005737|cytoplasm;GO:0005730|nucleolus;	GO:0003677|DNA binding;	.	.
Novel_237	ENSOARG00000008163	yes	no	yes	chr14:50190305-50212427:+	gi|431922720|gb|ELK19625.1|	1649	0	POU domain, class 2, transcription factor 2 [Pteropus alecto]	gi|414325|gb|L25865.1|RATASOBA	1154	0	Rattus sp. octamer-binding transcription factor mRNA, partial cds	P09086	607	0	POU domain, class 2, transcription factor 2	.	.	.	.	pfam00157	Pou	Pou domain - N-terminal to homeobox domain.	GO:0048469|cell maturation;GO:0006959|humoral immune response;GO:0002380|immunoglobulin secretion involved in immune response;GO:0002335|mature B cell differentiation;GO:0042795|snRNA transcription from RNA polymerase II promoter;GO:0006366|transcription from RNA polymerase II promoter;	GO:0005737|cytoplasm;GO:0005654|nucleoplasm;GO:0005634|nucleus;	GO:0000978|RNA polymerase II core promoter proximal region sequence-specific DNA binding;GO:0043565|sequence-specific DNA binding;GO:0003700|transcription factor activity, sequence-specific DNA binding;GO:0001077|transcriptional activator activity, RNA polymerase II core promoter proximal region sequence-specific binding;	K09364	POU2F, OTF; POU domain transcription factor, class 2
Novel_327	ENSOARG00000006826	yes	no	yes	chr14:49041927-49069895:+	gi|965971459|ref|XP_014955701.1|	6765	0	PREDICTED: LOW QUALITY PROTEIN: latent-transforming growth factor beta-binding protein 4 isoform X1 [Ovis aries]	gi|965971458|ref|XM_015100215.1|	3301	0	PREDICTED: Ovis aries latent transforming growth factor beta binding protein 4 (LTBP4), transcript variant X1, mRNA	Q8N2S1	2377	0	Latent-transforming growth factor beta-binding protein 4	.	.	.	.	pfam00683	TB	TB domain. This domain is also known as the 8 cysteine domain. This family includes the hybrid domains. This cysteine rich repeat is found in TGF binding protein and fibrillin.	GO:0030252|growth hormone secretion;GO:0007275|multicellular organismal development;GO:0006457|protein folding;GO:0045595|regulation of cell differentiation;GO:0001558|regulation of cell growth;GO:0030162|regulation of proteolysis;GO:0017015|regulation of transforming growth factor beta receptor signaling pathway;	GO:0070062|extracellular exosome;GO:0031012|extracellular matrix;GO:0005576|extracellular region;GO:0005615|extracellular space;GO:0005578|proteinaceous extracellular matrix;	GO:0005509|calcium ion binding;GO:0005539|glycosaminoglycan binding;GO:0005178|integrin binding;GO:0050431|transforming growth factor beta binding;GO:0005024|transforming growth factor beta-activated receptor activity;	K08023	LTBP2_3_4; latent transforming growth factor beta binding protein 2/3/4
Novel_327	ENSOARG00000003667	yes	no	yes	chr19:14718770-14724982:+	gi|965988585|ref|XP_014957757.1|	1612	0	PREDICTED: LOW QUALITY PROTEIN: zinc finger and BTB domain-containing protein 47 isoform X1 [Ovis aries]	gi|965872188|ref|XM_012149145.2|	1943	0	PREDICTED: Ovis aries musimon zinc finger and BTB domain containing 47 (ZBTB47), transcript variant X3, mRNA	Q9UFB7	595	0	Zinc finger and BTB domain-containing protein 47	.	.	.	.	pfam00651	BTB	BTB/POZ domain. The BTB (for BR-C, ttk and bab) or POZ (for Pox virus and Zinc finger) domain is present near the N-terminus of a fraction of zinc finger (pfam00096) proteins and in proteins that contain the pfam01344 motif such as Kelch and a family of pox virus proteins. The BTB/POZ domain mediates homomeric dimerization and in some instances heteromeric dimerization. The structure of the dimer…	GO:0006355|regulation of transcription, DNA-templated;GO:0006351|transcription, DNA-templated;	GO:0005634|nucleus;	GO:0003677|DNA binding;GO:0046872|metal ion binding;	K10518	ZBTB47; zinc finger and BTB domain-containing protein 47
Novel_327	ENSOARG00000003669	yes	no	yes	chr14:37538638-37699980:+	gi|965971317|ref|XP_014955674.1|	14525	0	PREDICTED: LOW QUALITY PROTEIN: zinc finger homeobox protein 3 isoform X1, partial [Ovis aries]	gi|556746826|ref|XM_005968813.1|	9146	0	PREDICTED: Pantholops hodgsonii zinc finger homeobox 3 (ZFHX3), mRNA	Q15911	465	9e-130	Zinc finger homeobox protein 3	ECU06g0500	55.1	4e-07	COG5576	pfam00046	Homeobox	Homeobox domain.	GO:0007420|brain development;GO:0007050|cell cycle arrest;GO:0032922|circadian regulation of gene expression;GO:0007517|muscle organ development;GO:0045662|negative regulation of myoblast differentiation;GO:0000122|negative regulation of transcription from RNA polymerase II promoter;GO:0045892|negative regulation of transcription, DNA-templated;GO:0045663|positive regulation of myoblast different…	GO:0005737|cytoplasm;GO:0043231|intracellular membrane-bounded organelle;GO:0016604|nuclear body;GO:0005730|nucleolus;GO:0005654|nucleoplasm;GO:0005634|nucleus;GO:0005667|transcription factor complex;	GO:0001046|core promoter sequence-specific DNA binding;GO:0019899|enzyme binding;GO:0003705|transcription factor activity, RNA polymerase II distal enhancer sequence-specific binding;GO:0003700|transcription factor activity, sequence-specific DNA binding;GO:0044212|transcription regulatory region DNA binding;GO:0008270|zinc ion binding;	K09378	ATBF1; AT-binding transcription factor 1
Novel_449	ENSOARG00000012993	yes	no	yes	chr15:80202191-80237926:+	gi|426245526|ref|XP_004016561.1|	988	1e-120	PREDICTED: membrane-spanning 4-domains subfamily A member 5 [Ovis aries]	gi|850489648|gb|CP011900.1|	2051	0	Ovis canadensis canadensis isolate 43U chromosome 15 sequence	Q9H3V2	241	7e-71	Membrane-spanning 4-domains subfamily A member 5	.	.	.	.	pfam04103	CD20	CD20-like family. This family includes the CD20 protein and the beta subunit of the high affinity receptor for IgE Fc. The high affinity receptor for IgE is a tetrameric structure consisting of a single IgE-binding alpha subunit, a single beta subunit, and two disulfide-linked gamma subunits. The alpha subunit of Fc epsilon RI and most Fc receptors are homologous members of the Ig superfamily. By…	.	GO:0016021|integral component of membrane;	.	.	.
Novel_262	ENSOARG00000003189	yes	no	yes	chr22:38830145-38901290:+	gi|803193449|ref|XP_011958409.1|	5694	0	PREDICTED: phosphatidylinositide phosphatase SAC2 isoform X2 [Ovis aries]	gi|965998805|ref|XM_012103019.2|	4440	0	PREDICTED: Ovis aries inositol polyphosphate-5-phosphatase F (INPP5F), transcript variant X2, mRNA	Q9Y2H2	1983	0	Phosphatidylinositide phosphatase SAC2	YKL212w	273	1e-76	COG5329	pfam02383	Syja_N	SacI homology domain. This Pfam family represents a protein domain which shows homology to the yeast protein SacI. The SacI homology domain is most notably found at the amino terminal of the inositol 5'-phosphatase synaptojanin.	GO:0008344|adult locomotory behavior;GO:0014898|cardiac muscle hypertrophy in response to stress;GO:0072583|clathrin-mediated endocytosis;GO:0048681|negative regulation of axon regeneration;GO:0042518|negative regulation of tyrosine phosphorylation of Stat3 protein;GO:0006661|phosphatidylinositol biosynthetic process;GO:0031161|phosphatidylinositol catabolic process;GO:0046856|phosphatidylinosito…	GO:0030424|axon;GO:0045334|clathrin-coated endocytic vesicle;GO:0005905|coated pit;GO:0030425|dendrite;GO:0005769|early endosome;GO:0031901|early endosome membrane;GO:0043025|neuronal cell body;GO:0055037|recycling endosome;	GO:0008934|inositol monophosphate 1-phosphatase activity;GO:0052832|inositol monophosphate 3-phosphatase activity;GO:0052833|inositol monophosphate 4-phosphatase activity;GO:0034596|phosphatidylinositol phosphate 4-phosphatase activity;GO:0034595|phosphatidylinositol phosphate 5-phosphatase activity;GO:0042803|protein homodimerization activity;	.	.
Novel_237	ENSOARG00000010374	yes	no	yes	chr12:43655052-43723214:-	gi|803128100|ref|XP_012042759.1|	5435	0	PREDICTED: period circadian protein homolog 3 isoform X2 [Ovis aries]	gi|803128099|ref|XM_012187369.1|	3937	0	PREDICTED: Ovis aries period circadian clock 3 (PER3), transcript variant X2, mRNA	P56645	1042	0	Period circadian protein homolog 3	.	.	.	.	pfam12114	Period_C	Period protein 2/3C-terminal region. This domain is found in eukaryotes. This domain is typically between 164 to 200 amino acids in length. This domain is found associated with pfam08447.	GO:0032922|circadian regulation of gene expression;GO:0000122|negative regulation of transcription from RNA polymerase II promoter;GO:0050821|protein stabilization;GO:0045187|regulation of circadian sleep/wake cycle, sleep;GO:0006351|transcription, DNA-templated;	GO:0005737|cytoplasm;GO:0005634|nucleus;	.	K02633	PER; period circadian protein
Novel_237	ENSOARG00000001632	yes	no	yes	chr15:49313828-49506183:-	gi|803334203|ref|XP_012025204.1|	3174	0	PREDICTED: stromal interaction molecule 1 isoform X1 [Ovis aries musimon]	gi|965978152|ref|XM_004016271.3|	2358	0	PREDICTED: Ovis aries stromal interaction molecule 1 (STIM1), transcript variant X4, mRNA	Q58CP9	223	4e-61	Stromal interaction molecule 1	.	.	.	.	pfam04111	APG6	Autophagy protein Apg6. In yeast, 15 Apg proteins coordinate the formation of autophagosomes. Autophagy is a bulk degradation process induced by starvation in eukaryotic cells. Apg6/Vps30p has two distinct functions in the autophagic process, either associated with the membrane or in a retrieval step of the carboxypeptidase Y sorting pathway.	GO:0032237|activation of store-operated calcium channel activity;GO:0006874|cellular calcium ion homeostasis;GO:0005513|detection of calcium ion;GO:0070166|enamel mineralization;GO:0051924|regulation of calcium ion transport;GO:0002115|store-operated calcium entry;	GO:0005783|endoplasmic reticulum;GO:0030176|integral component of endoplasmic reticulum membrane;GO:0005887|integral component of plasma membrane;GO:0005874|microtubule;GO:0005886|plasma membrane;GO:0033017|sarcoplasmic reticulum membrane;	GO:0005246|calcium channel regulator activity;GO:0005509|calcium ion binding;GO:0051010|microtubule plus-end binding;	K16059	STIM1; stromal interaction molecule 1
Novel_327	ENSOARG00000008375	yes	no	yes	chr14:7181441-7283426:-	gi|426243394|ref|XP_004015542.1|	12456	0	PREDICTED: polycystic kidney disease protein 1-like 2 [Ovis aries]	gi|965972421|ref|XM_004015493.3|	7392	0	PREDICTED: Ovis aries polycystic kidney disease 1-like 2 (PKD1L2), mRNA	Q7Z442	3642	0	Polycystic kidney disease protein 1-like 2	.	.	.	.	pfam08016	PKD_channel	Polycystin cation channel. This family contains the cation channel region of PKD1 and PKD2 proteins.	GO:0050982|detection of mechanical stimulus;	GO:0016021|integral component of membrane;GO:0016020|membrane;	GO:0005262|calcium channel activity;GO:0005509|calcium ion binding;GO:0030246|carbohydrate binding;	K04988	PKD1L2; polycystin 1L2
Novel_237	ENSOARG00000007676	yes	no	yes	chr1:108452661-108466624:+	gi|802992962|ref|XP_012039514.1|	2057	0	PREDICTED: cell adhesion molecule 3 isoform X1 [Ovis aries]	gi|926686902|ref|XM_005677259.2|	2789	0	PREDICTED: Capra hircus cell adhesion molecule 3 (CADM3), mRNA	Q8N126	695	0	Cell adhesion molecule 3	.	.	.	.	pfam08205	C2-set_2	CD80-like C2-set immunoglobulin domain. These domains belong to the immunoglobulin superfamily.	GO:0034332|adherens junction organization;GO:0008037|cell recognition;GO:0007157|heterophilic cell-cell adhesion via plasma membrane cell adhesion molecules;GO:0007156|homophilic cell adhesion via plasma membrane adhesion molecules;GO:0008104|protein localization;	GO:0005913|cell-cell adherens junction;GO:0005911|cell-cell junction;GO:0005887|integral component of plasma membrane;GO:0005886|plasma membrane;	GO:0050839|cell adhesion molecule binding;GO:0042803|protein homodimerization activity;GO:0004872|receptor activity;GO:0005102|receptor binding;	K06780	CADM3, IGSF4B, NECL1, TSLL1; cell adhesion molecule 3
Novel_237	ENSOARG00000009198	yes	no	yes	chr18:53677612-53752718:+	gi|803251087|ref|XP_011985498.1|	8668	0	PREDICTED: protein FAM179B isoform X2 [Ovis aries musimon]	gi|965986666|ref|XM_012099164.2|	5455	0	PREDICTED: Ovis aries family with sequence similarity 179 member B (FAM179B), mRNA	Q6A070	2791	0	Crescerin-1	.	.	.	.	pfam15268	Dapper	Dapper. This is a family of signalling proteins. They act in a diverse range of signaling pathways and have a range of binding partners. They act as homo- and heterodimers.	GO:0035082|axoneme assembly;GO:0035058|nonmotile primary cilium assembly;GO:0031116|positive regulation of microtubule polymerization;	GO:0036064|ciliary basal body;GO:0072372|primary cilium;	.	.	.
Novel_384	ENSOARG00000008760	yes	no	yes	chrX:1448294-1472806:-	gi|966007814|ref|XP_014960167.1|	13631	0	PREDICTED: LOW QUALITY PROTEIN: matrix-remodeling-associated protein 5 isoform X1 [Ovis aries]	gi|966007813|ref|XM_015104681.1|	7136	0	PREDICTED: Ovis aries matrix-remodelling associated 5 (MXRA5), transcript variant X1, mRNA	Q9NR99	3439	0	Matrix-remodeling-associated protein 5	.	.	.	.	pfam07679	I-set	Immunoglobulin I-set domain.	.	GO:0070062|extracellular exosome;	.	.	.
Novel_449	ENSOARG00000006197	yes	no	yes	chr2:10082703-10235603:-	gi|426219655|ref|XP_004004034.1|	5316	0	PREDICTED: regulator of G-protein signaling 3 isoform X1 [Ovis aries]	gi|965919430|ref|XM_004003985.3|	3467	0	PREDICTED: Ovis aries regulator of G-protein signaling 3 (RGS3), transcript variant X1, mRNA	P49796	1767	0	Regulator of G-protein signaling 3	.	.	.	.	pfam00615	RGS	Regulator of G protein signaling domain. RGS family members are GTPase-activating proteins for heterotrimeric G-protein alpha-subunits.	GO:0000188|inactivation of MAPK activity;GO:0008277|regulation of G-protein coupled receptor protein signaling pathway;	GO:0005737|cytoplasm;GO:0005829|cytosol;GO:0005654|nucleoplasm;GO:0005886|plasma membrane;	GO:0005096|GTPase activator activity;	K07524	RGS3; regulator of G-protein signalling 3
Novel_237	ENSOARG00000005475	yes	no	yes	chr20:16748932-16763518:+	gi|426250327|ref|XP_004018888.1|	2948	0	PREDICTED: kinesin light chain 4 isoform X2 [Ovis aries]	gi|965796026|ref|XM_012113922.2|	2295	0	PREDICTED: Ovis aries musimon kinesin light chain 4 (KLC4), transcript variant X4, mRNA	Q2HJJ0	1124	0	Kinesin light chain 4	.	.	.	.	pfam09311	Rab5-bind	Rabaptin-like protein. Members of this family are predominantly found in Rabaptin and allow for binding to the GTPase Rab5. This interaction is necessary and sufficient for Rab5-dependent recruitment of Rabaptin5 to early endosomal membranes.	.	GO:0005737|cytoplasm;GO:0005871|kinesin complex;GO:0005874|microtubule;	GO:0003777|microtubule motor activity;	K10407	KLC; kinesin light chain
Novel_237	ENSOARG00000006751	yes	no	yes	chr15:52535059-52536009:-	gi|426245948|ref|XP_004016763.1|	1340	0	PREDICTED: olfactory receptor 2AT4-like [Ovis aries]	gi|965976314|ref|XM_004016714.3|	951	0	PREDICTED: Ovis aries olfactory receptor 2AT4-like (LOC101106108), mRNA	A6NND4	396	3e-136	Olfactory receptor 2AT4	.	.	.	.	pfam00001	7tm_1	7 transmembrane receptor (rhodopsin family). This family contains, amongst other G-protein-coupled receptors (GCPRs), members of the opsin family, which have been considered to be typical members of the rhodopsin superfamily. They share several motifs, mainly the seven transmembrane helices, GCPRs of the rhodopsin superfamily. All opsins bind a chromophore, such as 11-cis-retinal. The function of…	GO:0050907|detection of chemical stimulus involved in sensory perception;GO:0007186|G-protein coupled receptor signaling pathway;	GO:0016021|integral component of membrane;GO:0005886|plasma membrane;	GO:0004930|G-protein coupled receptor activity;GO:0004984|olfactory receptor activity;GO:0004888|transmembrane signaling receptor activity;	K04257	OLFR; olfactory receptor
Novel_327	ENSOARG00000009411	yes	no	yes	chr15:15036416-15121003:-	gi|594082809|ref|XP_006064997.1|	4275	0	PREDICTED: LOW QUALITY PROTEIN: angiomotin-like protein 1 [Bubalus bubalis]	gi|965976699|ref|XM_015100888.1|	2892	0	PREDICTED: Ovis aries angiomotin like 1 (AMOTL1), transcript variant X2, mRNA	E1BEQ5	1638	0	Angiomotin-like protein 1	.	.	.	.	pfam12240	Angiomotin_C	Angiomotin C terminal. This domain family is found in eukaryotes, and is typically between 197 and 211 amino acids in length. This family is the C terminal region of angiomotin. Angiomotin regulates the action of angiogenesis inhibitor angiostatin. The C terminal region of angiomotin appears to be involved in directing the protein chemotactically.	GO:0003365|establishment of cell polarity involved in ameboidal cell migration;GO:0035329|hippo signaling;GO:0043536|positive regulation of blood vessel endothelial cell migration;GO:0016055|Wnt signaling pathway;	GO:0016324|apical plasma membrane;GO:0005923|bicellular tight junction;GO:0008180|COP9 signalosome;GO:0031410|cytoplasmic vesicle;GO:0030027|lamellipodium;	.	.	.
Novel_327	ENSOARG00000009415	yes	no	yes	chr21:44424752-44462197:+	gi|803191485|ref|XP_011957564.1|	5442	0	PREDICTED: LOW QUALITY PROTEIN: lysine-specific demethylase 2A isoform X1 [Ovis aries]	gi|965996747|ref|XM_012102174.2|	3408	0	PREDICTED: Ovis aries lysine (K)-specific demethylase 2A (KDM2A), transcript variant X1, mRNA	Q9Y2K7	2078	0	Lysine-specific demethylase 2A	.	.	.	.	pfam02008	zf-CXXC	CXXC zinc finger domain. This domain contains eight conserved cysteine residues that bind to two zinc ions. The CXXC domain is found in a variety of chromatin-associated proteins. This domain binds to nonmethyl-CpG dinucleotides. The domain is characterized by two repeats, and shows a peculiar internal duplication in which the second unit is inserted into the first one. Each of these units is cha…	GO:0006303|double-strand break repair via nonhomologous end joining;GO:0070544|histone H3-K36 demethylation;GO:0006355|regulation of transcription, DNA-templated;GO:0006351|transcription, DNA-templated;	GO:0005730|nucleolus;GO:0005654|nucleoplasm;GO:0005634|nucleus;	GO:0003677|DNA binding;GO:0032452|histone demethylase activity;GO:0051864|histone demethylase activity (H3-K36 specific);GO:0008270|zinc ion binding;	K10276	FBXL10_11, KDM2; F-box and leucine-rich repeat protein 10/11 [EC:1.14.11.27]
Novel_237	ENSOARG00000000514	yes	no	yes	chr4:111937443-111953221:+	gi|803277906|ref|XP_011998625.1|	3267	0	PREDICTED: protein KRBA1 isoform X7 [Ovis aries musimon]	gi|803277897|ref|XM_012143231.1|	1911	0	PREDICTED: Ovis aries musimon KRAB-A domain containing 1 (KRBA1), transcript variant X3, mRNA	A5PL33	516	3e-163	Protein KRBA1	.	.	.	.	pfam01352	KRAB	KRAB box. The KRAB domain (or Kruppel-associated box) is present in about a third of zinc finger proteins containing C2H2 fingers. The KRAB domain is found to be involved in protein-protein interactions. The KRAB domain is generally encoded by two exons. The regions coded by the two exons are known as KRAB-A and KRAB-B. The A box plays an important role in repression by binding to corepressors, w…	GO:0006968|cellular defense response;GO:0050776|regulation of immune response;GO:0007165|signal transduction;	GO:0005887|integral component of plasma membrane;GO:0016020|membrane;GO:0005886|plasma membrane;	GO:0004888|transmembrane signaling receptor activity;	.	.
Novel_327	ENSOARG00000003140	yes	no	yes	chr11:28455756-28507384:+	gi|965959291|ref|XP_012042110.2|	5150	0	PREDICTED: LOW QUALITY PROTEIN: ubiquitin carboxyl-terminal hydrolase 43 isoform X1, partial [Ovis aries]	gi|850486717|gb|CP011896.1|	3756	0	Ovis canadensis canadensis isolate 43U chromosome 11 sequence	Q70EL4	1486	0	Ubiquitin carboxyl-terminal hydrolase 43	SPCC16A11.12c	150	7e-36	COG5560	pfam00443	UCH	Ubiquitin carboxyl-terminal hydrolase.	GO:0016579|protein deubiquitination;GO:0019985|translesion synthesis;GO:0006511|ubiquitin-dependent protein catabolic process;	GO:0005654|nucleoplasm;	GO:0019785|ISG15-specific protease activity;GO:0036459|ubiquitinyl hydrolase activity;	K11856	USP43; ubiquitin carboxyl-terminal hydrolase 43 [EC:3.4.19.12]
Novel_327	ENSOARG00000002816	yes	no	yes	chrJH923302.1:6632-11606:+	gi|803206043|ref|XP_011963625.1|	1054	2e-139	PREDICTED: conglutinin-like isoform X1, partial [Ovis aries]	gi|966013850|ref|XM_012108235.2|	976	0	PREDICTED: Ovis aries conglutinin-like (LOC101108297), transcript variant X1, partial mRNA	P23805	333	3e-110	Conglutinin	.	.	.	.	pfam00059	Lectin_C	Lectin C-type domain. This family includes both long and short form C-type	.	GO:0005581|collagen trimer;	GO:0005537|mannose binding;	K10068	SFTPD, SFTP4; pulmonary surfactant-associated protein D
Novel_206	ENSOARG00000003354	yes	no	yes	chr17:39876313-39943090:-	gi|803287843|ref|XP_012003580.1|	4423	0	PREDICTED: folliculin-interacting protein 2 isoform X4 [Ovis aries musimon]	gi|965869013|ref|XM_012148195.2|	2868	0	PREDICTED: Ovis aries musimon folliculin interacting protein 2 (FNIP2), transcript variant X7, mRNA	Q9P278	892	0	Folliculin-interacting protein 2	.	.	.	.	pfam14637	FNIP_M	Folliculin-interacting protein middle domain. This is the middle domain of folliculin-interacting proteins.	GO:0008630|intrinsic apoptotic signaling pathway in response to DNA damage;GO:0000122|negative regulation of transcription from RNA polymerase II promoter;GO:0033138|positive regulation of peptidyl-serine phosphorylation;GO:0031334|positive regulation of protein complex assembly;GO:0006468|protein phosphorylation;GO:0001932|regulation of protein phosphorylation;	GO:0005737|cytoplasm;GO:0005815|microtubule organizing center;GO:0005654|nucleoplasm;GO:0005886|plasma membrane;	.	.	.
Novel_237	ENSOARG00000000826	yes	no	yes	chr7:82255656-82269182:+	gi|426234265|ref|XP_004011117.1|	2459	0	PREDICTED: ubiquinone biosynthesis monooxygenase COQ6, mitochondrial isoform X1, partial [Ovis aries]	gi|965944129|ref|XM_004011068.3|	1422	0	PREDICTED: Ovis aries coenzyme Q6 monooxygenase (COQ6), transcript variant X1, partial mRNA	Q2KIL4	925	0	Ubiquinone biosynthesis monooxygenase COQ6, mitochondrial	SPBC146.12	221	6e-65	COG0654	pfam01494	FAD_binding_3	FAD binding domain. This domain is involved in FAD binding in a number of enzymes.	GO:0044550|secondary metabolite biosynthetic process;GO:0006744|ubiquinone biosynthetic process;	GO:0042995|cell projection;GO:0031314|extrinsic component of mitochondrial inner membrane;GO:0005794|Golgi apparatus;GO:0005739|mitochondrion;	GO:0071949|FAD binding;GO:0004497|monooxygenase activity;GO:0016709|oxidoreductase activity, acting on paired donors, with incorporation or reduction of molecular oxygen, NAD(P)H as one donor, and incorporation of one atom of oxygen;GO:0016712|oxidoreductase activity, acting on paired donors, with incorporation or reduction of molecular oxygen, reduced flavin or flavoprotein as one donor, and inc…	K06126	COQ6; ubiquinone biosynthesis monooxygenase Coq6 [EC:1.14.13.-]
Novel_327	ENSOARG00000010211	yes	no	yes	chr14:52326477-52331869:+	gi|926714656|ref|XP_013826824.1|	1736	0	PREDICTED: glutaminyl-peptide cyclotransferase-like protein [Capra hircus]	gi|965825168|ref|XM_012128126.2|	1061	0	PREDICTED: Ovis aries musimon glutaminyl-peptide cyclotransferase-like (QPCTL), transcript variant X3, mRNA	Q0V8G3	652	0	Glutaminyl-peptide cyclotransferase-like protein	.	.	.	.	pfam04389	Peptidase_M28	Peptidase family M28.	GO:0017186|peptidyl-pyroglutamic acid biosynthetic process, using glutaminyl-peptide cyclotransferase;	GO:0000139|Golgi membrane;GO:0016021|integral component of membrane;	GO:0016603|glutaminyl-peptide cyclotransferase activity;GO:0008270|zinc ion binding;	K00683	QPCT; glutaminyl-peptide cyclotransferase [EC:2.3.2.5]
Novel_237	ENSOARG00000000287	yes	no	yes	chr1:101607353-101612644:+	gi|965916229|ref|XP_014947739.1|	1614	0	PREDICTED: keratinocyte proline-rich protein isoform X1 [Ovis aries]	gi|850474981|gb|CP011886.1|	1812	0	Ovis canadensis canadensis isolate 43U chromosome 1 sequence	Q5T749	384	3e-118	Keratinocyte proline-rich protein	.	.	.	.	pfam05287	PMG	PMG protein. This family consists of several mouse anagen-specific protein mKAP13 (PMG1 and PMG2). PMG1 and 2 contain characteristic repeats reminiscent of the keratin-associated proteins (KAPs). Both genes are expressed in growing hair follicles in skin as well as in sebaceous and eccrine sweat glands. Interestingly, expression is also detected in the mammary epithelium where it is limited to th…	.	GO:0005737|cytoplasm;GO:0070062|extracellular exosome;	.	.	.
Novel_237	ENSOARG00000003730	yes	no	yes	chr16:3879954-4008300:-	gi|965979920|ref|XP_014956720.1|	4624	0	PREDICTED: serine/threonine-protein kinase 10 isoform X1 [Ovis aries]	gi|965979919|ref|XM_015101234.1|	2794	0	PREDICTED: Ovis aries serine/threonine kinase 10 (STK10), transcript variant X1, mRNA	E1BK52	1709	0	Serine/threonine-protein kinase 10	.	.	.	.	pfam00069	Pkinase	Protein kinase domain.	GO:0007049|cell cycle;GO:0046777|protein autophosphorylation;GO:2000401|regulation of lymphocyte migration;	GO:0005737|cytoplasm;GO:0005886|plasma membrane;	GO:0005524|ATP binding;GO:0042803|protein homodimerization activity;GO:0004674|protein serine/threonine kinase activity;GO:0004702|receptor signaling protein serine/threonine kinase activity;	.	.
Novel_262	ENSOARG00000004003	yes	yes	yes	chr3:70145934-70172319:-	gi|556746589|ref|XP_005968759.1|	2402	0	PREDICTED: endoplasmic reticulum lectin 1 [Pantholops hodgsonii]	gi|850480667|gb|CP011888.1|	3425	0	Ovis canadensis canadensis isolate 43U chromosome 3 sequence	Q5R8S4	912	0	Endoplasmic reticulum lectin 1	.	.	.	.	pfam07915	PRKCSH	Glucosidase II beta subunit-like protein. The sequences found in this family are similar to a region found in the beta-subunit of glucosidase II, which is also known as protein kinase C substrate 80K-H (PRKCSH). The enzyme catalyses the sequential removal of two alpha-1,3-linked glucose residues in the second step of N-linked oligosaccharide processing. The beta subunit is required for the solubi…	GO:0030433|ER-associated ubiquitin-dependent protein catabolic process;	GO:0005788|endoplasmic reticulum lumen;	GO:0001948|glycoprotein binding;	K14008	ERLEC1, XTP3B; endoplasmic reticulum lectin 1
Novel_237	ENSOARG00000006160	yes	no	yes	chr22:40793177-40808249:-	gi|965998888|ref|XP_014958930.1|	1506	0	PREDICTED: non-structural maintenance of chromosomes element 4 homolog A isoform X2 [Ovis aries]	gi|850493841|gb|CP011907.1|	2067	0	Ovis canadensis canadensis isolate 43U chromosome 22 sequence	Q2TBI1	552	0	Non-structural maintenance of chromosomes element 4 homolog A	ECU08g1820	62.8	9e-10	COG5125	pfam08743	Nse4_C	Nse4 C-terminal. Nse4 is a component of the Smc5/6 DNA repair complex. It forms interactions with Smc5 and Nse1. The exact function of this highly conserved C-terminal domain is not known.	GO:0006310|DNA recombination;GO:0006281|DNA repair;GO:2001022|positive regulation of response to DNA damage stimulus;	GO:0000781|chromosome, telomeric region;GO:0005634|nucleus;GO:0030915|Smc5-Smc6 complex;	.	.	.
Novel_237	ENSOARG00000006161	yes	no	yes	chr2:9621733-9707921:-	gi|803007877|ref|XP_011967938.1|	4841	0	PREDICTED: zinc finger protein 618 isoform X5 [Ovis aries]	gi|965919424|ref|XM_012112548.2|	2823	0	PREDICTED: Ovis aries zinc finger protein 618 (ZNF618), transcript variant X7, mRNA	Q5T7W0	1750	0	Zinc finger protein 618	.	.	.	.	pfam13912	zf-C2H2_6	C2H2-type zinc finger.	GO:0006355|regulation of transcription, DNA-templated;GO:0006351|transcription, DNA-templated;	GO:0005634|nucleus;	GO:0003677|DNA binding;GO:0046872|metal ion binding;	.	.
Novel_237	ENSOARG00000007217	yes	no	yes	chr3:207733335-207735615:+	gi|426225664|ref|XP_004006983.1|	689	5e-79	PREDICTED: acrosin-binding protein isoform X1 [Ovis aries]	gi|850480667|gb|CP011888.1|	1528	0	Ovis canadensis canadensis isolate 43U chromosome 3 sequence	Q29016	59.3	6e-08	Acrosin-binding protein (Fragment)	.	.	.	.	pfam07222	PBP_sp32	Proacrosin binding protein sp32. This family consists of several mammalian specific proacrosin binding protein sp32 sequences. sp32 is a sperm specific protein which is known to bind with with 55- and 53-kDa proacrosins and the 49-kDa acrosin intermediate. The exact function of sp32 is unclear, it is thought however that the binding of sp32 to proacrosin may be involved in packaging the acrosin z…	GO:0048240|sperm capacitation;	GO:0002080|acrosomal membrane;GO:0001669|acrosomal vesicle;GO:0005576|extracellular region;GO:0005634|nucleus;	.	.	.
Novel_237	ENSOARG00000007214	yes	no	yes	chr21:49514213-49528697:-	gi|965908742|ref|XP_014946242.1|	2174	0	PREDICTED: leucine-rich repeat-containing protein 56 isoform X2 [Ovis aries musimon]	gi|965908757|ref|XM_015090764.1|	1515	0	PREDICTED: Ovis aries musimon leucine rich repeat containing 56 (LRRC56), transcript variant X10, mRNA	Q8IYG6	464	3e-156	Leucine-rich repeat-containing protein 56	.	.	.	.	pfam12799	LRR_4	Leucine Rich repeats (2 copies). Leucine rich repeats are short sequence motifs present in a number of proteins with diverse functions and cellular locations. These repeats are usually involved in protein-protein interactions. Each Leucine Rich Repeat is composed of a beta-alpha unit. These units form elongated non-globular structures. Leucine Rich Repeats are often flanked by cysteine rich domai…	GO:0006325|chromatin organization;GO:0043392|negative regulation of DNA binding;GO:0045944|positive regulation of transcription from RNA polymerase II promoter;GO:0006351|transcription, DNA-templated;	GO:0005634|nucleus;	GO:0003677|DNA binding;GO:0046872|metal ion binding;	.	.
Novel_327	ENSOARG00000011688	yes	no	yes	chr17:44600540-44605161:-	gi|594042125|ref|XP_006045601.1|	2482	0	PREDICTED: nucleolar complex protein 4 homolog [Bubalus bubalis]	gi|965982881|ref|XM_004017301.3|	1606	0	PREDICTED: Ovis aries nucleolar complex associated 4 homolog (NOC4L), transcript variant X1, mRNA	Q9BVI4	781	0	Nucleolar complex protein 4 homolog	.	.	.	.	pfam03914	CBF	CBF/Mak21 family.	GO:0000462|maturation of SSU-rRNA from tricistronic rRNA transcript (SSU-rRNA, 5.8S rRNA, LSU-rRNA);GO:0006364|rRNA processing;	GO:0016021|integral component of membrane;GO:0030692|Noc4p-Nop14p complex;GO:0031965|nuclear membrane;GO:0005730|nucleolus;GO:0005654|nucleoplasm;GO:0005634|nucleus;GO:0032040|small-subunit processome;	GO:0044822|poly(A) RNA binding;	K14771	NOC4, UTP19; U3 small nucleolar RNA-associated protein 19
Novel_384	ENSOARG00000013548	yes	no	yes	chr21:31844391-32046759:+	gi|965995802|ref|XP_004019589.2|	1496	0	PREDICTED: homeobox protein BarH-like 2 isoform X1 [Ovis aries]	gi|850493339|gb|CP011906.1|	3108	0	Ovis canadensis canadensis isolate 43U chromosome 21 sequence	Q9UMQ3	469	1e-152	Homeobox protein BarH-like 2	.	.	.	.	pfam00046	Homeobox	Homeobox domain.	GO:0001502|cartilage condensation;GO:0014902|myotube differentiation;GO:0000122|negative regulation of transcription from RNA polymerase II promoter;GO:0045944|positive regulation of transcription from RNA polymerase II promoter;	GO:0005634|nucleus;GO:0005667|transcription factor complex;	GO:0003682|chromatin binding;GO:0003677|DNA binding;GO:0000977|RNA polymerase II regulatory region sequence-specific DNA binding;GO:0001228|transcriptional activator activity, RNA polymerase II transcription regulatory region sequence-specific binding;	K09361	BARX; BarH-like homeobox
Novel_262	ENSOARG00000014849	no	yes	yes	chr20:43985225-44109911:+	gi|965993831|ref|XP_014958331.1|	3818	0	PREDICTED: enhancer of filamentation 1 isoform X2 [Ovis aries]	gi|850492819|gb|CP011905.1|	4047	0	Ovis canadensis canadensis isolate 43U chromosome 20 sequence	O35177	1171	0	Enhancer of filamentation 1	.	.	.	.	pfam12026	DUF3513	Domain of unknown function (DUF3513). This presumed domain is functionally uncharacterized. This domain is found in eukaryotes. This domain is typically between 192 to 218 amino acids in length. This domain is found associated with pfam00018, pfam08824. This domain has a conserved QPP sequence motif.	GO:0007155|cell adhesion;GO:0051301|cell division;GO:0007067|mitotic nuclear division;GO:0040008|regulation of growth;	GO:0005938|cell cortex;GO:0005634|nucleus;GO:0000922|spindle pole;	.	K16832	NEDD9, HEF1, CASL; enhancer of filamentation 1
Novel_237	ENSOARG00000004925	yes	no	yes	chr25:24413625-24498304:+	gi|803198559|ref|XP_011960558.1|	6286	0	PREDICTED: myopalladin isoform X1 [Ovis aries]	gi|966005206|ref|XM_015104387.1|	4303	0	PREDICTED: Ovis aries myopalladin (MYPN), transcript variant X1, mRNA	Q86TC9	2213	0	Myopalladin	.	.	.	.	pfam07679	I-set	Immunoglobulin I-set domain.	GO:0045214|sarcomere organization;	GO:0031674|I band;GO:0005634|nucleus;GO:0030018|Z disc;	GO:0008092|cytoskeletal protein binding;GO:0051371|muscle alpha-actinin binding;GO:0017124|SH3 domain binding;	.	.
Novel_237	ENSOARG00000010666	yes	no	yes	chr18:15519143-15713264:+	gi|803282512|ref|XP_012000945.1|	11562	0	PREDICTED: A-kinase anchor protein 13 isoform X22 [Ovis aries musimon]	gi|965862137|ref|XM_012145555.2|	6398	0	PREDICTED: Ovis aries musimon A-kinase anchor protein 13 (LOC101115486), transcript variant X24, mRNA	Q12802	855	0	A-kinase anchor protein 13	YLR371w	65.1	3e-09	COG5422	pfam00621	RhoGEF	RhoGEF domain. Guanine nucleotide exchange factor for Rho/Rac/Cdc42-like GTPases Also called Dbl-homologous (DH) domain. It appears that pfam00169 domains invariably occur C-terminal to RhoGEF/DH domains.	GO:0071883|activation of MAPK activity by adrenergic receptor signaling pathway;GO:0071875|adrenergic receptor signaling pathway;GO:0086023|adrenergic receptor signaling pathway involved in heart process;GO:0060348|bone development;GO:0055007|cardiac muscle cell differentiation;GO:0007186|G-protein coupled receptor signaling pathway;GO:0007507|heart development;GO:0035556|intracellular signal tra…	GO:0005884|actin filament;GO:0005938|cell cortex;GO:0005737|cytoplasm;GO:0005829|cytosol;GO:0016020|membrane;GO:0005634|nucleus;GO:0048471|perinuclear region of cytoplasm;	GO:0004691|cAMP-dependent protein kinase activity;GO:0005085|guanyl-nucleotide exchange factor activity;GO:0005078|MAP-kinase scaffold activity;GO:0046872|metal ion binding;GO:0032947|protein complex scaffold;GO:0051018|protein kinase A binding;GO:0017048|Rho GTPase binding;GO:0005089|Rho guanyl-nucleotide exchange factor activity;GO:0004871|signal transducer activity;	K16529	AKAP13; A-kinase anchor protein 13
Novel_327	ENSOARG00000003926	yes	no	yes	chr20:31188499-31494237:-	gi|426250845|ref|XP_004019144.1|	6786	0	PREDICTED: leucine-rich repeat-containing protein 16A isoform X5 [Ovis aries]	gi|965993426|ref|XM_004019095.3|	4119	0	PREDICTED: Ovis aries leucine rich repeat containing 16A (LRRC16A), transcript variant X5, mRNA	Q5VZK9	2352	0	F-actin-uncapping protein LRRC16A	.	.	.	.	pfam08542	Rep_fac_C	Replication factor C C-terminal domain. This is the C-terminal domain of RFC (replication factor-C) protein of the clamp loader complex which binds to the DNA sliding clamp (proliferating cell nuclear antigen, PCNA). The five modules of RFC assemble into a right-handed spiral, which results in only three of the five RFC subunits (RFC-A, RFC-B and RFC-C) making contact with PCNA, leaving a wedge-s…	GO:0051639|actin filament network formation;GO:0007015|actin filament organization;GO:0051638|barbed-end actin filament uncapping;GO:0007596|blood coagulation;GO:0016477|cell migration;GO:0030032|lamellipodium assembly;GO:0044351|macropinocytosis;GO:2000813|negative regulation of barbed-end actin filament capping;GO:0030838|positive regulation of actin filament polymerization;GO:0030335|positive …	GO:0031252|cell leading edge;GO:0005737|cytoplasm;GO:0005829|cytosol;GO:0070062|extracellular exosome;GO:0031941|filamentous actin;GO:0030027|lamellipodium;GO:0044354|macropinosome;GO:0005634|nucleus;GO:0005886|plasma membrane;	GO:0032403|protein complex binding;	.	.
Novel_401	ENSOARG00000017105	yes	yes	yes	chr11:41277222-41284786:-	gi|803298824|ref|XP_012007912.1|	1720	0	PREDICTED: keratin, type I cytoskeletal 14 [Ovis aries musimon]	gi|850486717|gb|CP011896.1|	2352	0	Ovis canadensis canadensis isolate 43U chromosome 11 sequence	P02533	649	0	Keratin, type I cytoskeletal 14	.	.	.	.	pfam00038	Filament	Intermediate filament protein.	GO:0007568|aging;GO:0008544|epidermis development;GO:0030855|epithelial cell differentiation;GO:0042633|hair cycle;GO:0031581|hemidesmosome assembly;GO:0045110|intermediate filament bundle assembly;GO:0010212|response to ionizing radiation;GO:0010043|response to zinc ion;	GO:0071944|cell periphery;GO:0005737|cytoplasm;GO:0005829|cytosol;GO:0070062|extracellular exosome;GO:0005882|intermediate filament;GO:0045095|keratin filament;GO:0005634|nucleus;	GO:1990254|keratin filament binding;GO:0005200|structural constituent of cytoskeleton;	K07604	KRT1; type I keratin, acidic
Novel_327	ENSOARG00000001531	yes	no	yes	chr18:30639573-31017325:-	gi|426248252|ref|XP_004017878.1|	6565	0	PREDICTED: S phase cyclin A-associated protein in the endoplasmic reticulum isoform X2 [Ovis aries]	gi|742137757|ref|XM_010843297.1|	4997	0	PREDICTED: Bison bison bison S-phase cyclin A-associated protein in the ER (SCAPER), transcript variant X2, mRNA	Q9BY12	2340	0	S phase cyclin A-associated protein in the endoplasmic reticulum	.	.	.	.	pfam12874	zf-met	Zinc-finger of C2H2 type. This is a zinc-finger domain with the CxxCx(12)Hx(6)H motif, found in multiple copies in a wide range of proteins from plants to metazoans. Some member proteins, particularly those from plants, are annotated as being RNA-binding.	.	GO:0005737|cytoplasm;GO:0005783|endoplasmic reticulum;GO:0005634|nucleus;	GO:0003676|nucleic acid binding;GO:0008270|zinc ion binding;	.	.
Novel_327	ENSOARG00000005197	yes	no	yes	chr14:45809251-45820851:-	gi|149721891|ref|XP_001493689.1|	2458	0	PREDICTED: CAP-Gly domain-containing linker protein 3 [Equus caballus]	gi|803146737|ref|XM_012190213.1|	1635	0	PREDICTED: Ovis aries CAP-Gly domain containing linker protein 3 (CLIP3), transcript variant X1, mRNA	Q96DZ5	943	0	CAP-Gly domain-containing linker protein 3	SPAC27D7.13c	74.7	4e-13	COG5244	pfam01302	CAP_GLY	CAP-Gly domain. Cytoskeleton-associated proteins (CAPs) are involved in the organisation of microtubules and transportation of vesicles and organelles along the cytoskeletal network. A conserved motif, CAP-Gly, has been identified in a number of CAPs, including CLIP-170 and dynactins. The crystal structure of Caenorhabditis elegans F53F4.3 protein CAP-Gly domain was recently solved. The domain co…	GO:0072321|chaperone-mediated protein transport;GO:0045444|fat cell differentiation;GO:0044091|membrane biogenesis;GO:0031115|negative regulation of microtubule polymerization;GO:0018230|peptidyl-L-cysteine S-palmitoylation;GO:0043065|positive regulation of apoptotic process;GO:0045807|positive regulation of endocytosis;GO:0090004|positive regulation of establishment of protein localization to pl…	GO:0005829|cytosol;GO:0031901|early endosome membrane;GO:0005795|Golgi stack;GO:0045121|membrane raft;GO:0005886|plasma membrane;GO:0055038|recycling endosome membrane;GO:0005802|trans-Golgi network;GO:0032588|trans-Golgi network membrane;	GO:0035594|ganglioside binding;GO:0008017|microtubule binding;	K10423	CLIP3_4; CAP-Gly domain-containing linker protein 3/4
Novel_401	ENSOARG00000009224	yes	no	yes	chr10:21807469-21831130:-	gi|803110028|ref|XP_012039907.1|	2683	0	PREDICTED: serine/threonine-protein kinase Nek3 isoform X1 [Ovis aries]	gi|965955374|ref|XM_012184517.2|	3281	0	PREDICTED: Ovis aries NIMA-related kinase 3 (NEK3), transcript variant X1, mRNA	P51956	857	0	Serine/threonine-protein kinase Nek3	.	.	.	.	pfam00069	Pkinase	Protein kinase domain.	GO:0051301|cell division;GO:0007059|chromosome segregation;GO:0030010|establishment of cell polarity;GO:0007017|microtubule-based process;GO:0007067|mitotic nuclear division;GO:0048812|neuron projection morphogenesis;GO:0006468|protein phosphorylation;GO:0090043|regulation of tubulin deacetylation;	GO:0030424|axon;GO:0005813|centrosome;GO:0005737|cytoplasm;GO:0005634|nucleus;	GO:0005524|ATP binding;GO:0046872|metal ion binding;GO:0004674|protein serine/threonine kinase activity;	K08857	NEK; NIMA (never in mitosis gene a)-related kinase [EC:2.7.11.1]
Novel_262	ENSOARG00000001564	yes	no	yes	chr14:59433119-59452927:-	gi|803321608|ref|XP_012019020.1|	2736	0	PREDICTED: serine/threonine-protein kinase BRSK1 isoform X2 [Ovis aries musimon]	gi|965904308|ref|XM_012163630.2|	1803	0	PREDICTED: Ovis aries musimon BR serine/threonine kinase 1 (BRSK1), transcript variant X2, mRNA	Q8TDC3	1045	0	Serine/threonine-protein kinase BRSK1	.	.	.	.	pfam00069	Pkinase	Protein kinase domain.	GO:0007409|axonogenesis;GO:0006974|cellular response to DNA damage stimulus;GO:0051298|centrosome duplication;GO:0030010|establishment of cell polarity;GO:0031572|G2 DNA damage checkpoint;GO:0035556|intracellular signal transduction;GO:0030182|neuron differentiation;GO:0007269|neurotransmitter secretion;GO:0006468|protein phosphorylation;GO:0009411|response to UV;	GO:0030054|cell junction;GO:0005813|centrosome;GO:0005737|cytoplasm;GO:0005654|nucleoplasm;GO:0005634|nucleus;GO:0008021|synaptic vesicle;	GO:0005524|ATP binding;GO:0043015|gamma-tubulin binding;GO:0000287|magnesium ion binding;GO:0004674|protein serine/threonine kinase activity;GO:0050321|tau-protein kinase activity;	K08796	BRSK; BR serine/threonine kinase [EC:2.7.11.1]
Novel_237	ENSOARG00000011536	yes	no	yes	chr2:176588852-177287886:+	gi|965919210|ref|XP_014948402.1|	8741	0	PREDICTED: nck-associated protein 5 isoform X5 [Ovis aries]	gi|965919209|ref|XM_015092916.1|	5632	0	PREDICTED: Ovis aries NCK-associated protein 5 (NCKAP5), transcript variant X13, mRNA	O14513	2365	0	Nck-associated protein 5	.	.	.	.	pfam15246	NCKAP5	Nck-associated protein 5, Peripheral clock protein. NCKAP5 is short for Nck-associated protein 5, which is also known as the Peripheral clock protein. NCKAP5 is a protein family, which interacts with the SH3-containing region of the adaptor protein Nck. Nck is a protein that interacts with receptor tyrosine kinases and guanine nucleotide exchange factor Sos. The role of Nck can be thought of as s…	GO:0008154|actin polymerization or depolymerization;GO:0000187|activation of MAPK activity;GO:0046697|decidualization;GO:0016358|dendrite development;GO:0043066|negative regulation of apoptotic process;GO:0001937|negative regulation of endothelial cell proliferation;GO:0050728|negative regulation of inflammatory response;GO:0046676|negative regulation of insulin secretion;GO:0032691|negative regu…	GO:0030424|axon;GO:0005576|extracellular region;GO:0005615|extracellular space;	GO:0031768|ghrelin receptor binding;GO:0016608|growth hormone-releasing hormone activity;GO:0005179|hormone activity;GO:0030296|protein tyrosine kinase activator activity;	.	.
Novel_237	ENSOARG00000011746	yes	no	yes	chr20:27369818-27383146:+	gi|803188469|ref|XP_011956374.1|	8640	0	PREDICTED: mediator of DNA damage checkpoint protein 1 isoform X1 [Ovis aries]	gi|965905002|ref|XM_015090177.1|	3289	0	PREDICTED: Ovis aries musimon mediator of DNA damage checkpoint 1 (MDC1), transcript variant X11, mRNA	Q767L8	2009	0	Mediator of DNA damage checkpoint protein 1	.	.	.	.	pfam00498	FHA	FHA domain. The FHA (Forkhead-associated) domain is a phosphopeptide binding motif.	GO:0007049|cell cycle;GO:0006281|DNA repair;	GO:0005694|chromosome;GO:0005634|nucleus;	.	.	.
Novel_237	ENSOARG00000011742	yes	no	yes	chr4:102827073-102957012:-	gi|594112067|ref|XP_006078834.1|	5043	0	PREDICTED: homeodomain-interacting protein kinase 2 isoform X1 [Bubalus bubalis]	gi|926690744|ref|XM_013963531.1|	3074	0	PREDICTED: Capra hircus homeodomain interacting protein kinase 2 (HIPK2), transcript variant X1, mRNA	Q9H2X6	1891	0	Homeodomain-interacting protein kinase 2	.	.	.	.	pfam00069	Pkinase	Protein kinase domain.	GO:0007628|adult walking behavior;GO:0009952|anterior/posterior pattern specification;GO:0071456|cellular response to hypoxia;GO:0006978|DNA damage response, signal transduction by p53 class mediator resulting in transcription of p21 class mediator;GO:0048596|embryonic camera-type eye morphogenesis;GO:0060059|embryonic retina morphogenesis in camera-type eye;GO:0030218|erythrocyte differentiation…	GO:0005737|cytoplasm;GO:0016604|nuclear body;GO:0005654|nucleoplasm;GO:0005634|nucleus;GO:0016605|PML body;GO:0090575|RNA polymerase II transcription factor complex;	GO:0005524|ATP binding;GO:0004672|protein kinase activity;GO:0004674|protein serine/threonine kinase activity;GO:0001102|RNA polymerase II activating transcription factor binding;GO:0001105|RNA polymerase II transcription coactivator activity;GO:0046332|SMAD binding;GO:0003714|transcription corepressor activity;GO:0046790|virion binding;	K08826	HIPK; homeodomain interacting protein kinase [EC:2.7.11.1]
Novel_237	ENSOARG00000011743	yes	no	yes	chr15:79433635-79463046:-	gi|803299165|ref|XP_012008087.1|	2993	0	PREDICTED: macrophage-expressed gene 1 protein [Ovis aries musimon]	gi|965979474|ref|XM_004016500.3|	1771	0	PREDICTED: Ovis aries macrophage-expressed gene 1 protein (LOC101109907), mRNA	Q2KJC3	1100	0	Macrophage-expressed gene 1 protein	.	.	.	.	pfam01823	MACPF	MAC/Perforin domain. The membrane-attack complex (MAC) of the complement system forms transmembrane channels. These channels disrupt the phospholipid bilayer of target cells, leading to cell lysis and death. A number of proteins participate in the assembly of the MAC. Freshly activated C5b binds to C6 to form a C5b-6 complex, then to C7 forming the C5b-7 complex. The C5b-7 complex binds to C8, wh…	.	GO:0016021|integral component of membrane;	.	.	.
Novel_327	ENSOARG00000005587	yes	no	yes	chr2:239934068-239955162:-	gi|965922964|ref|XP_014949164.1|	3100	0	PREDICTED: exostosin-like 1 isoform X2 [Ovis aries]	gi|965922961|ref|XM_015093677.1|	1841	0	PREDICTED: Ovis aries exostosin-like glycosyltransferase 1 (EXTL1), transcript variant X1, mRNA	Q92935	919	0	Exostosin-like 1	.	.	.	.	pfam09258	Glyco_transf_64	Glycosyl transferase family 64 domain. Members of this family catalyse the transfer reaction of N-acetylglucosamine and N-acetylgalactosamine from the respective UDP-sugars to the non-reducing end of [glucuronic acid]beta 1-3[galactose]beta 1-O-naphthalenemethanol, an acceptor substrate analog of the natural common linker of various glycosylaminoglycans. They are also required for the biosynthesi…	GO:0006024|glycosaminoglycan biosynthetic process;GO:0015012|heparan sulfate proteoglycan biosynthetic process;GO:0006486|protein glycosylation;GO:0001501|skeletal system development;	GO:0005789|endoplasmic reticulum membrane;GO:0016021|integral component of membrane;	GO:0050508|glucuronosyl-N-acetylglucosaminyl-proteoglycan 4-alpha-N-acetylglucosaminyltransferase activity;	K02368	EXTL1; alpha-1,4-N-acetylglucosaminyltransferase EXTL1 [EC:2.4.1.224]
Novel_385	ENSOARG00000011883	yes	no	yes	chr3:95330763-95522032:+	gi|803040934|ref|XP_012029032.1|	15821	0	PREDICTED: Alstrom syndrome protein 1 isoform X9 [Ovis aries]	gi|965925799|ref|XM_012173643.2|	6422	0	PREDICTED: Ovis aries ALMS1, centrosome and basal body associated protein (ALMS1), transcript variant X10, mRNA	Q8TCU4	4788	0	Alstrom syndrome protein 1	.	.	.	.	pfam15309	ALMS_motif	ALMS motif. This domain is found at the C-terminus of Alstrom syndrome protein 1 (ALMS1), KIAA1731 and C10orf90.	GO:0042384|cilium assembly;GO:0016197|endosomal transport;GO:0000086|G2/M transition of mitotic cell cycle;GO:0051492|regulation of stress fiber assembly;	GO:0005813|centrosome;GO:0005737|cytoplasm;GO:0005829|cytosol;GO:0031514|motile cilium;GO:0005634|nucleus;GO:0000922|spindle pole;	GO:0051393|alpha-actinin binding;	K16741	ALMS1; alstrom syndrome protein 1
Novel_206	ENSOARG00000007985	yes	no	yes	chr14:50031804-50055420:-	gi|803147319|ref|XP_012045857.1|	8090	0	PREDICTED: LOW QUALITY PROTEIN: protein capicua homolog isoform X1 [Ovis aries]	gi|965970379|ref|XM_012190467.2|	7180	0	PREDICTED: Ovis aries capicua transcriptional repressor (CIC), transcript variant X1, mRNA	Q924A2	2737	0	Protein capicua homolog	.	.	.	.	pfam00505	HMG_box	HMG (high mobility group) box.	GO:0048286|lung alveolus development;GO:0000122|negative regulation of transcription from RNA polymerase II promoter;GO:0006351|transcription, DNA-templated;	GO:0005634|nucleus;GO:0043234|protein complex;	GO:0003682|chromatin binding;GO:0003677|DNA binding;	.	.
Novel_401	ENSOARG00000005496	yes	no	yes	chr16:10171335-10203179:-	gi|426246343|ref|XP_004016954.1|	2055	0	PREDICTED: general transcription factor IIH subunit 2 [Ovis aries]	gi|850490465|gb|CP011901.1|	3016	0	Ovis canadensis canadensis isolate 43U chromosome 16 sequence	Q2TBV5	793	0	General transcription factor IIH subunit 2	SPCC1682.07	279	1e-81	COG5151	pfam04056	Ssl1	Ssl1-like. Ssl1-like proteins are 40kDa subunits of the Transcription factor II H complex.	GO:0006289|nucleotide-excision repair;GO:0006468|protein phosphorylation;GO:0006355|regulation of transcription, DNA-templated;GO:0006366|transcription from RNA polymerase II promoter;	GO:0000439|core TFIIH complex;GO:0005675|holo TFIIH complex;	GO:0008270|zinc ion binding;	K03142	TFIIH2, GTF2H2, SSL1; transcription initiation factor TFIIH subunit 2
Novel_237	ENSOARG00000009931	yes	no	yes	chr3:163076924-163096927:+	gi|965927272|ref|XP_014950280.1|	4497	0	PREDICTED: LOW QUALITY PROTEIN: SWI/SNF complex subunit SMARCC2 isoform X1 [Ovis aries]	gi|965927271|ref|XM_015094794.1|	3386	0	PREDICTED: Ovis aries SWI/SNF related, matrix associated, actin dependent regulator of chromatin, subfamily c, member 2 (SMARCC2), transcript variant X1, mRNA	Q8TAQ2	56.6	2e-06	SWI/SNF complex subunit SMARCC2	SPAC23H3.10	185	6e-48	COG5259	pfam04433	SWIRM	SWIRM domain. This SWIRM domain is a small alpha-helical domain of about 85 amino acid residues found in chromosomal proteins. It contains a helix-turn helix motif and binds to DNA.	GO:0043044|ATP-dependent chromatin remodeling;GO:0016569|covalent chromatin modification;GO:0006338|chromatin remodeling;GO:0000122|negative regulation of transcription from RNA polymerase II promoter;GO:0045892|negative regulation of transcription, DNA-templated;GO:0006337|nucleosome disassembly;GO:0045893|positive regulation of transcription, DNA-templated;GO:0006357|regulation of transcription…	GO:0071565|nBAF complex;GO:0071564|npBAF complex;GO:0000790|nuclear chromatin;GO:0005654|nucleoplasm;GO:0043234|protein complex;GO:0016514|SWI/SNF complex;	GO:0003682|chromatin binding;GO:0003677|DNA binding;GO:0003713|transcription coactivator activity;	K11649	SMARCC; SWI/SNF related-matrix-associated actin-dependent regulator of chromatin subfamily C
Novel_237	ENSOARG00000003969	yes	no	yes	chr21:48890344-48894014:+	gi|965994784|ref|XP_014958497.1|	866	2e-106	PREDICTED: mucin-6 isoform X1 [Ovis aries]	gi|803331860|ref|XM_012168651.1|	990	0	PREDICTED: Ovis aries musimon mucin 6, oligomeric mucus/gel-forming (MUC6), transcript variant X2, partial mRNA	Q6W4X9	178	2e-45	Mucin-6	.	.	.	.	pfam05403	Plasmodium_HRP	Plasmodium histidine-rich protein (HRPII/III). This family consists of several histidine-rich protein II and III sequence from Plasmodium falciparum.	GO:0030277|maintenance of gastrointestinal epithelium;GO:0016266|O-glycan processing;	GO:0005576|extracellular region;GO:0005796|Golgi lumen;	GO:0005201|extracellular matrix structural constituent;	.	.
Novel_237	ENSOARG00000003966	yes	no	yes	chr5:7691090-7726339:+	gi|359066825|ref|XP_003586294.1|	8307	0	PREDICTED: neurogenic locus notch homolog protein 3 [Bos taurus]	gi|965934494|ref|XM_015095600.1|	4055	0	PREDICTED: Ovis aries notch 3 (NOTCH3), transcript variant X1, mRNA	Q9UM47	63.5	2e-08	Neurogenic locus notch homolog protein 3	FN0178	68.6	5e-11	COG0666	pfam12796	Ank_2	Ankyrin repeats (3 copies).	GO:0048844|artery morphogenesis;GO:0030900|forebrain development;GO:0072104|glomerular capillary formation;GO:0045665|negative regulation of neuron differentiation;GO:0000122|negative regulation of transcription from RNA polymerase II promoter;GO:0048663|neuron fate commitment;GO:0007220|Notch receptor processing;GO:0007219|Notch signaling pathway;GO:0048661|positive regulation of smooth muscle c…	GO:0015629|actin cytoskeleton;GO:0005913|cell-cell adherens junction;GO:0005737|cytoplasm;GO:0005829|cytosol;GO:0005789|endoplasmic reticulum membrane;GO:0005576|extracellular region;GO:0000139|Golgi membrane;GO:0016021|integral component of membrane;GO:0005654|nucleoplasm;GO:0005886|plasma membrane;GO:0043235|receptor complex;	GO:0098641|cadherin binding involved in cell-cell adhesion;GO:0005509|calcium ion binding;GO:0004872|receptor activity;	K02599	NOTCH; Notch
Novel_261	ENSOARG00000007335	yes	no	yes	chr20:7198200-7208505:+	gi|803187049|ref|XP_011955801.1|	1552	0	PREDICTED: MHC class II antigen DY alpha isoform X1 [Ovis aries]	gi|850492819|gb|CP011905.1|	4497	0	Ovis canadensis canadensis isolate 43U chromosome 20 sequence	P15981	332	5e-109	SLA class II histocompatibility antigen, DQ haplotype D alpha chain	.	.	.	.	pfam00993	MHC_II_alpha	Class II histocompatibility antigen, alpha domain.	GO:0002504|antigen processing and presentation of peptide or polysaccharide antigen via MHC class II;GO:0006955|immune response;	GO:0016021|integral component of membrane;GO:0042613|MHC class II protein complex;	.	.	.
Novel_237	ENSOARG00000010822	yes	no	yes	chr11:9024347-9047592:-	gi|955526559|ref|XP_004434836.2|	3515	0	PREDICTED: uncharacterized protein C17orf47 isoform X2 [Ceratotherium simum simum]	gi|965956793|ref|XM_015098296.1|	1609	0	PREDICTED: Ovis aries chromosome 11 open reading frame, human C17orf47 (C11H17orf47), mRNA	P28661	783	0	Septin-4	SPAC4F10.11	253	4e-73	COG5019	pfam15548	DUF4655	Domain of unknown function (DUF4655). This family of proteins is found in eukaryotes. Proteins in this family are typically between 533 and 570 amino acids in length.	GO:0007420|brain development;GO:0007049|cell cycle;GO:0051301|cell division;GO:0043065|positive regulation of apoptotic process;GO:2001244|positive regulation of intrinsic apoptotic signaling pathway;GO:0031398|positive regulation of protein ubiquitination;GO:0048240|sperm capacitation;GO:0030382|sperm mitochondrion organization;GO:0007286|spermatid development;	GO:0042995|cell projection;GO:0005856|cytoskeleton;GO:0005739|mitochondrion;GO:0031514|motile cilium;GO:0043209|myelin sheath;GO:0005654|nucleoplasm;GO:0097227|sperm annulus;GO:0036126|sperm flagellum;	GO:0005525|GTP binding;	K16943	SEPT4; septin 4
Novel_327	ENSOARG00000005833	yes	no	yes	chr2:6362848-7254006:+	gi|803275703|ref|XP_011997525.1|	6093	0	PREDICTED: astrotactin-2 isoform X4 [Ovis aries musimon]	gi|965919116|ref|XM_012112046.2|	3578	0	PREDICTED: Ovis aries astrotactin 2 (ASTN2), transcript variant X2, mRNA	O75129	2300	0	Astrotactin-2	.	.	.	.	pfam14670	FXa_inhibition	Coagulation Factor Xa inhibitory site. This short domain on coagulation enzyme factor Xa is found to be the target for a potent inhibitor of coagulation, TAK-442.	GO:2000009|negative regulation of protein localization to cell surface;GO:0015031|protein transport;	GO:0005938|cell cortex;GO:0060187|cell pole;GO:0030136|clathrin-coated vesicle;GO:0005769|early endosome;GO:0016021|integral component of membrane;GO:0005770|late endosome;GO:0043204|perikaryon;	GO:0005509|calcium ion binding;GO:0043533|inositol 1,3,4,5 tetrakisphosphate binding;	.	.
Novel_359	ENSOARG00000006370	yes	no	yes	chr5:9680788-9693835:+	gi|426228878|ref|XP_004008523.1|	966	5e-119	PREDICTED: histone chaperone ASF1B [Ovis aries]	gi|850483104|gb|CP011890.1|	1780	0	Ovis canadensis canadensis isolate 43U chromosome 5 sequence	Q17QJ0	375	2e-120	Histone chaperone ASF1B	YJL115w	195	2e-54	COG5137	pfam04729	ASF1_hist_chap	ASF1 like histone chaperone. This family includes the yeast and human ASF1 protein. These proteins have histone chaperone activity. ASF1 participates in both the replication-dependent and replication-independent pathways. The structure three-dimensional has been determined as a a compact immunoglobulin-like beta sandwich fold topped by three helical linkers.	GO:0016569|covalent chromatin modification;GO:0006335|DNA replication-dependent nucleosome assembly;GO:0006336|DNA replication-independent nucleosome assembly;GO:0006355|regulation of transcription, DNA-templated;GO:0006351|transcription, DNA-templated;	GO:0000790|nuclear chromatin;GO:0005654|nucleoplasm;GO:0043234|protein complex;	.	K10753	ASF1; histone chaperone ASF1
Novel_327	ENSOARG00000005037	yes	no	yes	chr8:89747351-89768504:-	gi|965949150|ref|XP_014952763.1|	2026	0	PREDICTED: LOW QUALITY PROTEIN: thrombospondin-2 isoform X1 [Ovis aries]	gi|965949149|ref|XM_015097277.1|	1242	0	PREDICTED: Ovis aries thrombospondin 2 (THBS2), transcript variant X1, mRNA	Q95116	84.7	3e-15	Thrombospondin-2	.	.	.	.	pfam05735	TSP_C	Thrombospondin C-terminal region. This region is found at the C-terminus of thrombospondin and related proteins.	GO:0007155|cell adhesion;GO:0016525|negative regulation of angiogenesis;	GO:0031012|extracellular matrix;	GO:0005509|calcium ion binding;GO:0008201|heparin binding;	K04659	THBS2S; thrombospondin 2/3/4/5
Novel_327	ENSOARG00000007789	yes	no	yes	chr25:29354130-29443425:-	gi|426255770|ref|XP_004021521.1|	8012	0	PREDICTED: inactive ubiquitin carboxyl-terminal hydrolase 54 isoform X1 [Ovis aries]	gi|966005670|ref|XM_015104442.1|	5833	0	PREDICTED: Ovis aries ubiquitin specific peptidase 54 (USP54), transcript variant X18, mRNA	Q70EL1	2533	0	Inactive ubiquitin carboxyl-terminal hydrolase 54	.	.	.	.	pfam00443	UCH	Ubiquitin carboxyl-terminal hydrolase.	GO:0016579|protein deubiquitination;	.	GO:0036459|ubiquitinyl hydrolase activity;	.	.
Novel_327	ENSOARG00000007781	yes	no	yes	chr14:49970727-50010162:-	gi|926714628|ref|XP_013826812.1|	10912	0	PREDICTED: LOW QUALITY PROTEIN: multiple epidermal growth factor-like domains protein 8 [Capra hircus]	gi|965902222|ref|XM_015089932.1|	2241	0	PREDICTED: Ovis aries musimon multiple EGF-like-domains 8 (MEGF8), transcript variant X2, mRNA	P60882	3976	0	Multiple epidermal growth factor-like domains protein 8	.	.	.	.	pfam00431	CUB	CUB domain.	GO:0030509|BMP signaling pathway;GO:0042074|cell migration involved in gastrulation;GO:0060976|coronary vasculature development;GO:0097094|craniofacial suture morphogenesis;GO:0071907|determination of digestive tract left/right asymmetry;GO:0061371|determination of heart left/right asymmetry;GO:0007368|determination of left/right symmetry;GO:0060971|embryonic heart tube left/right pattern formati…	GO:0070062|extracellular exosome;GO:0016021|integral component of membrane;GO:0005634|nucleus;	GO:0005509|calcium ion binding;	.	.
Novel_327	ENSOARG00000006679	yes	no	yes	chr1:105453981-105499911:-	gi|803255921|ref|XP_011987917.1|	6668	0	PREDICTED: rho guanine nucleotide exchange factor 11 isoform X4 [Ovis aries musimon]	gi|965916494|ref|XM_015092314.1|	2139	0	PREDICTED: Ovis aries Rho guanine nucleotide exchange factor 11 (ARHGEF11), transcript variant X1, mRNA	O15085	2149	0	Rho guanine nucleotide exchange factor 11	SPAC1006.06	70.5	4e-11	COG5422	pfam09128	RGS-like	Regulator of G protein signalling-like domain. Members of this family adopt a structure consisting of twelve helices that fold into a compact domain that contains the overall structural scaffold observed in other RGS proteins and three additional helical elements that pack closely to it. Helices 1-9 comprise the RGS (pfam00615) fold, in which helices 4-7 form a classic antiparallel bundle adjacen…	GO:0030036|actin cytoskeleton organization;GO:0000910|cytokinesis;GO:0030010|establishment of cell polarity;GO:0007186|G-protein coupled receptor signaling pathway;GO:0006928|movement of cell or subcellular component;GO:0043065|positive regulation of apoptotic process;GO:0045893|positive regulation of transcription, DNA-templated;GO:0001558|regulation of cell growth;GO:0035023|regulation of Rho p…	GO:0005737|cytoplasm;GO:0005829|cytosol;GO:0005622|intracellular;GO:0016020|membrane;	GO:0001664|G-protein coupled receptor binding;GO:0005096|GTPase activator activity;GO:0005085|guanyl-nucleotide exchange factor activity;GO:0005089|Rho guanyl-nucleotide exchange factor activity;	K12331	ARHGEF11; Rho guanine nucleotide exchange factor 11
Novel_327	ENSOARG00000006674	yes	no	yes	chr3:161886257-161893297:-	gi|965927172|ref|XP_014950270.1|	5198	0	PREDICTED: zinc finger protein GLI1 isoform X1 [Ovis aries]	gi|965927171|ref|XM_015094784.1|	3303	0	PREDICTED: Ovis aries GLI family zinc finger 1 (GLI1), transcript variant X1, mRNA	P08151	1797	0	Zinc finger protein GLI1	.	.	.	.	pfam13465	zf-H2C2_2	Zinc-finger double domain.	GO:0060070|canonical Wnt signaling pathway;GO:0021696|cerebellar cortex morphogenesis;GO:0048546|digestive tract morphogenesis;GO:0009953|dorsal/ventral pattern formation;GO:0009913|epidermal cell differentiation;GO:0097421|liver regeneration;GO:0030324|lung development;GO:0090090|negative regulation of canonical Wnt signaling pathway;GO:0060032|notochord regression;GO:0001649|osteoblast differen…	GO:0005930|axoneme;GO:0097546|ciliary base;GO:0097542|ciliary tip;GO:0005737|cytoplasm;GO:0005829|cytosol;GO:0043231|intracellular membrane-bounded organelle;GO:0005654|nucleoplasm;GO:0005634|nucleus;GO:0072372|primary cilium;	GO:0003682|chromatin binding;GO:0003677|DNA binding;GO:0046872|metal ion binding;GO:0000978|RNA polymerase II core promoter proximal region sequence-specific DNA binding;GO:0000977|RNA polymerase II regulatory region sequence-specific DNA binding;GO:0043565|sequence-specific DNA binding;GO:0003705|transcription factor activity, RNA polymerase II distal enhancer sequence-specific binding;GO:004421…	K16797	GLI1; zinc finger protein GLI1
Novel_237	ENSOARG00000009902	yes	no	yes	chr13:2008655-2030347:+	gi|548488995|ref|XP_005687864.1|	1372	6e-171	PREDICTED: lysosome-associated membrane glycoprotein 5 isoform X1 [Capra hircus]	gi|850488330|gb|CP011898.1|	2386	0	Ovis canadensis canadensis isolate 43U chromosome 13 sequence	A4FV27	529	5e-171	Lysosome-associated membrane glycoprotein 5	.	.	.	.	pfam14529	Exo_endo_phos_2	Endonuclease-reverse transcriptase. This domain represents the endonuclease region of retrotransposons from a range of bacteria, archaea and eukaryotes. These are enzymes largely from class EC:2.7.7.49.	.	GO:0030659|cytoplasmic vesicle membrane;GO:0030425|dendrite;GO:0032590|dendrite membrane;GO:0031901|early endosome membrane;GO:0033116|endoplasmic reticulum-Golgi intermediate compartment membrane;GO:0010008|endosome membrane;GO:0032584|growth cone membrane;GO:0016021|integral component of membrane;GO:0005886|plasma membrane;GO:0055038|recycling endosome membrane;	.	.	.
Novel_327	ENSOARG00000001782	yes	no	yes	chrJH922700.1:21-3084:+	gi|671030445|ref|XP_008706015.1|	480	3e-50	PREDICTED: ski oncogene [Ursus maritimus]	gi|965962486|ref|XM_015099056.1|	276	1e-140	PREDICTED: Ovis aries SKI proto-oncogene (SKI), transcript variant X1, mRNA	P12755	78.6	3e-14	Ski oncogene	.	.	.	.	pfam03154	Atrophin-1	Atrophin-1 family. Atrophin-1 is the protein product of the dentatorubral-pallidoluysian atrophy (DRPLA) gene. DRPLA OMIM:125370 is a progressive neurodegenerative disorder. It is caused by the expansion of a CAG repeat in the DRPLA gene on chromosome 12p. This results in an extended polyglutamine region in atrophin-1, that is thought to confer toxicity to the protein, possibly through altering i…	GO:0009948|anterior/posterior axis specification;GO:0030509|BMP signaling pathway;GO:0060349|bone morphogenesis;GO:0043010|camera-type eye development;GO:0048593|camera-type eye morphogenesis;GO:0048870|cell motility;GO:0008283|cell proliferation;GO:0030326|embryonic limb morphogenesis;GO:0060325|face morphogenesis;GO:0002089|lens morphogenesis in camera-type eye;GO:0022011|myelination in periphe…	GO:0005813|centrosome;GO:0005737|cytoplasm;GO:0016604|nuclear body;GO:0005654|nucleoplasm;GO:0005634|nucleus;GO:0016605|PML body;GO:0043234|protein complex;GO:0005667|transcription factor complex;GO:0017053|transcriptional repressor complex;	GO:0003682|chromatin binding;GO:0046811|histone deacetylase inhibitor activity;GO:0019904|protein domain specific binding;GO:0019901|protein kinase binding;GO:0070491|repressing transcription factor binding;GO:0000978|RNA polymerase II core promoter proximal region sequence-specific DNA binding;GO:0046332|SMAD binding;GO:0003714|transcription corepressor activity;GO:0001078|transcriptional repres…	.	.
Novel_327	ENSOARG00000001168	yes	no	yes	chr23:42015205-42044225:-	gi|803227572|ref|XP_011974088.1|	4007	0	PREDICTED: serine/threonine-protein phosphatase 4 regulatory subunit 1 isoform X2 [Ovis aries musimon]	gi|965999443|ref|XM_015103545.1|	2247	0	PREDICTED: Ovis aries protein phosphatase 4 regulatory subunit 1 (PPP4R1), transcript variant X1, mRNA	Q8TF05	1258	0	Serine/threonine-protein phosphatase 4 regulatory subunit 1	.	.	.	.	pfam15017	AF1Q	Drug resistance and apoptosis regulator. AF1q is an oncogenic factor involved in leukaemia development, thyroid tumorigenesis, and breast cancer metastasis. AF1q plays a critical role in the regulation of apoptosis and drug resistance. Initially identified as a mixed-lineage leukaemia fusion partner (MLL11) in infant acute myelomonocytic leukemia carrying t(1;11)(q21;q23) translocation. It is loc…	GO:0006470|protein dephosphorylation;GO:0006468|protein phosphorylation;GO:0007165|signal transduction;	GO:0030289|protein phosphatase 4 complex;	GO:0030362|protein phosphatase type 4 regulator activity;	K15424	PPP4R1; serine/threonine-protein phosphatase 4 regulatory subunit 1
Novel_237	ENSOARG00000004403	yes	no	yes	chr25:17796369-17987675:+	gi|548525454|ref|XP_005699125.1|	5448	0	PREDICTED: AT-rich interactive domain-containing protein 5B isoform X1 [Capra hircus]	gi|966005121|ref|XM_004021392.3|	6104	0	PREDICTED: Ovis aries AT-rich interaction domain 5B (ARID5B), transcript variant X1, mRNA	E1BLP6	2025	0	AT-rich interactive domain-containing protein 5B	.	.	.	.	pfam01388	ARID	ARID/BRIGHT DNA binding domain. This domain is know as ARID for AT-Rich Interaction Domain, and also known as the BRIGHT domain.	GO:0060612|adipose tissue development;GO:0051091|positive regulation of sequence-specific DNA binding transcription factor activity;GO:0006357|regulation of transcription from RNA polymerase II promoter;GO:0006351|transcription, DNA-templated;	GO:0005634|nucleus;	GO:0044212|transcription regulatory region DNA binding;	.	.
Novel_261	ENSOARG00000009476	yes	no	yes	chr25:33385045-33456262:-	gi|803228028|ref|XP_011974300.1|	8656	0	PREDICTED: disks large homolog 5 isoform X2 [Ovis aries musimon]	gi|966005836|ref|XM_015104464.1|	5260	0	PREDICTED: Ovis aries discs, large homolog 5 (Drosophila) (DLG5), transcript variant X1, mRNA	Q8TDM6	3101	0	Disks large homolog 5	.	.	.	.	pfam04822	Takusan	Takusan. This domain is named takusan, which is a Japanese word meaning 'many'. Members of this family regulate synaptic activity.	GO:0045176|apical protein localization;GO:0060441|epithelial tube branching involved in lung morphogenesis;GO:0045197|establishment or maintenance of epithelial cell apical/basal polarity;GO:0035556|intracellular signal transduction;GO:0072205|metanephric collecting duct development;GO:0030901|midbrain development;GO:0008285|negative regulation of cell proliferation;GO:0030859|polarized epithelia…	GO:0005913|cell-cell adherens junction;GO:0005737|cytoplasm;GO:0005886|plasma membrane;	GO:0008013|beta-catenin binding;GO:0008092|cytoskeletal protein binding;GO:0030159|receptor signaling complex scaffold activity;	.	.
Novel_237	ENSOARG00000008907	yes	no	yes	chr3:162884028-162897249:+	gi|548466193|ref|XP_005680400.1|	5346	0	PREDICTED: protein timeless homolog isoform X1 [Capra hircus]	gi|189491617|ref|NM_001128153.1|	3555	0	Ovis aries timeless circadian clock (TIMELESS), mRNA	Q9UNS1	1842	0	Protein timeless homolog	.	.	.	.	pfam05029	TIMELESS_C	Timeless protein C terminal region. The timeless (tim) gene is essential for circadian function in Drosophila. Putative homologues of Drosophila tim have been identified in both mice and humans (mTim and hTIM, respectively). Mammalian TIM is not the true orthologue of Drosophila TIM, but is the likely orthologue of a fly gene, timeout (also called tim-2). mTim has been shown to be essential for e…	GO:0048754|branching morphogenesis of an epithelial tube;GO:0044770|cell cycle phase transition;GO:0051301|cell division;GO:0006974|cellular response to DNA damage stimulus;GO:0007623|circadian rhythm;GO:0009582|detection of abiotic stimulus;GO:0006260|DNA replication;GO:0030324|lung development;GO:0007067|mitotic nuclear division;GO:0002009|morphogenesis of an epithelium;GO:0000122|negative regu…	GO:0015630|microtubule cytoskeleton;GO:0000790|nuclear chromatin;GO:0005730|nucleolus;GO:0005654|nucleoplasm;GO:0005634|nucleus;	.	K03155	TIMELESS; timeless
Novel_237	ENSOARG00000009322	yes	no	yes	chr6:55460143-55656566:-	gi|965941768|ref|XP_014951920.1|	8830	0	PREDICTED: arf-GAP with Rho-GAP domain, ANK repeat and PH domain-containing protein 2 isoform X1 [Ovis aries]	gi|965941767|ref|XM_015096434.1|	6398	0	PREDICTED: Ovis aries ArfGAP with RhoGAP domain, ankyrin repeat and PH domain 2 (ARAP2), transcript variant X1, mRNA	Q8WZ64	2916	0	Arf-GAP with Rho-GAP domain, ANK repeat and PH domain-containing protein 2	SPBC17G9.08c_2	72.4	1e-12	COG5347	pfam00620	RhoGAP	RhoGAP domain. GTPase activator proteins towards Rho/Rac/Cdc42-like small GTPases.	GO:0051056|regulation of small GTPase mediated signal transduction;GO:0007165|signal transduction;	GO:0005829|cytosol;	GO:0005096|GTPase activator activity;GO:0046872|metal ion binding;GO:0005547|phosphatidylinositol-3,4,5-trisphosphate binding;	K18440	ARAP2; Arf-GAP with Rho-GAP domain, ANK repeat and PH domain-containing protein 2
Novel_262	ENSOARG00000008614	yes	no	yes	chr14:50719708-50747917:-	gi|965971504|ref|XP_014955713.1|	2195	0	PREDICTED: LOW QUALITY PROTEIN: pleckstrin homology-like domain family B member 3 isoform X1 [Ovis aries]	gi|850489142|gb|CP011899.1|	2770	0	Ovis canadensis canadensis isolate 43U chromosome 14 sequence	Q6NSJ2	721	0	Pleckstrin homology-like domain family B member 3	.	.	.	.	pfam00169	PH	PH domain. PH stands for pleckstrin homology.	.	.	GO:0019899|enzyme binding;	.	.
Novel_401	ENSOARG00000013782	yes	no	yes	chr6:88136611-88159187:+	gi|57164373|ref|NP_001009376.1|	3193	0	serum albumin precursor [Ovis aries]	gi|850484145|gb|CP011891.1|	2464	0	Ovis canadensis canadensis isolate 43U chromosome 6 sequence	P14639	1234	0	Serum albumin	.	.	.	.	pfam00273	Serum_albumin	Serum albumin family.	GO:0006810|transport;	GO:0005615|extracellular space;	GO:0008289|lipid binding;GO:0046872|metal ion binding;	K16141	ALB; serum albumin
Novel_401	ENSOARG00000004936	yes	no	yes	chr14:45486710-45493353:+	gi|926714164|ref|XP_013826679.1|	1629	0	PREDICTED: ETS translocation variant 2 isoform X2 [Capra hircus]	gi|850489142|gb|CP011899.1|	4170	0	Ovis canadensis canadensis isolate 43U chromosome 14 sequence	O00321	449	5e-142	ETS translocation variant 2	.	.	.	.	pfam00178	Ets	Ets-domain.	GO:0001824|blastocyst development;GO:0048514|blood vessel morphogenesis;GO:0060803|BMP signaling pathway involved in mesodermal cell fate specification;GO:0030154|cell differentiation;GO:0030218|erythrocyte differentiation;GO:0007219|Notch signaling pathway;GO:0001890|placenta development;GO:0045603|positive regulation of endothelial cell differentiation;GO:2000382|positive regulation of mesoderm…	GO:0005634|nucleus;	GO:0000978|RNA polymerase II core promoter proximal region sequence-specific DNA binding;GO:0000981|RNA polymerase II transcription factor activity, sequence-specific DNA binding;GO:0001077|transcriptional activator activity, RNA polymerase II core promoter proximal region sequence-specific binding;	K09432	ETV2, ER71; ETS translocation variant 2
Novel_237	ENSOARG00000006977	yes	no	yes	chr19:17030530-17071333:-	gi|426249208|ref|XP_004018342.1|	6282	0	PREDICTED: SET domain-containing protein 5 isoform X9 [Ovis aries]	gi|965988946|ref|XM_004018293.3|	4249	0	PREDICTED: Ovis aries SET domain containing 5 (SETD5), transcript variant X8, mRNA	Q9C0A6	2304	0	SET domain-containing protein 5	.	.	.	.	pfam00856	SET	SET domain. SET domains are protein lysine methyltransferase enzymes. SET domains appear to be protein-protein interaction domains. It has been demonstrated that SET domains mediate interactions with a family of proteins that display similarity with dual-specificity phosphatases (dsPTPases). A subset of SET domains have been called PR domains. These domains are divergent in sequence from other SE…	GO:0006351|transcription, DNA-templated;	GO:0005634|nucleus;	GO:0003677|DNA binding;	.	.
Novel_327	ENSOARG00000010932	yes	no	yes	chr14:53181577-53201663:-	gi|965971607|ref|XP_014955739.1|	2145	0	PREDICTED: LOW QUALITY PROTEIN: zinc finger CCCH domain-containing protein 4 isoform X1 [Ovis aries]	gi|965971606|ref|XM_015100253.1|	1972	0	PREDICTED: Ovis aries zinc finger CCCH-type containing 4 (ZC3H4), transcript variant X1, mRNA	Q9UPT8	239	3e-63	Zinc finger CCCH domain-containing protein 4	SPAC3A11.02	53.9	2e-06	COG5084	pfam00642	zf-CCCH	Zinc finger C-x8-C-x5-C-x3-H type (and similar).	.	.	GO:0046872|metal ion binding;GO:0044822|poly(A) RNA binding;	.	.
Novel_449	ENSOARG00000003564	yes	no	yes	chr1:21553157-21601038:-	gi|802979570|ref|XP_011990420.1|	6547	0	PREDICTED: SCL-interrupting locus protein isoform X2 [Ovis aries]	gi|965914728|ref|XM_012135030.2|	3904	0	PREDICTED: Ovis aries SCL/TAL1 interrupting locus (STIL), transcript variant X2, mRNA	Q15468	2019	0	SCL-interrupting locus protein	.	.	.	.	pfam15253	STIL_N	SCL-interrupting locus protein N-terminus.	GO:0008283|cell proliferation;GO:0051298|centrosome duplication;GO:0007368|determination of left/right symmetry;GO:0000578|embryonic axis specification;GO:0033504|floor plate development;GO:0030900|forebrain development;GO:0001947|heart looping;GO:0001701|in utero embryonic development;GO:0007052|mitotic spindle organization;GO:0035264|multicellular organism growth;GO:0043066|negative regulation …	GO:0005814|centriole;GO:0005813|centrosome;GO:0005737|cytoplasm;GO:0005829|cytosol;	.	K16724	STIL; SCL-interrupting locus protein
Novel_237	ENSOARG00000010201	yes	no	yes	chr15:78118587-78135838:+	gi|965979421|ref|XP_014956660.1|	3028	0	PREDICTED: LOW QUALITY PROTEIN: palmitoyltransferase ZDHHC5 isoform X1 [Ovis aries]	gi|965979420|ref|XM_015101174.1|	1957	0	PREDICTED: Ovis aries zinc finger, DHHC-type containing 5 (ZDHHC5), transcript variant X1, mRNA	E1BLT8	1147	0	Palmitoyltransferase ZDHHC5	SPBC3H7.09	122	3e-29	COG5273	pfam01529	zf-DHHC	DHHC palmitoyltransferase. This family includes the well known DHHC zinc binding domain as well as three of the four conserved transmembrane regions found in this family of palmitoyltransferase enzymes.	GO:0018345|protein palmitoylation;	GO:0005737|cytoplasm;GO:0030425|dendrite;GO:0016021|integral component of membrane;GO:0005886|plasma membrane;	GO:0016409|palmitoyltransferase activity;GO:0019706|protein-cysteine S-palmitoyltransferase activity;GO:0008270|zinc ion binding;	.	.
Novel_385	ENSOARG00000000266	yes	no	yes	chr18:62847216-62930960:-	gi|958744029|ref|XP_014710087.1|	2345	0	PREDICTED: B-cell lymphoma/leukemia 11B [Equus asinus]	gi|965794020|ref|XM_012112910.2|	1201	0	PREDICTED: Ovis aries musimon B-cell lymphoma/leukemia 11B (LOC105606642), transcript variant X1, mRNA	Q9C0K0	85.9	5e-16	B-cell lymphoma/leukemia 11B	.	.	.	.	pfam13465	zf-H2C2_2	Zinc-finger double domain.	GO:0046632|alpha-beta T cell differentiation;GO:0021902|commitment of neuronal cell to specific neuron type in forebrain;GO:0003382|epithelial cell morphogenesis;GO:0003334|keratinocyte development;GO:0043066|negative regulation of apoptotic process;GO:0008285|negative regulation of cell proliferation;GO:0022008|neurogenesis;GO:0042475|odontogenesis of dentin-containing tooth;GO:0071678|olfactory…	GO:0043005|neuron projection;GO:0005634|nucleus;	GO:0046872|metal ion binding;GO:0000978|RNA polymerase II core promoter proximal region sequence-specific DNA binding;GO:0043565|sequence-specific DNA binding;GO:0044212|transcription regulatory region DNA binding;GO:0001077|transcriptional activator activity, RNA polymerase II core promoter proximal region sequence-specific binding;	.	.
Novel_261	ENSOARG00000012834	no	yes	yes	chr9:89135765-89192947:-	gi|440912249|gb|ELR61834.1|	1880	0	V-type proton ATPase subunit d 2, partial [Bos mutus]	gi|965954404|ref|XM_004011856.3|	1783	0	PREDICTED: Ovis aries ATPase, H+ transporting, lysosomal 38kDa, V0 subunit d2 (ATP6V0D2), mRNA	Q2KJB6	724	0	V-type proton ATPase subunit d 2	SPAC17A2.03c	351	3e-109	COG1527	pfam01992	vATP-synt_AC39	ATP synthase (C/AC39) subunit. This family includes the AC39 subunit from vacuolar ATP synthase, and the C subunit from archaebacterial ATP synthase. The family also includes subunit C from the Sodium transporting ATP synthase from Enterococcus hirae.	GO:0015991|ATP hydrolysis coupled proton transport;	GO:0016324|apical plasma membrane;GO:0005769|early endosome;GO:0070062|extracellular exosome;GO:0033179|proton-transporting V-type ATPase, V0 domain;GO:0016471|vacuolar proton-transporting V-type ATPase complex;	GO:0015078|hydrogen ion transmembrane transporter activity;	K02146	ATPeV0D, ATP6D; V-type H+-transporting ATPase subunit d
Novel_261	ENSOARG00000007827	yes	no	yes	chr16:23889797-23945254:+	gi|426246499|ref|XP_004017031.1|	6817	0	PREDICTED: ATP-dependent RNA helicase DHX29 [Ovis aries]	gi|965980620|ref|XM_004016982.3|	4000	0	PREDICTED: Ovis aries DEAH (Asp-Glu-Ala-His) box polypeptide 29 (DHX29), transcript variant X2, mRNA	Q7Z478	2456	0	ATP-dependent RNA helicase DHX29	YLR419w	346	1e-97	COG1643	pfam04408	HA2	Helicase associated domain (HA2). This presumed domain is about 90 amino acid residues in length. It is found is a diverse set of RNA helicases. Its function is unknown, however it seems likely to be involved in nucleic acid binding.	GO:0006396|RNA processing;	GO:0005913|cell-cell adherens junction;GO:0016282|eukaryotic 43S preinitiation complex;GO:0005739|mitochondrion;GO:0005634|nucleus;	GO:0005524|ATP binding;GO:0004004|ATP-dependent RNA helicase activity;GO:0098641|cadherin binding involved in cell-cell adhesion;GO:0044822|poly(A) RNA binding;GO:0043024|ribosomal small subunit binding;GO:0003743|translation initiation factor activity;	K18995	DHX29; ATP-dependent RNA helicase DHX29 [EC:3.6.4.13]
Novel_327	ENSOARG00000002241	yes	no	yes	chr19:12396140-12400979:-	gi|965988437|ref|XP_014957743.1|	2374	0	PREDICTED: cysteine/serine-rich nuclear protein 1 isoform X1 [Ovis aries]	gi|965988441|ref|XM_015102258.1|	1776	0	PREDICTED: Ovis aries cysteine-serine-rich nuclear protein 1 (CSRNP1), transcript variant X3, mRNA	Q96S65	712	0	Cysteine/serine-rich nuclear protein 1	.	.	.	.	pfam01500	Keratin_B2	Keratin, high sulfur B2 protein. High sulfur proteins are cysteine-rich proteins synthesized during the differentiation of hair matrix cells, and form hair fibres in association with hair keratin intermediate filaments. This family has been divided up into four regions, with the second region containing 8 copies of a short repeat. This family is also known as B2 or KAP1.	GO:0006915|apoptotic process;GO:0060325|face morphogenesis;GO:0060021|palate development;GO:0048008|platelet-derived growth factor receptor signaling pathway;GO:0045944|positive regulation of transcription from RNA polymerase II promoter;GO:0009791|post-embryonic development;GO:0048705|skeletal system morphogenesis;	GO:0005634|nucleus;	GO:0043565|sequence-specific DNA binding;GO:0003700|transcription factor activity, sequence-specific DNA binding;GO:0001228|transcriptional activator activity, RNA polymerase II transcription regulatory region sequence-specific binding;	K17494	CSRNP; cysteine/serine-rich nuclear protein
Novel_327	ENSOARG00000003596	yes	no	yes	chr11:13719560-13752953:-	gi|965957909|ref|XP_012040689.2|	5502	0	PREDICTED: LOW QUALITY PROTEIN: HEAT repeat-containing protein 6 isoform X1 [Ovis aries]	gi|965957908|ref|XM_012185299.2|	3531	0	PREDICTED: Ovis aries HEAT repeat containing 6 (HEATR6), transcript variant X1, mRNA	Q6AI08	1861	0	HEAT repeat-containing protein 6	.	.	.	.	pfam13251	DUF4042	Domain of unknown function (DUF4042). This presumed domain is functionally uncharacterized. This domain family is found in eukaryotes, and is approximately 180 amino acids in length.	.	.	GO:0044822|poly(A) RNA binding;	.	.
Novel_262	ENSOARG00000010773	yes	no	yes	chr9:29448173-29466388:-	gi|426235484|ref|XP_004011710.1|	2065	0	PREDICTED: protein FAM83A [Ovis aries]	gi|965952940|ref|XR_001042624.2|	1308	0	PREDICTED: Ovis aries family with sequence similarity 83 member A (FAM83A), transcript variant X2, misc_RNA	Q86UY5	655	0	Protein FAM83A	.	.	.	.	pfam07894	DUF1669	Protein of unknown function (DUF1669). This family is composed of sequences derived from hypothetical eukaryotic proteins of unknown function. Some members of this family are annotated as being potential phospholipases but no literature was found to support this.	GO:0008283|cell proliferation;GO:0007173|epidermal growth factor receptor signaling pathway;	GO:0005737|cytoplasm;	GO:0036312|phosphatidylinositol 3-kinase regulatory subunit binding;GO:0019901|protein kinase binding;	.	.
Novel_237	ENSOARG00000008624	yes	no	yes	chr5:40548709-40554304:+	gi|84000446|ref|NP_001033109.1|	1102	3e-138	mucosal addressin cell adhesion molecule 1 precursor [Ovis aries]	gi|850483104|gb|CP011890.1|	1483	0	Ovis canadensis canadensis isolate 43U chromosome 5 sequence	O70540	203	3e-56	Mucosal addressin cell adhesion molecule 1	.	.	.	.	pfam09085	Adhes-Ig_like	Adhesion molecule, immunoglobulin-like. Members of this family are found in a set of mucosal cellular adhesion proteins and adopt an immunoglobulin-like beta-sandwich structure, with seven strands arranged in two beta-sheets in a Greek-key topology. They are essential for recruitment of lymphocytes to specific tissues.	GO:0007568|aging;GO:0007155|cell adhesion;GO:0034113|heterotypic cell-cell adhesion;GO:0007229|integrin-mediated signaling pathway;GO:0050901|leukocyte tethering or rolling;GO:0002687|positive regulation of leukocyte migration;GO:0043113|receptor clustering;	GO:0016021|integral component of membrane;GO:0005886|plasma membrane;	GO:0098640|integrin binding involved in cell-matrix adhesion;	K06779	MADCAM1; mucosal vascular addressin cell adhesion molecule 1
Novel_384	ENSOARG00000011068	yes	no	yes	chr8:30037460-30053860:+	gi|803290450|ref|XP_012004888.1|	4057	0	PREDICTED: BEN domain-containing protein 3 [Ovis aries musimon]	gi|926700675|ref|XM_005684604.2|	2502	0	PREDICTED: Capra hircus BEN domain containing 3 (BEND3), mRNA	Q5T5X7	1466	0	BEN domain-containing protein 3	.	.	.	.	pfam10523	BEN	BEN domain. The BEN domain is found in diverse animal proteins such as BANP/SMAR1, NAC1 and the Drosophila mod(mdg4) isoform C, in the chordopoxvirus virosomal protein E5R and in several proteins of polydnaviruses. Computational analysis suggests that the BEN domain mediates protein-DNA and protein-protein interactions during chromatin organisation and transcription.	GO:0000183|chromatin silencing at rDNA;GO:0006306|DNA methylation;GO:0098532|histone H3-K27 trimethylation;GO:0080182|histone H3-K4 trimethylation;GO:0036124|histone H3-K9 trimethylation;GO:0043967|histone H4 acetylation;GO:0034773|histone H4-K20 trimethylation;GO:0000122|negative regulation of transcription from RNA polymerase II promoter;GO:0006351|transcription, DNA-templated;	GO:0005720|nuclear heterochromatin;GO:0005730|nucleolus;	GO:0000182|rDNA binding;	.	.
Novel_262	ENSOARG00000015281	no	yes	yes	chr13:15853509-15899562:+	gi|426240709|ref|XP_004014236.1|	1791	0	PREDICTED: cell division cycle protein 123 homolog isoform X1 [Ovis aries]	gi|803131750|ref|XM_004014187.2|	1011	0	PREDICTED: Ovis aries cell division cycle 123 (CDC123), transcript variant X1, mRNA	Q2YDG3	684	0	Cell division cycle protein 123 homolog	.	.	.	.	pfam07065	D123	D123. This family contains a number of eukaryotic D123 proteins approximately 330 residues long. It has been shown that mutated variants of D123 exhibit temperature-dependent differences in their degradation rate. D123 proteins are regulators of eIF2, the central regulator of translational initiation.	GO:0007050|cell cycle arrest;GO:0051301|cell division;GO:0001732|formation of cytoplasmic translation initiation complex;GO:0007346|regulation of mitotic cell cycle;GO:0006417|regulation of translation;	GO:0005737|cytoplasm;	.	.	.
Novel_237	ENSOARG00000001578	yes	no	yes	chrJH922049.1:14183-17512:+	gi|926724162|ref|XP_013830327.1|	1296	2e-165	PREDICTED: LOW QUALITY PROTEIN: beta-glucuronidase [Capra hircus]	gi|966012831|ref|XM_012107939.2|	873	0	PREDICTED: Ovis aries beta-glucuronidase-like (LOC101103631), partial mRNA	O97524	463	2e-151	Beta-glucuronidase	uidA	218	2e-60	COG3250	pfam02836	Glyco_hydro_2_C	Glycosyl hydrolases family 2, TIM barrel domain. This family contains beta-galactosidase, beta-mannosidase and beta-glucuronidase activities.	GO:0005975|carbohydrate metabolic process;	GO:0043231|intracellular membrane-bounded organelle;GO:0005764|lysosome;	GO:0004566|beta-glucuronidase activity;	K01195	uidA, GUSB; beta-glucuronidase [EC:3.2.1.31]
Novel_237	ENSOARG00000001576	yes	no	yes	chr26:32193842-32208102:-	gi|803238009|ref|XP_011979118.1|	3972	0	PREDICTED: fibroblast growth factor receptor 1 isoform X18 [Ovis aries musimon]	gi|966007287|ref|XM_015104614.1|	2361	0	PREDICTED: Ovis aries fibroblast growth factor receptor 1 (FGFR1), transcript variant X12, mRNA	P11362	1513	0	Fibroblast growth factor receptor 1	.	.	.	.	pfam07714	Pkinase_Tyr	Protein tyrosine kinase.	GO:0001525|angiogenesis;GO:0060117|auditory receptor cell development;GO:0060445|branching involved in salivary gland morphogenesis;GO:0048469|cell maturation;GO:0016477|cell migration;GO:0002062|chondrocyte differentiation;GO:0043009|chordate embryonic development;GO:0030326|embryonic limb morphogenesis;GO:0008543|fibroblast growth factor receptor signaling pathway;GO:0035607|fibroblast growth f…	GO:0016023|cytoplasmic membrane-bounded vesicle;GO:0005829|cytosol;GO:0005576|extracellular region;GO:0016021|integral component of membrane;GO:0005887|integral component of plasma membrane;GO:0005634|nucleus;GO:0005886|plasma membrane;GO:0043235|receptor complex;	GO:0016303|1-phosphatidylinositol-3-kinase activity;GO:0005524|ATP binding;GO:0017134|fibroblast growth factor binding;GO:0005007|fibroblast growth factor-activated receptor activity;GO:0008201|heparin binding;GO:0042802|identical protein binding;GO:0046934|phosphatidylinositol-4,5-bisphosphate 3-kinase activity;GO:0042803|protein homodimerization activity;GO:0004713|protein tyrosine kinase activ…	K04362	FGFR1; fibroblast growth factor receptor 1 [EC:2.7.10.1]
Novel_262	ENSOARG00000011163	yes	no	yes	chr11:21484419-21489650:-	gi|958794322|ref|XP_014682399.1|	794	1e-104	PREDICTED: mitochondrial import inner membrane translocase subunit Tim22 [Equus asinus]	gi|965956837|ref|XM_015098305.1|	591	0	PREDICTED: Ovis aries translocase of inner mitochondrial membrane 22 homolog (yeast) (TIMM22), transcript variant X1, mRNA	Q9JKW1	306	1e-104	Mitochondrial import inner membrane translocase subunit Tim22	SPBC25H2.04c	81.3	3e-18	COG5596	pfam02466	Tim17	Tim17/Tim22/Tim23/Pmp24 family. The pre-protein translocase of the mitochondrial outer membrane (Tom) allows the import of pre-proteins from the cytoplasm. Tom forms a complex with a number of proteins, including Tim17. Tim17 and Tim23 are thought to form the translocation channel of the inner membrane. This family includes Tim17, Tim22 and Tim23. This family also includes Pmp24 a peroxisomal pro…	GO:0045039|protein import into mitochondrial inner membrane;	GO:0016021|integral component of membrane;GO:0042721|mitochondrial inner membrane protein insertion complex;	GO:0030943|mitochondrion targeting sequence binding;GO:0015266|protein channel activity;	K17790	TIM22; mitochondrial import inner membrane translocase subunit TIM22
Novel_237	ENSOARG00000005259	yes	no	yes	chr2:239792320-239804206:-	gi|803029312|ref|XP_004005146.2|	3246	0	PREDICTED: LOW QUALITY PROTEIN: connector enhancer of kinase suppressor of ras 1 isoform X1 [Ovis aries]	gi|965922946|ref|XM_004005097.3|	2320	0	PREDICTED: Ovis aries connector enhancer of kinase suppressor of Ras 1 (CNKSR1), transcript variant X1, mRNA	Q969H4	871	0	Connector enhancer of kinase suppressor of ras 1	.	.	.	.	pfam10534	CRIC_ras_sig	Connector enhancer of kinase suppressor of ras. The CRIC - Connector enhancer of kinase suppressor of ras - domain functions as a scaffold in several signal cascades and acts on proliferation, differentiation and apoptosis.	GO:0007265|Ras protein signal transduction;GO:0007266|Rho protein signal transduction;GO:0007169|transmembrane receptor protein tyrosine kinase signaling pathway;	GO:0005938|cell cortex;GO:0005911|cell-cell junction;GO:0005886|plasma membrane;	GO:0030674|protein binding, bridging;	.	.
Novel_262	ENSOARG00000011244	yes	no	yes	chr3:163451439-163458012:-	gi|426225005|ref|XP_004006659.1|	1454	0	PREDICTED: 11-cis retinol dehydrogenase [Ovis aries]	gi|850480667|gb|CP011888.1|	2088	0	Ovis canadensis canadensis isolate 43U chromosome 3 sequence	Q27979	544	3e-179	11-cis retinol dehydrogenase	.	.	.	.	pfam00335	Tetraspannin	Tetraspanin family.	GO:0050896|response to stimulus;GO:0042572|retinol metabolic process;GO:0007601|visual perception;	GO:0005788|endoplasmic reticulum lumen;GO:0016020|membrane;	GO:0004745|retinol dehydrogenase activity;	K00061	RDH5; 11-cis-retinol dehydrogenase [EC:1.1.1.315]
Novel_401	ENSOARG00000015470	yes	no	yes	chr21:26466098-26467027:-	gi|426251653|ref|XP_004019536.1|	1521	0	PREDICTED: olfactory receptor 8B3-like [Ovis aries]	gi|965994917|ref|XM_004019487.3|	930	0	PREDICTED: Ovis aries olfactory receptor 8B3-like (LOC101102436), mRNA	Q8NGG8	424	3e-147	Olfactory receptor 8B3	.	.	.	.	pfam13853	7tm_4	Olfactory receptor. The members of this family are transmembrane olfactory receptors.	GO:0007186|G-protein coupled receptor signaling pathway;	GO:0016021|integral component of membrane;GO:0005886|plasma membrane;	GO:0004930|G-protein coupled receptor activity;GO:0005549|odorant binding;GO:0004984|olfactory receptor activity;	K04257	OLFR; olfactory receptor
Novel_449	ENSOARG00000016509	yes	no	yes	chr9:73745035-73762607:-	gi|426235758|ref|XP_004011847.1|	1128	2e-143	PREDICTED: collagen triple helix repeat-containing protein 1 [Ovis aries]	gi|965953979|ref|XM_004011798.3|	1479	0	PREDICTED: Ovis aries collagen triple helix repeat containing 1 (CTHRC1), mRNA	Q96CG8	429	3e-141	Collagen triple helix repeat-containing protein 1	.	.	.	.	pfam01391	Collagen	Collagen triple helix repeat (20 copies). Members of this family belong to the collagen superfamily. Collagens are generally extracellular structural proteins involved in formation of connective tissue structure. The alignment contains 20 copies of the G-X-Y repeat that forms a triple helix. The first position of the repeat is glycine, the second and third positions can be any residue but are fre…	GO:0016477|cell migration;GO:0090103|cochlea morphogenesis;GO:0090177|establishment of planar polarity involved in neural tube closure;GO:0060122|inner ear receptor stereocilium organization;GO:0090090|negative regulation of canonical Wnt signaling pathway;GO:0043932|ossification involved in bone remodeling;GO:0045669|positive regulation of osteoblast differentiation;GO:0033690|positive regulatio…	GO:0005581|collagen trimer;GO:0005737|cytoplasm;GO:0005615|extracellular space;GO:0005578|proteinaceous extracellular matrix;	.	.	.
Novel_327	ENSOARG00000005704	yes	no	yes	chr14:47426122-47552121:+	gi|528991357|ref|XP_005218954.1|	19924	0	PREDICTED: ryanodine receptor 1 isoform X1 [Bos taurus]	gi|965971398|ref|XM_015100202.1|	6816	0	PREDICTED: Ovis aries ryanodine receptor 1 (skeletal) (RYR1), transcript variant X1, mRNA	Q92736	5297	0	Ryanodine receptor 2	.	.	.	.	pfam01365	RYDR_ITPR	RIH domain. The RIH (RyR and IP3R Homology) domain is an extracellular domain from two types of calcium channels. This region is found in the ryanodine receptor and the inositol-1,4,5- trisphosphate receptor. This domain may form a binding site for IP3.	GO:0030509|BMP signaling pathway;GO:0006816|calcium ion transport;GO:0060402|calcium ion transport into cytosol;GO:0019722|calcium-mediated signaling;GO:0035584|calcium-mediated signaling using intracellular calcium source;GO:0060070|canonical Wnt signaling pathway;GO:0060048|cardiac muscle contraction;GO:0003300|cardiac muscle hypertrophy;GO:0086064|cell communication by electrical coupling invo…	GO:0034704|calcium channel complex;GO:0070062|extracellular exosome;GO:0014701|junctional sarcoplasmic reticulum membrane;GO:0016020|membrane;GO:0005886|plasma membrane;GO:0043234|protein complex;GO:0042383|sarcolemma;GO:0016529|sarcoplasmic reticulum;GO:0033017|sarcoplasmic reticulum membrane;GO:0005790|smooth endoplasmic reticulum;GO:0030018|Z disc;	GO:0005262|calcium channel activity;GO:0005509|calcium ion binding;GO:0048763|calcium-induced calcium release activity;GO:0015278|calcium-release channel activity;GO:0005516|calmodulin binding;GO:0019899|enzyme binding;GO:0042802|identical protein binding;GO:0044325|ion channel binding;GO:0034236|protein kinase A catalytic subunit binding;GO:0034237|protein kinase A regulatory subunit binding;GO:…	K04962	RYR2; ryanodine receptor 2
Novel_237	ENSOARG00000010632	yes	no	yes	chr6:20055989-20147275:-	gi|965941248|ref|XP_014951874.1|	9435	0	PREDICTED: LOW QUALITY PROTEIN: methylcytosine dioxygenase TET2 isoform X1 [Ovis aries]	gi|926693487|ref|XM_005681343.2|	6064	0	PREDICTED: Capra hircus tet methylcytosine dioxygenase 2 (TET2), transcript variant X1, mRNA	Q6N021	2903	0	Methylcytosine dioxygenase TET2	.	.	.	.	pfam12851	Tet_JBP	Oxygenase domain of the 2OGFeDO superfamily. A double-stranded beta helix (DSBH) fold domain of the 2-oxoglutarate (2OG)-Fe(II)-dependent dioxygenase (2OGFeDO) superfamily found in various eukaryotes, bacteria and bacteriophages. Members of this family catalyze nucleic acid modifications, such as thymidine hydroxylation during base J synthesis in kinetoplastids, and the conversion of 5 methyl-cyt…	GO:0006211|5-methylcytosine catabolic process;GO:0007049|cell cycle;GO:0019858|cytosine metabolic process;GO:0080111|DNA demethylation;GO:0061484|hematopoietic stem cell homeostasis;GO:0020027|hemoglobin metabolic process;GO:0080182|histone H3-K4 trimethylation;GO:0001822|kidney development;GO:0072576|liver morphogenesis;GO:0030099|myeloid cell differentiation;GO:0002318|myeloid progenitor cell d…	GO:0005634|nucleus;	GO:0003677|DNA binding;GO:0008198|ferrous iron binding;GO:0070579|methylcytosine dioxygenase activity;GO:0008270|zinc ion binding;	.	.
Novel_261	ENSOARG00000006174	yes	no	yes	chr14:48298090-48326474:+	gi|803147130|ref|XP_012045787.1|	5066	0	PREDICTED: transcription elongation factor SPT5 isoform X1 [Ovis aries]	gi|965974144|ref|XM_012190398.2|	3524	0	PREDICTED: Ovis aries SPT5 homolog, DSIF elongation factor subunit (SUPT5H), transcript variant X2, mRNA	O00267	1938	0	Transcription elongation factor SPT5	SPAC23C4.19_3	278	9e-79	COG5164	pfam03439	Spt5-NGN	Early transcription elongation factor of RNA pol II, NGN section. Spt5p and prokaryotic NusG are shown to contain a novel 'NGN' domain. The combined NGN and KOW motif regions of Spt5 form the binding domain with Spt4. Spt5 complexes with Spt4 as a 1:1 heterodimer snf this Spt5-Spt4 complex regulates early transcription elongation by RNA polymerase II and has an imputed role in pre-mRNA processing…	GO:0006370|7-methylguanosine mRNA capping;GO:0007049|cell cycle;GO:0006338|chromatin remodeling;GO:0006354|DNA-templated transcription, elongation;GO:0032785|negative regulation of DNA-templated transcription, elongation;GO:1900364|negative regulation of mRNA polyadenylation;GO:0000122|negative regulation of transcription from RNA polymerase II promoter;GO:0032786|positive regulation of DNA-templ…	GO:0032044|DSIF complex;GO:0005654|nucleoplasm;GO:0005634|nucleus;	GO:0003682|chromatin binding;GO:0019899|enzyme binding;GO:0044822|poly(A) RNA binding;GO:0046982|protein heterodimerization activity;	K15172	SUPT5H, SPT5; transcription elongation factor SPT5
Novel_401	ENSOARG00000025976	no	yes	yes	chr3:48316038-48318998:+	gi|440907217|gb|ELR57387.1|	455	5e-87	hypothetical protein M91_03436 [Bos mutus]	gi|850480667|gb|CP011888.1|	1331	0	Ovis canadensis canadensis isolate 43U chromosome 3 sequence	O02751	120	2e-52	Craniofacial development protein 2	.	.	.	.	pfam13221	DUF4029	Protein of unknown function (DUF4029). This family of proteins is functionally uncharacterized. This family of proteins is found in bacteria. Proteins in this family are typically between 95 and 119 amino acids in length.	.	GO:0005737|cytoplasm;GO:0005634|nucleus;	.	.	.
Novel_206	ENSOARG00000005173	yes	no	yes	chr12:47936746-47937063:-	gi|340749185|gb|AEK67438.1|	409	4e-49	PR domain containing protein 16, partial [Capra hircus]	gi|965962478|ref|XM_012187950.2|	318	1e-164	PREDICTED: Ovis aries PR domain containing 16 (PRDM16), transcript variant X1, mRNA	A2A935	142	2e-38	PR domain zinc finger protein 16	.	.	.	.	pfam06224	HTH_42	Winged helix DNA-binding domain. This family contains two copies of a winged helix domain.	GO:0050873|brown fat cell differentiation;GO:0030853|negative regulation of granulocyte differentiation;GO:0000122|negative regulation of transcription from RNA polymerase II promoter;GO:0045892|negative regulation of transcription, DNA-templated;GO:0030512|negative regulation of transforming growth factor beta receptor signaling pathway;GO:0022008|neurogenesis;GO:0060021|palate development;GO:00…	GO:0005634|nucleus;GO:0017053|transcriptional repressor complex;	GO:0033613|activating transcription factor binding;GO:0046872|metal ion binding;GO:0043565|sequence-specific DNA binding;GO:0046332|SMAD binding;GO:0003713|transcription coactivator activity;	.	.
Novel_262	ENSOARG00000002721	yes	no	yes	chr11:51752544-51762847:-	gi|803208847|ref|XP_011964924.1|	1936	0	PREDICTED: chromobox protein homolog 2 isoform X2 [Ovis aries musimon]	gi|965957157|ref|XM_015098387.1|	4516	0	PREDICTED: Ovis aries chromobox 2 (CBX2), transcript variant X1, mRNA	Q14781	626	0	Chromobox protein homolog 2	.	.	.	.	pfam15498	Dendrin	Nephrin and CD2AP-binding protein, Dendrin. Dendrin is a family of eukaryotic proteins found in the podocytes of the kidneys. Dendrin, originally identified in telencephalic dendrites, is a constituent of the slit diaphragm, SD, complex of podocytes, where it directly binds to nephrin and CD2AP. Kidney podocytes and their slit diaphragms (SDs) form the final barrier to urinary protein loss. SD pr…	GO:0030154|cell differentiation;GO:0016569|covalent chromatin modification;GO:0045137|development of primary sexual characteristics;GO:0000122|negative regulation of transcription from RNA polymerase II promoter;GO:0016925|protein sumoylation;GO:0006351|transcription, DNA-templated;	GO:0000791|euchromatin;GO:0000792|heterochromatin;GO:0005654|nucleoplasm;GO:0005634|nucleus;GO:0031519|PcG protein complex;GO:0035102|PRC1 complex;	GO:0003682|chromatin binding;GO:0003677|DNA binding;	K11451	CBX2; chromobox protein 2
Novel_262	ENSOARG00000025553	no	yes	yes	chr1:101761096-101772449:-	gi|833496433|ref|XP_012770936.1|	226	1e-16	hypothetical protein, conserved [Babesia bigemina]	gi|850474981|gb|CP011886.1|	4816	0	Ovis canadensis canadensis isolate 43U chromosome 1 sequence	.	.	.	.	.	.	.	.	pfam05380	Peptidase_A17	Pao retrotransposon peptidase. Corresponds to Merops family A17. These proteins are homologous to aspartic proteinases encoded by retroposons and retroviruses.	.	.	.	.	.
Novel_327	ENSOARG00000006358	yes	no	yes	chr5:58896827-58927101:-	gi|803216826|ref|XP_011968772.1|	4976	0	PREDICTED: macrophage colony-stimulating factor 1 receptor isoform X3 [Ovis aries musimon]	gi|965795016|ref|XM_012113382.2|	2832	0	PREDICTED: Ovis aries musimon colony stimulating factor 1 receptor (CSF1R), transcript variant X3, mRNA	P13369	1591	0	Macrophage colony-stimulating factor 1 receptor	.	.	.	.	pfam07714	Pkinase_Tyr	Protein tyrosine kinase.	GO:0071345|cellular response to cytokine stimulus;GO:0036006|cellular response to macrophage colony-stimulating factor stimulus;GO:0006954|inflammatory response;GO:0045087|innate immune response;GO:0030316|osteoclast differentiation;GO:0018108|peptidyl-tyrosine phosphorylation;GO:0046488|phosphatidylinositol metabolic process;GO:0048015|phosphatidylinositol-mediated signaling;GO:0030335|positive …	GO:0009986|cell surface;GO:0016021|integral component of membrane;GO:0005622|intracellular;GO:0005886|plasma membrane;	GO:0005524|ATP binding;GO:0019955|cytokine binding;GO:0005011|macrophage colony-stimulating factor receptor activity;	K05090	CSF1R, FMS; macrophage colony-stimulating factor 1 receptor [EC:2.7.10.1]
Novel_206	ENSOARG00000000531	yes	no	yes	chr5:13952680-14025469:+	gi|965934710|ref|XP_014951125.1|	5109	0	PREDICTED: LOW QUALITY PROTEIN: rho guanine nucleotide exchange factor 18 isoform X1 [Ovis aries]	gi|965934709|ref|XM_015095639.1|	2647	0	PREDICTED: Ovis aries Rho/Rac guanine nucleotide exchange factor 18 (ARHGEF18), transcript variant X1, mRNA	Q6ZSZ5	1043	0	Rho guanine nucleotide exchange factor 18	.	.	.	.	pfam00621	RhoGEF	RhoGEF domain. Guanine nucleotide exchange factor for Rho/Rac/Cdc42-like GTPases Also called Dbl-homologous (DH) domain. It appears that pfam00169 domains invariably occur C-terminal to RhoGEF/DH domains.	GO:0030036|actin cytoskeleton organization;GO:0043065|positive regulation of apoptotic process;GO:0008360|regulation of cell shape;GO:0035023|regulation of Rho protein signal transduction;GO:0051056|regulation of small GTPase mediated signal transduction;GO:0007264|small GTPase mediated signal transduction;GO:0007179|transforming growth factor beta receptor signaling pathway;	GO:0045177|apical part of cell;GO:0016324|apical plasma membrane;GO:0030054|cell junction;GO:0005737|cytoplasm;GO:0005856|cytoskeleton;GO:0005829|cytosol;GO:0070062|extracellular exosome;	GO:0005085|guanyl-nucleotide exchange factor activity;GO:0005089|Rho guanyl-nucleotide exchange factor activity;	K16529	AKAP13; A-kinase anchor protein 13
Novel_261	ENSOARG00000001809	yes	no	yes	chr6:13113907-13129500:-	gi|426231265|ref|XP_004009660.1|	2413	0	PREDICTED: la-related protein 7 isoform X1 [Ovis aries]	gi|850484145|gb|CP011891.1|	3058	0	Ovis canadensis canadensis isolate 43U chromosome 6 sequence	Q4G0J3	832	0	La-related protein 7	YDL051w	71.2	3e-12	COG5193	pfam08777	RRM_3	RNA binding motif. This domain is found in protein La which functions as an RNA chaperone during RNA polymerase III transcription, and can also stimulate translation initiation. It contains a five stranded beta sheet which forms an atypical RNA recognition motif.	GO:0006396|RNA processing;	GO:0005737|cytoplasm;GO:0005794|Golgi apparatus;GO:0030529|ribonucleoprotein complex;GO:0005654|nucleoplasm;GO:0005634|nucleus;	GO:0000166|nucleotide binding;GO:0044822|poly(A) RNA binding;	K15191	LARP7; La-related protein 7
Novel_449	ENSOARG00000018599	yes	no	yes	chrAMGL01120436.1:251-682:-	gi|556749454|ref|XP_005970154.1|	550	1e-65	PREDICTED: tripartite motif-containing protein 43-like [Pantholops hodgsonii]	gi|556749447|ref|XM_005970089.1|	379	0	PREDICTED: Pantholops hodgsonii tripartite motif-containing protein 43-like (LOC102329530), mRNA	A6NCK2	149	9e-42	Tripartite motif-containing protein 43B	.	.	.	.	pfam15227	zf-C3HC4_4	zinc finger of C3HC4-type, RING. This is a family of primate-specific Ret finger protein-like (RFPL) zinc-fingers of the C3HC4 type. Ret finger protein-like proteins are primate-specific target genes of Pax6, a key transcription factor for pancreas, eye and neocortex development. This domain is likely to be DNA-binding. This zinc-finger domain together with the RDM domain, pfam11002, forms a larg…	.	GO:0005622|intracellular;	GO:0008270|zinc ion binding;	K12019	TRIM43S; tripartite motif-containing protein 43/48/49/64/77
Novel_237	ENSOARG00000009840	yes	no	yes	chr11:38939437-38963954:-	gi|300794355|ref|NP_001179125.1|	1966	0	phosphatidylinositol 5-phosphate 4-kinase type-2 beta [Bos taurus]	gi|965960112|ref|XM_004012826.3|	3333	0	PREDICTED: Ovis aries phosphatidylinositol-5-phosphate 4-kinase, type II, beta (PIP4K2B), transcript variant X1, mRNA	Q80XI4	759	0	Phosphatidylinositol 5-phosphate 4-kinase type-2 beta	YDR208w	160	1e-39	COG5253	pfam01504	PIP5K	Phosphatidylinositol-4-phosphate 5-Kinase. This family contains a region from the common kinase core found in the type I phosphatidylinositol-4-phosphate 5-kinase (PIP5K) family as described in. The family consists of various type I, II and III PIP5K enzymes. PIP5K catalyses the formation of phosphoinositol-4,5-bisphosphate via the phosphorylation of phosphatidylinositol-4-phosphate a precursor i…	GO:0046488|phosphatidylinositol metabolic process;GO:2000786|positive regulation of autophagosome assembly;GO:0010506|regulation of autophagy;	GO:0005776|autophagosome;GO:0005789|endoplasmic reticulum membrane;GO:0005654|nucleoplasm;GO:0005886|plasma membrane;	GO:0016308|1-phosphatidylinositol-4-phosphate 5-kinase activity;GO:0016309|1-phosphatidylinositol-5-phosphate 4-kinase activity;GO:0005524|ATP binding;	K00920	PIP4K2; 1-phosphatidylinositol-5-phosphate 4-kinase [EC:2.7.1.149]
Novel_262	ENSOARG00000001003	yes	no	yes	chr5:343430-408630:-	gi|556754091|ref|XP_005972417.1|	2796	0	PREDICTED: CCR4-NOT transcription complex subunit 6 isoform X1 [Pantholops hodgsonii]	gi|965935293|ref|XM_015095723.1|	1659	0	PREDICTED: Ovis aries CCR4-NOT transcription complex subunit 6 (CNOT6), transcript variant X1, mRNA	Q9ULM6	1056	0	CCR4-NOT transcription complex subunit 6	SPCC31H12.08c_2	276	4e-86	COG5239	pfam13855	LRR_8	Leucine rich repeat.	GO:0006977|DNA damage response, signal transduction by p53 class mediator resulting in cell cycle arrest;GO:0043928|exonucleolytic nuclear-transcribed mRNA catabolic process involved in deadenylation-dependent decay;GO:0035195|gene silencing by miRNA;GO:0070966|nuclear-transcribed mRNA catabolic process, no-go decay;GO:0000289|nuclear-transcribed mRNA poly(A) tail shortening;GO:0008284|positive r…	GO:0030014|CCR4-NOT complex;GO:0005829|cytosol;GO:0016020|membrane;GO:0005634|nucleus;	GO:0004532|exoribonuclease activity;GO:0046872|metal ion binding;GO:0004535|poly(A)-specific ribonuclease activity;GO:0003723|RNA binding;	K12603	CNOT6, CCR4; CCR4-NOT transcription complex subunit 6 [EC:3.1.13.4]
Novel_237	ENSOARG00000007056	yes	no	yes	chr3:5440880-5534974:-	gi|803031334|ref|XP_012016454.1|	4771	0	PREDICTED: nuclear pore complex protein Nup214 isoform X2 [Ovis aries]	gi|965924327|ref|XM_012161064.2|	7417	0	PREDICTED: Ovis aries nucleoporin 214kDa (NUP214), transcript variant X2, mRNA	P35658	272	2e-71	Nuclear pore complex protein Nup214	.	.	.	.	pfam00077	RVP	Retroviral aspartyl protease. Single domain aspartyl proteases from retroviruses, retrotransposons, and badnaviruses (plant dsDNA viruses). These proteases are generally part of a larger polyprotein; usually pol, more rarely gag. Retroviral proteases appear to be homologous to a single domain of the two-domain eukaryotic aspartyl proteases such as pepsins, cathepsins, and renins (pfam00026).	GO:0031047|gene silencing by RNA;GO:0075733|intracellular transport of virus;GO:0007077|mitotic nuclear envelope disassembly;GO:0006406|mRNA export from nucleus;GO:0006611|protein export from nucleus;GO:0006606|protein import into nucleus;GO:0016925|protein sumoylation;GO:0051726|regulation of cell cycle;GO:1900034|regulation of cellular response to heat;GO:0010827|regulation of glucose transport…	GO:1990876|cytoplasmic side of nuclear pore;GO:0005829|cytosol;GO:0005925|focal adhesion;GO:0043231|intracellular membrane-bounded organelle;GO:0005654|nucleoplasm;GO:0005634|nucleus;	GO:0005049|nuclear export signal receptor activity;GO:0008139|nuclear localization sequence binding;GO:0017056|structural constituent of nuclear pore;	K14317	NUP214, CAN; nuclear pore complex protein Nup214
Novel_237	ENSOARG00000012243	yes	no	yes	chr8:44665609-44666353:-	gi|759163155|ref|XP_011373216.1|	406	1e-44	PREDICTED: pyrroline-5-carboxylate reductase 3 [Pteropus vampyrus]	gi|850485237|gb|CP011893.1|	189	2e-92	Ovis canadensis canadensis isolate 43U chromosome 8 sequence	Q58D08	147	7e-41	Pyrroline-5-carboxylate reductase 3	CAC3252	56.2	1e-08	COG0345	pfam14748	P5CR_dimer	Pyrroline-5-carboxylate reductase dimerization. Pyrroline-5-carboxylate reductase consists of two domains, an N-terminal catalytic domain (pfam03807) and a C-terminal dimerization domain. This is the dimerization domain.	GO:0055129|L-proline biosynthetic process;	GO:0005829|cytosol;	GO:0004735|pyrroline-5-carboxylate reductase activity;	K00286	proC; pyrroline-5-carboxylate reductase [EC:1.5.1.2]
Novel_237	ENSOARG00000012241	yes	no	yes	chr22:44435268-44772536:-	gi|965999188|ref|XP_014958984.1|	4452	0	PREDICTED: disintegrin and metalloproteinase domain-containing protein 12 isoform X1 [Ovis aries]	gi|965999187|ref|XM_015103498.1|	5060	0	PREDICTED: Ovis aries ADAM metallopeptidase domain 12 (ADAM12), transcript variant X1, mRNA	O43184	1409	0	Disintegrin and metalloproteinase domain-containing protein 12	.	.	.	.	pfam01421	Reprolysin	Reprolysin (M12B) family zinc metalloprotease. The members of this family are enzymes that cleave peptides. These proteases require zinc for catalysis. Members of this family are also known as adamalysins. Most members of this family are snake venom endopeptidases, but there are also some mammalian proteins such as human ADAM8 and fertilin. Fertilin and closely related proteins appear to not have…	GO:0007155|cell adhesion;GO:0007520|myoblast fusion;	GO:0005576|extracellular region;GO:0016021|integral component of membrane;GO:0005739|mitochondrion;GO:0005654|nucleoplasm;GO:0005886|plasma membrane;	GO:0046872|metal ion binding;GO:0004222|metalloendopeptidase activity;GO:0008237|metallopeptidase activity;GO:0017124|SH3 domain binding;	K06835	ADAM12; disintegrin and metalloproteinase domain-containing protein 12 [EC:3.4.24.-]
Novel_237	ENSOARG00000008691	yes	no	yes	chr18:48071043-48167282:+	gi|440900528|gb|ELR51644.1|	5674	0	Cutaneous T-cell lymphoma-associated antigen 5 [Bos mutus]	gi|197927294|ref|NM_001134678.1|	2448	0	Pongo abelii uncharacterized LOC100188897 (LOC100188897), mRNA	Q91ZV0	1383	0	Melanoma inhibitory activity protein 2	.	.	.	.	pfam07653	SH3_2	Variant SH3 domain. SH3 (Src homology 3) domains are often indicative of a protein involved in signal transduction related to cytoskeletal organisation. First described in the Src cytoplasmic tyrosine kinase. The structure is a partly opened beta barrel.	GO:0035459|cargo loading into vesicle;GO:0042632|cholesterol homeostasis;GO:0006888|ER to Golgi vesicle-mediated transport;GO:0042953|lipoprotein transport;GO:0070328|triglyceride homeostasis;	GO:0070971|endoplasmic reticulum exit site;GO:0005789|endoplasmic reticulum membrane;GO:0016021|integral component of membrane;	GO:0042954|lipoprotein transporter activity;	.	.
Novel_237	ENSOARG00000005161	yes	no	yes	chr19:48463145-48541117:-	gi|965989885|ref|XP_014957877.1|	21718	0	PREDICTED: LOW QUALITY PROTEIN: dynein heavy chain 1, axonemal isoform X1 [Ovis aries]	gi|965989884|ref|XM_015102391.1|	9267	0	PREDICTED: Ovis aries dynein, axonemal, heavy chain 1 (DNAH1), transcript variant X1, mRNA	Q9P2D7	7581	0	Dynein heavy chain 1, axonemal	YKR054c	400	2e-110	COG5245	pfam03028	Dynein_heavy	Dynein heavy chain and region D6 of dynein motor. This family represents the C-terminal region of dynein heavy chain. The chain also contains ATPase activity and microtubule binding ability and acts as a motor for the movement of organelles and vesicles along microtubules. Dynein is also involved in cilia and flagella movement. The dynein subunit consists of at least two heavy chains and a number…	GO:0060294|cilium movement involved in cell motility;GO:0060285|cilium-dependent cell motility;GO:0003351|epithelial cilium movement;GO:0030317|sperm motility;GO:0036159|inner dynein arm assembly;GO:0009612|response to mechanical stimulus;	GO:0005858|axonemal dynein complex;GO:0005737|cytoplasm;GO:0030286|dynein complex;GO:0036156|inner dynein arm;GO:0005874|microtubule;GO:0036126|sperm flagellum;	GO:0005524|ATP binding;GO:0016887|ATPase activity;GO:0003777|microtubule motor activity;	K10408	DNAH; dynein heavy chain, axonemal
Novel_385	ENSOARG00000001309	yes	no	yes	chr9:14305291-14311183:+	gi|426235386|ref|XP_004011662.1|	549	2e-60	PREDICTED: lymphocyte antigen 6H isoform X1 [Ovis aries]	gi|965909059|ref|XM_015090818.1|	2241	0	PREDICTED: Ovis aries musimon lymphocyte antigen 6H (LOC101118536), transcript variant X2, mRNA	A0JNB3	197	7e-56	Lymphocyte antigen 6H	.	.	.	.	pfam00021	UPAR_LY6	u-PAR/Ly-6 domain. This extracellular disulphide bond rich domain is related to pfam00087.	.	GO:0031225|anchored component of membrane;GO:0005886|plasma membrane;	.	K06846	LY6; lymphocyte antigen 6 complex
Novel_262	ENSOARG00000008813	yes	no	yes	chr1:254936733-254991152:+	gi|803323788|ref|XP_012020097.1|	6263	0	PREDICTED: nephrocystin-3 isoform X1 [Ovis aries musimon]	gi|965918389|ref|XM_015092656.1|	3766	0	PREDICTED: Ovis aries nephronophthisis 3 (adolescent) (NPHP3), transcript variant X1, mRNA	Q7Z494	2306	0	Nephrocystin-3	.	.	.	.	pfam13424	TPR_12	Tetratricopeptide repeat.	GO:0003283|atrial septum development;GO:0060271|cilium morphogenesis;GO:0060027|convergent extension involved in gastrulation;GO:0071908|determination of intestine left/right asymmetry;GO:0007368|determination of left/right symmetry;GO:0071910|determination of liver left/right asymmetry;GO:0035469|determination of pancreatic left/right asymmetry;GO:0071909|determination of stomach left/right asym…	GO:0097546|ciliary base;GO:0097543|ciliary inversin compartment;GO:0005929|cilium;GO:0005829|cytosol;GO:0072372|primary cilium;	.	K19360	NPHP3; nephrocystin-3
Novel_327	ENSOARG00000005253	yes	no	yes	chr6:102188189-102227700:-	gi|548471234|ref|XP_005709693.1|	3741	0	PREDICTED: LOW QUALITY PROTEIN: epididymis-specific alpha-mannosidase [Capra hircus]	gi|548471233|ref|XM_005709636.1|	649	0	PREDICTED: Capra hircus epididymis-specific alpha-mannosidase (LOC102189848), mRNA	Q28949	1054	0	Epididymis-specific alpha-mannosidase	.	.	.	.	pfam01074	Glyco_hydro_38	Glycosyl hydrolases family 38 N-terminal domain. Glycosyl hydrolases are key enzymes of carbohydrate metabolizm.	GO:0006013|mannose metabolic process;GO:0006517|protein deglycosylation;	GO:0005576|extracellular region;	GO:0004559|alpha-mannosidase activity;GO:0030246|carbohydrate binding;GO:0008270|zinc ion binding;	K12312	MAN2B2; epididymis-specific alpha-mannosidase [EC:3.2.1.24]
Novel_457	ENSOARG00000007560	yes	no	yes	chr15:7373980-7886227:-	gi|426244436|ref|XP_004016028.1|	4197	0	PREDICTED: rho GTPase-activating protein 42 isoform X1 [Ovis aries]	gi|965976602|ref|XM_004015979.3|	2624	0	PREDICTED: Ovis aries Rho GTPase activating protein 42 (ARHGAP42), transcript variant X1, mRNA	A6NI28	1586	0	Rho GTPase-activating protein 42	.	.	.	.	pfam00620	RhoGAP	RhoGAP domain. GTPase activator proteins towards Rho/Rac/Cdc42-like small GTPases.	GO:0035024|negative regulation of Rho protein signal transduction;GO:0003085|negative regulation of systemic arterial blood pressure;GO:1904694|negative regulation of vascular smooth muscle contraction;GO:0007165|signal transduction;	.	GO:0005096|GTPase activator activity;	.	.
Novel_237	ENSOARG00000007458	yes	no	yes	chr20:7234829-7248527:-	gi|548516796|ref|XP_005696263.1|	1497	0	PREDICTED: HLA class II histocompatibility antigen, DO beta chain [Capra hircus]	gi|850492819|gb|CP011905.1|	4114	0	Ovis canadensis canadensis isolate 43U chromosome 20 sequence	P13765	438	1e-138	HLA class II histocompatibility antigen, DO beta chain	.	.	.	.	pfam00969	MHC_II_beta	Class II histocompatibility antigen, beta domain.	GO:0019886|antigen processing and presentation of exogenous peptide antigen via MHC class II;GO:0006955|immune response;GO:0002587|negative regulation of antigen processing and presentation of peptide antigen via MHC class II;	GO:0010008|endosome membrane;GO:0016021|integral component of membrane;GO:0005765|lysosomal membrane;GO:0005764|lysosome;GO:0042613|MHC class II protein complex;	GO:0023026|MHC class II protein complex binding;GO:0032395|MHC class II receptor activity;	K06752	MHC2; major histocompatibility complex, class II
Novel_327	ENSOARG00000010694	yes	no	yes	chr2:247020392-247022789:-	gi|426222062|ref|XP_004023399.1|	3639	0	PREDICTED: LOW QUALITY PROTEIN: kelch domain-containing protein 7A [Ovis aries]	gi|803029740|ref|XM_004023350.2|	2373	0	PREDICTED: Ovis aries kelch domain containing 7A (KLHDC7A), mRNA	Q5R866	920	0	Kelch domain-containing protein 7A (Fragment)	.	.	.	.	pfam01344	Kelch_1	Kelch motif. The kelch motif was initially discovered in Kelch. In this protein there are six copies of the motif. It has been shown that the Drosophila ring canal kelch protein is related to Galactose Oxidase for which a structure has been solved. The kelch motif forms a beta sheet. Several of these sheets associate to form a beta propeller structure as found in pfam00064, pfam00400 and pfam0041…	.	GO:0016021|integral component of membrane;	.	.	.
Novel_261	ENSOARG00000012296	yes	no	yes	chr14:54479239-54506721:-	gi|803147726|ref|XP_012046020.1|	2697	0	PREDICTED: pleckstrin homology domain-containing family A member 4 isoform X2 [Ovis aries]	gi|821395832|ref|XM_004271072.2|	1726	0	PREDICTED: Orcinus orca pleckstrin homology domain containing, family A (phosphoinositide binding specific) member 4 (PLEKHA4), mRNA	Q9H4M7	846	0	Pleckstrin homology domain-containing family A member 4	.	.	.	.	pfam00169	PH	PH domain. PH stands for pleckstrin homology.	.	GO:0005737|cytoplasm;GO:0016020|membrane;	GO:0005545|1-phosphatidylinositol binding;	.	.
Novel_449	ENSOARG00000018555	yes	no	yes	chrX:120270193-120273367:+	gi|803279498|ref|XP_011999417.1|	1590	0	PREDICTED: testis-expressed sequence 13B protein [Ovis aries musimon]	gi|965858971|ref|XM_012144027.2|	1226	0	PREDICTED: Ovis aries musimon testis expressed 13B (TEX13B), transcript variant X2, mRNA	Q9BXU2	225	5e-68	Testis-expressed sequence 13B protein	.	.	.	.	pfam15186	TEX13	Testis-expressed sequence 13 protein family. The function of this family of proteins has not, as yet, been determined. However, members are thought to be encoded for by spermatogonially-expressed, germ-cell-specific genes. This family of proteins is found in eukaryotes. Proteins in this family are typically between 177 and 384 amino acids in length. There are two conserved sequence motifs: FIN an…	GO:0006584|catecholamine metabolic process;GO:0042135|neurotransmitter catabolic process;	GO:0005737|cytoplasm;GO:0016021|integral component of membrane;GO:0005886|plasma membrane;	GO:0016206|catechol O-methyltransferase activity;GO:0000287|magnesium ion binding;	.	.
Novel_237	ENSOARG00000005937	yes	no	yes	chr16:12421835-13041016:-	gi|803315280|ref|XP_012015931.1|	11088	0	PREDICTED: microtubule-associated serine/threonine-protein kinase 4 isoform X2 [Ovis aries musimon]	gi|965897708|ref|XM_012160541.2|	6266	0	PREDICTED: Ovis aries musimon microtubule associated serine/threonine kinase family member 4 (MAST4), transcript variant X2, mRNA	O15021	3322	0	Microtubule-associated serine/threonine-protein kinase 4	.	.	.	.	pfam08926	DUF1908	Domain of unknown function (DUF1908). This domain is found in a set of hypothetical/structural eukaryotic proteins.	GO:0035556|intracellular signal transduction;GO:0018105|peptidyl-serine phosphorylation;	GO:0005737|cytoplasm;GO:0005622|intracellular;	GO:0005524|ATP binding;GO:0000287|magnesium ion binding;GO:0004674|protein serine/threonine kinase activity;	K08789	MAST; microtubule-associated serine/threonine kinase [EC:2.7.11.1]
Novel_237	ENSOARG00000005930	yes	no	yes	chr2:144828765-144956289:+	gi|426221003|ref|XP_004004701.1|	3547	0	PREDICTED: fidgetin isoform X1 [Ovis aries]	gi|965921501|ref|XM_015093386.1|	2695	0	PREDICTED: Ovis aries fidgetin (FIGN), transcript variant X2, mRNA	Q5HY92	1352	0	Fidgetin	ECU11g1030	278	7e-83	COG0464	pfam00004	AAA	ATPase family associated with various cellular activities (AAA). AAA family proteins often perform chaperone-like functions that assist in the assembly, operation, or disassembly of protein complexes.	GO:0051301|cell division;GO:0031122|cytoplasmic microtubule organization;GO:0007067|mitotic nuclear division;GO:0010569|regulation of double-strand break repair via homologous recombination;	GO:0005737|cytoplasm;GO:0005874|microtubule;GO:0005815|microtubule organizing center;GO:0016363|nuclear matrix;GO:0005634|nucleus;	GO:0005524|ATP binding;GO:0008568|microtubule-severing ATPase activity;	.	.
Novel_262	ENSOARG00000001865	yes	no	yes	chr13:38609366-38671551:+	gi|556727617|ref|XP_005959556.1|	3517	0	PREDICTED: ras and Rab interactor 2 [Pantholops hodgsonii]	gi|965967403|ref|XM_015099662.1|	1508	0	PREDICTED: Ovis aries Ras and Rab interactor 2 (RIN2), transcript variant X1, mRNA	Q9D684	444	3e-140	Ras and Rab interactor 2	.	.	.	.	pfam02204	VPS9	Vacuolar sorting protein 9 (VPS9) domain. This domain acts as a GDP-GTP exchange factor (GEF). It activates Rab GTPases by stimulating the release of GDP and allowing GTP to bind.	GO:0006897|endocytosis;GO:0007165|signal transduction;	GO:0005737|cytoplasm;	GO:0005096|GTPase activator activity;	.	.
Novel_449	ENSOARG00000014656	yes	yes	yes	chr9:78415608-78417041:-	gi|803322478|ref|XP_012019445.1|	2488	0	PREDICTED: potassium voltage-gated channel subfamily S member 2 [Ovis aries musimon]	gi|965954121|ref|XM_015097908.1|	1434	0	PREDICTED: Ovis aries potassium voltage-gated channel, modifier subfamily S, member 2 (KCNS2), transcript variant X1, mRNA	Q9ULS6	955	0	Potassium voltage-gated channel subfamily S member 2	MA2034	89.7	4e-19	COG1226	pfam02214	BTB_2	BTB/POZ domain. In voltage-gated K+ channels this domain is responsible for subfamily-specific assembly of alpha-subunits into functional tetrameric channels. In KCTD1 this domain functions as a transcriptional repressor. It also mediates homomultimerization of KCTD1 and interaction of KCTD1 with the transcription factor AP-2-alpha.	GO:0006813|potassium ion transport;GO:0051260|protein homooligomerization;GO:1902259|regulation of delayed rectifier potassium channel activity;	GO:0016021|integral component of membrane;GO:0048471|perinuclear region of cytoplasm;GO:0005886|plasma membrane;GO:0008076|voltage-gated potassium channel complex;	GO:0005251|delayed rectifier potassium channel activity;	K04932	KCNS2; potassium voltage-gated channel delayed-rectifier subfamily S member 2
Novel_327	ENSOARG00000006427	yes	no	yes	chr4:95788312-96204055:-	gi|803065283|ref|XP_012032542.1|	9819	0	PREDICTED: LOW QUALITY PROTEIN: plexin-A4 [Ovis aries]	gi|965932990|ref|XM_012177152.2|	7374	0	PREDICTED: Ovis aries plexin A4 (PLXNA4), mRNA	Q9HCM2	3702	0	Plexin-A4	.	.	.	.	pfam08337	Plexin_cytopl	Plexin cytoplasmic RasGAP domain. This family features the C-terminal regions of various plexins. Plexins are receptors for semaphorins, and plexin signalling is important in path finding and patterning of both neurons and developing blood vessels. The cytoplasmic region, which has been called a SEX domain in some members of this family, is involved in downstream signalling pathways, by interacti…	GO:0021960|anterior commissure morphogenesis;GO:0021785|branchiomotor neuron axon guidance;GO:0021793|chemorepulsion of branchiomotor axon;GO:0021612|facial nerve structural organization;GO:0021615|glossopharyngeal nerve morphogenesis;GO:0021784|postganglionic parasympathetic fiber development;GO:0048841|regulation of axon extension involved in axon guidance;GO:0030334|regulation of cell migratio…	GO:0005887|integral component of plasma membrane;GO:0005886|plasma membrane;GO:0002116|semaphorin receptor complex;	GO:0017154|semaphorin receptor activity;	K06820	PLXNA; plexin A
Novel_206	ENSOARG00000003130	yes	no	yes	chr26:35536329-35547219:-	gi|803200652|ref|XP_011961401.1|	2994	0	PREDICTED: tissue-type plasminogen activator [Ovis aries]	gi|803200651|ref|XM_012106011.1|	1938	0	PREDICTED: Ovis aries plasminogen activator, tissue (PLAT), mRNA	Q28198	1096	0	Tissue-type plasminogen activator	mlr3307	116	1e-27	COG5640	pfam00089	Trypsin	Trypsin.	GO:0045861|negative regulation of proteolysis;GO:0031639|plasminogen activation;GO:0048008|platelet-derived growth factor receptor signaling pathway;GO:0006508|proteolysis;GO:0001666|response to hypoxia;GO:0014909|smooth muscle cell migration;	GO:0045177|apical part of cell;GO:0009986|cell surface;GO:0070062|extracellular exosome;GO:0005615|extracellular space;GO:0030141|secretory granule;	GO:0051219|phosphoprotein binding;GO:0004252|serine-type endopeptidase activity;GO:0097655|serpin family protein binding;	K01343	PLAT; tissue plasminogen activator [EC:3.4.21.68]
Novel_237	ENSOARG00000000607	yes	no	yes	chr24:2326580-2328950:+	gi|966001488|ref|XP_014959358.1|	828	1e-104	PREDICTED: FLYWCH-type zinc finger-containing protein 1 isoform X1 [Ovis aries]	gi|966001487|ref|XM_015103872.1|	576	0	PREDICTED: Ovis aries FLYWCH-type zinc finger 1 (FLYWCH1), transcript variant X1, mRNA	Q4VC44	114	2e-26	FLYWCH-type zinc finger-containing protein 1	.	.	.	.	pfam15423	FLYWCH_N	FLYWCH-type zinc finger-containing protein. This family is the N-terminus of some FLYWCH-zinc-finger proteins, found in eukaryotes. The family is found in association with pfam04500. There are two conserved sequence motifs: EQE and QEPS.	.	GO:0005737|cytoplasm;GO:0005654|nucleoplasm;	GO:0003677|DNA binding;GO:0046872|metal ion binding;	.	.
Novel_327	ENSOARG00000003372	yes	no	yes	chr4:92858802-92886819:+	gi|803253815|ref|XP_011986871.1|	9525	0	PREDICTED: filamin-C isoform X3 [Ovis aries musimon]	gi|965932836|ref|XM_015095375.1|	4051	0	PREDICTED: Ovis aries filamin C, gamma (FLNC), transcript variant X1, mRNA	Q8VHX6	3627	0	Filamin-C	ECU09g0290	126	7e-29	COG5069	pfam00630	Filamin	Filamin/ABP280 repeat.	GO:0030029|actin filament-based process;GO:0048747|muscle fiber development;	GO:0015629|actin cytoskeleton;GO:0005737|cytoplasm;GO:0005925|focal adhesion;GO:0005886|plasma membrane;GO:0042383|sarcolemma;GO:0016528|sarcoplasm;GO:0030018|Z disc;	GO:0003779|actin binding;GO:0030506|ankyrin binding;GO:0008092|cytoskeletal protein binding;	K04437	FLNA; filamin
Novel_206	ENSOARG00000009397	yes	no	yes	chr5:10545238-10554270:+	gi|803281071|ref|XP_012000237.1|	2984	0	PREDICTED: tRNA (guanine(26)-N(2))-dimethyltransferase isoform X3 [Ovis aries musimon]	gi|965935921|ref|XM_015095794.1|	955	0	PREDICTED: Ovis aries tRNA methyltransferase 1 (TRMT1), transcript variant X1, mRNA	Q9NXH9	878	0	tRNA (guanine(26)-N(2))-dimethyltransferase	SPBC25D12.05	266	4e-79	COG1867	pfam02005	TRM	N2,N2-dimethylguanosine tRNA methyltransferase. This enzyme EC:2.1.1.32 used S-AdoMet to methylate tRNA. The TRM1 gene of Saccharomyces cerevisiae is necessary for the N2,N2-dimethylguanosine modification of both mitochondrial and cytoplasmic tRNAs. The enzyme is found in both eukaryotes and archaebacteria	GO:0006400|tRNA modification;GO:0002940|tRNA N2-guanine methylation;	GO:0005739|mitochondrion;GO:0005654|nucleoplasm;GO:0005634|nucleus;	GO:0046872|metal ion binding;GO:0044822|poly(A) RNA binding;GO:0004809|tRNA (guanine-N2-)-methyltransferase activity;GO:0000049|tRNA binding;	K00555	TRMT1, trm1; tRNA (guanine26-N2/guanine27-N2)-dimethyltransferase [EC:2.1.1.215 2.1.1.216]
Novel_262	ENSOARG00000002881	yes	no	yes	chrJH922747.1:21-10196:+	gi|966013377|ref|XP_011963497.2|	1278	7e-161	PREDICTED: 2'-5'-oligoadenylate synthase 1-like isoform X1, partial [Ovis aries]	gi|966013376|ref|XM_012108107.2|	1493	0	PREDICTED: Ovis aries 2'-5'-oligoadenylate synthase 1-like (LOC101112122), transcript variant X1, partial mRNA	P00973	271	2e-78	2'-5'-oligoadenylate synthase 1	.	.	.	.	pfam10421	OAS1_C	2'-5'-oligoadenylate synthetase 1, domain 2, C-terminus. This is the largely alpha-helical, C-terminal half of 2'-5'-oligoadenylate synthetase 1, being described as domain 2 of the enzyme and homologous to a tandem ubiquitin repeat. It carries the region of enzymic activity between 320 and 344 at the extreme C-terminal end. Oligoadenylate synthetases are antiviral enzymes that counteract vial att…	GO:0035457|cellular response to interferon-alpha;GO:0051607|defense response to virus;GO:0042593|glucose homeostasis;GO:0006006|glucose metabolic process;GO:0060333|interferon-gamma-mediated signaling pathway;GO:0045071|negative regulation of viral genome replication;GO:0051259|protein oligomerization;GO:0006164|purine nucleotide biosynthetic process;GO:0060700|regulation of ribonuclease activity…	GO:0005737|cytoplasm;GO:0005829|cytosol;GO:0005783|endoplasmic reticulum;GO:0005576|extracellular region;GO:0005739|mitochondrion;GO:0005634|nucleus;	GO:0001730|2'-5'-oligoadenylate synthetase activity;GO:0005524|ATP binding;GO:0003725|double-stranded RNA binding;GO:0046872|metal ion binding;GO:0008270|zinc ion binding;	K14216	OAS; 2'-5'-oligoadenylate synthetase [EC:2.7.7.84]
Novel_449	ENSOARG00000006627	yes	no	yes	chr12:3958538-3977651:-	gi|803262591|ref|XP_011990989.1|	1685	0	PREDICTED: fas apoptotic inhibitory molecule 3 isoform X2 [Ovis aries musimon]	gi|965962356|ref|XM_015099024.1|	1155	0	PREDICTED: Ovis aries Fc fragment of IgM receptor (FCMR), transcript variant X1, mRNA	O60667	364	6e-121	Fas apoptotic inhibitory molecule 3	.	.	.	.	pfam15343	DEPP	Decidual protein induced by progesterone family. DEPP is a family of proteins expressed in various tissues, including pancreas, placenta, ovary, testis and kidney. High levels are found during the first trimester. Its expression is induced by progesterone, testosterone and, to a much lower extent, oestrogen. The family is alternatively known as fasting-induced gene protein, FIG.	GO:0006968|cellular defense response;GO:0002376|immune system process;GO:0043066|negative regulation of apoptotic process;	GO:0005576|extracellular region;GO:0016021|integral component of membrane;	.	.	.
Novel_237	ENSOARG00000003866	yes	no	yes	chr15:27360718-27374940:+	gi|803225491|ref|XP_011973054.1|	4251	0	PREDICTED: SID1 transmembrane family member 2 isoform X2 [Ovis aries musimon]	gi|965977122|ref|XM_012095509.2|	2496	0	PREDICTED: Ovis aries SID1 transmembrane family member 2 (SIDT2), transcript variant X2, mRNA	Q8NBJ9	1577	0	SID1 transmembrane family member 2	.	.	.	.	pfam13965	SID-1_RNA_chan	dsRNA-gated channel SID-1. This is a family of proteins that are transmembrane dsRNA-gated channels. They passively transport dsRNA into cells and do not act as ATP-dependent pumps. They are required for systemic RNA interference.	GO:0000902|cell morphogenesis;GO:0033227|dsRNA transport;GO:0042593|glucose homeostasis;GO:0061178|regulation of insulin secretion involved in cellular response to glucose stimulus;GO:0009749|response to glucose;GO:0003323|type B pancreatic cell development;GO:0044342|type B pancreatic cell proliferation;	GO:0016021|integral component of membrane;GO:0005765|lysosomal membrane;	GO:0003725|double-stranded RNA binding;GO:0051033|RNA transmembrane transporter activity;	.	.
Novel_237	ENSOARG00000010929	yes	no	yes	chr21:27570161-27584020:-	gi|965995608|ref|XP_011957227.2|	3960	0	PREDICTED: LOW QUALITY PROTEIN: roundabout homolog 4 isoform X1 [Ovis aries]	gi|965995607|ref|XM_012101837.2|	2884	0	PREDICTED: Ovis aries roundabout guidance receptor 4 (ROBO4), transcript variant X1, mRNA	Q8WZ75	1192	0	Roundabout homolog 4	.	.	.	.	pfam07679	I-set	Immunoglobulin I-set domain.	GO:0001525|angiogenesis;GO:0030154|cell differentiation;GO:0042981|regulation of apoptotic process;GO:0030334|regulation of cell migration;	GO:0070062|extracellular exosome;GO:0016021|integral component of membrane;	GO:0004872|receptor activity;	K06784	ROBO4; roundabout, axon guidance receptor 4
Novel_237	ENSOARG00000006336	yes	no	yes	chr10:1859042-1860713:+	gi|7107373|gb|AAF36395.1|AF224725_3	938	8e-113	pol polyprotein [Trichosurus vulpecula]	gi|850486717|gb|CP011896.1|	989	0	Ovis canadensis canadensis isolate 43U chromosome 11 sequence	P07572	340	2e-104	Pol polyprotein	YGR109w-b_2	75.5	2e-13	COG2801	pfam00078	RVT_1	Reverse transcriptase (RNA-dependent DNA polymerase). A reverse transcriptase gene is usually indicative of a mobile element such as a retrotransposon or retrovirus. Reverse transcriptases occur in a variety of mobile elements, including retrotransposons, retroviruses, group II introns, bacterial msDNAs, hepadnaviruses, and caulimoviruses.	GO:0015074|DNA integration;GO:0006310|DNA recombination;GO:0075713|establishment of integrated proviral latency;GO:0046718|viral entry into host cell;	.	GO:0003677|DNA binding;GO:0003887|DNA-directed DNA polymerase activity;GO:0003964|RNA-directed DNA polymerase activity;GO:0004523|RNA-DNA hybrid ribonuclease activity;GO:0008270|zinc ion binding;	.	.
Novel_327	ENSOARG00000000876	yes	no	yes	chr12:149168-186687:+	gi|965962324|ref|XP_012043287.2|	5278	0	PREDICTED: liprin-alpha-4 isoform X1 [Ovis aries]	gi|965962323|ref|XM_012187897.2|	3881	0	PREDICTED: Ovis aries protein tyrosine phosphatase, receptor type, f polypeptide (PTPRF), interacting protein (liprin), alpha 4 (PPFIA4), transcript variant X1, mRNA	O75335	1738	0	Liprin-alpha-4	.	.	.	.	pfam13868	Trichoplein	tumor suppressor, Mitostatin. Trichoplein or mitostatin, was first defined as a meiosis-specific nuclear structural protein. It has since been linked with mitochondrial movement. It is associated with the mitochondrial outer membrane, and over-expression leads to reduction in mitochondrial motility whereas lack of it enhances mitochondrial movement. The activity appears to be mediated through bin…	GO:0014047|glutamate secretion;GO:0007269|neurotransmitter secretion;	GO:0009986|cell surface;GO:0005829|cytosol;GO:0005622|intracellular;GO:0048786|presynaptic active zone;GO:0045202|synapse;	.	.	.
Novel_237	ENSOARG00000005193	yes	no	yes	chr4:113983981-114146610:-	gi|803262299|ref|XP_011990852.1|	20548	0	PREDICTED: histone-lysine N-methyltransferase 2C isoform X18 [Ovis aries musimon]	gi|965840427|ref|XM_015107213.1|	10971	0	PREDICTED: Ovis aries musimon lysine (K)-specific methyltransferase 2C (KMT2C), transcript variant X10, mRNA	Q8NEZ4	6638	0	Histone-lysine N-methyltransferase 2C	SPCC306.04c	138	2e-31	COG2940	pfam00856	SET	SET domain. SET domains are protein lysine methyltransferase enzymes. SET domains appear to be protein-protein interaction domains. It has been demonstrated that SET domains mediate interactions with a family of proteins that display similarity with dual-specificity phosphatases (dsPTPases). A subset of SET domains have been called PR domains. These domains are divergent in sequence from other SE…	GO:0006355|regulation of transcription, DNA-templated;GO:0006351|transcription, DNA-templated;	GO:0035097|histone methyltransferase complex;GO:0044666|MLL3/4 complex;GO:0005654|nucleoplasm;GO:0005634|nucleus;	GO:0003677|DNA binding;GO:0042800|histone methyltransferase activity (H3-K4 specific);GO:0018024|histone-lysine N-methyltransferase activity;GO:0044822|poly(A) RNA binding;GO:0016746|transferase activity, transferring acyl groups;GO:0008270|zinc ion binding;	K09188	MLL3; histone-lysine N-methyltransferase MLL3 [EC:2.1.1.43]
Novel_237	ENSOARG00000011717	yes	no	yes	chr5:10867731-10882584:+	gi|528954927|ref|XP_005208716.1|	4578	0	PREDICTED: transportin-2 isoform X1 [Bos taurus]	gi|965935987|ref|XM_012177834.2|	2828	0	PREDICTED: Ovis aries transportin 2 (TNPO2), transcript variant X1, mRNA	Q99LG2	1701	0	Transportin-2	.	.	.	.	pfam13513	HEAT_EZ	HEAT-like repeat. The HEAT repeat family is related to armadillo/beta-catenin-like repeats (see pfam00514). These EZ repeats are found in subunits of cyanobacterial phycocyanin lyase and other proteins and probably carry out a scaffolding role.	GO:0051148|negative regulation of muscle cell differentiation;GO:0006607|NLS-bearing protein import into nucleus;GO:0006606|protein import into nucleus;GO:0000059|protein import into nucleus, docking;GO:0000060|protein import into nucleus, translocation;GO:0006610|ribosomal protein import into nucleus;	GO:0005737|cytoplasm;GO:0031965|nuclear membrane;GO:0034399|nuclear periphery;	GO:0008139|nuclear localization sequence binding;GO:0008565|protein transporter activity;	K18727	TNPO2; transportin-2
Novel_237	ENSOARG00000007762	yes	no	yes	chr6:77503848-77505236:-	gi|562881582|ref|XP_006168380.1|	2316	0	PREDICTED: elongation factor 1-alpha 1 [Tupaia chinensis]	gi|965940399|ref|XM_004009859.3|	1389	0	PREDICTED: Ovis aries elongation factor 1-alpha 1 (LOC101114018), transcript variant X1, mRNA	P68105	896	0	Elongation factor 1-alpha 1	SPCC794.09c	751	0	COG5256	pfam00009	GTP_EFTU	Elongation factor Tu GTP binding domain. This domain contains a P-loop motif, also found in several other families such as pfam00071, pfam00025 and pfam00063. Elongation factor Tu consists of three structural domains, this plus two C-terminal beta barrel domains.	GO:0071364|cellular response to epidermal growth factor stimulus;	GO:0005737|cytoplasm;GO:0005829|cytosol;GO:0005730|nucleolus;GO:0005634|nucleus;	GO:0005525|GTP binding;GO:0003924|GTPase activity;GO:0019001|guanyl nucleotide binding;GO:0003746|translation elongation factor activity;	K03231	EEF1A; elongation factor 1-alpha
Novel_449	ENSOARG00000010741	yes	no	yes	chr8:28595346-28713940:-	gi|344264547|ref|XP_003404353.1|	2139	0	PREDICTED: forkhead box protein O3 [Loxodonta africana]	gi|926700655|ref|XM_005684596.2|	4308	0	PREDICTED: Capra hircus forkhead box O3 (FOXO3), transcript variant X4, mRNA	O43524	813	0	Forkhead box protein O3	ECU01g0470	72.8	7e-13	COG5025	pfam00250	Fork_head	Fork head domain.	GO:0007568|aging;GO:0001547|antral ovarian follicle growth;GO:0048854|brain morphogenesis;GO:1904646|cellular response to beta-amyloid;GO:0071386|cellular response to corticosterone stimulus;GO:0071333|cellular response to glucose stimulus;GO:0071456|cellular response to hypoxia;GO:1990090|cellular response to nerve growth factor stimulus;GO:0034599|cellular response to oxidative stress;GO:003033…	GO:0005737|cytoplasm;GO:0005829|cytosol;GO:0016020|membrane;GO:0005739|mitochondrion;GO:0005654|nucleoplasm;GO:0005634|nucleus;	GO:0008013|beta-catenin binding;GO:0031490|chromatin DNA binding;GO:0001047|core promoter binding;GO:0003677|DNA binding;GO:0019901|protein kinase binding;GO:0043565|sequence-specific DNA binding;GO:0003700|transcription factor activity, sequence-specific DNA binding;GO:0001228|transcriptional activator activity, RNA polymerase II transcription regulatory region sequence-specific binding;GO:00012…	K09408	FOXO3; forkhead box protein O3
Novel_262	ENSOARG00000007573	yes	yes	yes	chr20:7260803-7272764:-	gi|426250124|ref|XP_004018788.1|	3029	0	PREDICTED: antigen peptide transporter 2 [Ovis aries]	gi|850492819|gb|CP011905.1|	3711	0	Ovis canadensis canadensis isolate 43U chromosome 20 sequence	P36371	865	0	Antigen peptide transporter 2	.	.	.	.	pfam00664	ABC_membrane	ABC transporter transmembrane region. This family represents a unit of six transmembrane helices. Many members of the ABC transporter family (pfam00005) have two such regions.	GO:0002250|adaptive immune response;GO:0019885|antigen processing and presentation of endogenous peptide antigen via MHC class I;GO:0002485|antigen processing and presentation of endogenous peptide antigen via MHC class I via ER pathway, TAP-dependent;GO:0002489|antigen processing and presentation of endogenous peptide antigen via MHC class Ib via ER pathway, TAP-dependent;GO:0002481|antigen proc…	GO:0043657|host cell;GO:0030176|integral component of endoplasmic reticulum membrane;GO:0016021|integral component of membrane;GO:0016020|membrane;GO:0042825|TAP complex;	GO:0005524|ATP binding;GO:0042626|ATPase activity, coupled to transmembrane movement of substances;GO:0023029|MHC class Ib protein binding;GO:0015433|peptide antigen-transporting ATPase activity;GO:0015197|peptide transporter activity;GO:0046978|TAP1 binding;GO:0046980|tapasin binding;	K05654	ABCB3, TAP2; ATP-binding cassette, subfamily B (MDR/TAP), member 3
Novel_237	ENSOARG00000010133	yes	no	yes	chr11:54920032-54950181:+	gi|965961739|ref|XP_014954438.1|	4675	0	PREDICTED: ATP-dependent DNA helicase Q5 isoform X1 [Ovis aries]	gi|965961738|ref|XM_015098952.1|	2904	0	PREDICTED: Ovis aries RecQ helicase-like 5 (RECQL5), transcript variant X1, mRNA	O94762	1384	0	ATP-dependent DNA helicase Q5	ECU07g1130	313	2e-91	COG0514	pfam06959	RecQ5	RecQ helicase protein-like 5 (RecQ5). This family represents a conserved region approximately 200 residues long within eukaryotic RecQ helicase protein-like 5 (RecQ5). The RecQ helicases have been implicated in DNA repair and recombination, and RecQ5 may have an important role in DNA metabolizm.	GO:0051301|cell division;GO:0051304|chromosome separation;GO:0006259|DNA metabolic process;GO:0006281|DNA repair;GO:0006260|DNA replication;GO:0000724|double-strand break repair via homologous recombination;GO:0007067|mitotic nuclear division;GO:0034244|negative regulation of transcription elongation from RNA polymerase II promoter;	GO:0005694|chromosome;GO:0005737|cytoplasm;GO:0016591|DNA-directed RNA polymerase II, holoenzyme;GO:0005654|nucleoplasm;GO:0005634|nucleus;	GO:0005524|ATP binding;GO:0043140|ATP-dependent 3'-5' DNA helicase activity;GO:0003677|DNA binding;GO:0003678|DNA helicase activity;GO:0009378|four-way junction helicase activity;GO:0000993|RNA polymerase II core binding;	K10902	RECQL5; ATP-dependent DNA helicase Q5 [EC:3.6.4.12]
Novel_237	ENSOARG00000008803	yes	no	yes	chr4:98959510-99037000:-	gi|426228067|ref|XP_004008136.1|	3312	0	PREDICTED: CCR4-NOT transcription complex subunit 4 isoform X1 [Ovis aries]	gi|965933097|ref|XM_004008087.3|	2142	0	PREDICTED: Ovis aries CCR4-NOT transcription complex subunit 4 (CNOT4), transcript variant X1, mRNA	O95628	1052	0	CCR4-NOT transcription complex subunit 4	SPAC16C9.04c	214	3e-60	COG5175	pfam14570	zf-RING_4	RING/Ubox like zinc-binding domain.	GO:0006977|DNA damage response, signal transduction by p53 class mediator resulting in cell cycle arrest;GO:0000289|nuclear-transcribed mRNA poly(A) tail shortening;GO:0051865|protein autoubiquitination;	GO:0005829|cytosol;GO:0005634|nucleus;	GO:0016874|ligase activity;GO:0000166|nucleotide binding;GO:0044822|poly(A) RNA binding;GO:0004842|ubiquitin-protein transferase activity;GO:0008270|zinc ion binding;	K10643	CNOT4, NOT4, MOT2; CCR4-NOT transcription complex subunit 4 [EC:2.3.2.27]
Novel_237	ENSOARG00000008802	yes	no	yes	chr11:20510988-20567871:-	gi|803119297|ref|XP_012040816.1|	6723	0	PREDICTED: protein phosphatase Slingshot homolog 2 isoform X3 [Ovis aries]	gi|965958360|ref|XM_004012523.3|	4105	0	PREDICTED: Ovis aries slingshot protein phosphatase 2 (SSH2), transcript variant X4, mRNA	Q76I76	2098	0	Protein phosphatase Slingshot homolog 2	SPBC17A3.06	83.6	3e-16	COG2453	pfam00782	DSPc	Dual specificity phosphatase, catalytic domain. Ser/Thr and Tyr protein phosphatases. The enzyme's tertiary fold is highly similar to that of tyrosine-specific phosphatases, except for a "recognition" region.	GO:0030036|actin cytoskeleton organization;GO:0006470|protein dephosphorylation;GO:0008064|regulation of actin polymerization or depolymerization;GO:0050770|regulation of axonogenesis;GO:0010591|regulation of lamellipodium assembly;	GO:0005737|cytoplasm;GO:0005856|cytoskeleton;GO:0005615|extracellular space;	GO:0003779|actin binding;GO:0003677|DNA binding;GO:0004721|phosphoprotein phosphatase activity;GO:0004725|protein tyrosine phosphatase activity;GO:0008138|protein tyrosine/serine/threonine phosphatase activity;	K05766	SSH; protein phosphatase slingshot [EC:3.1.3.16 3.1.3.48]
Novel_237	ENSOARG00000002235	yes	no	yes	chr7:85038200-85074511:+	gi|965948625|ref|XP_014952687.1|	2286	0	PREDICTED: leucine-rich repeat-containing protein 74A isoform X2 [Ovis aries]	gi|965948624|ref|XM_015097201.1|	1372	0	PREDICTED: Ovis aries leucine rich repeat containing 74A (LRRC74A), transcript variant X2, mRNA	A0JPI9	662	0	Leucine-rich repeat-containing protein 74A	.	.	.	.	pfam13516	LRR_6	Leucine Rich repeat.	GO:1904659|glucose transmembrane transport;	GO:0002080|acrosomal membrane;GO:0016021|integral component of membrane;GO:0005887|integral component of plasma membrane;	GO:0055056|D-glucose transmembrane transporter activity;GO:0033300|dehydroascorbic acid transporter activity;GO:0005536|glucose binding;GO:0005355|glucose transmembrane transporter activity;	.	.
Novel_401	ENSOARG00000012518	yes	no	yes	chrX:53311939-53323197:+	gi|556722281|ref|XP_005956979.1|	1999	0	PREDICTED: sodium-coupled neutral amino acid transporter 5 isoform X2 [Pantholops hodgsonii]	gi|966010093|ref|XM_012106775.2|	1716	0	PREDICTED: Ovis aries solute carrier family 38 member 5 (SLC38A5), transcript variant X2, mRNA	Q5E9S9	770	0	Sodium-coupled neutral amino acid transporter 5	YEL064c	63.2	4e-09	COG0814	pfam01490	Aa_trans	Transmembrane amino acid transporter protein. This transmembrane region is found in many amino acid transporters including UNC-47 and MTR. UNC-47 encodes a vesicular amino butyric acid (GABA) transporter, (VGAT). UNC-47 is predicted to have 10 transmembrane domains. MTR is a N system amino acid transporter system protein involved in methyltryptophan resistance. Other members of this family includ…	.	GO:0005887|integral component of plasma membrane;	GO:0015187|glycine transmembrane transporter activity;	K14992	SLC38A5, SNAT5; solute carrier family 38 (sodium-coupled neutral amino acid transporter), member 5
Novel_206	ENSOARG00000008681	yes	no	yes	chr12:42252775-42265065:-	gi|982947880|ref|XP_015330574.1|	1633	0	PREDICTED: SPRY domain-containing SOCS box protein 1 isoform X4 [Bos taurus]	gi|556779942|ref|XM_005984950.1|	963	0	PREDICTED: Pantholops hodgsonii splA/ryanodine receptor domain and SOCS box containing 1 (SPSB1), mRNA	Q5E9X6	565	0	SPRY domain-containing SOCS box protein 1	.	.	.	.	pfam00622	SPRY	SPRY domain. SPRY Domain is named from SPla and the RYanodine Receptor. Domain of unknown function. Distant homologues are domains in butyrophilin/marenostrin/pyrin homologues.	GO:0035556|intracellular signal transduction;GO:0016567|protein ubiquitination;	GO:0005737|cytoplasm;	.	K10343	SPSB1_4, SSB1, SSB4; SPRY domain-containing SOCS box protein 1/4
Novel_206	ENSOARG00000001758	yes	no	yes	chrJH922317.1:7964-22462:-	gi|966013063|ref|XP_014960688.1|	5088	0	PREDICTED: LOW QUALITY PROTEIN: serine/threonine-protein kinase LMTK1 isoform X1 [Ovis aries]	gi|965787440|ref|XM_012109462.2|	2504	0	PREDICTED: Ovis aries musimon serine/threonine-protein kinase LMTK1 (LOC101101878), transcript variant X7, mRNA	Q6ZMQ8	662	0	Serine/threonine-protein kinase LMTK1	.	.	.	.	pfam07714	Pkinase_Tyr	Protein tyrosine kinase.	.	GO:0016021|integral component of membrane;GO:0048471|perinuclear region of cytoplasm;	GO:0005524|ATP binding;GO:0004674|protein serine/threonine kinase activity;	K17480	AATK, LMTK1; lemur tyrosine kinase 1 [EC:2.7.10.1]
Novel_401	ENSOARG00000002166	yes	no	yes	chrJH923063.1:12044-26398:-	gi|440892424|gb|ELR45622.1|	599	1e-70	T-cell receptor beta chain V region C5, partial [Bos mutus]	gi|92096983|gb|BC114862.1|	1011	0	Bos taurus T-cell receptor beta chain V region, mRNA (cDNA clone IMAGE:8182591)	P04213	123	3e-31	T-cell receptor beta chain V region C5 (Fragment)	.	.	.	.	pfam07686	V-set	Immunoglobulin V-set domain. This domain is found in antibodies as well as neural protein P0 and CTL4 amongst others.	GO:0042273|ribosomal large subunit biogenesis;	GO:0005730|nucleolus;	GO:0044822|poly(A) RNA binding;	.	.
Novel_261	ENSOARG00000001939	yes	no	yes	chr15:899207-901742:-	gi|926718903|ref|XP_013828370.1|	1428	0	PREDICTED: leucine-rich repeat-containing protein 28 isoform X2 [Capra hircus]	gi|850489648|gb|CP011900.1|	1354	0	Ovis canadensis canadensis isolate 43U chromosome 15 sequence	Q32KX5	474	2e-159	Leucine-rich repeat-containing protein 28	alr0124_1	52	4e-06	COG4886	pfam13855	LRR_8	Leucine rich repeat.	GO:0043547|positive regulation of GTPase activity;GO:1900029|positive regulation of ruffle assembly;GO:0035023|regulation of Rho protein signal transduction;GO:0007266|Rho protein signal transduction;	GO:0005913|cell-cell adherens junction;GO:0005737|cytoplasm;GO:0070062|extracellular exosome;GO:0043234|protein complex;GO:0032587|ruffle membrane;	GO:0003779|actin binding;GO:0098641|cadherin binding involved in cell-cell adhesion;GO:0042608|T cell receptor binding;	.	.
Novel_262	ENSOARG00000000443	yes	no	yes	chr14:58280886-58289700:-	gi|965975049|ref|XP_014956173.1|	2541	0	PREDICTED: cationic amino acid transporter 3-like isoform X1 [Ovis aries]	gi|965975048|ref|XM_015100687.1|	2267	0	PREDICTED: Ovis aries cationic amino acid transporter 3-like (LOC101112084), transcript variant X1, mRNA	Q8WY07	540	2e-174	Cationic amino acid transporter 3	lin0648	148	2e-36	COG0531	pfam13906	AA_permease_C	C-terminus of AA_permease. This is the C-terminus of AA-permease enzymes that is not captured by the models pfam00324 and pfam13520.	GO:0006865|amino acid transport;GO:0015809|arginine transport;GO:1903352|L-ornithine transmembrane transport;	GO:0005887|integral component of plasma membrane;GO:0005886|plasma membrane;	GO:0015171|amino acid transmembrane transporter activity;GO:0015297|antiporter activity;GO:0015181|arginine transmembrane transporter activity;GO:0015189|L-lysine transmembrane transporter activity;GO:0000064|L-ornithine transmembrane transporter activity;	K13865	SLC7A3, ATRC3; solute carrier family 7 (cationic amino acid transporter), member 3
Novel_384	ENSOARG00000015139	yes	no	yes	chr22:33874564-34112699:-	gi|803193309|ref|XP_011958357.1|	3827	0	PREDICTED: actin-binding LIM protein 1 isoform X1 [Ovis aries]	gi|965998624|ref|XM_012102967.2|	2325	0	PREDICTED: Ovis aries actin binding LIM protein 1 (ABLIM1), transcript variant X1, mRNA	Q8K4G5	1332	0	Actin-binding LIM protein 1	.	.	.	.	pfam02209	VHP	Villin headpiece domain.	GO:0007411|axon guidance;GO:0042384|cilium assembly;GO:0007010|cytoskeleton organization;GO:0030032|lamellipodium assembly;GO:0045944|positive regulation of transcription from RNA polymerase II promoter;	GO:0015629|actin cytoskeleton;GO:0005737|cytoplasm;GO:0030027|lamellipodium;GO:0014069|postsynaptic density;GO:0001725|stress fiber;	GO:0003779|actin binding;GO:0008270|zinc ion binding;	K07520	ABLIM; actin-binding LIM protein
Novel_449	ENSOARG00000009963	yes	no	yes	chr21:25823134-25829605:+	gi|426251635|ref|XP_004019527.1|	701	5e-83	PREDICTED: serum amyloid A protein-like [Ovis aries]	gi|850493339|gb|CP011906.1|	2043	0	Ovis canadensis canadensis isolate 43U chromosome 21 sequence	P35541	204	4e-59	Serum amyloid A protein	.	.	.	.	pfam00277	SAA	Serum amyloid A protein.	GO:0006953|acute-phase response;GO:0060326|cell chemotaxis;	GO:0005615|extracellular space;GO:0034364|high-density lipoprotein particle;	GO:0042056|chemoattractant activity;	K17310	SAA; serum amyloid A protein
Novel_327	ENSOARG00000006492	yes	no	yes	chrX:77604114-77611924:-	gi|426257396|ref|XP_004022313.1|	808	7e-96	PREDICTED: translocon-associated protein subunit delta isoform X1 [Ovis aries]	gi|966010853|ref|XM_015104975.1|	1062	0	PREDICTED: Ovis aries PDZ domain containing 4 (PDZD4), transcript variant X1, mRNA	Q2TBX5	315	3e-97	Translocon-associated protein subunit delta	.	.	.	.	pfam05404	TRAP-delta	Translocon-associated protein, delta subunit precursor (TRAP-delta). This family consists of several eukaryotic translocon-associated protein, delta subunit precursors (TRAP-delta or SSR-delta). The exact function of this protein is unknown.	.	GO:0005789|endoplasmic reticulum membrane;GO:0070062|extracellular exosome;GO:0016021|integral component of membrane;	.	K04571	SSR4; translocon-associated protein subunit delta
Novel_237	ENSOARG00000002015	yes	no	yes	chr5:14136718-14147087:-	gi|426229045|ref|XP_004008604.1|	4254	0	PREDICTED: pre-mRNA-splicing factor SYF1 [Ovis aries]	gi|742218402|ref|XM_010828291.1|	2862	0	PREDICTED: Bison bison bison XPA binding protein 2 (XAB2), mRNA	Q9HCS7	1602	0	Pre-mRNA-splicing factor SYF1	.	.	.	.	pfam08683	CAMSAP_CKK	Microtubule-binding calmodulin-regulated spectrin-associated. This is the C-terminal domain of a family of eumetazoan proteins collectively defined as calmodulin-regulated spectrin-associated, or CAMSAP, proteins. CAMSAP proteins carry an N-terminal region that includes the CH domain, a central region including a predicted coiled-coil and this C-terminal, or CKK, domain - defined as being present…	GO:0001824|blastocyst development;GO:0021987|cerebral cortex development;GO:0000349|generation of catalytic spliceosome for first transesterification step;GO:0000398|mRNA splicing, via spliceosome;GO:0006351|transcription, DNA-templated;GO:0006283|transcription-coupled nucleotide-excision repair;	GO:0071012|catalytic step 1 spliceosome;GO:0071013|catalytic step 2 spliceosome;GO:0016020|membrane;GO:0005654|nucleoplasm;GO:0005634|nucleus;GO:0071014|post-mRNA release spliceosomal complex;GO:0071010|prespliceosome;GO:0000974|Prp19 complex;	.	K12867	SYF1, XAB2; pre-mRNA-splicing factor SYF1
Novel_237	ENSOARG00000004089	yes	no	yes	chr16:4816563-4868379:+	gi|426246277|ref|XP_004016921.1|	3036	0	PREDICTED: CREB3 regulatory factor [Ovis aries]	gi|965882851|ref|XM_012154004.2|	2806	0	PREDICTED: Ovis aries musimon CREB3 regulatory factor (CREBRF), transcript variant X3, mRNA	Q8IUR6	1146	0	CREB3 regulatory factor	.	.	.	.	pfam00170	bZIP_1	bZIP transcription factor. The Pfam entry includes the basic region and the leucine zipper region.	GO:0042711|maternal behavior;GO:1900102|negative regulation of endoplasmic reticulum unfolded protein response;GO:1900170|negative regulation of glucocorticoid mediated signaling pathway;GO:0000122|negative regulation of transcription from RNA polymerase II promoter;GO:0032388|positive regulation of intracellular transport;GO:1902213|positive regulation of prolactin signaling pathway;GO:0045732|p…	GO:0005737|cytoplasm;GO:0016604|nuclear body;GO:0005654|nucleoplasm;	GO:0043565|sequence-specific DNA binding;GO:0003700|transcription factor activity, sequence-specific DNA binding;	.	.
Novel_449	ENSOARG00000001336	yes	no	yes	chr4:106622574-106623533:+	gi|426228180|ref|XP_004008192.1|	1605	0	PREDICTED: olfactory receptor 6B1 [Ovis aries]	gi|548464123|ref|XM_005679562.1|	924	0	PREDICTED: Capra hircus olfactory receptor 6B1 (LOC102185534), mRNA	O95007	566	0	Olfactory receptor 6B1	.	.	.	.	pfam13853	7tm_4	Olfactory receptor. The members of this family are transmembrane olfactory receptors.	GO:0007186|G-protein coupled receptor signaling pathway;GO:0007608|sensory perception of smell;	GO:0016021|integral component of membrane;GO:0005886|plasma membrane;	GO:0004930|G-protein coupled receptor activity;GO:0004984|olfactory receptor activity;	K04257	OLFR; olfactory receptor
Novel_237	ENSOARG00000012005	yes	no	yes	chr15:79803496-79830383:-	gi|803162953|ref|XP_011951862.1|	3050	0	PREDICTED: protein PAT1 homolog 1 isoform X1 [Ovis aries]	gi|965979488|ref|XM_015101183.1|	2302	0	PREDICTED: Ovis aries protein associated with topoisomerase II homolog 1 (yeast) (PATL1), transcript variant X2, mRNA	Q5R8Q4	1127	0	Protein PAT1 homolog 1	.	.	.	.	pfam09770	PAT1	Topoisomerase II-associated protein PAT1. Members of this family are necessary for accurate chromosome transmission during cell division.	GO:0033962|cytoplasmic mRNA processing body assembly;GO:0000290|deadenylation-dependent decapping of nuclear-transcribed mRNA;	GO:0000932|cytoplasmic mRNA processing body;GO:0016607|nuclear speck;GO:0016605|PML body;	GO:0003723|RNA binding;	K12617	PATL1, PAT1; DNA topoisomerase 2-associated protein PAT1
Novel_237	ENSOARG00000012003	yes	no	yes	chr2:52619243-52632387:-	gi|803287191|ref|XP_012003244.1|	6185	0	PREDICTED: iporin isoform X3 [Ovis aries musimon]	gi|965920316|ref|XM_015093157.1|	4140	0	PREDICTED: Ovis aries RUN and SH3 domain containing 2 (RUSC2), transcript variant X1, mRNA	Q8N2Y8	2118	0	Iporin	.	.	.	.	pfam02759	RUN	RUN domain. This domain is present in several proteins that are linked to the functions of GTPases in the Rap and Rab families. They could hence play important roles in multiple Ras-like GTPase signalling pathways. The domain is comprises six conserved regions, which in some proteins have considerable insertions between them. The domain core is thought to take up a predominantly alpha fold, with …	.	GO:0031410|cytoplasmic vesicle;GO:0005829|cytosol;GO:0070062|extracellular exosome;	GO:0017137|Rab GTPase binding;	.	.
Novel_449	ENSOARG00000016884	yes	no	yes	chr3:215001046-215094721:+	gi|965923856|ref|XP_014949482.1|	4623	0	PREDICTED: LOW QUALITY PROTEIN: voltage-dependent T-type calcium channel subunit alpha-1I isoform X1 [Ovis aries]	gi|965923855|ref|XM_015093996.1|	2214	0	PREDICTED: Ovis aries calcium channel, voltage-dependent, T type, alpha 1I subunit (CACNA1I), transcript variant X1, mRNA	Q9Z0Y8	55.5	7e-06	Voltage-dependent T-type calcium channel subunit alpha-1I	BH1501	83.6	3e-16	COG1226	pfam00520	Ion_trans	Ion transport protein. This family contains Sodium, Potassium, Calcium ion channels. This family is 6 transmembrane helices in which the last two helices flank a loop which determines ion selectivity. In some sub-families (e.g. Na channels) the domain is repeated four times, whereas in others (e.g. K channels) the protein forms as a tetramer in the membrane. A bacterial structure of the protein i…	GO:0070509|calcium ion import;GO:0060402|calcium ion transport into cytosol;GO:0030317|sperm motility;GO:0086010|membrane depolarization during action potential;GO:0019228|neuronal action potential;GO:0045956|positive regulation of calcium ion-dependent exocytosis;	GO:0005886|plasma membrane;GO:0005891|voltage-gated calcium channel complex;	GO:0008332|low voltage-gated calcium channel activity;	K04856	CACNA1I; voltage-dependent calcium channel T type alpha-1I
Novel_262	ENSOARG00000009126	yes	no	yes	chr2:244875185-244891045:-	gi|965923155|ref|XP_014949215.1|	2225	0	PREDICTED: LOW QUALITY PROTEIN: serine/threonine-protein kinase PINK1, mitochondrial [Ovis aries]	gi|965799362|ref|XM_012115557.2|	1207	0	PREDICTED: Ovis aries musimon PTEN induced putative kinase 1 (PINK1), mRNA	Q9BXM7	671	0	Serine/threonine-protein kinase PINK1, mitochondrial	.	.	.	.	pfam00069	Pkinase	Protein kinase domain.	GO:0032148|activation of protein kinase B activity;GO:0071456|cellular response to hypoxia;GO:0034599|cellular response to oxidative stress;GO:0097237|cellular response to toxic substance;GO:0072655|establishment of protein localization to mitochondrion;GO:0035556|intracellular signal transduction;GO:0016236|macroautophagy;GO:0072656|maintenance of protein location in mitochondrion;GO:0007005|mit…	GO:0097449|astrocyte projection;GO:0030424|axon;GO:0044297|cell body;GO:0000785|chromatin;GO:0005737|cytoplasm;GO:0005856|cytoskeleton;GO:0005829|cytosol;GO:0031307|integral component of mitochondrial outer membrane;GO:0097413|Lewy body;GO:0016020|membrane;GO:0005743|mitochondrial inner membrane;GO:0005758|mitochondrial intermembrane space;GO:0005741|mitochondrial outer membrane;GO:0005739|mitoch…	GO:0005524|ATP binding;GO:0055131|C3HC4-type RING finger domain binding;GO:0010857|calcium-dependent protein kinase activity;GO:0016301|kinase activity;GO:0000287|magnesium ion binding;GO:0016504|peptidase activator activity;GO:0002020|protease binding;GO:0004672|protein kinase activity;GO:0043422|protein kinase B binding;GO:0004674|protein serine/threonine kinase activity;GO:0031625|ubiquitin pr…	K05688	PINK1; PTEN induced putative kinase 1 [EC:2.7.11.1]
Novel_237	ENSOARG00000009287	yes	no	yes	chr11:8797547-8807810:-	gi|803112770|ref|XP_012040560.1|	3698	0	PREDICTED: myeloperoxidase [Ovis aries]	gi|965957560|ref|XM_012185170.2|	2189	0	PREDICTED: Ovis aries myeloperoxidase (MPO), mRNA	P05164	1285	0	Myeloperoxidase	.	.	.	.	pfam03098	An_peroxidase	Animal haem peroxidase.	GO:0007568|aging;GO:0006952|defense response;GO:0042742|defense response to bacterium;GO:0050832|defense response to fungus;GO:0042744|hydrogen peroxide catabolic process;GO:0002149|hypochlorous acid biosynthetic process;GO:0034374|low-density lipoprotein particle remodeling;GO:0043066|negative regulation of apoptotic process;GO:0044130|negative regulation of growth of symbiont in host;GO:0055114…	GO:0042582|azurophil granule;GO:0070062|extracellular exosome;GO:0005615|extracellular space;GO:0005764|lysosome;GO:0005739|mitochondrion;GO:0005634|nucleus;GO:0030141|secretory granule;	GO:0003682|chromatin binding;GO:0020037|heme binding;GO:0008201|heparin binding;GO:0046872|metal ion binding;GO:0004601|peroxidase activity;	K10789	MPO; myeloperoxidase [EC:1.11.2.2]
Novel_385	ENSOARG00000011068	yes	no	yes	chr8:30037460-30053860:+	gi|803290450|ref|XP_012004888.1|	4057	0	PREDICTED: BEN domain-containing protein 3 [Ovis aries musimon]	gi|926700675|ref|XM_005684604.2|	2502	0	PREDICTED: Capra hircus BEN domain containing 3 (BEND3), mRNA	Q5T5X7	1466	0	BEN domain-containing protein 3	.	.	.	.	pfam10523	BEN	BEN domain. The BEN domain is found in diverse animal proteins such as BANP/SMAR1, NAC1 and the Drosophila mod(mdg4) isoform C, in the chordopoxvirus virosomal protein E5R and in several proteins of polydnaviruses. Computational analysis suggests that the BEN domain mediates protein-DNA and protein-protein interactions during chromatin organisation and transcription.	GO:0000183|chromatin silencing at rDNA;GO:0006306|DNA methylation;GO:0098532|histone H3-K27 trimethylation;GO:0080182|histone H3-K4 trimethylation;GO:0036124|histone H3-K9 trimethylation;GO:0043967|histone H4 acetylation;GO:0034773|histone H4-K20 trimethylation;GO:0000122|negative regulation of transcription from RNA polymerase II promoter;GO:0006351|transcription, DNA-templated;	GO:0005720|nuclear heterochromatin;GO:0005730|nucleolus;	GO:0000182|rDNA binding;	.	.
Novel_237	ENSOARG00000002567	yes	no	yes	chr7:85607414-85618360:+	gi|803096605|ref|XP_012037526.1|	1802	0	PREDICTED: activator of 90 kDa heat shock protein ATPase homolog 1 isoform X1 [Ovis aries]	gi|850484816|gb|CP011892.1|	3362	0	Ovis canadensis canadensis isolate 43U chromosome 7 sequence	O95433	675	0	Activator of 90 kDa heat shock protein ATPase homolog 1	SPBC1711.08	143	2e-35	COG5580	pfam09229	Aha1_N	Activator of Hsp90 ATPase, N-terminal. Members of this family, which are predominantly found in the protein 'Activator of Hsp90 ATPase' adopt a secondary structure consisting of an N-terminal alpha-helix leading into a four-stranded meandering antiparallel beta-sheet, followed by a C-terminal alpha-helix. The two helices are packed together, with the beta-sheet curving around them. They bind to t…	GO:0006950|response to stress;	GO:0005913|cell-cell adherens junction;GO:0005737|cytoplasm;GO:0005829|cytosol;GO:0005783|endoplasmic reticulum;GO:0070062|extracellular exosome;	GO:0001671|ATPase activator activity;GO:0098641|cadherin binding involved in cell-cell adhesion;GO:0051087|chaperone binding;	.	.
Novel_262	ENSOARG00000012176	yes	no	yes	chr13:31334882-31447397:+	gi|548489673|ref|XP_005688038.1|	7443	0	PREDICTED: macrophage mannose receptor 1 [Capra hircus]	gi|926706708|ref|XM_005687981.2|	5090	0	PREDICTED: Capra hircus mannose receptor, C type 1 (MRC1), mRNA	P22897	2586	0	Macrophage mannose receptor 1	.	.	.	.	pfam00059	Lectin_C	Lectin C-type domain. This family includes both long and short form C-type	GO:0071346|cellular response to interferon-gamma;GO:0071353|cellular response to interleukin-4;GO:0071222|cellular response to lipopolysaccharide;GO:0006898|receptor-mediated endocytosis;	GO:0009986|cell surface;GO:0010008|endosome membrane;GO:0005887|integral component of plasma membrane;GO:0005886|plasma membrane;	GO:0005537|mannose binding;GO:0004872|receptor activity;GO:0004888|transmembrane signaling receptor activity;GO:0001618|virus receptor activity;	K06560	MRC; mannose receptor, C type
Novel_206	ENSOARG00000011146	yes	no	yes	chr2:248314984-248351464:+	gi|965919097|ref|XP_014948370.1|	3202	0	PREDICTED: LOW QUALITY PROTEIN: protein-arginine deiminase type-2 isoform X1 [Ovis aries]	gi|965919096|ref|XM_015092884.1|	1761	0	PREDICTED: Ovis aries peptidyl arginine deiminase, type II (PADI2), transcript variant X1, mRNA	P20717	1112	0	Protein-arginine deiminase type-2	.	.	.	.	pfam03068	PAD	Protein-arginine deiminase (PAD). Members of this family are found in mammals. In the presence of calcium ions, PAD enzymes EC:3.5.3.15 catalyse the post-translational modification reaction responsible for the formation of citrulline residues: Protein L-arginine + H2O <=> Protein L-citrulline + NH3. Several types are recognized (and included in the family) on the basis of molecular mass, substrat…	GO:0018101|protein citrullination;	GO:0005737|cytoplasm;	GO:0005509|calcium ion binding;GO:0004668|protein-arginine deiminase activity;	K01481	E3.5.3.15; protein-arginine deiminase [EC:3.5.3.15]
Novel_237	ENSOARG00000006078	yes	no	yes	chr2:9374621-9516130:-	gi|803296034|ref|XP_012007640.1|	2680	0	PREDICTED: collagen alpha-1(XXVII) chain isoform X5 [Ovis aries musimon]	gi|965919416|ref|XM_015092961.1|	5201	0	PREDICTED: Ovis aries collagen, type XXVII, alpha 1 (COL27A1), transcript variant X1, mRNA	Q8IZC6	62.4	6e-08	Collagen alpha-1(XXVII) chain	.	.	.	.	pfam01410	COLFI	Fibrillar collagen C-terminal domain. Found at C-termini of fibrillar collagens: Ephydatia muelleri procollagen EMF1 alpha, vertebrate collagens alpha(1)III, alpha(1)II, alpha(2)V etc.	GO:0030198|extracellular matrix organization;GO:0003431|growth plate cartilage chondrocyte development;	GO:0005788|endoplasmic reticulum lumen;GO:0005576|extracellular region;GO:0005583|fibrillar collagen trimer;	GO:0005201|extracellular matrix structural constituent;GO:0046872|metal ion binding;	.	.
Novel_449	ENSOARG00000009897	yes	no	yes	chr10:23949296-23961373:-	gi|440895991|gb|ELR48037.1|	345	3e-34	Ubiquitin-fold modifier 1, partial [Bos mutus]	gi|850486327|gb|CP011895.1|	4754	0	Ovis canadensis canadensis isolate 43U chromosome 10 sequence	Q2KJG2	136	4e-35	Ubiquitin-fold modifier 1	.	.	.	.	pfam03671	Ufm1	Ubiquitin fold modifier 1 protein. This is a family of short ubiquitin-like proteins, that is like neither type-1 or type-2. It is a ubiquitin-fold modifier 1 (Ufm1) that is synthesized in a precursor form of 85 amino-acid residues. In humans the enzyme for Ufm1 is Uba5 and the conjugating enzyme is Ufc1. Prior to activation by Uba5 the extra two amino acids at the C-terminal region of the human …	GO:1990592|protein K69-linked ufmylation;GO:0071569|protein ufmylation;GO:0033146|regulation of intracellular estrogen receptor signaling pathway;GO:0034976|response to endoplasmic reticulum stress;	GO:0005737|cytoplasm;GO:0005634|nucleus;	.	K12162	UFM1; ubiquitin-fold modifier 1
Novel_237	ENSOARG00000006792	yes	no	yes	chr20:6325656-6616479:-	gi|803187145|ref|XP_011955844.1|	3506	0	PREDICTED: muscular LMNA-interacting protein isoform X2 [Ovis aries]	gi|965991928|ref|XM_012100454.2|	2866	0	PREDICTED: Ovis aries muscular LMNA-interacting protein (MLIP), transcript variant X1, mRNA	Q5VWP3	213	8e-58	Muscular LMNA-interacting protein	.	.	.	.	pfam15274	MLIP	Muscular LMNA-interacting protein. MLIP is a Muscle-enriched A-type Lamin-interacting Protein, an innovation of amniotes, and is expressed ubiquitously and most abundantly in heart, skeletal, and smooth muscle. MLIP interacts directly and co-localizes with lamin A and C in the nuclear envelope. MLIP also co-localizes with promyelocytic leukemia (PML) bodies within the nucleus. PML, like MLIP, is …	.	GO:0005635|nuclear envelope;GO:0031981|nuclear lumen;GO:0016605|PML body;	.	.	.
Novel_457	ENSOARG00000013953	no	yes	yes	chr7:24465500-24466468:+	gi|426232880|ref|XP_004010447.1|	1462	0	PREDICTED: olfactory receptor 4K5 isoform X1 [Ovis aries]	gi|803090766|ref|XM_004010398.2|	969	0	PREDICTED: Ovis aries olfactory receptor 4K5 (LOC101118026), transcript variant X2, mRNA	Q8NGD3	482	5e-170	Olfactory receptor 4K5	.	.	.	.	pfam13853	7tm_4	Olfactory receptor. The members of this family are transmembrane olfactory receptors.	GO:0050907|detection of chemical stimulus involved in sensory perception;GO:0007186|G-protein coupled receptor signaling pathway;	GO:0016021|integral component of membrane;GO:0005886|plasma membrane;	GO:0004930|G-protein coupled receptor activity;GO:0004984|olfactory receptor activity;GO:0004888|transmembrane signaling receptor activity;	K04257	OLFR; olfactory receptor
Novel_237	ENSOARG00000005625	yes	no	yes	chr24:8485907-8665389:-	gi|966002536|ref|XP_014959561.1|	7095	0	PREDICTED: LOW QUALITY PROTEIN: glutamate receptor ionotropic, NMDA 2A [Ovis aries]	gi|966002535|ref|XM_015104075.1|	3969	0	PREDICTED: Ovis aries glutamate receptor, ionotropic, N-methyl D-aspartate 2A (GRIN2A), transcript variant X1, mRNA	P35436	2618	0	Glutamate receptor ionotropic, NMDA 2A	.	.	.	.	pfam10565	NMDAR2_C	N-methyl D-aspartate receptor 2B3 C-terminus. This domain is found at the C-terminus of many NMDA-receptor proteins, many of which also carry the Ligated ion-channel family pfam00060 further upstream as well as the ANF_receptor family pfam01094. This region is predicted to be a large extra-cellular domain of the NMDA receptor proteins, being highly hydrophilic, and is thought to be integrally inv…	GO:0006816|calcium ion transport;GO:0007268|synaptic transmission;GO:0033058|directional locomotion;GO:0042417|dopamine metabolic process;GO:0060079|excitatory postsynaptic potential;GO:0007612|learning;GO:0007611|learning or memory;GO:0040011|locomotion;GO:0007626|locomotory behavior;GO:0060291|long-term synaptic potentiation;GO:0007613|memory;GO:0050804|modulation of synaptic transmission;GO:00…	GO:0030054|cell junction;GO:0009986|cell surface;GO:0043197|dendritic spine;GO:0005783|endoplasmic reticulum;GO:0016020|membrane;GO:0043005|neuron projection;GO:0017146|NMDA selective glutamate receptor complex;GO:0014069|postsynaptic density;GO:0045211|postsynaptic membrane;GO:0042734|presynaptic membrane;GO:0045202|synapse;GO:0008021|synaptic vesicle;	GO:0005262|calcium channel activity;GO:0005261|cation channel activity;GO:0005234|extracellular-glutamate-gated ion channel activity;GO:0004972|NMDA glutamate receptor activity;GO:0008270|zinc ion binding;	K05209	GRIN2A; glutamate receptor ionotropic, NMDA 2A
Novel_401	ENSOARG00000005855	yes	no	yes	chr21:14540184-14546668:+	gi|426252231|ref|XP_004019818.1|	1235	8e-152	PREDICTED: heat shock cognate 71 kDa protein-like, partial [Ovis aries]	gi|850493339|gb|CP011906.1|	2961	0	Ovis canadensis canadensis isolate 43U chromosome 21 sequence	Q5NVM9	474	2e-146	Heat shock cognate 71 kDa protein	YER103w	339	2e-99	COG0443	pfam00012	HSP70	Hsp70 protein. Hsp70 chaperones help to fold many proteins. Hsp70 assisted folding involves repeated cycles of substrate binding and release. Hsp70 activity is ATP dependent. Hsp70 proteins are made up of two regions: the amino terminus is the ATPase domain and the carboxyl terminus is the substrate binding region.	GO:0006397|mRNA processing;GO:0045892|negative regulation of transcription, DNA-templated;GO:0008380|RNA splicing;	GO:0030529|ribonucleoprotein complex;GO:0042470|melanosome;GO:0005730|nucleolus;GO:0005634|nucleus;GO:0005886|plasma membrane;GO:0000974|Prp19 complex;GO:0005681|spliceosomal complex;	GO:0005524|ATP binding;	.	.
Novel_327	ENSOARG00000012235	yes	no	yes	chr11:55638568-55654919:-	gi|426238490|ref|XP_004013186.1|	1607	0	PREDICTED: Na(+)/H(+) exchange regulatory cofactor NHE-RF1 [Ovis aries]	gi|965961824|ref|XM_004013137.3|	1107	0	PREDICTED: Ovis aries solute carrier family 9, subfamily A (NHE3, cation proton antiporter 3), member 3 regulator 1 (SLC9A3R1), mRNA	Q3SZK8	608	0	Na(+)/H(+) exchange regulatory cofactor NHE-RF1	.	.	.	.	pfam09007	EBP50_C-term	EBP50, C-terminal. This C terminal domain allows interaction of EBP50 with FERM (four-point one ERM) domains, resulting in the activation of Ezrin-radixin-moesin (ERM), with subsequent cytoskeletal modulation and cellular growth control.	GO:0030036|actin cytoskeleton organization;GO:0007191|adenylate cyclase-activating dopamine receptor signaling pathway;GO:0060088|auditory receptor cell stereocilium organization;GO:0032782|bile acid secretion;GO:0019933|cAMP-mediated signaling;GO:0030643|cellular phosphate ion homeostasis;GO:0045198|establishment of epithelial cell apical/basal polarity;GO:0051683|establishment of Golgi localiza…	GO:0016324|apical plasma membrane;GO:0031526|brush border membrane;GO:0071944|cell periphery;GO:0005813|centrosome;GO:0005737|cytoplasm;GO:0012505|endomembrane system;GO:0070062|extracellular exosome;GO:0030175|filopodium;GO:0043231|intracellular membrane-bounded organelle;GO:0016020|membrane;GO:0005902|microvillus;GO:0031528|microvillus membrane;GO:0048471|perinuclear region of cytoplasm;GO:0001…	GO:0017081|chloride channel regulator activity;	K13365	SLC9A3R1, NHERF1; Na(+)/H(+) exchange regulatory cofactor NHE-RF1
Novel_327	ENSOARG00000010180	yes	no	yes	chr20:7863918-7917318:+	gi|296474548|tpg|DAA16663.1|	12495	0	TPA: inositol 1,4,5-trisphosphate receptor type 3 [Bos taurus]	gi|965792250|ref|XM_012112156.2|	3577	0	PREDICTED: Ovis aries musimon inositol 1,4,5-trisphosphate receptor type 3 (LOC101118392), mRNA	Q8WN95	4766	0	Inositol 1,4,5-trisphosphate receptor type 3	.	.	.	.	pfam08709	Ins145_P3_rec	Inositol 1,4,5-trisphosphate/ryanodine receptor. This domain corresponds to the ligand binding region on inositol 1,4,5-trisphosphate receptor, and the N terminal region of the ryanodine receptor. Both receptors are involved in Ca2+ release. They can couple to the activation of neurotransmitter-gated receptors and voltage-gated Ca2+ channels on the plasma membrane, thus allowing the endoplasmic r…	GO:0006816|calcium ion transport;GO:0060402|calcium ion transport into cytosol;GO:0051209|release of sequestered calcium ion into cytosol;	GO:0005789|endoplasmic reticulum membrane;GO:0016021|integral component of membrane;GO:0005886|plasma membrane;GO:0005791|rough endoplasmic reticulum;GO:0016529|sarcoplasmic reticulum;GO:0030141|secretory granule;GO:0030667|secretory granule membrane;GO:0030658|transport vesicle membrane;	GO:0005509|calcium ion binding;GO:0015278|calcium-release channel activity;GO:0070679|inositol 1,4,5 trisphosphate binding;GO:0005220|inositol 1,4,5-trisphosphate-sensitive calcium-release channel activity;GO:0035091|phosphatidylinositol binding;	K04960	ITPR3; inositol 1,4,5-triphosphate receptor type 3
Novel_261	ENSOARG00000006996	yes	no	yes	chr19:52560400-52569198:+	gi|926721031|ref|XP_005696080.2|	996	3e-122	PREDICTED: myosin light chain 3 [Capra hircus]	gi|850492351|gb|CP011904.1|	1526	0	Ovis canadensis canadensis isolate 43U chromosome 19 sequence	P85100	326	2e-101	Myosin light chain 3	SPAC3A12.14	107	4e-25	COG5126	pfam13499	EF-hand_7	EF-hand domain pair.	GO:0060048|cardiac muscle contraction;GO:0006942|regulation of striated muscle contraction;GO:0002026|regulation of the force of heart contraction;GO:0055010|ventricular cardiac muscle tissue morphogenesis;	GO:0031672|A band;GO:0031674|I band;GO:0016459|myosin complex;	GO:0005509|calcium ion binding;	K12749	MYL3; myosin light chain 3
Novel_237	ENSOARG00000002738	yes	no	yes	chr12:40533385-40657651:+	gi|556743871|ref|XP_005967438.1|	12701	0	PREDICTED: serine/threonine-protein kinase mTOR [Pantholops hodgsonii]	gi|224451144|ref|NM_001145455.1|	7545	0	Ovis aries mechanistic target of rapamycin (serine/threonine kinase) (MTOR), mRNA	P42345	4863	0	Serine/threonine-protein kinase mTOR	SPBC30D10.10c	939	0	COG5032	pfam02259	FAT	FAT domain. The FAT domain is named after FRAP, ATM and TRRAP.	GO:0006207|'de novo' pyrimidine nucleobase biosynthetic process;GO:0007420|brain development;GO:0055013|cardiac muscle cell development;GO:0060048|cardiac muscle contraction;GO:0007569|cell aging;GO:0007050|cell cycle arrest;GO:0016049|cell growth;GO:0071456|cellular response to hypoxia;GO:0031669|cellular response to nutrient levels;GO:0006281|DNA repair;GO:0006112|energy reserve metabolic proce…	GO:0005737|cytoplasm;GO:0005829|cytosol;GO:0030425|dendrite;GO:0012505|endomembrane system;GO:0005789|endoplasmic reticulum membrane;GO:0000139|Golgi membrane;GO:0005765|lysosomal membrane;GO:0005764|lysosome;GO:0016020|membrane;GO:0005741|mitochondrial outer membrane;GO:0043025|neuronal cell body;GO:0005654|nucleoplasm;GO:0005634|nucleus;GO:0005942|phosphatidylinositol 3-kinase complex;GO:001660…	GO:0005524|ATP binding;GO:0016301|kinase activity;GO:0051219|phosphoprotein binding;GO:0004672|protein kinase activity;GO:0004674|protein serine/threonine kinase activity;GO:0043022|ribosome binding;GO:0001030|RNA polymerase III type 1 promoter DNA binding;GO:0001031|RNA polymerase III type 2 promoter DNA binding;GO:0001032|RNA polymerase III type 3 promoter DNA binding;GO:0001156|TFIIIC-class tr…	K07203	FRAP; FKBP12-rapamycin complex-associated protein
Novel_327	ENSOARG00000002519	yes	no	yes	chr3:1785569-1791423:+	gi|594077792|ref|XP_006062609.1|	822	8e-104	PREDICTED: NADPH-dependent diflavin oxidoreductase 1 isoform X4 [Bubalus bubalis]	gi|965899006|ref|XM_012161073.2|	333	1e-172	PREDICTED: Ovis aries musimon NADPH dependent diflavin oxidoreductase 1 (NDOR1), transcript variant X4, mRNA	Q1JPJ0	174	3e-49	NADPH-dependent diflavin oxidoreductase 1	ECU05g0240	72.4	6e-14	COG0369	pfam00667	FAD_binding_1	FAD binding domain. This domain is found in sulfite reductase, NADPH cytochrome P450 reductase, Nitric oxide synthase and methionine synthase reductase.	GO:0008219|cell death;GO:0036245|cellular response to menadione;GO:0016226|iron-sulfur cluster assembly;	GO:0005829|cytosol;GO:0048471|perinuclear region of cytoplasm;	GO:0050660|flavin adenine dinucleotide binding;GO:0010181|FMN binding;GO:0050661|NADP binding;GO:0003958|NADPH-hemoprotein reductase activity;	.	.
Novel_327	ENSOARG00000007144	yes	no	yes	chr5:59215580-59255456:+	gi|803216864|ref|XP_011968792.1|	4093	0	PREDICTED: treacle protein isoform X3 [Ovis aries musimon]	gi|742166888|ref|XM_010850567.1|	3888	0	PREDICTED: Bison bison bison Treacher Collins-Franceschetti syndrome 1 (TCOF1), transcript variant X1, mRNA	Q13428	82.4	5e-14	Treacle protein	.	.	.	.	pfam03546	Treacle	Treacher Collins syndrome protein Treacle.	GO:0001501|skeletal system development;	GO:0005737|cytoplasm;GO:0005730|nucleolus;GO:0005634|nucleus;	GO:0044822|poly(A) RNA binding;GO:0005215|transporter activity;	K14562	TCOF1; Treacher Collins syndrome protein
Novel_261	ENSOARG00000010856	yes	no	yes	chr3:163311145-163331217:+	gi|2231380|gb|AAC52012.1|	541	6e-88	unknown [Homo sapiens]	gi|850480667|gb|CP011888.1|	3596	0	Ovis canadensis canadensis isolate 43U chromosome 3 sequence	A6QPH1	260	1e-77	Partner of Y14 and mago	.	.	.	.	pfam01359	Transposase_1	Transposase (partial DDE domain). This family includes the mariner transposase.	GO:1903259|exon-exon junction complex disassembly;GO:0000184|nuclear-transcribed mRNA catabolic process, nonsense-mediated decay;GO:0045727|positive regulation of translation;	GO:0005737|cytoplasm;GO:0035145|exon-exon junction complex;GO:0005730|nucleolus;GO:0005654|nucleoplasm;	GO:0044822|poly(A) RNA binding;GO:0043022|ribosome binding;	K14294	WIBG, PYM; partner of Y14 and mago
Novel_237	ENSOARG00000011960	yes	no	yes	chr14:54310017-54317139:+	gi|965971649|ref|XP_014955749.1|	2545	0	PREDICTED: LOW QUALITY PROTEIN: sphingosine kinase 2 isoform X1 [Ovis aries]	gi|965824777|ref|XM_012127875.2|	2031	0	PREDICTED: Ovis aries musimon sphingosine kinase 2 (SPHK2), transcript variant X4, mRNA	Q9NRA0	865	0	Sphingosine kinase 2	SPAC4A8.07c	114	5e-26	COG1597	pfam00781	DAGK_cat	Diacylglycerol kinase catalytic domain. Diacylglycerol (DAG) is a second messenger that acts as a protein kinase C activator. The catalytic domain is assumed from the finding of bacterial homologues. YegS is the Escherichia coli protein in this family whose crystal structure reveals an active site in the inter-domain cleft formed by four conserved sequence motifs, revealing a novel metal-binding …	GO:0001568|blood vessel development;GO:0007420|brain development;GO:0008283|cell proliferation;GO:0007565|female pregnancy;GO:0043066|negative regulation of apoptotic process;GO:0008284|positive regulation of cell proliferation;GO:0006669|sphinganine-1-phosphate biosynthetic process;GO:0030148|sphingolipid biosynthetic process;GO:0046512|sphingosine biosynthetic process;	GO:0005829|cytosol;GO:0005765|lysosomal membrane;GO:0016020|membrane;	GO:0005524|ATP binding;GO:0017050|D-erythro-sphingosine kinase activity;GO:0017016|Ras GTPase binding;GO:0008481|sphinganine kinase activity;GO:0038036|sphingosine-1-phosphate receptor activity;	K04718	SPHK; sphingosine kinase [EC:2.7.1.91]
Novel_401	ENSOARG00000011525	no	yes	yes	chr12:19239657-19613942:+	gi|803127250|ref|XP_012042429.1|	1852	0	PREDICTED: spermatogenesis-associated protein 17 [Ovis aries]	gi|850487286|gb|CP011897.1|	3164	0	Ovis canadensis canadensis isolate 43U chromosome 12 sequence	Q96L03	596	0	Spermatogenesis-associated protein 17	.	.	.	.	pfam00612	IQ	IQ calmodulin-binding motif. Calmodulin-binding motif.	.	GO:0005737|cytoplasm;	.	.	.
Novel_261	ENSOARG00000003729	yes	no	yes	chr5:56281739-56342728:-	gi|528957255|ref|XP_005209648.1|	3674	0	PREDICTED: janus kinase and microtubule-interacting protein 2 isoform X2 [Bos taurus]	gi|965938876|ref|XM_004008935.3|	2630	0	PREDICTED: Ovis aries janus kinase and microtubule interacting protein 2 (JAKMIP2), transcript variant X1, mRNA	Q96AA8	1417	0	Janus kinase and microtubule-interacting protein 2	.	.	.	.	pfam02463	SMC_N	RecF/RecN/SMC N terminal domain. This domain is found at the N terminus of SMC proteins. The SMC (structural maintenance of chromosomes) superfamily proteins have ATP-binding domains at the N- and C-termini, and two extended coiled-coil domains separated by a hinge in the middle. The eukaryotic SMC proteins form two kind of heterodimers: the SMC1/SMC3 and the SMC2/SMC4 types. These heterodimers c…	.	GO:0005794|Golgi apparatus;	.	.	.
Novel_237	ENSOARG00000011007	yes	no	yes	chr20:19980092-20000505:-	gi|426250383|ref|XP_004018916.1|	2398	0	PREDICTED: platelet-activating factor acetylhydrolase isoform X1 [Ovis aries]	gi|965992762|ref|XM_004018867.3|	1335	0	PREDICTED: Ovis aries phospholipase A2 group VII (PLA2G7), transcript variant X1, mRNA	Q28017	881	0	Platelet-activating factor acetylhydrolase	.	.	.	.	pfam03403	PAF-AH_p_II	Platelet-activating factor acetylhydrolase, isoform II. Platelet-activating factor acetylhydrolase (PAF-AH) is a subfamily of phospholipases A2, responsible for inactivation of platelet-activating factor through cleavage of an acetyl group. Three known PAF-AHs are the brain heterotrimeric PAF-AH Ib, whose catalytic beta and gamma subunits are aligned in pfam02266, the extracellular, plasma PAF-AH…	GO:0016042|lipid catabolic process;	GO:0005615|extracellular space;	GO:0003847|1-alkyl-2-acetylglycerophosphocholine esterase activity;	.	.
Novel_327	ENSOARG00000006515	yes	no	yes	chr10:84344246-84506524:+	gi|965954790|ref|XP_014953499.1|	2347	0	PREDICTED: LOW QUALITY PROTEIN: collagen alpha-2(IV) chain isoform X1 [Ovis aries]	gi|965807504|ref|XM_012119467.2|	3031	0	PREDICTED: Ovis aries musimon collagen alpha-2(IV) chain (LOC101115805), transcript variant X3, mRNA	P08122	55.8	4e-06	Collagen alpha-2(IV) chain	.	.	.	.	pfam01413	C4	C-terminal tandem repeated domain in type 4 procollagen. Duplicated domain in C-terminus of type 4 collagens. Mutations in alpha-5 collagen IV are associated with X-linked Alport syndrome.	GO:0001525|angiogenesis;GO:0071560|cellular response to transforming growth factor beta stimulus;GO:0038063|collagen-activated tyrosine kinase receptor signaling pathway;GO:0035987|endodermal cell differentiation;GO:0030198|extracellular matrix organization;GO:0016525|negative regulation of angiogenesis;GO:0006351|transcription, DNA-templated;	GO:0005604|basement membrane;GO:0005587|collagen type IV trimer;GO:0070062|extracellular exosome;GO:0031012|extracellular matrix;GO:0005576|extracellular region;GO:0043231|intracellular membrane-bounded organelle;	GO:0005201|extracellular matrix structural constituent;	K06237	COL4A; collagen, type IV, alpha
Novel_237	ENSOARG00000001033	yes	no	yes	chr5:50108032-50121752:-	gi|426229760|ref|XP_004008951.1|	2594	0	PREDICTED: F-BAR and double SH3 domains protein 1 isoform X1 [Ovis aries]	gi|965938711|ref|XM_004008902.3|	4288	0	PREDICTED: Ovis aries FCH and double SH3 domains 1 (FCHSD1), transcript variant X1, mRNA	Q86WN1	915	0	F-BAR and double SH3 domains protein 1	.	.	.	.	pfam00611	FCH	Fes/CIP4, and EFC/F-BAR homology domain. Alignment extended from. Highly alpha-helical. The cytosolic endocytic adaptor proteins in fungi carry this domain at the N-terminus; several of these have been referred to as muniscin proteins. These N-terminal BAR, N-BAR, and EFC/F-BAR domains are found in proteins that regulate membrane trafficking events by inducing membrane tubulation. The domain dime…	GO:0007274|neuromuscular synaptic transmission;GO:0030833|regulation of actin filament polymerization;	GO:0031594|neuromuscular junction;GO:0055037|recycling endosome;	.	.	.
Novel_237	ENSOARG00000007690	yes	no	yes	chr2:23653982-23655267:+	gi|426219803|ref|XP_004004107.1|	1831	0	PREDICTED: sphingosine 1-phosphate receptor 3 [Ovis aries]	gi|965919661|ref|XM_004004058.3|	1119	0	PREDICTED: Ovis aries sphingosine-1-phosphate receptor 3 (S1PR3), mRNA	Q99500	627	0	Sphingosine 1-phosphate receptor 3	.	.	.	.	pfam00001	7tm_1	7 transmembrane receptor (rhodopsin family). This family contains, amongst other G-protein-coupled receptors (GCPRs), members of the opsin family, which have been considered to be typical members of the rhodopsin superfamily. They share several motifs, mainly the seven transmembrane helices, GCPRs of the rhodopsin superfamily. All opsins bind a chromophore, such as 11-cis-retinal. The function of…	GO:0007193|adenylate cyclase-inhibiting G-protein coupled receptor signaling pathway;GO:0009653|anatomical structure morphogenesis;GO:0001816|cytokine production;GO:0007186|G-protein coupled receptor signaling pathway;GO:0006954|inflammatory response;GO:1903141|negative regulation of establishment of endothelial barrier;GO:0007219|Notch signaling pathway;GO:0008284|positive regulation of cell pro…	GO:0005887|integral component of plasma membrane;GO:0005886|plasma membrane;	GO:0004930|G-protein coupled receptor activity;GO:0005178|integrin binding;GO:0008289|lipid binding;GO:0038036|sphingosine-1-phosphate receptor activity;	K04290	S1PR3, EDG3; sphingosine 1-phosphate receptor 3
Novel_401	ENSOARG00000017428	yes	no	yes	chr18:19381278-19382132:-	gi|803178014|ref|XP_011953842.1|	1339	0	PREDICTED: myeloid-associated differentiation marker-like [Ovis aries]	gi|965984862|ref|XM_012098452.2|	855	0	PREDICTED: Ovis aries myeloid-associated differentiation marker-like (LOC101122633), mRNA	Q96S97	335	1e-112	Myeloid-associated differentiation marker	.	.	.	.	pfam01284	MARVEL	Membrane-associating domain. MARVEL domain-containing proteins are often found in lipid-associating proteins - such as Occludin and MAL family proteins. It may be part of the machinery of membrane apposition events, such as transport vesicle biogenesis.	GO:0061028|establishment of endothelial barrier;GO:0031579|membrane raft organization;GO:0030837|negative regulation of actin filament polymerization;GO:0010629|negative regulation of gene expression;GO:0034115|negative regulation of heterotypic cell-cell adhesion;GO:0090038|negative regulation of protein kinase C signaling;GO:0001933|negative regulation of protein phosphorylation;GO:0030335|posi…	GO:0005911|cell-cell junction;GO:0030864|cortical actin cytoskeleton;GO:0070062|extracellular exosome;GO:0016021|integral component of membrane;GO:0045121|membrane raft;GO:0005886|plasma membrane;GO:0001726|ruffle;	.	.	.
Novel_327	ENSOARG00000004711	yes	no	yes	chrJH924710.1:22126-24964:-	gi|742158306|ref|XP_010846505.1|	1053	8e-141	PREDICTED: LOW QUALITY PROTEIN: tripartite motif-containing protein 26-like [Bison bison bison]	gi|742158305|ref|XM_010848203.1|	556	0	PREDICTED: Bison bison bison tripartite motif-containing protein 26-like (LOC104994575), mRNA	Q12899	157	2e-42	Tripartite motif-containing protein 26	.	.	.	.	pfam00622	SPRY	SPRY domain. SPRY Domain is named from SPla and the RYanodine Receptor. Domain of unknown function. Distant homologues are domains in butyrophilin/marenostrin/pyrin homologues.	GO:0045087|innate immune response;GO:0060333|interferon-gamma-mediated signaling pathway;GO:0046597|negative regulation of viral entry into host cell;GO:1902187|negative regulation of viral release from host cell;GO:0051091|positive regulation of sequence-specific DNA binding transcription factor activity;	GO:0005829|cytosol;	GO:0003677|DNA binding;GO:0046872|metal ion binding;GO:0008270|zinc ion binding;	K12008	TRIM26; tripartite motif-containing protein 26
Novel_401	ENSOARG00000020011	yes	no	yes	chr7:27826667-28023677:-	gi|426232942|ref|XP_004010477.1|	1309	1e-163	PREDICTED: diphthine--ammonia ligase isoform X1 [Ovis aries]	gi|850484816|gb|CP011892.1|	4453	0	Ovis canadensis canadensis isolate 43U chromosome 7 sequence	Q2HJF5	217	3e-69	Diphthine--ammonia ligase	SPBC577.12_1	245	8e-71	COG2102	pfam01902	ATP_bind_4	ATP-binding region. This family of proteins probably binds ATP. This domain is about 200 amino acids long with a strongly conserved motif SGGKD at the N terminus.In some members of this family this domain is associated with pfam01042.	GO:0017183|peptidyl-diphthamide biosynthetic process from peptidyl-histidine;GO:1903955|positive regulation of protein targeting to mitochondrion;GO:0031647|regulation of protein stability;	GO:0005730|nucleolus;	GO:0005524|ATP binding;GO:0017178|diphthine-ammonia ligase activity;	K06927	DPH6; diphthine-ammonia ligase [EC:6.3.1.14]
Novel_327	ENSOARG00000009860	yes	no	yes	chr1:39058978-39250720:+	gi|802980956|ref|XP_012021952.1|	4770	0	PREDICTED: inactive tyrosine-protein kinase transmembrane receptor ROR1 isoform X1 [Ovis aries]	gi|802980955|ref|XM_012166562.1|	2841	0	PREDICTED: Ovis aries receptor tyrosine kinase-like orphan receptor 1 (ROR1), transcript variant X1, mRNA	Q01973	1519	0	Inactive tyrosine-protein kinase transmembrane receptor ROR1	L138452_1	90.1	4e-18	COG0515	pfam07714	Pkinase_Tyr	Protein tyrosine kinase.	GO:0007169|transmembrane receptor protein tyrosine kinase signaling pathway;	GO:0005737|cytoplasm;GO:0005887|integral component of plasma membrane;GO:0005886|plasma membrane;GO:0043235|receptor complex;	GO:0005524|ATP binding;GO:0004714|transmembrane receptor protein tyrosine kinase activity;GO:0017147|Wnt-protein binding;	K05122	ROR1, NTRKR1; receptor tyrosine kinase-like orphan receptor 1 [EC:2.7.10.1]
Novel_261	ENSOARG00000003084	yes	no	yes	chr21:41355304-41421234:+	gi|803224219|ref|XP_011972404.1|	5015	0	PREDICTED: reticulon-3 isoform X2 [Ovis aries musimon]	gi|965802341|ref|XM_012117014.2|	5065	0	PREDICTED: Ovis aries musimon reticulon 3 (RTN3), transcript variant X2, mRNA	O95197	1349	0	Reticulon-3	.	.	.	.	pfam02453	Reticulon	Reticulon. Reticulon, also know as neuroendocrine-specific protein (NSP), is a protein of unknown function which associates with the endoplasmic reticulum. This family represents the C-terminal domain of the three reticulon isoforms and their homologues.	GO:0006915|apoptotic process;GO:0007268|synaptic transmission;GO:0071787|endoplasmic reticulum tubular network assembly;GO:0071786|endoplasmic reticulum tubular network organization;GO:0016192|vesicle-mediated transport;GO:0016032|viral process;	GO:0012505|endomembrane system;GO:0005783|endoplasmic reticulum;GO:0005789|endoplasmic reticulum membrane;GO:0070062|extracellular exosome;GO:0005615|extracellular space;GO:0000139|Golgi membrane;GO:0016021|integral component of membrane;GO:0005886|plasma membrane;	.	.	.
Novel_206	ENSOARG00000007626	yes	no	yes	chr11:7502959-7514463:+	gi|440913362|gb|ELR62822.1|	3187	0	A-kinase anchor protein 1, mitochondrial, partial [Bos mutus]	gi|965897533|ref|XM_012160458.2|	1751	0	PREDICTED: Ovis aries musimon A-kinase anchoring protein 1 (AKAP1), transcript variant X5, mRNA	Q92667	127	5e-29	A-kinase anchor protein 1, mitochondrial	.	.	.	.	pfam00567	TUDOR	Tudor domain.	GO:0007596|blood coagulation;GO:0010738|regulation of protein kinase A signaling;	GO:0005829|cytosol;GO:0016021|integral component of membrane;GO:0016020|membrane;GO:0005741|mitochondrial outer membrane;GO:0005739|mitochondrion;	GO:0044822|poly(A) RNA binding;GO:0034237|protein kinase A regulatory subunit binding;GO:0003723|RNA binding;	K16518	AKAP1; A-kinase anchor protein 1, mitochondrial
Novel_449	ENSOARG00000010837	yes	yes	yes	chr20:38361051-38390210:+	gi|803189120|ref|XP_011956627.1|	1281	2e-161	PREDICTED: thiopurine S-methyltransferase [Ovis aries]	gi|850492819|gb|CP011905.1|	3400	0	Ovis canadensis canadensis isolate 43U chromosome 20 sequence	Q17QQ2	478	2e-155	Thiopurine S-methyltransferase	.	.	.	.	pfam05724	TPMT	Thiopurine S-methyltransferase (TPMT). This family consists of thiopurine S-methyltransferase proteins from both eukaryotes and prokaryotes. Thiopurine S-methyltransferase (TPMT) is a cytosolic enzyme that catalyses S-methylation of aromatic and heterocyclic sulfhydryl compounds, including anticancer and immunosuppressive thiopurines.	GO:0006139|nucleobase-containing compound metabolic process;	GO:0005737|cytoplasm;GO:0070062|extracellular exosome;	GO:0008119|thiopurine S-methyltransferase activity;	K00569	TPMT, tpmT; thiopurine S-methyltransferase [EC:2.1.1.67]
Novel_237	ENSOARG00000004360	yes	no	yes	chr3:2979687-3001287:+	gi|965923435|ref|XP_014949314.1|	2392	0	PREDICTED: snRNA-activating protein complex subunit 4 isoform X1 [Ovis aries]	gi|965923434|ref|XM_015093828.1|	1731	0	PREDICTED: Ovis aries small nuclear RNA activating complex polypeptide 4 (SNAPC4), transcript variant X1, mRNA	Q5SXM2	182	5e-45	snRNA-activating protein complex subunit 4	YKR099w	76.6	4e-13	COG5147	pfam00249	Myb_DNA-binding	Myb-like DNA-binding domain. This family contains the DNA binding domains from Myb proteins, as well as the SANT domain family.	GO:0030154|cell differentiation;GO:0006357|regulation of transcription from RNA polymerase II promoter;GO:0009301|snRNA transcription;GO:0042795|snRNA transcription from RNA polymerase II promoter;GO:0042796|snRNA transcription from RNA polymerase III promoter;GO:0006366|transcription from RNA polymerase II promoter;GO:0006383|transcription from RNA polymerase III promoter;	GO:0005654|nucleoplasm;GO:0005634|nucleus;GO:0019185|snRNA-activating protein complex;	GO:0003677|DNA binding;GO:0000981|RNA polymerase II transcription factor activity, sequence-specific DNA binding;GO:0043565|sequence-specific DNA binding;GO:0001135|transcription factor activity, RNA polymerase II transcription factor recruiting;GO:0003700|transcription factor activity, sequence-specific DNA binding;GO:0044212|transcription regulatory region DNA binding;	K09453	SNAPC4; snRNA-activating protein complex subunit 4
Novel_327	ENSOARG00000008707	yes	no	yes	chr5:16922626-16924761:+	gi|942095120|ref|XP_014338163.1|	2333	0	PREDICTED: LOW QUALITY PROTEIN: TIR domain-containing adapter molecule 1 [Bos mutus]	gi|965936663|ref|XM_004023497.3|	1082	0	PREDICTED: Ovis aries toll-like receptor adaptor molecule 1 (TICAM1), transcript variant X1, mRNA	Q8IUC6	693	0	TIR domain-containing adapter molecule 1	.	.	.	.	pfam12721	RHIM	RIP homotypic interaction motif. RIP proteins are receptor-interacting serine/threonine-protein kinases or cell death proteins. This interacting domain is involved in virus recognition. The RHIM domain is necessary for the recruitment of RIP and RIP3 by the IFN-inducible protein DNA-dependent activator of IRFs (DAI), also known as DLM-1 or Z-DNA binding protein (ZBP1). Both the RIP kinases contri…	GO:0097190|apoptotic signaling pathway;GO:0071222|cellular response to lipopolysaccharide;GO:0051607|defense response to virus;GO:0007249|I-kappaB kinase/NF-kappaB signaling;GO:0006954|inflammatory response;GO:0045087|innate immune response;GO:0031663|lipopolysaccharide-mediated signaling pathway;GO:0002281|macrophage activation involved in immune response;GO:0002756|MyD88-independent toll-like r…	GO:0005776|autophagosome;GO:0031410|cytoplasmic vesicle;GO:0005829|cytosol;GO:0010008|endosome membrane;GO:0097342|ripoptosome;	GO:0019901|protein kinase binding;GO:0004871|signal transducer activity;	K05842	TRIF; toll-like receptor adapter molecule 1
Novel_237	ENSOARG00000010779	yes	no	yes	chr24:26729451-26731004:-	gi|966003471|ref|XP_014959657.1|	2459	0	PREDICTED: zinc finger protein 768 isoform X1 [Ovis aries]	gi|966003470|ref|XM_015104171.1|	1554	0	PREDICTED: Ovis aries zinc finger protein 768 (ZNF768), transcript variant X1, mRNA	Q9H5H4	889	0	Zinc finger protein 768	.	.	.	.	pfam13465	zf-H2C2_2	Zinc-finger double domain.	GO:0006355|regulation of transcription, DNA-templated;GO:0006366|transcription from RNA polymerase II promoter;	GO:0005665|DNA-directed RNA polymerase II, core complex;	GO:0003677|DNA binding;GO:0046872|metal ion binding;GO:0044822|poly(A) RNA binding;	K09228	KRAB; KRAB domain-containing zinc finger protein
Novel_237	ENSOARG00000010775	yes	no	yes	chr21:44509908-44517712:+	gi|803225018|ref|XP_011972816.1|	2864	0	PREDICTED: protein phosphatase Slingshot homolog 3 isoform X4 [Ovis aries musimon]	gi|965996752|ref|XM_015103209.1|	1889	0	PREDICTED: Ovis aries slingshot protein phosphatase 3 (SSH3), transcript variant X1, mRNA	Q5XIS1	912	0	Protein phosphatase Slingshot homolog 3	SPBC17A3.06	78.6	6e-15	COG2453	pfam00782	DSPc	Dual specificity phosphatase, catalytic domain. Ser/Thr and Tyr protein phosphatases. The enzyme's tertiary fold is highly similar to that of tyrosine-specific phosphatases, except for a "recognition" region.	GO:0008064|regulation of actin polymerization or depolymerization;GO:0050770|regulation of axonogenesis;GO:0010591|regulation of lamellipodium assembly;	GO:0005737|cytoplasm;GO:0005856|cytoskeleton;GO:0005634|nucleus;	GO:0003779|actin binding;GO:0003677|DNA binding;GO:0004725|protein tyrosine phosphatase activity;GO:0008138|protein tyrosine/serine/threonine phosphatase activity;	K05766	SSH; protein phosphatase slingshot [EC:3.1.3.16 3.1.3.48]
Novel_237	ENSOARG00000008532	yes	no	yes	chr8:19187285-19277396:+	gi|426234459|ref|XP_004011213.1|	5438	0	PREDICTED: DNA helicase MCM9 [Ovis aries]	gi|803097440|ref|XM_012182514.1|	5944	0	PREDICTED: Ovis aries minichromosome maintenance 9 homologous recombination repair factor (MCM9), transcript variant X1, mRNA	F1N2W9	1974	0	DNA helicase MCM9	SSO0774	314	5e-90	COG1241	pfam00493	MCM	MCM2/3/5 family.	GO:0006974|cellular response to DNA damage stimulus;GO:0000724|double-strand break repair via homologous recombination;GO:0007292|female gamete generation;GO:0007276|gamete generation;	GO:0097362|MCM8-MCM9 complex;GO:0005634|nucleus;	GO:0005524|ATP binding;GO:0003677|DNA binding;GO:0004386|helicase activity;	K10738	MCM9; DNA helicase MCM9 [EC:3.6.4.12]
Novel_237	ENSOARG00000008530	yes	no	yes	chr5:16805816-16842579:-	gi|965934776|ref|XP_012034593.2|	3691	0	PREDICTED: E3 ubiquitin-protein ligase UHRF1 isoform X1 [Ovis aries]	gi|965934775|ref|XM_012179203.2|	3682	0	PREDICTED: Ovis aries ubiquitin-like with PHD and ring finger domains 1 (UHRF1), transcript variant X1, mRNA	A7E320	1362	0	E3 ubiquitin-protein ligase UHRF1	DR1533	92.4	8e-19	COG3440	pfam02182	SAD_SRA	SAD/SRA domain. The domain goes by several names including SAD, SRA and YDG. It adopts a beta barrel, modified PUA-like, fold that is widely present in eukaryotic chromatin proteins and in bacteria. Versions of this domain are known to bind hemi-methylated CpG dinucleotides and also other 5mC containing dinucleotides. The domain binds DNA by flipping out the methylated cytosine base from the DNA …	GO:0007049|cell cycle;GO:0006281|DNA repair;GO:0010390|histone monoubiquitination;GO:0016574|histone ubiquitination;GO:0010216|maintenance of DNA methylation;GO:0000122|negative regulation of transcription from RNA polymerase II promoter;GO:0051865|protein autoubiquitination;GO:0042787|protein ubiquitination involved in ubiquitin-dependent protein catabolic process;GO:0090308|regulation of methyl…	GO:0000791|euchromatin;GO:0000792|heterochromatin;GO:0000790|nuclear chromatin;GO:0005720|nuclear heterochromatin;GO:0016363|nuclear matrix;GO:0005657|replication fork;	GO:0044729|hemi-methylated DNA-binding;GO:0042393|histone binding;GO:0016874|ligase activity;GO:0035064|methylated histone binding;GO:0061630|ubiquitin protein ligase activity;GO:0004842|ubiquitin-protein transferase activity;GO:0008270|zinc ion binding;	K10638	UHRF1, NP95; E3 ubiquitin-protein ligase UHRF1 [EC:2.3.2.27]
Novel_327	ENSOARG00000011401	yes	no	yes	chr1:115469537-115521351:-	gi|548456061|ref|XP_005677155.1|	2174	0	PREDICTED: retinoic acid receptor RXR-gamma isoform X1 [Capra hircus]	gi|802996089|ref|XM_012185408.1|	1392	0	PREDICTED: Ovis aries retinoid X receptor gamma (RXRG), transcript variant X1, mRNA	Q0VC20	835	0	Retinoic acid receptor RXR-gamma	.	.	.	.	pfam00104	Hormone_recep	Ligand-binding domain of nuclear hormone receptor. This all helical domain is involved in binding the hormone in these receptors.	GO:1901522|positive regulation of transcription from RNA polymerase II promoter involved in cellular response to chemical stimulus;GO:0051289|protein homotetramerization;GO:0006351|transcription, DNA-templated;	GO:0005634|nucleus;	GO:0004886|9-cis retinoic acid receptor activity;GO:0000977|RNA polymerase II regulatory region sequence-specific DNA binding;GO:0003707|steroid hormone receptor activity;GO:0008270|zinc ion binding;	K08526	NR2B3, RXRG; retinoid X receptor gamma
Novel_262	ENSOARG00000006880	yes	no	yes	chr23:62189501-62220423:+	gi|426253897|ref|XP_004020627.1|	1896	0	PREDICTED: serpin B7 [Ovis aries]	gi|850494308|gb|CP011908.1|	2596	0	Ovis canadensis canadensis isolate 43U chromosome 23 sequence	O75635	584	0	Serpin B7	MA2246	169	7e-44	COG4826	pfam00079	Serpin	Serpin (serine protease inhibitor). Structure is a multi-domain fold containing a bundle of helices and a beta sandwich.	GO:0032967|positive regulation of collagen biosynthetic process;GO:0072126|positive regulation of glomerular mesangial cell proliferation;GO:0090362|positive regulation of platelet-derived growth factor production;GO:0032914|positive regulation of transforming growth factor beta1 production;	GO:0005737|cytoplasm;GO:0005615|extracellular space;	GO:0004867|serine-type endopeptidase inhibitor activity;	K13964	SERPINB7; serpin B7
Novel_237	ENSOARG00000004227	yes	no	yes	chr25:15389097-15444034:-	gi|926726158|ref|XP_013831041.1|	1471	0	PREDICTED: LOW QUALITY PROTEIN: coiled-coil domain-containing protein 6, partial [Capra hircus]	gi|966005085|ref|XM_015104369.1|	2994	0	PREDICTED: Ovis aries coiled-coil domain containing 6 (CCDC6), transcript variant X1, mRNA	Q16204	531	3e-177	Coiled-coil domain-containing protein 6	.	.	.	.	pfam09755	DUF2046	Uncharacterized conserved protein H4 (DUF2046). This is the conserved N-terminal 350 residues of a family of proteins of unknown function possibly containing a coiled-coil domain.	.	GO:0005737|cytoplasm;GO:0005856|cytoskeleton;	GO:0005200|structural constituent of cytoskeleton;	K09288	CCDC6, PTC; coiled-coil domain-containing protein 6
Novel_401	ENSOARG00000026359	no	yes	yes	chr11:20316027-20329051:+	gi|833496433|ref|XP_012770936.1|	426	2e-42	hypothetical protein, conserved [Babesia bigemina]	gi|850486717|gb|CP011896.1|	3334	0	Ovis canadensis canadensis isolate 43U chromosome 11 sequence	.	.	.	.	.	.	.	.	pfam15383	TMEM237	Transmembrane protein 237. This protein family is found in eukaryotes. The function of this protein is to aid the production of new cilia in ciliogenesis. Mutations in the protein cause a disease, named Joubert syndrome type 14 (JBTS14) and also affect cell signalling using the Wnt pathway. Proteins in this family are typically between 203 and 512 amino acids in length. There are two completely c…	.	.	.	.	.
Novel_327	ENSOARG00000000287	yes	no	yes	chr1:101607353-101612644:+	gi|965916229|ref|XP_014947739.1|	1614	0	PREDICTED: keratinocyte proline-rich protein isoform X1 [Ovis aries]	gi|850474981|gb|CP011886.1|	1812	0	Ovis canadensis canadensis isolate 43U chromosome 1 sequence	Q5T749	384	3e-118	Keratinocyte proline-rich protein	.	.	.	.	pfam05287	PMG	PMG protein. This family consists of several mouse anagen-specific protein mKAP13 (PMG1 and PMG2). PMG1 and 2 contain characteristic repeats reminiscent of the keratin-associated proteins (KAPs). Both genes are expressed in growing hair follicles in skin as well as in sebaceous and eccrine sweat glands. Interestingly, expression is also detected in the mammary epithelium where it is limited to th…	.	GO:0005737|cytoplasm;GO:0070062|extracellular exosome;	.	.	.
Novel_237	ENSOARG00000000842	yes	no	yes	chr11:33984299-34029602:-	gi|965956957|ref|XP_014953820.1|	12742	0	PREDICTED: LOW QUALITY PROTEIN: unconventional myosin-XV isoform X1 [Ovis aries]	gi|965956956|ref|XM_015098334.1|	7884	0	PREDICTED: Ovis aries myosin XVA (MYO15A), transcript variant X1, mRNA	Q9UKN7	68.6	2e-09	Unconventional myosin-XV	YOR326w	483	4e-139	COG5022	pfam00063	Myosin_head	Myosin head (motor domain).	GO:0042472|inner ear morphogenesis;GO:0007626|locomotory behavior;GO:0007605|sensory perception of sound;	GO:0005737|cytoplasm;GO:0070062|extracellular exosome;GO:0016459|myosin complex;GO:0032420|stereocilium;	GO:0005524|ATP binding;GO:0003774|motor activity;	K10361	MYO15; myosin XV
Novel_237	ENSOARG00000010252	yes	no	yes	chr8:27663314-27788700:+	gi|803097882|ref|XP_012038013.1|	8593	0	PREDICTED: adenylate kinase 9 [Ovis aries]	gi|965949985|ref|XM_015097349.1|	6614	0	PREDICTED: Ovis aries adenylate kinase 9 (AK9), transcript variant X2, mRNA	Q5TCS8	894	0	Adenylate kinase 9	CAC3112	71.6	2e-12	COG0563	pfam00406	ADK	Adenylate kinase.	GO:0006756|AMP phosphorylation;GO:0006757|ATP generation from ADP;GO:0061508|CDP phosphorylation;GO:0061566|CMP phosphorylation;GO:0006174|dADP phosphorylation;GO:0061565|dAMP phosphorylation;GO:0061570|dCDP phosphorylation;GO:0061567|dCMP phosphorylation;GO:0006186|dGDP phosphorylation;GO:0061568|GDP phosphorylation;GO:0015949|nucleobase-containing small molecule interconversion;GO:0061571|TDP p…	GO:0005737|cytoplasm;GO:0005829|cytosol;GO:0031965|nuclear membrane;GO:0005654|nucleoplasm;GO:0005634|nucleus;	GO:0005524|ATP binding;GO:0004550|nucleoside diphosphate kinase activity;GO:0019206|nucleoside kinase activity;GO:0050145|nucleoside phosphate kinase activity;	K18533	AK9; adenylate/nucleoside-diphosphate kinase [EC:2.7.4.3 2.7.4.6]
Novel_237	ENSOARG00000005304	yes	no	yes	chr2:826447-918784:-	gi|742159157|ref|XP_010846743.1|	3957	0	PREDICTED: LOW QUALITY PROTEIN: myelin transcription factor 1-like protein [Bison bison bison]	gi|965820963|ref|XM_012126060.2|	1079	0	PREDICTED: Ovis aries musimon myelin transcription factor 1-like (MYT1L), transcript variant X11, mRNA	P97500	62	3e-08	Myelin transcription factor 1-like protein	.	.	.	.	pfam08474	MYT1	Myelin transcription factor 1. This domain is found in the myelin transcription factor 1 (MYT1) of chordates. MYT1 contains C2HC zinc finger domains (pfam01530) and is expressed in developing neurons of the central nervous system where it is involved in the selection of neuronal precursor cells.	GO:0030154|cell differentiation;GO:0007399|nervous system development;GO:0006351|transcription, DNA-templated;	GO:0005634|nucleus;	GO:0003677|DNA binding;GO:0003700|transcription factor activity, sequence-specific DNA binding;GO:0008270|zinc ion binding;	.	.
Novel_327	ENSOARG00000003826	yes	no	yes	chr12:2372730-2391435:-	gi|803262740|ref|XP_011991060.1|	2735	0	PREDICTED: NUAK family SNF1-like kinase 2 isoform X1 [Ovis aries musimon]	gi|965962337|ref|XM_015099021.1|	1777	0	PREDICTED: Ovis aries NUAK family, SNF1-like kinase, 2 (NUAK2), transcript variant X1, mRNA	Q5R7G9	859	0	NUAK family SNF1-like kinase 2	.	.	.	.	pfam00069	Pkinase	Protein kinase domain.	GO:0030036|actin cytoskeleton organization;GO:0006915|apoptotic process;GO:0042149|cellular response to glucose starvation;GO:0043066|negative regulation of apoptotic process;GO:0006468|protein phosphorylation;	.	GO:0005524|ATP binding;GO:0000287|magnesium ion binding;GO:0004674|protein serine/threonine kinase activity;	K08800	NUAK; NUAK family, SNF1-like kinase [EC:2.7.11.1]
Novel_327	ENSOARG00000011660	yes	no	yes	chr2:52128947-52210749:-	gi|803287036|ref|XP_012003164.1|	4881	0	PREDICTED: reversion-inducing cysteine-rich protein with Kazal motifs isoform X6 [Ovis aries musimon]	gi|965920265|ref|XM_012121069.2|	2916	0	PREDICTED: Ovis aries reversion-inducing-cysteine-rich protein with kazal motifs (RECK), transcript variant X1, mRNA	O95980	1792	0	Reversion-inducing cysteine-rich protein with Kazal motifs	.	.	.	.	pfam07648	Kazal_2	Kazal-type serine protease inhibitor domain. Usually indicative of serine protease inhibitors. However, kazal-like domains are also seen in the extracellular part of agrins, which are not known to be protease inhibitors. Kazal domains often occur in tandem arrays. Small alpha+beta fold containing three disulphides.	GO:0001955|blood vessel maturation;GO:0007566|embryo implantation;GO:0035115|embryonic forelimb morphogenesis;GO:0030198|extracellular matrix organization;GO:0030336|negative regulation of cell migration;GO:1904684|negative regulation of metalloendopeptidase activity;	GO:0031225|anchored component of membrane;GO:0016020|membrane;GO:0005886|plasma membrane;	GO:0004866|endopeptidase inhibitor activity;GO:0008191|metalloendopeptidase inhibitor activity;GO:0004867|serine-type endopeptidase inhibitor activity;	K17461	RECK, ST15; reversion-inducing-cysteine-rich protein with kazal motifs
Novel_327	ENSOARG00000010136	yes	no	yes	chr22:17874074-17880955:-	gi|742089254|ref|XP_010831354.1|	1113	1e-149	PREDICTED: exosome complex component CSL4 isoform X1 [Bison bison bison]	gi|803192644|ref|XM_004020079.2|	718	0	PREDICTED: Ovis aries exosome component 1 (EXOSC1), mRNA	Q9DAA6	395	8e-140	Exosome complex component CSL4	SPCC1840.11	130	1e-36	COG1096	pfam10447	EXOSC1	Exosome component EXOSC1/CSL4. This family of proteins are components of the exosome 3'->5' exoribonuclease complex. The exosome mediates degradation of unstable mRNAs that contain AU-rich elements (AREs) within their 3' untranslated regions.	GO:0006396|RNA processing;GO:0006364|rRNA processing;	GO:0005737|cytoplasm;GO:0000178|exosome (RNase complex);GO:0000176|nuclear exosome (RNase complex);GO:0005730|nucleolus;GO:0005634|nucleus;	GO:0003723|RNA binding;	K07573	CSL4, EXOSC1; exosome complex component CSL4
Novel_237	ENSOARG00000002168	yes	no	yes	chr15:34444795-34526312:-	gi|965975573|ref|XP_014956264.1|	14305	0	PREDICTED: LOW QUALITY PROTEIN: otogelin isoform X1 [Ovis aries]	gi|965975572|ref|XM_015100778.1|	8148	0	PREDICTED: Ovis aries otogelin (OTOG), transcript variant X1, mRNA	Q6ZRI0	4767	0	Otogelin	.	.	.	.	pfam00094	VWD	von Willebrand factor type D domain. Luciferin-2-monooxygenase from Vargula hilgendorfii contains a vwd domain. Its function is unrelated but the similarity is very strong by several methods.	GO:0008344|adult locomotory behavior;GO:0046373|L-arabinose metabolic process;GO:0007605|sensory perception of sound;	GO:0016324|apical plasma membrane;GO:0005615|extracellular space;	GO:0046556|alpha-L-arabinofuranosidase activity;GO:0005198|structural molecule activity;	.	.
Novel_262	ENSOARG00000003084	yes	no	yes	chr21:41355304-41421234:+	gi|803224219|ref|XP_011972404.1|	5015	0	PREDICTED: reticulon-3 isoform X2 [Ovis aries musimon]	gi|965802341|ref|XM_012117014.2|	5065	0	PREDICTED: Ovis aries musimon reticulon 3 (RTN3), transcript variant X2, mRNA	O95197	1349	0	Reticulon-3	.	.	.	.	pfam02453	Reticulon	Reticulon. Reticulon, also know as neuroendocrine-specific protein (NSP), is a protein of unknown function which associates with the endoplasmic reticulum. This family represents the C-terminal domain of the three reticulon isoforms and their homologues.	GO:0006915|apoptotic process;GO:0007268|synaptic transmission;GO:0071787|endoplasmic reticulum tubular network assembly;GO:0071786|endoplasmic reticulum tubular network organization;GO:0016192|vesicle-mediated transport;GO:0016032|viral process;	GO:0012505|endomembrane system;GO:0005783|endoplasmic reticulum;GO:0005789|endoplasmic reticulum membrane;GO:0070062|extracellular exosome;GO:0005615|extracellular space;GO:0000139|Golgi membrane;GO:0016021|integral component of membrane;GO:0005886|plasma membrane;	.	.	.
Novel_206	ENSOARG00000003678	yes	no	yes	chr14:61752440-61759253:+	gi|803152628|ref|XP_011950268.1|	2988	0	PREDICTED: zinc finger protein OZF-like isoform X2 [Ovis aries]	gi|965970718|ref|XM_012094878.2|	1674	0	PREDICTED: Ovis aries zinc finger protein OZF-like (LOC101115059), transcript variant X2, mRNA	Q5RBQ3	374	1e-119	Zinc finger protein 549	.	.	.	.	pfam01352	KRAB	KRAB box. The KRAB domain (or Kruppel-associated box) is present in about a third of zinc finger proteins containing C2H2 fingers. The KRAB domain is found to be involved in protein-protein interactions. The KRAB domain is generally encoded by two exons. The regions coded by the two exons are known as KRAB-A and KRAB-B. The A box plays an important role in repression by binding to corepressors, w…	GO:0006355|regulation of transcription, DNA-templated;GO:0006351|transcription, DNA-templated;	GO:0005634|nucleus;	GO:0003677|DNA binding;GO:0046872|metal ion binding;	K09228	KRAB; KRAB domain-containing zinc finger protein
Novel_327	ENSOARG00000003342	yes	no	yes	chr14:34857297-34952052:+	gi|426242549|ref|XP_004015135.1|	4748	0	PREDICTED: nuclear factor of activated T-cells, cytoplasmic 3 isoform X2 [Ovis aries]	gi|982951777|ref|XM_005218707.3|	5440	0	PREDICTED: Bos taurus nuclear factor of activated T-cells, cytoplasmic, calcineurin-dependent 3 (NFATC3), transcript variant X2, mRNA	Q12968	72	7e-11	Nuclear factor of activated T-cells, cytoplasmic 3	.	.	.	.	pfam00554	RHD	Rel homology domain (RHD). Proteins containing the Rel homology domain (RHD) are eukaryotic transcription factors. The RHD is composed of two structural domains. This is the N-terminal domain that is similar to that found in P53. The C-terminal domain has an immunoglobulin-like fold (See pfam01833) that binds to DNA.	GO:0038095|Fc-epsilon receptor signaling pathway;GO:0006954|inflammatory response;GO:1902894|negative regulation of pri-miRNA transcription from RNA polymerase II promoter;GO:0045944|positive regulation of transcription from RNA polymerase II promoter;GO:0006357|regulation of transcription from RNA polymerase II promoter;GO:0006366|transcription from RNA polymerase II promoter;	GO:0005737|cytoplasm;GO:0005829|cytosol;GO:0005730|nucleolus;GO:0005654|nucleoplasm;GO:0005634|nucleus;	GO:0000978|RNA polymerase II core promoter proximal region sequence-specific DNA binding;GO:0001077|transcriptional activator activity, RNA polymerase II core promoter proximal region sequence-specific binding;GO:0001227|transcriptional repressor activity, RNA polymerase II transcription regulatory region sequence-specific binding;	K17333	NFATC3, NFAT4; nuclear factor of activated T-cells, cytoplasmic 3
Novel_327	ENSOARG00000002300	yes	no	yes	chr9:77057424-77839842:-	gi|426235790|ref|XP_004011863.1|	21042	0	PREDICTED: vacuolar protein sorting-associated protein 13B isoform X1 [Ovis aries]	gi|965952015|ref|XM_004011814.3|	12120	0	PREDICTED: Ovis aries vacuolar protein sorting 13 homolog B (yeast) (VPS13B), transcript variant X1, mRNA	Q7Z7G8	7442	0	Vacuolar protein sorting-associated protein 13B	SPBC31F10.18c	76.3	1e-12	COG5043	pfam12624	Chorein_N	N-terminal region of Chorein, a TM vesicle-mediated sorter. Although mutations in the full-length vacuolar protein sorting 13A (VPS13A) protein in vertebrates lead to the disease of chorea-acanthocytosis, the exact function of any of the regions within the protein is not yet known. This region is the proposed leucine zipper at the N-terminus. The full-length protein is a transmembrane protein wit…	GO:0015031|protein transport;	.	.	K19526	VPS13B; vacuolar protein sorting-associated protein 13B
Novel_237	ENSOARG00000009419	yes	no	yes	chr13:75343936-75465989:-	gi|965966032|ref|XP_014954997.1|	5001	0	PREDICTED: LOW QUALITY PROTEIN: protein kinase C-binding protein 1 isoform X1 [Ovis aries]	gi|965966031|ref|XM_015099511.1|	1833	0	PREDICTED: Ovis aries zinc finger, MYND-type containing 8 (ZMYND8), transcript variant X1, mRNA	Q9ULU4	1731	0	Protein kinase C-binding protein 1	SPAC1952.05	63.2	3e-09	COG5076	pfam12064	DUF3544	Domain of unknown function (DUF3544). This presumed domain is functionally uncharacterized. This domain is found in eukaryotes. This domain is typically between 198 to 216 amino acids in length. This domain is found associated with pfam00628, pfam01753, pfam00439, pfam00855.	GO:0098815|modulation of excitatory postsynaptic potential;GO:0060999|positive regulation of dendritic spine development;GO:1902952|positive regulation of dendritic spine maintenance;GO:0051491|positive regulation of filopodium assembly;GO:1902897|regulation of postsynaptic density protein 95 clustering;GO:0006355|regulation of transcription, DNA-templated;	GO:0005737|cytoplasm;GO:0043198|dendritic shaft;GO:0043197|dendritic spine;GO:0005634|nucleus;	GO:0003682|chromatin binding;GO:0042393|histone binding;GO:0070491|repressing transcription factor binding;GO:0000977|RNA polymerase II regulatory region sequence-specific DNA binding;GO:0001106|RNA polymerase II transcription corepressor activity;GO:0003712|transcription cofactor activity;GO:0008270|zinc ion binding;	.	.
Novel_237	ENSOARG00000010527	yes	no	yes	chr21:27337037-27378726:-	gi|426251687|ref|XP_004019553.1|	2880	0	PREDICTED: sialate O-acetylesterase isoform X6 [Ovis aries]	gi|850493339|gb|CP011906.1|	4108	0	Ovis canadensis canadensis isolate 43U chromosome 21 sequence	Q9HAT2	824	0	Sialate O-acetylesterase	.	.	.	.	pfam03629	DUF303	Domain of unknown function (DUF303). Distribution of this domain seems limited to prokaryotes and viruses.	GO:0005975|carbohydrate metabolic process;GO:0002682|regulation of immune system process;	GO:0070062|extracellular exosome;GO:0005615|extracellular space;GO:0005764|lysosome;	GO:0001681|sialate O-acetylesterase activity;	K05970	SIAE; sialate O-acetylesterase [EC:3.1.1.53]
Novel_237	ENSOARG00000008645	yes	no	yes	chr16:31345878-31365668:+	gi|194018580|ref|NP_001123375.1|	628	8e-72	C-C motif chemokine 28 precursor [Ovis aries]	gi|850490465|gb|CP011901.1|	4317	0	Ovis canadensis canadensis isolate 43U chromosome 16 sequence	Q9NRJ3	196	1e-55	C-C motif chemokine 28	.	.	.	.	pfam00048	IL8	Small cytokines (intecrine/chemokine), interleukin-8 like. Includes a number of secreted growth factors and interferons involved in mitogenic, chemotactic, and inflammatory activity. Structure contains two highly conserved disulfide bonds.	GO:0060326|cell chemotaxis;GO:0006935|chemotaxis;GO:0006955|immune response;GO:1903237|negative regulation of leukocyte tethering or rolling;GO:0001954|positive regulation of cell-matrix adhesion;GO:0007204|positive regulation of cytosolic calcium ion concentration;GO:0007584|response to nutrient;	GO:0005623|cell;GO:0070062|extracellular exosome;GO:0005576|extracellular region;GO:0005615|extracellular space;	GO:0008009|chemokine activity;	K05513	CCL28; C-C motif chemokine 28
Novel_261	ENSOARG00000010307	yes	no	yes	chr4:70649374-70697486:+	gi|426227790|ref|XP_004007998.1|	2976	0	PREDICTED: uncharacterized protein C7orf31 homolog [Ovis aries]	gi|850481938|gb|CP011889.1|	3412	0	Ovis canadensis canadensis isolate 43U chromosome 4 sequence	Q8N865	954	0	Uncharacterized protein C7orf31	.	.	.	.	pfam15093	DUF4555	Domain of unknown function (DUF4555). This family of proteins is functionally uncharacterized. This family of proteins is found in metazoa.This family includes the human protein C7orf31.	.	GO:0005813|centrosome;GO:0005737|cytoplasm;	.	.	.
Novel_237	ENSOARG00000003901	yes	no	yes	chr14:38887068-38896402:+	gi|965973784|ref|XP_014956019.1|	2449	0	PREDICTED: zinc finger protein 19 isoform X1 [Ovis aries]	gi|850489142|gb|CP011899.1|	4564	0	Ovis canadensis canadensis isolate 43U chromosome 14 sequence	A3KN36	916	0	Zinc finger protein 19	.	.	.	.	pfam01352	KRAB	KRAB box. The KRAB domain (or Kruppel-associated box) is present in about a third of zinc finger proteins containing C2H2 fingers. The KRAB domain is found to be involved in protein-protein interactions. The KRAB domain is generally encoded by two exons. The regions coded by the two exons are known as KRAB-A and KRAB-B. The A box plays an important role in repression by binding to corepressors, w…	GO:0006355|regulation of transcription, DNA-templated;GO:0006351|transcription, DNA-templated;	GO:0005634|nucleus;	GO:0003677|DNA binding;GO:0046872|metal ion binding;	K09228	KRAB; KRAB domain-containing zinc finger protein
Novel_237	ENSOARG00000009818	yes	no	yes	chr13:75666854-75730764:+	gi|426241589|ref|XP_004014672.1|	6391	0	PREDICTED: nuclear receptor coactivator 3 isoform X2 [Ovis aries]	gi|965969338|ref|XM_004014623.3|	7693	0	PREDICTED: Ovis aries nuclear receptor coactivator 3 (NCOA3), transcript variant X6, mRNA	Q9Y6Q9	2207	0	Nuclear receptor coactivator 3	.	.	.	.	pfam14598	PAS_11	PAS domain. This family includes the PAS-B domain of NCOA1 (Nuclear receptor coactivator 1), which binds to an LXXLL motif in the C-terminal region of STAT6 (Signal transducer and activator of transcription 6).	GO:0030521|androgen receptor signaling pathway;GO:0071392|cellular response to estradiol stimulus;GO:0030522|intracellular receptor signaling pathway;GO:0010628|positive regulation of gene expression;GO:0045618|positive regulation of keratinocyte differentiation;GO:0045944|positive regulation of transcription from RNA polymerase II promoter;GO:0045893|positive regulation of transcription, DNA-tem…	GO:0005737|cytoplasm;GO:0070062|extracellular exosome;GO:0000790|nuclear chromatin;GO:0005654|nucleoplasm;GO:0005634|nucleus;	GO:0050681|androgen receptor binding;GO:0004402|histone acetyltransferase activity;GO:0016922|ligand-dependent nuclear receptor binding;GO:0030374|ligand-dependent nuclear receptor transcription coactivator activity;GO:0035257|nuclear hormone receptor binding;GO:0047485|protein N-terminus binding;GO:0046966|thyroid hormone receptor binding;GO:0003713|transcription coactivator activity;	K11256	NCOA3, ACTR, KAT13B; nuclear receptor coactivator 3 [EC:2.3.1.48]
Novel_401	ENSOARG00000019529	yes	no	yes	chr7:22478091-22481210:+	gi|741884218|ref|XP_010797516.1|	489	3e-54	PREDICTED: Ig kappa chain V-III region PC 7210 [Bos taurus]	gi|850484816|gb|CP011892.1|	2270	0	Ovis canadensis canadensis isolate 43U chromosome 7 sequence	.	.	.	.	.	.	.	.	pfam07686	V-set	Immunoglobulin V-set domain. This domain is found in antibodies as well as neural protein P0 and CTL4 amongst others.	.	.	.	.	.
Novel_237	ENSOARG00000009811	yes	no	yes	chr5:3956908-3981970:+	gi|965934322|ref|XP_014951052.1|	4877	0	PREDICTED: SURP and G-patch domain-containing protein 2 isoform X1 [Ovis aries]	gi|965826258|ref|XM_015106331.1|	3191	0	PREDICTED: Ovis aries musimon SURP and G-patch domain containing 2 (SUGP2), transcript variant X10, mRNA	Q8IX01	1392	0	SURP and G-patch domain-containing protein 2	.	.	.	.	pfam01585	G-patch	G-patch domain. This domain is found in a number of RNA binding proteins, and is also found in proteins that contain RNA binding domains. This suggests that this domain may have an RNA binding function. This domain has seven highly conserved glycines.	GO:0006397|mRNA processing;GO:0008380|RNA splicing;	GO:0005654|nucleoplasm;	GO:0044822|poly(A) RNA binding;	K13166	SFRS14; splicing factor, arginine/serine-rich 14
Novel_385	ENSOARG00000008465	yes	no	yes	chr6:108334394-108381996:-	gi|803272950|ref|XP_011996170.1|	12430	0	PREDICTED: biorientation of chromosomes in cell division protein 1-like 1 isoform X2 [Ovis aries musimon]	gi|965943395|ref|XM_015096635.1|	7053	0	PREDICTED: Ovis aries biorientation of chromosomes in cell division 1-like 1 (BOD1L1), transcript variant X1, mRNA	Q8NFC6	3062	0	Biorientation of chromosomes in cell division protein 1-like 1	.	.	.	.	pfam05205	COMPASS-Shg1	COMPASS (Complex proteins associated with Set1p) component shg1. The Shg1 subunit is one of the eight subunits of the COMPASS complex, complex associated with SET1, conserved in yeasts and in other eukaryotes up to humans. It is associated with the region of the Set1 protein that is N-terminal to the C-terminus, ie Set1-560-900. The function of Shg1 seems to be to slightly inhibit histone 3 lysin…	GO:0006974|cellular response to DNA damage stimulus;GO:0006281|DNA repair;GO:0031297|replication fork processing;	GO:0005694|chromosome;GO:0005654|nucleoplasm;	.	.	.
Novel_237	ENSOARG00000012295	yes	no	yes	chr15:80000452-80018895:-	gi|426245516|ref|XP_004016556.1|	2000	0	PREDICTED: gastric intrinsic factor [Ovis aries]	gi|965979511|ref|XM_004016507.3|	1254	0	PREDICTED: Ovis aries gastric intrinsic factor (GIF), transcript variant X1, mRNA	P27352	604	0	Gastric intrinsic factor	.	.	.	.	pfam01122	Cobalamin_bind	Eukaryotic cobalamin-binding protein.	GO:0009235|cobalamin metabolic process;GO:0015889|cobalamin transport;GO:0006824|cobalt ion transport;	GO:0016324|apical plasma membrane;GO:0005768|endosome;GO:0005576|extracellular region;GO:0005615|extracellular space;GO:0043202|lysosomal lumen;GO:0005902|microvillus;	GO:0031419|cobalamin binding;	K14615	GIF, IF; gastric intrinsic factor
Novel_237	ENSOARG00000012290	yes	no	yes	chr17:62376933-62378639:+	gi|426247380|ref|XP_004017464.1|	479	1e-59	PREDICTED: cytochrome c oxidase subunit 6A1, mitochondrial [Ovis aries]	gi|803214789|ref|XM_012112379.1|	333	7e-173	PREDICTED: Ovis aries musimon cytochrome c oxidase subunit 6A1, mitochondrial (LOC101117965), mRNA	P13182	188	7e-61	Cytochrome c oxidase subunit 6A1, mitochondrial	.	.	.	.	pfam02046	COX6A	Cytochrome c oxidase subunit VIa.	.	GO:0005751|mitochondrial respiratory chain complex IV;	GO:0004129|cytochrome-c oxidase activity;	K02266	COX6A; cytochrome c oxidase subunit 6a
Novel_449	ENSOARG00000017092	yes	no	yes	chr12:58846961-58867152:-	gi|803130432|ref|XP_004013885.2|	2056	0	PREDICTED: podocin isoform X1 [Ovis aries]	gi|803130431|ref|XM_004013836.2|	1857	0	PREDICTED: Ovis aries nephrosis 2, idiopathic, steroid-resistant (podocin) (NPHS2), transcript variant X1, mRNA	Q9NP85	627	0	Podocin	AF1420	182	8e-51	COG0330	pfam01145	Band_7	SPFH domain / Band 7 family. This family has been called SPFH, Band 7 or PHB domain. Recent phylogenetic analysis has shown this domain to be a slipin or Stomatin-like integral membrane domain conserved from protozoa to mammals.	GO:0031532|actin cytoskeleton reorganization;GO:0007588|excretion;GO:0072249|metanephric glomerular visceral epithelial cell development;	GO:0005911|cell-cell junction;GO:0005783|endoplasmic reticulum;GO:0070062|extracellular exosome;GO:0005887|integral component of plasma membrane;GO:0031235|intrinsic component of the cytoplasmic side of the plasma membrane;GO:0045121|membrane raft;GO:0005886|plasma membrane;GO:0043234|protein complex;GO:0036057|slit diaphragm;	.	K18268	NPHS2; podocin
Novel_327	ENSOARG00000009788	yes	no	yes	chr2:245848695-245861092:-	gi|965923203|ref|XP_012012813.2|	1686	0	PREDICTED: LOW QUALITY PROTEIN: 5-hydroxytryptamine receptor 6 isoform X1, partial [Ovis aries]	gi|965923202|ref|XM_012157423.2|	1243	0	PREDICTED: Ovis aries 5-hydroxytryptamine (serotonin) receptor 6, G protein-coupled (HTR6), partial mRNA	Q5IS65	572	0	5-hydroxytryptamine receptor 6	.	.	.	.	pfam00001	7tm_1	7 transmembrane receptor (rhodopsin family). This family contains, amongst other G-protein-coupled receptors (GCPRs), members of the opsin family, which have been considered to be typical members of the rhodopsin superfamily. They share several motifs, mainly the seven transmembrane helices, GCPRs of the rhodopsin superfamily. All opsins bind a chromophore, such as 11-cis-retinal. The function of…	GO:0021795|cerebral cortex cell migration;GO:0007268|synaptic transmission;GO:0007187|G-protein coupled receptor signaling pathway, coupled to cyclic nucleotide second messenger;GO:0032008|positive regulation of TOR signaling;	GO:0005929|cilium;GO:0030425|dendrite;GO:0005887|integral component of plasma membrane;	GO:0004993|serotonin receptor activity;GO:0030594|neurotransmitter receptor activity;	K04162	HTR6; 5-hydroxytryptamine receptor 6
Novel_237	ENSOARG00000001175	yes	no	yes	chr4:91598060-91603588:+	gi|440905360|gb|ELR55746.1|	6050	0	hypothetical protein M91_14620 [Bos mutus]	gi|850481938|gb|CP011889.1|	5406	0	Ovis canadensis canadensis isolate 43U chromosome 4 sequence	O00370	1684	0	LINE-1 retrotransposable element ORF2 protein	all5206_1	58.5	9e-08	COG3344	pfam00078	RVT_1	Reverse transcriptase (RNA-dependent DNA polymerase). A reverse transcriptase gene is usually indicative of a mobile element such as a retrotransposon or retrovirus. Reverse transcriptases occur in a variety of mobile elements, including retrotransposons, retroviruses, group II introns, bacterial msDNAs, hepadnaviruses, and caulimoviruses.	GO:0006310|DNA recombination;GO:0090305|nucleic acid phosphodiester bond hydrolysis;GO:0032199|reverse transcription involved in RNA-mediated transposition;GO:0032197|transposition, RNA-mediated;	.	GO:0046872|metal ion binding;GO:0003964|RNA-directed DNA polymerase activity;GO:0009036|Type II site-specific deoxyribonuclease activity;	.	.
Novel_237	ENSOARG00000001172	yes	no	yes	chr15:24567161-24585961:-	gi|965977048|ref|XP_014956411.1|	2776	0	PREDICTED: NXPE family member 4 isoform X1 [Ovis aries]	gi|850489648|gb|CP011900.1|	5065	0	Ovis canadensis canadensis isolate 43U chromosome 15 sequence	Q5XI89	847	0	NXPE family member 4	.	.	.	.	pfam06312	Neurexophilin	Neurexophilin. This family consists of mammalian neurexophilin proteins. Mammalian brains contain four different neurexophilin proteins. Neurexophilins form a family of related glycoproteins that are proteolytically processed after synthesis and bind to alpha-neurexins. The structure and characteristics of neurexophilins indicate that they function as neuropeptides that may signal via alpha-neure…	.	GO:0005576|extracellular region;	.	.	.
Novel_237	ENSOARG00000011529	yes	no	yes	chr5:17716762-17739259:+	gi|803080840|ref|XP_012034599.1|	3200	0	PREDICTED: zinc finger RNA-binding protein 2 isoform X1 [Ovis aries]	gi|926695772|ref|XM_013965288.1|	2337	0	PREDICTED: Capra hircus zinc finger RNA binding protein 2 (ZFR2), mRNA	Q9UPR6	673	0	Zinc finger RNA-binding protein 2	.	.	.	.	pfam07528	DZF	DZF domain. The function of this domain is unknown. It is often found associated with pfam00098 or pfam00035. This domain has been predicted to belong to the nucleotidyltransferase superfamily.	.	.	GO:0003676|nucleic acid binding;GO:0008270|zinc ion binding;	.	.
Novel_449	ENSOARG00000019155	yes	no	yes	chr2:210647063-210783378:-	gi|426221474|ref|XP_004004935.1|	4933	0	PREDICTED: KAT8 regulatory NSL complex subunit 1-like protein isoform X1 [Ovis aries]	gi|850477813|gb|CP011887.1|	4792	0	Ovis canadensis canadensis isolate 43U chromosome 2 sequence	A0AUZ9	1610	0	KAT8 regulatory NSL complex subunit 1-like protein	.	.	.	.	pfam15275	PEHE	PEHE domain. This domain was first identified in drosophila MSL1 (male-specific lethal 1). In drosophila it binds to the histone acetyltransferase males-absent on the first protein (MOF) and to protein male-specific lethal-3 (MSL3).	GO:0043984|histone H4-K16 acetylation;GO:0043981|histone H4-K5 acetylation;GO:0043982|histone H4-K8 acetylation;	GO:0044545|NSL complex;	GO:0001047|core promoter binding;GO:0035035|histone acetyltransferase binding;	.	.
Novel_385	ENSOARG00000003282	yes	no	yes	chr14:34789200-34796537:-	gi|426243615|ref|XP_004015646.1|	2262	0	PREDICTED: dipeptidase 3 [Ovis aries]	gi|850489142|gb|CP011899.1|	3425	0	Ovis canadensis canadensis isolate 43U chromosome 14 sequence	Q4R7M2	604	0	Dipeptidase 3	SPCC965.12	238	2e-67	COG2355	pfam01244	Peptidase_M19	Membrane dipeptidase (Peptidase family M19).	GO:0007140|male meiosis;	GO:0031225|anchored component of membrane;	GO:0016805|dipeptidase activity;GO:0008239|dipeptidyl-peptidase activity;GO:0046872|metal ion binding;GO:0008235|metalloexopeptidase activity;	K01273	DPEP; membrane dipeptidase [EC:3.4.13.19]
Novel_327	ENSOARG00000001236	yes	no	yes	chr17:65864105-65877487:-	gi|965984039|ref|XP_014957182.1|	3838	0	PREDICTED: LOW QUALITY PROTEIN: tuftelin-interacting protein 11 [Ovis aries]	gi|965984038|ref|XM_015101696.1|	2464	0	PREDICTED: Ovis aries tuftelin interacting protein 11 (TFIP11), mRNA	Q29RR5	1473	0	Tuftelin-interacting protein 11	.	.	.	.	pfam07842	GCFC	GC-rich sequence DNA-binding factor-like protein. Sequences found in this family are similar to a region of a human GC-rich sequence DNA-binding factor homolog. This is thought to be a protein involved in transcriptional regulation due to partial homologies to a transcription repressor and histone-interacting protein. This family also contains tuftelin interacting protein 11 which has been identi…	GO:0031214|biomineral tissue development;GO:0006355|regulation of transcription, DNA-templated;GO:0000390|spliceosomal complex disassembly;	GO:0005737|cytoplasm;GO:0005681|spliceosomal complex;GO:0071008|U2-type post-mRNA release spliceosomal complex;	GO:0003677|DNA binding;	K13103	TFIP11; tuftelin-interacting protein 11
Novel_327	ENSOARG00000011371	yes	no	yes	chr19:37490667-37581002:-	gi|965987766|ref|XP_014957624.1|	3057	0	PREDICTED: LOW QUALITY PROTEIN: ataxin-7 isoform X1 [Ovis aries]	gi|965987765|ref|XM_015102138.1|	2524	0	PREDICTED: Ovis aries ataxin 7 (ATXN7), transcript variant X1, mRNA	O15265	1014	0	Ataxin-7	.	.	.	.	pfam08313	SCA7	SCA7, zinc-binding domain. This domain is found in the protein Sgf73/Sca7 which is a component of the multihistone acetyltransferase complexes SAGA and SILK. This domain is also found in Ataxin-7, a human protein which in its polyglutamine expanded pathological form, is responsible for the neurodegenerative disease spinocerebellar ataxia 7 (SCA7). Ataxin-7 is an integral component of the mammalia…	GO:0016578|histone deubiquitination;GO:0000226|microtubule cytoskeleton organization;GO:0043569|negative regulation of insulin-like growth factor receptor signaling pathway;GO:0042326|negative regulation of phosphorylation;GO:0006997|nucleus organization;GO:0045944|positive regulation of transcription from RNA polymerase II promoter;GO:0006351|transcription, DNA-templated;GO:0007601|visual percep…	GO:0005737|cytoplasm;GO:0015630|microtubule cytoskeleton;GO:0016363|nuclear matrix;GO:0005730|nucleolus;GO:0005654|nucleoplasm;GO:0005634|nucleus;GO:0030914|STAGA complex;	GO:0003682|chromatin binding;	K11318	ATXN7, SCA7; ataxin-7
Novel_327	ENSOARG00000000493	yes	no	yes	chr1:18080828-18124219:+	gi|426215342|ref|XP_004001931.1|	5043	0	PREDICTED: lysine-specific demethylase 4A isoform X1 [Ovis aries]	gi|965914547|ref|XM_004001882.3|	4489	0	PREDICTED: Ovis aries lysine (K)-specific demethylase 4A (KDM4A), transcript variant X2, mRNA	O75164	1873	0	Lysine-specific demethylase 4A	.	.	.	.	pfam13832	zf-HC5HC2H_2	PHD-zinc-finger like domain.	GO:0014898|cardiac muscle hypertrophy in response to stress;GO:0016577|histone demethylation;GO:0048712|negative regulation of astrocyte differentiation;GO:0010507|negative regulation of autophagy;GO:0060548|negative regulation of cell death;GO:0010629|negative regulation of gene expression;GO:1900113|negative regulation of histone H3-K9 trimethylation;GO:0045892|negative regulation of transcript…	GO:0005737|cytoplasm;GO:0005730|nucleolus;GO:0005654|nucleoplasm;GO:0005634|nucleus;GO:0005721|pericentric heterochromatin;	GO:0003690|double-stranded DNA binding;GO:0032452|histone demethylase activity;GO:0051864|histone demethylase activity (H3-K36 specific);GO:0035064|methylated histone binding;GO:0031625|ubiquitin protein ligase binding;GO:0008270|zinc ion binding;	K06709	KDM4, JMJD2, JHDM3; jumonji domain-containing protein 2 [EC:1.14.11.-]
Novel_261	ENSOARG00000005384	yes	no	yes	chr5:15434573-15465862:+	gi|965934750|ref|XP_014951135.1|	4451	0	PREDICTED: LOW QUALITY PROTEIN: complement C3 isoform X1 [Ovis aries]	gi|850483104|gb|CP011890.1|	4305	0	Ovis canadensis canadensis isolate 43U chromosome 5 sequence	Q2UVX4	1488	0	Complement C3	.	.	.	.	pfam07678	A2M_comp	A-macroglobulin complement component. This family includes the complement components region of the alpha-2-macroglobulin family.	GO:0006957|complement activation, alternative pathway;GO:0006958|complement activation, classical pathway;GO:0006631|fatty acid metabolic process;GO:0006954|inflammatory response;GO:0045745|positive regulation of G-protein coupled receptor protein signaling pathway;GO:0010828|positive regulation of glucose transport;GO:0010884|positive regulation of lipid storage;GO:0001934|positive regulation of…	GO:0005615|extracellular space;	GO:0031715|C5L2 anaphylatoxin chemotactic receptor binding;GO:0004866|endopeptidase inhibitor activity;	K03990	C3; complement component 3
Novel_262	ENSOARG00000010527	yes	no	yes	chr21:27337037-27378726:-	gi|426251687|ref|XP_004019553.1|	2880	0	PREDICTED: sialate O-acetylesterase isoform X6 [Ovis aries]	gi|850493339|gb|CP011906.1|	4108	0	Ovis canadensis canadensis isolate 43U chromosome 21 sequence	Q9HAT2	824	0	Sialate O-acetylesterase	.	.	.	.	pfam03629	DUF303	Domain of unknown function (DUF303). Distribution of this domain seems limited to prokaryotes and viruses.	GO:0005975|carbohydrate metabolic process;GO:0002682|regulation of immune system process;	GO:0070062|extracellular exosome;GO:0005615|extracellular space;GO:0005764|lysosome;	GO:0001681|sialate O-acetylesterase activity;	K05970	SIAE; sialate O-acetylesterase [EC:3.1.1.53]
Novel_401	ENSOARG00000025325	no	yes	yes	chr5:83720988-83770415:-	gi|560138833|emb|CDJ82682.1|	325	6e-31	RNA-directed DNA polymerase (reverse transcriptase) domain containing protein [Haemonchus contortus]	gi|850483104|gb|CP011890.1|	1019	0	Ovis canadensis canadensis isolate 43U chromosome 5 sequence	.	.	.	.	.	.	.	.	pfam03087	DUF241	Arabidopsis protein of unknown function. This family represents a number of Arabidopsis proteins. Their functions are unknown.	.	.	.	.	.
Novel_237	ENSOARG00000012117	yes	no	yes	chr24:334126-395795:+	gi|803279905|ref|XP_011999620.1|	2753	0	PREDICTED: rab11 family-interacting protein 3 isoform X2 [Ovis aries musimon]	gi|966001347|ref|XM_015103834.1|	1744	0	PREDICTED: Ovis aries RAB11 family interacting protein 3 (class II) (RAB11FIP3), transcript variant X1, mRNA	O75154	869	0	Rab11 family-interacting protein 3	.	.	.	.	pfam09457	RBD-FIP	FIP domain. The FIP domain is the Rab11-binding domain (RBD) at the C-terminus of a family of Rab11-interacting proteins (FIPs). The Rab proteins constitute the largest family of small GTPases (>60 members in mammals). Among them Rab11 is a well characterized regulator of endocytic and recycling pathways. Rab11 associates with a broad range of post-Golgi organelles, including recycling endosomes.	GO:0000910|cytokinesis;GO:0032456|endocytic recycling;GO:0070164|negative regulation of adiponectin secretion;GO:0061512|protein localization to cilium;GO:0016192|vesicle-mediated transport;	GO:0005813|centrosome;GO:0032154|cleavage furrow;GO:0005829|cytosol;GO:0005768|endosome;GO:0045171|intercellular bridge;GO:0043231|intracellular membrane-bounded organelle;GO:0005815|microtubule organizing center;GO:0030496|midbody;GO:0005654|nucleoplasm;GO:0055037|recycling endosome;GO:0055038|recycling endosome membrane;	GO:0030306|ADP-ribosylation factor binding;GO:0005509|calcium ion binding;GO:0051959|dynein light intermediate chain binding;GO:0042803|protein homodimerization activity;GO:0017137|Rab GTPase binding;	K12485	RAB11FIP3_4; Rab11 family-interacting protein 3/4
[truncated: 1,216 more rows]

## Sheet: PL vs. ML
miRNA	Target	PITA	miRanda	TargetScan	Position	NR:Seq-id	NR:Score	NR:Evalue	NR:Description	NT:Seq-id	NT:Score	NT:Evalue	NT:Description	Uniprot:UniProtKB-AC	Uniprot:Score	Uniprot:Evalue	Uniprot:Description	COG:gene	COG:Score	COG:Eval	COG:num	Pfam:pfam_ID	Pfam:pfam_Name	Pfam:pfam_Description	GO:biological_process	GO:cellular_component	GO:molecular_function	KEGG:KO	KEGG:Description
[truncated: 2,120 more rows]
