# Supplementary material for: Integrated Hypothalamic Transcriptome Profiling Reveals the Reproductive Roles of mRNAs and miRNAs in Sheep
Source: Front Genet. 2020 Jan 15;10:1296. doi: 10.3389/fgene.2019.01296 (PMC6974689; doi:10.3389/fgene.2019.01296)
Supplement: Supplementary file 1 [file DataSheet_1.zip › Supplementary Materials/Supplementary Table 12.xlsx]

## Sheet: PF vs. MF
Gene	PF_H1_count	PF_H2_count	PF_H3_count	PF_H_normalize	MF_H1_count	MF_H2_count	MF_H3_count	MF_H_normalize	FoldChange	Log2FoldChange	pval	padj	Up/Down	Significant
Novel_104	0	0	0	0	0	144	0	52.4821	#NAME?	#NAME?	0.00343166	0.0711289	down	yes
Novel_105	0	0	0	0	0	139	0	50.6598	#NAME?	#NAME?	0.00376852	0.0747151	down	yes
Novel_108	0	0	176	57.9046	0	0	0	0	Inf	Inf	0.00864274	0.140753	up	yes
Novel_119	648	0	0	202.389	0	0	0	0	Inf	Inf	0.000315043	0.0143659	up	yes
Novel_120	0	0	0	0	0	488	0	177.856	#NAME?	#NAME?	0.000119418	0.0077792	down	yes
Novel_121	0	0	0	0	238	0	0	72.8719	#NAME?	#NAME?	0.00123379	0.0330947	down	yes
Novel_138	0	0	0	0	112	0	0	34.2926	#NAME?	#NAME?	0.00945168	0.14862	down	yes
Novel_164	44	0	35	25.2576	0	0	0	0	Inf	Inf	0.0450388	0.488993	up	yes
Novel_167	0	0	0	0	24	0	46	24.4621	#NAME?	#NAME?	0.0288687	0.385804	down	yes
Novel_206	601	0	0	187.71	0	0	0	0	Inf	Inf	0.00044128	0.0163785	up	yes
Novel_216	0	0	0	0	0	0	57	21.2061	#NAME?	#NAME?	0.0439403	0.488701	down	yes
Novel_23	0	0	0	0	358	0	0	109.614	#NAME?	#NAME?	0.000441231	0.0163785	down	yes
Novel_237	1160	1340	0	772.847	0	0	0	0	Inf	Inf	1.83029e-11	4.17305e-09	up	yes
Novel_261	0	9535	0	2921.3	0	0	0	0	Inf	Inf	5.35636e-26	2.4425e-23	up	yes
Novel_262	0	0	2039	670.837	0	0	0	0	Inf	Inf	5.49537e-10	8.35296e-08	up	yes
Novel_293	0	0	0	0	522	0	0	159.828	#NAME?	#NAME?	0.000146766	0.00836565	down	yes
Novel_31	0	0	0	0	0	0	107	39.808	#NAME?	#NAME?	0.00751329	0.126891	down	yes
Novel_327	0	846	0	259.195	0	0	0	0	Inf	Inf	8.25797e-05	0.00627605	up	yes
Novel_359	0	0	0	0	239	0	0	73.1781	#NAME?	#NAME?	0.00122098	0.0330947	down	yes
Novel_363	0	0	0	0	181	0	0	55.4194	#NAME?	#NAME?	0.0024663	0.0562317	down	yes
Novel_381	0	0	569	187.203	0	0	0	0	Inf	Inf	0.000466931	0.0163785	up	yes
Novel_382	332	0	0	103.693	0	0	0	0	Inf	Inf	0.00273746	0.059442	up	yes
Novel_384	0	0	0	0	952	0	0	291.487	#NAME?	#NAME?	7.97416e-06	0.000727243	down	yes
Novel_385	0	0	0	0	0	0	1292	480.672	#NAME?	#NAME?	2.8758e-07	3.27841e-05	down	yes
Novel_40	83	67	0	46.4506	0	0	0	0	Inf	Inf	0.0121399	0.184527	up	yes
Novel_401	0	0	0	0	0	0	276	102.682	#NAME?	#NAME?	0.000643535	0.0195635	down	yes
Novel_402	118	0	0	36.8549	0	0	0	0	Inf	Inf	0.0199901	0.284859	up	yes
Novel_41	0	0	95	31.2553	0	0	0	0	Inf	Inf	0.0296122	0.385804	up	yes
Novel_411	0	0	0	0	0	166	0	60.5002	#NAME?	#NAME?	0.00237516	0.0562317	down	yes
Novel_413	0	0	0	0	0	0	117	43.5283	#NAME?	#NAME?	0.00583254	0.106385	down	yes
Novel_415	0	0	0	0	124	0	0	37.9669	#NAME?	#NAME?	0.00698442	0.122496	down	yes
Novel_416	0	89	0	27.2675	0	0	0	0	Inf	Inf	0.0368979	0.454742	up	yes
Novel_449	0	415	0	127.146	0	0	0	0	Inf	Inf	0.00164456	0.0416623	up	yes
Novel_457	0	0	0	0	0	290	0	105.693	#NAME?	#NAME?	0.000583933	0.0190195	down	yes
Novel_458	0	0	261	85.8698	0	0	0	0	Inf	Inf	0.00420968	0.079984	up	yes
Novel_462	130	0	0	40.6028	0	0	0	0	Inf	Inf	0.0163591	0.240637	up	yes
Novel_463	0	0	0	0	188	110	99	134.485	#NAME?	#NAME?	0.000275685	0.0139681	down	yes
Novel_468	0	0	0	0	0	0	59	21.9502	#NAME?	#NAME?	0.0403015	0.475286	down	yes
Novel_469	0	83	0	25.4293	0	0	0	0	Inf	Inf	0.0427502	0.487353	up	yes
Novel_470	102	0	0	31.8576	0	0	0	0	Inf	Inf	0.0271326	0.374924	up	yes
Novel_73	0	0	0	0	70	0	0	21.4329	#NAME?	#NAME?	0.0364268	0.454742	down	yes
Novel_74	0	85	0	26.042	0	0	0	0	Inf	Inf	0.0406495	0.475286	up	yes
Novel_1	15	0	0	4.68494	0	0	15	5.58055	0.839511	-0.252378	0.99106	1	down	no
Novel_100	62	0	0	19.3644	0	0	0	0	Inf	Inf	0.0776074	0.722224	up	no
Novel_101	0	0	0	0	13	0	0	3.9804	#NAME?	#NAME?	0.501038	1	down	no
Novel_102	0	0	17	5.59305	0	0	0	0	Inf	Inf	0.401894	1	up	no
Novel_103	0	0	14	4.60604	12	0	0	3.67421	1.25361	0.326093	0.991131	1	up	no
Novel_107	74	26	63	51.8054	34	35	0	23.1663	2.23624	1.16107	0.625139	1	up	no
Novel_11	0	0	0	0	0	0	14	5.20852	#NAME?	#NAME?	0.487515	1	down	no
Novel_111	320	100	134	174.669	0	119	217	124.103	1.40746	0.493094	0.717111	1	up	no
Novel_112	56	79	73	65.7114	98	80	0	59.1628	1.11069	0.151455	1	1	up	no
Novel_114	17	0	0	5.3096	0	0	0	0	Inf	Inf	0.406529	1	up	no
Novel_115	0	21	422	145.273	50	597	36	246.284	0.58986	-0.761556	0.753756	1	down	no
Novel_118	0	294	327	197.659	0	0	487	181.182	1.09094	0.125573	1	1	up	no
Novel_12	0	0	0	0	0	0	14	5.20852	#NAME?	#NAME?	0.487515	1	down	no
Novel_122	0	0	8	2.63203	0	0	0	0	Inf	Inf	0.491012	1	up	no
Novel_123	0	0	0	0	0	0	49	18.2298	#NAME?	#NAME?	0.064064	0.649182	down	no
Novel_124	0	0	19	6.25106	0	0	0	0	Inf	Inf	0.377919	1	up	no
Novel_125	0	0	15	4.93505	10	0	0	3.06184	1.61179	0.688664	0.926155	1	up	no
Novel_126	0	0	0	0	0	9	0	3.28013	#NAME?	#NAME?	0.541637	1	down	no
Novel_127	15	0	0	4.68494	0	0	0	0	Inf	Inf	0.427785	1	up	no
Novel_128	0	16	0	4.90203	0	0	0	0	Inf	Inf	0.418462	1	up	no
Novel_129	17	16	14	14.8177	25	24	14	21.6101	0.685682	-0.544389	0.774194	1	down	no
Novel_13	14	0	0	4.37261	0	0	0	0	Inf	Inf	0.438347	1	up	no
Novel_130	0	0	0	0	0	0	8	2.9763	#NAME?	#NAME?	0.544138	1	down	no
Novel_133	14	0	0	4.37261	0	0	39	14.5094	0.301363	-1.73043	0.557925	1	down	no
Novel_134	0	0	0	0	0	0	11	4.09241	#NAME?	#NAME?	0.531134	1	down	no
Novel_137	0	0	0	0	5	0	0	1.53092	#NAME?	#NAME?	0.381797	1	down	no
Novel_14	14	0	0	4.37261	0	0	0	0	Inf	Inf	0.438347	1	up	no
Novel_140	3	0	0	0.936988	0	0	0	0	Inf	Inf	0.433868	1	up	no
Novel_141	0	0	0	0	12	12	0	8.04772	#NAME?	#NAME?	0.318417	1	down	no
Novel_142	10	0	0	3.12329	0	0	0	0	Inf	Inf	0.474985	1	up	no
Novel_144	0	14	0	4.28928	0	0	0	0	Inf	Inf	0.439117	1	up	no
Novel_147	5	39	7	15.8134	100	14	0	35.7209	0.442693	-1.17562	0.508325	1	down	no
Novel_149	0	8	0	2.45102	0	0	0	0	Inf	Inf	0.481839	1	up	no
Novel_15	0	0	0	0	0	0	7	2.60426	#NAME?	#NAME?	0.534016	1	down	no
Novel_150	0	0	8	2.63203	0	0	0	0	Inf	Inf	0.491012	1	up	no
Novel_152	0	0	0	0	6	0	0	1.83711	#NAME?	#NAME?	0.424858	1	down	no
Novel_153	15	0	0	4.68494	0	0	0	0	Inf	Inf	0.427785	1	up	no
Novel_157	11	0	0	3.43562	0	0	0	0	Inf	Inf	0.46728	1	up	no
Novel_158	16	0	20	11.5773	0	0	12	4.46444	2.59323	1.37475	0.68025	1	up	no
Novel_159	0	14	0	4.28928	0	0	0	0	Inf	Inf	0.439117	1	up	no
Novel_16	14	0	0	4.37261	0	0	0	0	Inf	Inf	0.438347	1	up	no
Novel_160	35	0	21	17.8406	20	0	0	6.12369	2.91337	1.54269	0.640794	1	up	no
Novel_163	0	0	0	0	7	12	0	6.5168	#NAME?	#NAME?	0.404822	1	down	no
Novel_165	0	14	0	4.28928	0	0	37	13.7654	0.311599	-1.68224	0.58406	1	down	no
Novel_166	23	0	14	11.7896	0	0	0	0	Inf	Inf	0.193429	1	up	no
Novel_168	0	7	0	2.14464	0	0	0	0	Inf	Inf	0.47964	1	up	no
Novel_171	11	22	34	21.362	54	53	13	40.6867	0.525036	-0.929511	0.59641	1	down	no
Novel_172	12	0	0	3.74795	0	0	0	0	Inf	Inf	0.458401	1	up	no
Novel_173	0	0	0	0	0	16	0	5.83134	#NAME?	#NAME?	0.451966	1	down	no
Novel_174	0	0	35	11.5151	14	0	14	9.4951	1.21274	0.278273	0.987183	1	up	no
Novel_176	0	20	38	18.6297	19	16	22	19.8337	0.939295	-0.0903493	0.930412	1	down	no
Novel_177	0	0	9	2.96103	0	0	0	0	Inf	Inf	0.485201	1	up	no
Novel_179	0	0	0	0	0	0	10	3.72037	#NAME?	#NAME?	0.539997	1	down	no
Novel_180	11	0	0	3.43562	0	0	0	0	Inf	Inf	0.46728	1	up	no
Novel_181	0	0	0	0	16	0	0	4.89895	#NAME?	#NAME?	0.470641	1	down	no
Novel_182	0	0	0	0	0	10	0	3.64459	#NAME?	#NAME?	0.537754	1	down	no
Novel_184	10	0	0	3.12329	0	0	0	0	Inf	Inf	0.474985	1	up	no
Novel_187	0	0	19	6.25106	0	0	0	0	Inf	Inf	0.377919	1	up	no
Novel_189	0	0	4	1.31601	0	0	0	0	Inf	Inf	0.464093	1	up	no
Novel_19	20	0	0	6.24659	0	0	0	0	Inf	Inf	0.372787	1	up	no
Novel_190	0	0	0	0	3	0	0	0.918553	#NAME?	#NAME?	0.329215	1	down	no
Novel_192	0	3	0	0.919131	0	0	6	2.23222	0.411756	-1.28014	0.924459	1	down	no
Novel_193	0	0	15	4.93505	0	0	0	0	Inf	Inf	0.424693	1	up	no
Novel_194	0	0	11	3.61903	0	12	0	4.37351	0.827491	-0.273185	0.995165	1	down	no
Novel_195	0	0	9	2.96103	8	0	0	2.44947	1.20884	0.273626	0.979844	1	up	no
Novel_196	8	0	0	2.49863	0	0	0	0	Inf	Inf	0.484566	1	up	no
Novel_197	0	0	0	0	0	0	9	3.34833	#NAME?	#NAME?	0.545022	1	down	no
Novel_198	0	0	0	0	0	19	0	6.92472	#NAME?	#NAME?	0.390745	1	down	no
Novel_199	23	0	17	12.7766	21	0	0	6.42987	1.98707	0.990645	0.817253	1	up	no
Novel_2	0	48	158	66.6886	31	0	0	9.49171	7.02598	2.8127	0.283068	1	up	no
Novel_20	20	0	0	6.24659	0	0	0	0	Inf	Inf	0.372787	1	up	no
Novel_201	0	0	0	0	0	0	7	2.60426	#NAME?	#NAME?	0.534016	1	down	no
Novel_205	0	6	0	1.83826	0	0	0	0	Inf	Inf	0.470001	1	up	no
Novel_208	0	20	12	10.0756	16	15	0	10.3658	0.971999	-0.0409733	0.958519	1	down	no
Novel_209	0	0	0	0	0	0	13	4.83648	#NAME?	#NAME?	0.504805	1	down	no
Novel_21	0	0	9	2.96103	7	0	0	2.14329	1.38153	0.466271	0.950828	1	up	no
Novel_210	0	0	0	0	0	9	0	3.28013	#NAME?	#NAME?	0.541637	1	down	no
Novel_211	0	0	0	0	8	0	0	2.44947	#NAME?	#NAME?	0.487451	1	down	no
Novel_213	0	0	9	2.96103	0	0	0	0	Inf	Inf	0.485201	1	up	no
Novel_214	0	0	0	0	14	0	0	4.28658	#NAME?	#NAME?	0.492913	1	down	no
Novel_215	0	0	12	3.94804	0	0	0	0	Inf	Inf	0.458034	1	up	no
Novel_217	0	0	0	0	0	0	12	4.46444	#NAME?	#NAME?	0.51954	1	down	no
Novel_220	0	0	16	5.26405	27	0	0	8.26698	0.636756	-0.651186	0.787695	1	down	no
Novel_222	0	0	0	0	0	0	8	2.9763	#NAME?	#NAME?	0.544138	1	down	no
Novel_223	0	7	0	2.14464	0	0	0	0	Inf	Inf	0.47964	1	up	no
Novel_224	6	0	0	1.87398	0	0	0	0	Inf	Inf	0.475526	1	up	no
Novel_226	0	15	0	4.59565	0	0	0	0	Inf	Inf	0.428818	1	up	no
Novel_227	0	0	0	0	7	14	0	7.24571	#NAME?	#NAME?	0.365062	1	down	no
Novel_228	11	0	0	3.43562	0	0	0	0	Inf	Inf	0.46728	1	up	no
Novel_229	0	16	0	4.90203	0	0	0	0	Inf	Inf	0.418462	1	up	no
Novel_231	4	0	0	1.24932	6	0	0	1.83711	0.680046	-0.556295	0.970686	1	down	no
Novel_232	0	0	0	0	0	0	5	1.86018	#NAME?	#NAME?	0.472857	1	down	no
Novel_234	10	0	0	3.12329	0	0	0	0	Inf	Inf	0.474985	1	up	no
Novel_235	34	53	62	47.2554	64	54	18	45.9732	1.02789	0.0396841	1	1	up	no
Novel_236	17	0	54	23.0758	43	0	22	21.3507	1.08079	0.112093	0.96676	1	up	no
Novel_238	58	9	13	25.1495	8	16	33	20.558	1.22334	0.290829	0.915522	1	up	no
Novel_24	0	0	0	0	10	0	0	3.06184	#NAME?	#NAME?	0.509257	1	down	no
Novel_242	0	0	0	0	0	0	32	11.9052	#NAME?	#NAME?	0.172746	1	down	no
Novel_248	0	10	0	3.06377	15	0	0	4.59276	0.667086	-0.584055	0.914976	1	down	no
Novel_25	7	0	0	2.1863	0	0	0	0	Inf	Inf	0.483613	1	up	no
Novel_250	0	0	0	0	0	0	38	14.1374	#NAME?	#NAME?	0.119405	1	down	no
Novel_251	0	0	0	0	8	0	0	2.44947	#NAME?	#NAME?	0.487451	1	down	no
Novel_252	0	0	0	0	0	0	11	4.09241	#NAME?	#NAME?	0.531134	1	down	no
Novel_254	0	3	0	0.919131	0	0	0	0	Inf	Inf	0.425887	1	up	no
Novel_256	0	26	24	15.8619	19	36	0	18.938	0.837568	-0.255722	0.876354	1	down	no
Novel_257	0	0	0	0	0	0	14	5.20852	#NAME?	#NAME?	0.487515	1	down	no
Novel_259	0	0	3	0.987009	0	0	0	0	Inf	Inf	0.454708	1	up	no
Novel_26	8	0	0	2.49863	0	0	0	0	Inf	Inf	0.484566	1	up	no
Novel_260	0	0	0	0	0	0	11	4.09241	#NAME?	#NAME?	0.531134	1	down	no
Novel_264	0	0	0	0	0	19	0	6.92472	#NAME?	#NAME?	0.390745	1	down	no
Novel_265	0	9	0	2.75739	0	0	0	0	Inf	Inf	0.479288	1	up	no
Novel_266	0	0	0	0	13	0	0	3.9804	#NAME?	#NAME?	0.501038	1	down	no
Novel_269	0	0	0	0	0	0	8	2.9763	#NAME?	#NAME?	0.544138	1	down	no
Novel_27	0	0	18	5.92206	0	0	0	0	Inf	Inf	0.390002	1	up	no
Novel_270	0	0	0	0	16	0	0	4.89895	#NAME?	#NAME?	0.470641	1	down	no
Novel_271	0	0	15	4.93505	0	0	0	0	Inf	Inf	0.424693	1	up	no
Novel_272	0	8	0	2.45102	0	0	0	0	Inf	Inf	0.481839	1	up	no
Novel_275	12	0	0	3.74795	0	0	0	0	Inf	Inf	0.458401	1	up	no
Novel_277	5	0	0	1.56165	0	0	0	0	Inf	Inf	0.460393	1	up	no
Novel_278	0	0	9	2.96103	0	0	0	0	Inf	Inf	0.485201	1	up	no
Novel_279	0	9	0	2.75739	10	7	0	5.61305	0.491246	-1.02548	0.847163	1	down	no
Novel_28	0	28	0	8.57855	34	13	0	15.1482	0.566307	-0.820343	0.713483	1	down	no
Novel_280	0	0	0	0	7	0	0	2.14329	#NAME?	#NAME?	0.462407	1	down	no
Novel_281	0	0	0	0	0	39	0	14.2139	#NAME?	#NAME?	0.116439	1	down	no
Novel_282	0	0	23	7.56707	22	0	0	6.73605	1.12337	0.167831	0.977979	1	up	no
Novel_283	16	0	0	4.99727	0	0	0	0	Inf	Inf	0.417186	1	up	no
Novel_284	0	0	0	0	0	0	13	4.83648	#NAME?	#NAME?	0.504805	1	down	no
Novel_285	0	0	0	0	0	0	24	8.92889	#NAME?	#NAME?	0.287967	1	down	no
Novel_286	0	0	0	0	0	0	16	5.95259	#NAME?	#NAME?	0.448543	1	down	no
Novel_288	12	0	0	3.74795	0	0	0	0	Inf	Inf	0.458401	1	up	no
Novel_289	25	9	0	10.5656	11	0	9	6.71636	1.57312	0.653626	0.870878	1	up	no
Novel_29	0	12	0	3.67652	0	0	0	0	Inf	Inf	0.458346	1	up	no
Novel_291	8	8	11	8.56868	12	33	0	15.7014	0.545729	-0.873743	0.713227	1	down	no
Novel_294	0	10	0	3.06377	0	0	0	0	Inf	Inf	0.47387	1	up	no
Novel_295	0	7	0	2.14464	0	0	0	0	Inf	Inf	0.47964	1	up	no
Novel_298	0	0	0	0	6	0	0	1.83711	#NAME?	#NAME?	0.424858	1	down	no
Novel_3	29	0	0	9.05755	0	30	90	44.4171	0.20392	-2.29392	0.366552	1	down	no
Novel_30	9	0	0	2.81096	0	0	0	0	Inf	Inf	0.481083	1	up	no
Novel_300	16	0	0	4.99727	0	0	0	0	Inf	Inf	0.417186	1	up	no
Novel_302	23	0	0	7.18357	9	0	16	8.70825	0.824916	-0.277681	0.924292	1	down	no
Novel_303	36	12	0	14.9204	0	0	0	0	Inf	Inf	0.128999	1	up	no
Novel_304	6	0	0	1.87398	0	0	0	0	Inf	Inf	0.475526	1	up	no
Novel_306	2251	3418	2628	2614.87	3571	2745	1461	2637.37	0.991469	-0.0123606	0.977619	1	down	no
Novel_307	0	24	19	13.6041	0	17	0	6.1958	2.1957	1.13468	0.707381	1	up	no
Novel_308	8	0	0	2.49863	16	0	0	4.89895	0.510035	-0.971333	0.853846	1	down	no
Novel_312	0	0	32	10.5281	0	0	0	0	Inf	Inf	0.230614	1	up	no
Novel_313	0	0	0	0	0	0	9	3.34833	#NAME?	#NAME?	0.545022	1	down	no
Novel_314	77	53	37	52.4604	31	29	0	20.061	2.61504	1.38684	0.549372	1	up	no
Novel_315	0	0	0	0	0	0	47	17.4857	#NAME?	#NAME?	0.0711552	0.690357	down	no
Novel_316	0	16	0	4.90203	24	16	0	13.1798	0.371936	-1.42687	0.601685	1	down	no
Novel_317	0	0	23	7.56707	0	0	0	0	Inf	Inf	0.329271	1	up	no
Novel_319	0	4	0	1.22551	0	0	0	0	Inf	Inf	0.440247	1	up	no
Novel_320	0	15	0	4.59565	0	25	0	9.11147	0.504381	-0.987413	0.791519	1	down	no
Novel_321	0	19	13	10.0982	15	11	10	12.3222	0.819514	-0.287159	0.89026	1	down	no
Novel_322	11	11	0	6.80577	11	0	0	3.36803	2.0207	1.01485	0.848883	1	up	no
Novel_324	0	14	0	4.28928	0	0	0	0	Inf	Inf	0.439117	1	up	no
Novel_326	0	0	1517	499.098	937	1046	585	885.76	0.563468	-0.827594	0.643719	1	down	no
Novel_328	0	0	4	1.31601	0	0	0	0	Inf	Inf	0.464093	1	up	no
Novel_329	48	215	331	189.763	195	207	29	145.938	1.3003	0.378843	0.830745	1	up	no
Novel_33	20	0	26	14.8007	36	0	19	18.0913	0.818108	-0.289637	0.838447	1	down	no
Novel_334	7	0	0	2.1863	0	0	0	0	Inf	Inf	0.483613	1	up	no
Novel_335	0	0	0	0	0	11	0	4.00905	#NAME?	#NAME?	0.529849	1	down	no
Novel_338	0	0	0	0	9	0	0	2.75566	#NAME?	#NAME?	0.502259	1	down	no
Novel_339	7	0	0	2.1863	0	0	0	0	Inf	Inf	0.483613	1	up	no
Novel_340	0	0	61	20.0692	0	0	0	0	Inf	Inf	0.0748211	0.7108	up	no
Novel_341	16	30	0	14.1886	25	34	19	27.1149	0.523276	-0.934356	0.649283	1	down	no
Novel_343	0	0	0	0	0	0	3	1.11611	#NAME?	#NAME?	0.403201	1	down	no
Novel_346	4	0	0	1.24932	0	0	0	0	Inf	Inf	0.446899	1	up	no
Novel_348	0	0	9	2.96103	0	0	0	0	Inf	Inf	0.485201	1	up	no
Novel_351	0	0	14	4.60604	15	0	0	4.59276	1.00289	0.00416537	0.979481	1	up	no
Novel_352	0	0	0	0	0	14	0	5.10242	#NAME?	#NAME?	0.489329	1	down	no
Novel_353	0	0	9	2.96103	0	0	0	0	Inf	Inf	0.485201	1	up	no
Novel_354	0	0	0	0	9	0	0	2.75566	#NAME?	#NAME?	0.502259	1	down	no
Novel_355	0	0	0	0	0	3	0	1.09338	#NAME?	#NAME?	0.39569	1	down	no
Novel_358	0	0	0	0	23	0	0	7.04224	#NAME?	#NAME?	0.359538	1	down	no
Novel_360	0	3	0	0.919131	0	0	0	0	Inf	Inf	0.425887	1	up	no
Novel_362	0	160	175	106.596	0	179	54	85.3281	1.24925	0.321058	0.854225	1	up	no
Novel_364	0	0	11	3.61903	0	0	0	0	Inf	Inf	0.468206	1	up	no
Novel_366	0	0	0	0	0	0	13	4.83648	#NAME?	#NAME?	0.504805	1	down	no
Novel_367	0	0	10	3.29003	15	0	0	4.59276	0.716351	-0.481261	0.912385	1	down	no
Novel_368	0	15	0	4.59565	0	0	0	0	Inf	Inf	0.428818	1	up	no
Novel_369	6	0	0	1.87398	0	0	0	0	Inf	Inf	0.475526	1	up	no
Novel_37	0	12	0	3.67652	0	0	0	0	Inf	Inf	0.458346	1	up	no
Novel_371	9	0	0	2.81096	0	0	13	4.83648	0.5812	-0.782893	0.931752	1	down	no
Novel_372	8	0	0	2.49863	0	0	0	0	Inf	Inf	0.484566	1	up	no
Novel_377	0	0	0	0	0	0	53	19.718	#NAME?	#NAME?	0.0526674	0.55852	down	no
Novel_378	13	0	0	4.06028	0	0	0	0	Inf	Inf	0.448675	1	up	no
Novel_379	12	0	0	3.74795	0	0	0	0	Inf	Inf	0.458401	1	up	no
Novel_38	23	0	0	7.18357	0	0	24	8.92889	0.804532	-0.313779	0.938987	1	down	no
Novel_380	0	0	0	0	0	0	6	2.23222	#NAME?	#NAME?	0.511585	1	down	no
Novel_386	0	0	0	0	6	0	0	1.83711	#NAME?	#NAME?	0.424858	1	down	no
Novel_387	0	4	0	1.22551	0	0	0	0	Inf	Inf	0.440247	1	up	no
Novel_39	0	15	12	8.54369	12	7	0	6.22542	1.37239	0.456688	0.944062	1	up	no
Novel_390	0	19	0	5.82116	0	0	0	0	Inf	Inf	0.386442	1	up	no
Novel_391	13	0	0	4.06028	14	0	0	4.28658	0.947207	-0.0782479	0.987243	1	down	no
Novel_393	0	0	0	0	0	0	3	1.11611	#NAME?	#NAME?	0.403201	1	down	no
Novel_394	0	0	0	0	10	0	0	3.06184	#NAME?	#NAME?	0.509257	1	down	no
Novel_396	4	0	0	1.24932	0	0	0	0	Inf	Inf	0.446899	1	up	no
Novel_397	0	7	0	2.14464	0	0	0	0	Inf	Inf	0.47964	1	up	no
Novel_398	0	0	12	3.94804	0	0	0	0	Inf	Inf	0.458034	1	up	no
Novel_399	0	0	0	0	9	0	0	2.75566	#NAME?	#NAME?	0.502259	1	down	no
Novel_4	0	13	0	3.9829	0	0	0	0	Inf	Inf	0.449056	1	up	no
Novel_403	12	0	0	3.74795	0	0	9	3.34833	1.11935	0.162659	0.950063	1	up	no
Novel_405	0	0	13	4.27704	0	0	0	0	Inf	Inf	0.447163	1	up	no
Novel_406	0	0	0	0	0	10	0	3.64459	#NAME?	#NAME?	0.537754	1	down	no
Novel_407	0	0	0	0	0	0	9	3.34833	#NAME?	#NAME?	0.545022	1	down	no
Novel_408	0	9	0	2.75739	0	0	0	0	Inf	Inf	0.479288	1	up	no
Novel_409	0	0	0	0	9	0	0	2.75566	#NAME?	#NAME?	0.502259	1	down	no
Novel_410	67	0	0	20.9261	0	0	0	0	Inf	Inf	0.0657472	0.651755	up	no
Novel_418	0	0	0	0	33	21	0	17.7577	#NAME?	#NAME?	0.0625201	0.647935	down	no
Novel_419	21	26	24	22.4208	0	0	11	4.09241	5.47863	2.45382	0.363115	1	up	no
Novel_422	155	11	0	51.7812	8	8	115	48.1494	1.07543	0.10491	0.924385	1	up	no
Novel_423	0	13	10	7.27293	0	0	9	3.34833	2.17211	1.11909	0.779023	1	up	no
Novel_425	0	0	40	13.1601	0	30	0	10.9338	1.20362	0.267383	0.95597	1	up	no
Novel_426	0	0	0	0	40	0	0	12.2474	#NAME?	#NAME?	0.146156	1	down	no
Novel_427	0	0	0	0	0	0	35	13.0213	#NAME?	#NAME?	0.143235	1	down	no
Novel_429	0	22	0	6.74029	0	0	0	0	Inf	Inf	0.352585	1	up	no
Novel_43	0	0	13	4.27704	0	0	26	9.67296	0.442165	-1.17734	0.729873	1	down	no
Novel_430	19	0	0	5.93426	0	0	0	0	Inf	Inf	0.384255	1	up	no
Novel_431	0	20	39	18.9587	31	0	32	21.3969	0.886047	-0.174544	0.885921	1	down	no
Novel_435	0	12	0	3.67652	9	20	9	13.3932	0.274507	-1.86508	0.539348	1	down	no
Novel_436	0	0	3	0.987009	0	0	0	0	Inf	Inf	0.454708	1	up	no
Novel_437	0	0	0	0	3	0	0	0.918553	#NAME?	#NAME?	0.329215	1	down	no
Novel_439	10	0	8	5.75532	8	0	6	4.6817	1.22932	0.297864	0.975226	1	up	no
Novel_440	0	0	0	0	15	0	0	4.59276	#NAME?	#NAME?	0.482861	1	down	no
Novel_441	0	0	0	0	15	0	0	4.59276	#NAME?	#NAME?	0.482861	1	down	no
Novel_448	13	0	0	4.06028	8	0	0	2.44947	1.65761	0.729107	0.904222	1	up	no
Novel_450	0	0	0	0	0	45	0	16.4006	#NAME?	#NAME?	0.0825384	0.75275	down	no
Novel_451	47	59	54	50.5219	90	63	27	60.5625	0.834211	-0.261516	0.837069	1	down	no
Novel_452	0	0	0	0	0	3	0	1.09338	#NAME?	#NAME?	0.39569	1	down	no
Novel_455	0	0	0	0	7	0	0	2.14329	#NAME?	#NAME?	0.462407	1	down	no
Novel_456	0	0	0	0	0	0	7	2.60426	#NAME?	#NAME?	0.534016	1	down	no
Novel_459	0	222	0	68.0157	262	0	0	80.2203	0.847861	-0.2381	0.871187	1	down	no
Novel_461	0	0	0	0	21	0	0	6.42987	#NAME?	#NAME?	0.393099	1	down	no
Novel_466	0	0	56	18.4242	90	73	0	54.1621	0.340167	-1.55568	0.485294	1	down	no
Novel_475	51	33	23	33.6063	29	20	42	31.7941	1.057	0.079974	1	1	up	no
Novel_476	51	33	23	33.6063	29	20	42	31.7941	1.057	0.079974	1	1	up	no
Novel_48	0	0	0	0	0	8	13	7.75215	#NAME?	#NAME?	0.34689	1	down	no
Novel_49	0	0	0	0	0	8	13	7.75215	#NAME?	#NAME?	0.34689	1	down	no
Novel_5	48	60	60	53.1146	51	58	0	36.754	1.44514	0.531207	0.8455	1	up	no
Novel_50	0	0	0	0	0	8	13	7.75215	#NAME?	#NAME?	0.34689	1	down	no
Novel_51	0	0	0	0	0	8	13	7.75215	#NAME?	#NAME?	0.34689	1	down	no
Novel_52	0	0	0	0	0	8	0	2.91567	#NAME?	#NAME?	0.539294	1	down	no
Novel_53	0	0	0	0	0	8	0	2.91567	#NAME?	#NAME?	0.539294	1	down	no
Novel_54	0	0	6	1.97402	0	0	0	0	Inf	Inf	0.489319	1	up	no
Novel_55	0	0	0	0	3	0	0	0.918553	#NAME?	#NAME?	0.329215	1	down	no
Novel_56	14	0	0	4.37261	0	0	0	0	Inf	Inf	0.438347	1	up	no
Novel_57	13	0	0	4.06028	0	0	0	0	Inf	Inf	0.448675	1	up	no
Novel_58	0	10	0	3.06377	0	0	0	0	Inf	Inf	0.47387	1	up	no
Novel_6	0	0	0	0	0	0	37	13.7654	#NAME?	#NAME?	0.126798	1	down	no
Novel_60	0	0	0	0	0	0	5	1.86018	#NAME?	#NAME?	0.472857	1	down	no
Novel_63	10	0	0	3.12329	0	14	10	8.82279	0.354003	-1.49817	0.708808	1	down	no
Novel_68	0	0	4	1.31601	0	0	0	0	Inf	Inf	0.464093	1	up	no
Novel_76	0	0	55	18.0952	0	31	0	11.2982	1.60159	0.679509	0.809605	1	up	no
Novel_77	0	0	0	0	0	0	19	7.0687	#NAME?	#NAME?	0.385631	1	down	no
Novel_78	27	0	0	8.43289	0	0	0	0	Inf	Inf	0.292942	1	up	no
Novel_82	0	3	0	0.919131	0	0	0	0	Inf	Inf	0.425887	1	up	no
Novel_84	0	0	9	2.96103	0	0	0	0	Inf	Inf	0.485201	1	up	no
Novel_86	0	0	0	0	0	0	21	7.81278	#NAME?	#NAME?	0.344706	1	down	no
Novel_87	0	15	0	4.59565	0	0	0	0	Inf	Inf	0.428818	1	up	no
Novel_88	0	0	19	6.25106	0	0	0	0	Inf	Inf	0.377919	1	up	no
Novel_9	0	0	0	0	5	0	0	1.53092	#NAME?	#NAME?	0.381797	1	down	no
Novel_90	5	0	0	1.56165	5	0	0	1.53092	1.02007	0.0286673	1	1	up	no
Novel_92	0	12	0	3.67652	0	24	0	8.74701	0.420318	-1.25045	0.752689	1	down	no
Novel_94	10	0	33	13.9804	37	0	0	11.3288	1.23406	0.303408	1	1	up	no
Novel_96	0	0	0	0	0	4	0	1.45784	#NAME?	#NAME?	0.418959	1	down	no
Novel_97	0	0	0	0	0	5	0	1.82229	#NAME?	#NAME?	0.463235	1	down	no
Novel_99	77	0	16	29.3134	33	0	0	10.1041	2.90114	1.53662	0.583012	1	up	no
oar-let-7a	97905	551043	464770	352316	480934	455204	176265	378735	0.930246	-0.104316	0.865603	1	down	no
oar-let-7b	62353	213684	143316	132094	189223	141848	58460	131384	1.0054	0.00777307	0.976524	1	up	no
oar-let-7c	41620	194955	158334	124821	162688	156113	37612	120702	1.03412	0.0484102	0.973792	1	up	no
oar-let-7d	5064	24040	21246	15936.9	22972	24280	5289	17850.4	0.892804	-0.163584	0.794379	1	down	no
oar-let-7f	61811	1014189	866776	615202	821207	848335	134131	610526	1.00766	0.0110076	1	1	up	no
oar-let-7g	64879	223466	164633	142893	201964	173439	60635	147608	0.968059	-0.0468338	0.906091	1	down	no
oar-let-7i	36248	178859	172539	122885	160350	176518	27996	123846	0.992246	-0.0112299	0.948294	1	down	no
oar-miR-103	54612	80045	70148	64659.8	75672	70755	40121	63883.4	1.01215	0.0174286	0.982752	1	up	no
oar-miR-106a	40	45	18	32.2022	65	26	38	43.5153	0.74002	-0.434364	0.780539	1	down	no
oar-miR-106b	2925	1449	1126	1727.96	1662	1473	2679	2042.41	0.846039	-0.241204	0.807982	1	down	no
oar-miR-107	14089	18589	22414	17469.9	21285	22501	11765	19094.8	0.914903	-0.128309	0.796395	1	down	no
oar-miR-10a	2883	2517	2877	2618.14	2650	1650	2478	2334.65	1.12142	0.165333	0.784905	1	up	no
oar-miR-10b	4509	4298	3069	3734.81	3273	2588	5102	3843.49	0.971723	-0.0413827	1	1	down	no
oar-miR-1185-3p	1250	895	906	962.696	865	653	706	765.499	1.25761	0.330679	0.665762	1	up	no
oar-miR-1185-5p	4523	3040	2755	3250.45	2703	2320	2876	2743.14	1.18494	0.244814	0.666001	1	up	no
oar-miR-1193-3p	21	21	21	19.9019	16	26	15	19.9554	0.997317	-0.00387554	1	1	down	no
oar-miR-1193-5p	1	1	0	0.618706	3	3	3	3.12804	0.197794	-2.33793	0.782991	1	down	no
oar-miR-1197-3p	7499	5686	5447	5876.3	5103	4596	6184	5538.19	1.06105	0.0854933	0.835682	1	up	no
oar-miR-1197-5p	33	59	52	45.4913	44	29	27	34.0864	1.33459	0.416393	0.887881	1	up	no
oar-miR-125b	905191	855516	749526	791424	785906	744498	751558	791578	0.999806	-0.000280398	0.986113	1	down	no
oar-miR-127	373550	222218	202980	251534	232411	215720	387609	293987	0.855597	-0.224996	0.672466	1	down	no
oar-miR-133	3886	5104	6971	5070.94	5501	6345	3449	5279.97	0.960412	-0.0582754	0.936835	1	down	no
oar-miR-134-3p	34	65	48	46.3258	32	26	56	40.1079	1.15503	0.207931	0.951892	1	up	no
oar-miR-134-5p	677	929	488	656.625	514	357	662	533.779	1.23014	0.298826	0.699683	1	up	no
oar-miR-136	2	1	0	0.931035	0	0	0	0	Inf	Inf	0.446153	1	up	no
oar-miR-143	410138	343795	423278	372689	357966	382944	457123	419238	0.888968	-0.169797	0.733782	1	down	no
oar-miR-148a	376758	194582	216827	248625	197015	183459	317519	245315	1.01349	0.0193348	0.91791	1	up	no
oar-miR-150	8051	11837	13593	10613.3	12634	6811	5685	8465.69	1.25368	0.326172	0.589387	1	up	no
oar-miR-152	3127	2975	1327	2324.71	2992	1669	1917	2237.58	1.03894	0.0551129	0.927052	1	up	no
oar-miR-154a-3p	1734	454	252	763.583	374	214	1246	656.065	1.16388	0.218946	0.811592	1	up	no
oar-miR-154a-5p	398	285	250	293.875	262	228	299	274.556	1.07037	0.0981038	0.91033	1	up	no
oar-miR-154b-3p	30	15	19	20.2166	20	6	40	23.1919	0.871709	-0.198082	0.901551	1	down	no
oar-miR-154b-5p	5561	8054	6652	6392.95	6689	5825	4954	6014.11	1.06299	0.0881309	0.861886	1	up	no
oar-miR-16b	60496	214187	136383	129387	212660	150537	48019	137843	0.938659	-0.0913276	0.840254	1	down	no
oar-miR-17-5p	5546	3981	2537	3786.55	3521	2738	4240	3653.4	1.03644	0.0516427	0.882466	1	up	no
oar-miR-181a	1360293	2275350	1872635	1.73808e+06	2174516	2209966	1135700	1.89377e+06	0.917788	-0.123767	0.771529	1	down	no
oar-miR-191	32	23	15	21.9763	10	17	27	19.3026	1.13851	0.187147	0.959623	1	up	no
oar-miR-194	6395	4861	5317	5235.95	4870	4898	4591	4984.26	1.0505	0.0710735	0.869359	1	up	no
oar-miR-199a-3p	5288	11295	18694	11262.5	10572	20139	4533	12263.3	0.918395	-0.122814	0.843086	1	down	no
oar-miR-19b	3	3	1	2.18512	3	0	3	2.03466	1.07395	0.102923	0.97429	1	up	no
oar-miR-200a	747	2291	24597	9027.71	10275	37643	2919	17951.3	0.502899	-0.99166	0.619029	1	down	no
oar-miR-200b	14	119	896	335.618	523	1601	116	786.789	0.426567	-1.22916	0.507015	1	down	no
oar-miR-200c	31	167	1016	395.114	571	1758	129	863.543	0.457551	-1.128	0.513649	1	down	no
oar-miR-21	89949	109280	74015	85925.7	103821	78014	70404	86414.1	0.994348	-0.0081769	0.981504	1	down	no
oar-miR-218a	18749	15380	15246	15583.9	19014	14016	16619	17112.9	0.910652	-0.135028	0.804747	1	down	no
oar-miR-22-3p	357249	446975	504339	414451	451814	400121	287307	391055	1.05983	0.0838317	0.871767	1	up	no
oar-miR-221	10638	24612	19694	17342.5	20504	19669	9107	16834.7	1.03016	0.042875	0.94469	1	up	no
oar-miR-23a	9888	5238	4943	6319.38	5117	5831	9216	7120.6	0.887479	-0.172216	0.844896	1	down	no
oar-miR-23b	41990	17249	13207	22744.5	17994	16087	43506	27558.4	0.825323	-0.27697	0.764776	1	down	no
oar-miR-25	25298	42119	45010	35614	45459	47795	23505	40082.9	0.88851	-0.17054	0.711366	1	down	no
oar-miR-26a	2701331	1890897	1825802	2.02373e+06	1936328	1879494	2544794	2.22463e+06	0.909692	-0.13655	0.796005	1	down	no
oar-miR-26b	133226	127867	95875	112329	120291	115746	114919	121770	0.922469	-0.116427	0.825577	1	down	no
oar-miR-27a	425713	356137	298151	340167	401522	353234	479172	429949	0.791181	-0.337919	0.474679	1	down	no
oar-miR-299-3p	1	0	2	0.970336	9	4	1	4.58553	0.211608	-2.24053	0.744497	1	down	no
oar-miR-299-5p	714	727	329	553.981	725	400	517	560.11	0.989057	-0.0158739	1	1	down	no
oar-miR-29a	302790	293113	261909	270542	313915	258452	243341	280843	0.963322	-0.0539095	0.90268	1	down	no
oar-miR-29b	35630	22955	17732	23995.1	24277	17127	25006	22978.5	1.04424	0.0624541	0.870912	1	up	no
oar-miR-30a-3p	27256	15482	15447	18338.3	15149	12832	19337	16509.2	1.11079	0.151589	0.719555	1	up	no
oar-miR-30a-5p	1264457	852929	762565	907131	759881	609611	870704	778776	1.16482	0.220103	0.607798	1	up	no
oar-miR-30b	66216	23386	18773	34022.5	21381	16513	48178	30488.8	1.1159	0.158208	0.791379	1	up	no
oar-miR-30c	111134	58068	43569	66835.4	46154	31352	75582	53677.4	1.24513	0.316297	0.56027	1	up	no
oar-miR-30d	444141	446796	361114	394414	395954	329576	331679	364749	1.08133	0.112808	0.794357	1	up	no
oar-miR-323a-3p	15174	14836	17318	14982.4	19421	14905	14464	16759.8	0.893946	-0.16174	0.751897	1	down	no
oar-miR-323a-5p	280	379	232	279.898	325	249	227	274.713	1.01888	0.0269774	0.970849	1	up	no
oar-miR-323b	75	49	50	54.8873	135	153	55	117.559	0.466891	-1.09884	0.505655	1	down	no
oar-miR-323c	878	607	686	685.892	766	766	756	794.973	0.862787	-0.212923	0.855125	1	down	no
oar-miR-329a-3p	10	22	25	18.0887	19	10	22	17.6469	1.02503	0.0356709	1	1	up	no
oar-miR-329a-5p	0	0	1	0.329003	0	0	0	0	Inf	Inf	1	1	up	no
oar-miR-329b-3p	1281	1568	1763	1460.53	1641	1357	1532	1566.98	0.932064	-0.101499	0.925748	1	down	no
oar-miR-329b-5p	0	0	0	0	0	0	1	0.372037	#NAME?	#NAME?	0.938118	1	down	no
oar-miR-362	2371	1299	751	1385.6	967	877	1882	1315.88	1.05298	0.074476	0.838574	1	up	no
oar-miR-369-3p	16306	23408	19253	18598.8	22993	19953	12771	19063.4	0.975628	-0.0355971	0.936823	1	down	no
oar-miR-369-5p	1880	3203	3235	2632.83	3407	2967	1430	2656.53	0.991078	-0.0129299	0.979737	1	down	no
oar-miR-370-3p	7742	11908	8873	8985.63	11067	8672	6783	9072.65	0.990409	-0.0139044	0.979852	1	down	no
oar-miR-370-5p	211	293	270	244.501	260	218	179	225.655	1.08352	0.115723	0.928248	1	up	no
oar-miR-374a	17837	6900	5809	9596.2	7580	5665	13277	9325.07	1.02907	0.0413481	0.878529	1	up	no
oar-miR-374b	5878	4004	3594	4245.04	3773	3021	4609	3970.98	1.06902	0.0962831	0.827993	1	up	no
oar-miR-376a-5p	6434	6559	7902	6618.84	5329	4694	5755	5483.5	1.20705	0.271481	0.60836	1	up	no
oar-miR-376b-5p	71	21	13	32.8863	17	10	84	40.1008	0.820091	-0.286144	0.875036	1	down	no
oar-miR-376c-3p	357	199	329	280.713	227	307	360	315.326	0.89023	-0.16775	0.927286	1	down	no
oar-miR-376c-5p	9	16	4	9.02901	15	14	17	16.0198	0.563615	-0.827218	0.731048	1	down	no
oar-miR-376e-5p	71	21	13	32.8863	17	10	84	40.1008	0.820091	-0.286144	0.875036	1	down	no
oar-miR-377-3p	724	677	446	580.279	499	433	539	511.125	1.1353	0.183072	0.803881	1	up	no
oar-miR-377-5p	292	640	465	440.268	492	447	283	418.842	1.05115	0.0719747	0.924646	1	up	no
oar-miR-379-3p	1116	1224	1245	1133.17	1329	1093	962	1163.17	0.97421	-0.0376953	0.987641	1	down	no
oar-miR-379-5p	3384	1370	838	1752.36	1395	912	2334	1627.85	1.07649	0.106336	0.811072	1	up	no
oar-miR-380-3p	72566	124223	105793	95529.8	144558	98119	66358	104709	0.912333	-0.132368	0.728255	1	down	no
oar-miR-380-5p	141	213	154	159.963	252	173	106	179.646	0.890437	-0.167415	0.888496	1	down	no
oar-miR-381-3p	180	205	288	213.779	202	192	176	197.304	1.0835	0.115704	0.935189	1	up	no
oar-miR-381-5p	13	7	5	7.84993	10	9	3	7.45808	1.05254	0.0738758	1	1	up	no
oar-miR-382-3p	4833	4158	3600	3967.81	4451	3066	3985	3962.82	1.00126	0.00181541	0.974159	1	up	no
oar-miR-382-5p	4457	6624	3027	4417.38	4955	2992	3297	3834.21	1.1521	0.204263	0.732221	1	up	no
oar-miR-3955-3p	0	0	0	0	0	2	0	0.728918	#NAME?	#NAME?	0.414665	1	down	no
oar-miR-3955-5p	4323	3637	4010	3783.79	3656	3423	3975	3845.8	0.983877	-0.0234495	1	1	down	no
oar-miR-3956-3p	72	69	83	70.935	57	48	106	74.3824	0.953652	-0.068465	0.945845	1	down	no
oar-miR-3956-5p	53	185	190	135.744	143	77	92	106.075	1.2797	0.3558	0.867729	1	up	no
oar-miR-3957-3p	1436	1044	894	1062.49	1092	931	1331	1168.85	0.909009	-0.137633	0.918176	1	down	no
oar-miR-3957-5p	336	582	393	412.552	363	343	221	318.374	1.29581	0.373852	0.715763	1	up	no
oar-miR-3958-3p	91125	123915	122818	106833	122481	118523	76403	109123	0.979014	-0.0305982	0.938901	1	down	no
oar-miR-3958-5p	66	248	238	174.898	159	155	50	123.776	1.41302	0.498779	0.775302	1	up	no
oar-miR-3959-3p	3740	1725	1543	2204.26	1541	1372	2818	2020.27	1.09108	0.12575	0.780033	1	up	no
oar-miR-3959-5p	5511	9292	10881	8147.98	9297	10794	4968	8628.84	0.944273	-0.0827239	0.887963	1	down	no
oar-miR-409-3p	48961	58161	65078	54522	47583	44222	38653	45066.6	1.20981	0.27478	0.550474	1	up	no
oar-miR-409-5p	5778	2829	1886	3291.88	1937	1826	5052	3138.11	1.049	0.0690146	0.895049	1	up	no
oar-miR-410-3p	122816	88081	91393	95413.6	93823	81319	106432	97961.2	0.973994	-0.0380154	0.964382	1	down	no
oar-miR-410-5p	2	7	2	3.4273	2	2	0	1.34129	2.55524	1.35346	0.801125	1	up	no
oar-miR-411a-3p	13963	9294	7653	9726.38	11227	7040	11514	10287	0.945506	-0.0808408	0.907841	1	down	no
oar-miR-411a-5p	92735	123176	140019	112769	128601	133726	88445	121018	0.931835	-0.101854	0.819869	1	down	no
oar-miR-411b-3p	539	788	769	662.774	914	700	542	736.618	0.899753	-0.152399	0.882563	1	down	no
oar-miR-412-3p	2917	5302	3361	3641.25	3941	3680	2044	3308.32	1.10063	0.138335	0.815041	1	up	no
oar-miR-412-5p	30	24	25	24.948	22	26	26	25.8849	0.963804	-0.0531888	0.95106	1	down	no
oar-miR-431	806	1412	1419	1151.2	1579	1308	742	1236.23	0.931217	-0.102811	0.902996	1	down	no
oar-miR-432	9365	46621	31541	27585.7	38091	33382	7719	26701	1.03313	0.0470253	0.978016	1	up	no
oar-miR-433-3p	3253	10664	8973	7235.36	10420	8400	2549	7200.22	1.00488	0.00702378	0.962222	1	up	no
oar-miR-433-5p	94	64	58	68.0493	62	40	67	58.4883	1.16347	0.218432	0.947037	1	up	no
oar-miR-485-3p	4235	3435	2967	3351.27	2566	1925	4477	3152.86	1.06293	0.0880468	0.831219	1	up	no
oar-miR-485-5p	3417	13498	11952	9134.95	9817	8986	2876	7350.82	1.24271	0.313493	0.638117	1	up	no
oar-miR-487a-3p	1102	908	752	869.787	896	671	905	855.586	1.0166	0.0237493	0.935686	1	up	no
oar-miR-487a-5p	37	57	27	37.9028	38	26	26	30.7839	1.23125	0.300127	0.929493	1	up	no
oar-miR-487b-3p	9324	19489	21098	15824.4	22577	20388	9289	17799.2	0.889056	-0.169654	0.714125	1	down	no
oar-miR-487b-5p	169	365	337	275.485	319	246	122	232.718	1.18377	0.243392	0.857573	1	up	no
oar-miR-493-3p	297	1179	1043	797.131	1007	893	263	731.635	1.08952	0.123692	0.888242	1	up	no
oar-miR-493-5p	281	1774	1601	1158.01	1414	1337	241	1009.89	1.14667	0.197456	0.82763	1	up	no
oar-miR-494-3p	6505	7160	5526	6043.43	4740	3677	4627	4512.84	1.33916	0.421331	0.449469	1	up	no
oar-miR-494-5p	20	168	235	135.034	143	220	24	132.894	1.0161	0.0230412	1	1	up	no
oar-miR-495-3p	11303	3993	3037	5752.8	3596	2401	8795	5248.17	1.09615	0.132451	0.846192	1	up	no
oar-miR-495-5p	0	1	0	0.306377	0	0	1	0.372037	0.823512	-0.280138	1	1	down	no
oar-miR-496-3p	1297	863	302	768.853	654	444	760	644.812	1.19237	0.253829	0.724206	1	up	no
oar-miR-496-5p	4	7	12	7.34199	5	8	7	7.05085	1.04129	0.0583746	1	1	up	no
oar-miR-539-3p	11962	10163	10202	10206.3	7299	5968	11781	8792.9	1.16074	0.215047	0.642377	1	up	no
oar-miR-539-5p	22	22	30	23.4816	17	14	25	19.6085	1.19752	0.260055	0.94835	1	up	no
oar-miR-541-3p	101	21	19	44.2302	21	14	47	29.018	1.52423	0.608083	0.791618	1	up	no
oar-miR-541-5p	2827	7319	4958	4756.53	4937	4245	2299	3914.07	1.21524	0.281238	0.64496	1	up	no
oar-miR-543-3p	5366	8771	7227	6740.9	8243	7758	4675	7090.62	0.950678	-0.0729715	0.904401	1	down	no
oar-miR-543-5p	1	4	2	2.19584	2	1	0	0.976827	2.24793	1.1686	0.851642	1	up	no
oar-miR-544-5p	4	4	1	2.80383	2	3	2	2.44982	1.1445	0.194723	0.95049	1	up	no
oar-miR-654-3p	1	5	3	2.83122	4	5	4	4.53518	0.62428	-0.679734	0.934926	1	down	no
oar-miR-655-3p	4191	3088	3226	3316.43	3621	2658	3242	3283.57	1.01001	0.0143656	0.957322	1	up	no
oar-miR-655-5p	4	28	17	15.4209	22	20	3	15.1413	1.01846	0.0263964	0.972837	1	up	no
oar-miR-665-3p	497	194	227	289.348	244	209	517	343.224	0.843031	-0.246342	0.883705	1	down	no
oar-miR-665-5p	18	7	4	9.08258	3	2	24	10.5764	0.858762	-0.219669	0.945613	1	down	no
oar-miR-668-3p	124	100	102	102.925	88	73	150	109.355	0.941197	-0.0874313	0.945037	1	down	no
oar-miR-668-5p	5	10	10	7.91545	8	10	3	7.21017	1.09782	0.134637	1	1	up	no
oar-miR-758-3p	9768	7721	7366	7839.81	7556	5443	7756	7182.8	1.09147	0.126272	0.794121	1	up	no
oar-miR-758-5p	28	16	10	16.9373	24	12	17	18.0466	0.938533	-0.0915213	0.934978	1	down	no
oar-miR-99a	568525	249880	230172	329852	251959	271430	549909	380657	0.866532	-0.206675	0.800538	1	down	no

## Sheet: PL vs. ML
Gene	PL_H1_count	PL_H2_count	PL_H3_count	PL_H_normalize	ML_H1_count	ML_H2_count	ML_H3_count	ML_H_normalize	FoldChange	Log2FoldChange	pval	padj	Up/Down	Significant
oar-miR-541-5p	2530	1628	3449	2209.75	5400	7929	9066	9173.7	0.240879	-2.05362	0.000664649	0.00849274	down	yes
oar-miR-495-3p	13822	13530	8725	10066.7	4835	3845	2709	4320.57	2.32995	1.2203	0.0012652	0.0153156	up	yes
oar-miR-494-5p	32	32	37	28.9155	154	233	71	171.162	0.168936	-2.56545	0.0160318	0.109935	down	yes
oar-miR-493-5p	345	287	264	252.393	1506	1253	740	1314.89	0.19195	-2.3812	0.000110601	0.00181702	down	yes
oar-miR-493-3p	387	326	418	323.577	905	845	458	831.003	0.389382	-1.36074	0.0351967	0.212813	down	yes
oar-miR-487b-3p	11557	11122	11098	9593.22	14913	16787	6881	14428.4	0.664883	-0.588828	0.0410903	0.230507	down	yes
oar-miR-485-5p	3187	3028	4553	3116.84	9899	13929	9797	13207.6	0.235988	-2.08322	2.94e-06	5.88e-05	down	yes
oar-miR-433-3p	4112	3476	4134	3342.15	8362	9581	4206	8325.33	0.401444	-1.31673	0.000180721	0.00277106	down	yes
oar-miR-432	11514	9546	8662	8366.51	33600	36903	21518	35149.2	0.238028	-2.0708	7.06e-14	3.61e-12	down	yes
oar-miR-412-3p	2919	2482	2558	2254.82	4185	4432	2404	4179.84	0.539453	-0.890432	0.0300883	0.184542	down	yes
oar-miR-409-3p	47348	47002	45806	39802.8	67027	70961	51020	73144.3	0.544168	-0.877877	0.00026544	0.00393878	down	yes
oar-miR-3958-5p	66	52	68	53.1434	261	308	207	300.74	0.176708	-2.50056	0.00773581	0.0646995	down	yes
oar-miR-3958-3p	86462	85579	97525	77097.3	114672	135950	89356	131577	0.585948	-0.771154	0.00134581	0.0158736	down	yes
oar-miR-3956-5p	118	115	56	79.8329	587	137	243	359.23	0.222233	-2.16985	0.0144239	0.103672	down	yes
oar-miR-379-5p	4753	4232	2160	3075.84	1158	880	521	956.186	3.21678	1.68562	0.00198533	0.0217441	up	yes
oar-miR-374a	19285	21920	13539	15314.5	8383	6294	5994	7995.78	1.91533	0.937593	0.00403969	0.0387137	up	yes
oar-miR-370-3p	7193	6977	8812	6600.75	12144	12971	7838	12597.6	0.523969	-0.932447	0.00378439	0.0370387	down	yes
oar-miR-369-5p	1780	2119	1975	1673.84	3701	3077	1842	3242.13	0.516278	-0.953779	0.0273677	0.170124	down	yes
oar-miR-30c	102715	92882	106404	86146.3	46717	47259	48635	56646.7	1.52077	0.604798	0.0155469	0.108357	up	yes
oar-miR-30b	65829	76279	45745	52520.2	22368	15828	12048	19018.5	2.76153	1.46547	1.07e-07	2.73e-06	up	yes
oar-miR-25	30313	32131	27488	25444	41480	35134	25177	38825.9	0.655335	-0.609695	0.0162512	0.109935	down	yes
oar-miR-221	12607	11673	12213	10374.2	23180	20351	16455	23146.9	0.448191	-1.15782	5.58e-05	0.00102636	down	yes
oar-miR-218a	22462	24938	20293	19136.9	11052	9582	4973	9566.43	2.00042	1.0003	0.00262748	0.0268587	up	yes
oar-miR-181a	1164715	1242420	1566491	1.14457e+06	2290805	2285696	2502953	2.82449e+06	0.405231	-1.30318	0.000302194	0.00434404	down	yes
oar-miR-16b	58806	56888	63859	51280.1	160351	152002	75487	145280	0.352973	-1.50237	1.24e-11	4.38e-10	down	yes
oar-miR-154a-3p	1876	2320	890	1402.93	518	267	210	369.167	3.80027	1.9261	0.00615568	0.0524373	up	yes
oar-miR-152	5744	3480	1970	3065.53	1610	1208	476	1200.47	2.5536	1.35253	0.0205089	0.132874	up	yes
oar-miR-148a	320938	398455	340017	301067	184384	171704	140377	192480	1.56414	0.645373	0.00255262	0.0266865	up	yes
oar-miR-143	538289	449820	236920	337839	207737	125790	105198	165418	2.04234	1.03022	7.08e-05	0.00125341	up	yes
oar-miR-106b	3881	4834	1981	2956.87	1649	1130	1037	1462.16	2.02226	1.01597	0.0420889	0.233174	up	yes
oar-miR-103	53952	52212	57773	46789.5	84188	78930	48920	80556.4	0.580829	-0.783816	0.000589593	0.00774894	down	yes
oar-let-7i	45595	41182	47448	38296.7	164548	161286	93580	159051	0.240783	-2.0542	1.16e-19	1.78e-17	down	yes
oar-let-7g	81248	77168	78268	67243.9	229137	166429	122105	195769	0.343487	-1.54167	1.7e-12	7.11e-11	down	yes
oar-let-7f	194054	153640	200320	156581	764491	732835	384986	708118	0.221123	-2.17708	5.94e-18	6.83e-16	down	yes
oar-let-7d	7911	8150	6890	6484.59	21341	21967	11767	20834.9	0.311236	-1.68392	1.48e-08	4.26e-07	down	yes
oar-let-7c	59766	47373	46382	43294.1	151384	133901	76732	136295	0.31765	-1.65449	2.91e-13	1.34e-11	down	yes
oar-let-7b	91747	78945	64669	66045.1	162701	125507	75656	136257	0.484708	-1.04481	2.24e-06	4.69e-05	down	yes
oar-let-7a	251815	236058	207626	196277	477248	387371	241858	416722	0.471002	-1.0862	1.26e-07	3.04e-06	down	yes
Novel_76	0	0	0	0	0	84	0	31.2553	#NAME?	#NAME?	0.00270878	0.0270878	down	yes
Novel_75	0	0	0	0	0	0	60	29.7576	#NAME?	#NAME?	0.00503213	0.0458947	down	yes
Novel_72	0	0	0	0	68	0	0	21.7479	#NAME?	#NAME?	0.0120208	0.0941772	down	yes
Novel_470	0	0	0	0	0	0	47	23.3102	#NAME?	#NAME?	0.014977	0.105991	down	yes
Novel_467	0	0	0	0	67	0	0	21.4281	#NAME?	#NAME?	0.0128191	0.0966686	down	yes
Novel_466	61	71	0	35.0646	0	0	0	0	Inf	Inf	0.0137607	0.100475	up	yes
Novel_462	0	0	0	0	0	143	0	53.2084	#NAME?	#NAME?	0.000122738	0.00194688	down	yes
Novel_459	0	0	195	62.9729	0	0	0	0	Inf	Inf	0.00427542	0.0401366	up	yes
Novel_458	0	0	0	0	197	213	0	142.26	#NAME?	#NAME?	2.86e-08	7.75e-07	down	yes
Novel_450	60	129	98	82.2403	0	0	0	0	Inf	Inf	0.00175631	0.019705	up	yes
Novel_431	0	0	0	0	0	21	20	17.733	#NAME?	#NAME?	0.0369205	0.21498	down	yes
Novel_420	0	0	125	40.3672	0	0	0	0	Inf	Inf	0.0120792	0.0941772	up	yes
Novel_42	0	0	0	0	0	0	58	28.7657	#NAME?	#NAME?	0.00588163	0.0510481	down	yes
Novel_419	0	0	0	0	26	20	0	15.7571	#NAME?	#NAME?	0.0425797	0.233174	down	yes
Novel_416	0	0	0	0	174	0	0	55.6491	#NAME?	#NAME?	7.53e-05	0.00128207	down	yes
Novel_414	0	0	0	0	0	0	70	34.7173	#NAME?	#NAME?	0.00239988	0.0256731	down	yes
Novel_412	0	0	95	30.6791	0	0	0	0	Inf	Inf	0.0251133	0.158248	up	yes
Novel_411	0	0	0	0	0	112	0	41.6737	#NAME?	#NAME?	0.000555294	0.0075128	down	yes
Novel_384	0	0	0	0	0	1427	0	530.968	#NAME?	#NAME?	3.51e-17	3.23e-15	down	yes
Novel_383	0	0	0	0	814	0	0	260.336	#NAME?	#NAME?	1.85e-11	6.07e-10	down	yes
Novel_377	0	0	0	0	0	101	0	37.5808	#NAME?	#NAME?	0.00102758	0.0127753	down	yes
Novel_359	0	0	0	0	222	0	0	71.0006	#NAME?	#NAME?	1.41e-05	0.000269563	down	yes
Novel_337	0	200	0	54.4338	0	0	0	0	Inf	Inf	0.00522902	0.0462567	up	yes
Novel_327	0	0	0	0	0	0	569	282.202	#NAME?	#NAME?	1.05e-11	4.03e-10	down	yes
Novel_318	0	0	0	0	0	32	11	17.3623	#NAME?	#NAME?	0.036908	0.21498	down	yes
Novel_305	2187	2034	0	1117.93	0	0	0	0	Inf	Inf	1.73e-14	1.14e-12	up	yes
Novel_291	0	0	0	0	61	0	15	26.9486	#NAME?	#NAME?	0.00508832	0.0458947	down	yes
Novel_290	0	0	0	0	0	46	0	17.116	#NAME?	#NAME?	0.0356231	0.212813	down	yes
Novel_262	0	0	0	0	5496	0	32362	17808	#NAME?	#NAME?	9.32e-137	4.29e-134	down	yes
Novel_246	0	0	0	0	0	0	1899	941.829	#NAME?	#NAME?	3.55e-24	8.17e-22	down	yes
Novel_237	0	0	0	0	1463	0	0	467.9	#NAME?	#NAME?	5.62e-16	4.31e-14	down	yes
Novel_22	0	0	0	0	0	1022	0	380.273	#NAME?	#NAME?	4.3e-14	2.47e-12	down	yes
Novel_216	68	72	0	37.143	0	0	0	0	Inf	Inf	0.0115803	0.0934549	up	yes
Novel_208	0	0	0	0	14	13	15	16.7541	#NAME?	#NAME?	0.0408241	0.230507	down	yes
Novel_146	144	0	0	37.1581	0	0	0	0	Inf	Inf	0.0130401	0.0967495	up	yes
Novel_139	0	0	0	0	0	0	199	98.6962	#NAME?	#NAME?	1.81e-06	3.97e-05	down	yes
Novel_121	0	0	314	101.403	0	0	0	0	Inf	Inf	0.0017002	0.0195523	up	yes
Novel_120	0	0	0	0	285	179	0	157.753	#NAME?	#NAME?	8.96e-09	2.75e-07	down	yes
Novel_119	0	0	0	0	0	0	91	45.1324	#NAME?	#NAME?	0.000517186	0.00720925	down	yes
Novel_118	903	768	0	442.038	0	0	0	0	Inf	Inf	4.05e-07	9.32e-06	up	yes
Novel_112	0	54	79	40.2092	0	0	0	0	Inf	Inf	0.011023	0.090546	up	yes
oar-miR-99a	535535	600658	347988	414050	311575	224684	209866	287336	1.44099	0.527065	0.012718	0.0966686	up	no
oar-miR-758-5p	41	28	12	22.0757	16	10	5	11.3178	1.95053	0.963863	0.714362	0.844648	up	no
oar-miR-758-3p	9512	11279	8526	8277.66	8150	6967	4025	7195.12	1.15045	0.202203	0.63684	0.796667	up	no
oar-miR-668-5p	6	2	4	3.38434	3	8	6	6.91193	0.489638	-1.03021	0.79188	0.908391	down	no
oar-miR-668-3p	147	176	149	133.952	47	72	35	59.1805	2.26344	1.17852	0.479274	0.773565	up	no
oar-miR-665-5p	17	31	23	20.2515	6	5	7	7.25109	2.79289	1.48176	0.559404	0.796667	up	no
oar-miR-665-3p	876	683	442	554.675	302	207	186	265.857	2.08637	1.06099	0.224974	0.755876	up	no
oar-miR-655-5p	4	5	4	3.68477	19	19	8	17.114	0.215308	-2.21553	0.321794	0.755876	down	no
oar-miR-655-3p	4781	3954	3244	3357.47	5353	4270	2754	4666.7	0.719453	-0.475029	0.220567	0.755876	down	no
oar-miR-654-3p	4	4	0	2.12084	4	3	1	2.89151	0.733473	-0.447185	1	1	down	no
oar-miR-544-5p	0	0	4	1.29175	2	0	0	0.639645	2.01948	1.01399	0.858969	0.943661	up	no
oar-miR-543-5p	0	1	0	0.272169	0	0	0	0	Inf	Inf	1	1	up	no
oar-miR-543-3p	5866	6194	5820	5078.99	6646	6954	2795	6099.24	0.832725	-0.264089	0.389668	0.755876	down	no
oar-miR-541-3p	98	91	39	62.6501	19	13	15	18.3532	3.41358	1.77129	0.332708	0.755876	up	no
oar-miR-539-5p	22	20	25	19.1938	32	17	15	23.9992	0.799766	-0.32235	0.761065	0.888554	down	no
oar-miR-539-3p	14229	10626	13809	11023.2	8910	10624	8533	11034.7	0.998958	-0.00150458	0.988814	1	down	no
oar-miR-496-5p	6	6	7	5.44183	4	4	2	3.75956	1.44747	0.533529	0.932977	0.991279	up	no
oar-miR-496-3p	1082	1180	688	822.542	587	593	285	549.732	1.49626	0.581361	0.437514	0.755876	up	no
oar-miR-495-5p	2	1	4	2.08001	2	1	0	1.01173	2.05589	1.03976	0.82108	0.922407	up	no
oar-miR-494-3p	7524	5481	5825	5314.38	5496	6216	4417	6261.29	0.848767	-0.236559	0.531411	0.796667	down	no
oar-miR-487b-5p	190	171	170	150.468	384	317	204	341.939	0.440044	-1.18428	0.14871	0.621879	down	no
oar-miR-487a-5p	33	35	50	34.1882	45	31	24	37.8298	0.903738	-0.146023	0.8002	0.915425	down	no
oar-miR-487a-3p	1206	1231	1140	1014.39	941	828	445	829.743	1.22253	0.289873	0.721408	0.846195	up	no
oar-miR-485-3p	5363	4794	3778	3908.72	4046	2677	2205	3383.67	1.15517	0.208106	0.657194	0.808314	up	no
oar-miR-433-5p	126	131	80	94.0025	83	65	47	74.0411	1.2696	0.344373	0.911624	0.977499	up	no
oar-miR-431	818	755	841	688.157	997	1043	605	1007.01	0.683369	-0.549263	0.327762	0.755876	down	no
oar-miR-412-5p	32	41	20	25.875	30	30	22	31.6684	0.817061	-0.291484	0.790556	0.908391	down	no
oar-miR-411b-3p	710	664	623	565.121	1183	781	347	841.048	0.671924	-0.57363	0.303024	0.755876	down	no
oar-miR-411a-5p	98152	140530	109972	99089.4	105555	99998	58901	100179	0.98912	-0.0157831	0.85574	0.943661	down	no
oar-miR-411a-3p	13396	17312	11700	11946.9	9588	8259	3875	8061.37	1.48199	0.567539	0.122855	0.533144	up	no
oar-miR-410-5p	3	0	2	1.42	7	3	2	4.34694	0.326667	-1.61411	0.822748	0.922407	down	no
oar-miR-410-3p	133547	159920	104539	111746	88623	75194	46393	79331.4	1.40859	0.494254	0.0407367	0.230507	up	no
oar-miR-409-5p	3773	3842	2772	2914.45	3055	2369	2321	3009.66	0.968367	-0.0463749	0.933095	0.991279	down	no
oar-miR-3959-5p	5152	5240	7254	5098.19	7993	9207	4026	7978.88	0.63896	-0.646201	0.0842175	0.40779	down	no
oar-miR-3959-3p	3547	4032	2490	2816.78	1919	1375	822	1533.04	1.83738	0.877651	0.0972694	0.443009	up	no
oar-miR-3957-5p	341	271	329	267.997	499	459	392	524.796	0.510669	-0.969541	0.183709	0.716153	down	no
oar-miR-3957-3p	1547	1641	1153	1218.17	972	1029	566	974.459	1.2501	0.32204	0.624679	0.796667	up	no
oar-miR-3956-3p	111	147	36	80.2773	171	52	87	117.187	0.685037	-0.545746	0.567773	0.796667	down	no
oar-miR-3955-5p	4261	5284	4019	3835.55	2265	3358	1809	2871.06	1.33593	0.417849	0.354262	0.755876	up	no
oar-miR-3955-3p	0	0	0	0	1	1	1	1.18787	#NAME?	#NAME?	0.51584	0.796667	down	no
oar-miR-382-5p	6373	5805	4091	4545.58	5960	3902	2798	4745.72	0.957827	-0.0621626	0.828644	0.924073	down	no
oar-miR-382-3p	5977	6744	3959	4656.34	2708	2744	1307	2535.31	1.8366	0.877035	0.0531269	0.278646	up	no
oar-miR-381-5p	4	7	6	4.87498	6	6	7	7.62318	0.639494	-0.644997	0.829657	0.924073	down	no
oar-miR-381-3p	237	240	156	176.855	148	139	66	131.787	1.34197	0.424356	0.819242	0.922407	up	no
oar-miR-380-5p	192	146	106	123.512	176	154	71	148.803	0.830036	-0.268753	0.697106	0.830749	down	no
oar-miR-380-3p	82644	93229	79596	72404.3	116087	103305	45656	98209.3	0.737245	-0.439785	0.0484455	0.259127	down	no
oar-miR-379-3p	1216	1258	977	971.678	998	950	448	894.856	1.08585	0.118824	0.922765	0.984854	up	no
oar-miR-377-5p	360	286	407	302.171	418	537	265	464.926	0.649934	-0.621635	0.362189	0.755876	down	no
oar-miR-377-3p	705	623	627	553.963	2	662	3	248.449	2.22969	1.15684	0.449075	0.755876	up	no
oar-miR-376e-5p	126	88	55	74.2258	32	18	6	19.9076	3.72851	1.8986	0.319708	0.755876	up	no
oar-miR-376c-5p	31	24	9	17.4378	14	10	5	10.6782	1.63303	0.707552	0.821541	0.922407	up	no
oar-miR-376c-3p	567	500	338	391.547	266	183	153	229.047	1.70947	0.773546	0.443744	0.755876	up	no
oar-miR-376b-5p	126	88	55	74.2258	32	18	6	19.9076	3.72851	1.8986	0.319708	0.755876	up	no
oar-miR-376a-5p	7155	7238	5764	5677.67	5593	5354	3131	5333.77	1.06447	0.0901413	0.861604	0.943661	up	no
oar-miR-374b	6841	7462	5697	5635.97	5346	3455	3681	4820.96	1.16905	0.225342	0.564607	0.796667	up	no
oar-miR-370-5p	228	225	215	189.503	219	268	149	243.659	0.777741	-0.362638	0.613225	0.796667	down	no
oar-miR-369-3p	19853	19416	17305	15995.8	18312	15318	6326	14693.7	1.08862	0.122498	0.844201	0.938002	up	no
oar-miR-362	2392	2351	1670	1796.41	2292	1525	2060	2322.14	0.773601	-0.370339	0.481274	0.774078	down	no
oar-miR-329b-5p	0	0	0	0	0	1	0	0.372087	#NAME?	#NAME?	0.847617	0.939527	down	no
oar-miR-329b-3p	2609	2418	1623	1855.47	1834	1101	731	1358.77	1.36555	0.44948	0.451047	0.755876	up	no
oar-miR-329a-3p	49	39	27	31.978	38	19	16	27.1583	1.17747	0.235687	0.990649	1	up	no
oar-miR-323c	1011	995	703	758.714	589	580	258	532.144	1.42577	0.511741	0.52159	0.796667	up	no
oar-miR-323b	70	51	58	50.674	163	103	89	134.597	0.376488	-1.40932	0.173781	0.689133	down	no
oar-miR-323a-5p	310	260	286	243.117	371	318	130	301.453	0.806486	-0.310279	0.612432	0.796667	down	no
oar-miR-323a-3p	18264	17962	16383	14892.3	11077	11787	6405	11105.1	1.34103	0.423343	0.2098	0.755876	up	no
oar-miR-30d	389827	400841	397492	338054	424537	430180	377193	482914	0.700029	-0.514514	0.0181527	0.121018	down	no
oar-miR-30a-5p	1124815	1298126	1082243	993057	940102	941044	1014269	1.15385e+06	0.860644	-0.216512	0.428579	0.755876	down	no
oar-miR-30a-3p	27834	32298	20735	22669	15826	12659	10795	15125.7	1.49871	0.583722	0.0444912	0.240776	up	no
oar-miR-29b	45824	57037	34508	38492.2	33779	19820	19193	27697	1.38976	0.474834	0.0770259	0.380226	up	no
oar-miR-29a	346976	397173	315445	299502	279904	224391	137547	241230	1.24156	0.312153	0.192107	0.730608	up	no
oar-miR-299-5p	821	1055	588	688.878	464	344	143	347.318	1.98342	0.987993	0.247323	0.755876	up	no
oar-miR-299-3p	3	5	6	4.0726	2	1	2	2.00365	2.03259	1.02332	0.814038	0.922407	up	no
oar-miR-27a	478738	588531	463713	433465	400041	323143	313529	403677	1.07379	0.102713	0.558681	0.796667	up	no
oar-miR-26b	188039	171409	147661	142860	146903	102759	74328	122082	1.17019	0.226748	0.368968	0.755876	up	no
oar-miR-26a	3304231	2648798	2378313	2.3416e+06	2132045	1914046	1681562	2.22806e+06	1.05096	0.0717086	0.615869	0.796667	up	no
oar-miR-23b	48882	54099	32087	37699.8	41627	25844	24266	34964.4	1.07823	0.108668	0.663053	0.809014	up	no
oar-miR-23a	12221	11959	7587	8858.53	8568	5005	5330	7246	1.22254	0.289882	0.393606	0.755876	up	no
oar-miR-22-3p	383266	359570	485153	353437	411267	470719	305342	458118	0.771497	-0.374268	0.160922	0.655081	down	no
oar-miR-21	91290	88468	104234	81296	121290	107754	85194	121138	0.671103	-0.575395	0.0201944	0.132706	down	no
oar-miR-200c	120	124	66	86.0279	88	101	100	115.321	0.745985	-0.422781	0.650001	0.80161	down	no
oar-miR-200b	103	86	51	66.4547	60	52	33	54.9046	1.21037	0.275445	0.954572	1	up	no
oar-miR-200a	2869	3741	1728	2316.54	1711	1872	1902	2187.08	1.05919	0.082968	0.777471	0.898585	up	no
oar-miR-19b	4	1	4	2.59609	1	2	5	3.5438	0.732572	-0.448957	1	1	down	no
oar-miR-199a-3p	8706	6231	4887	5520.6	6929	5878	4040	6406.86	0.86167	-0.214792	0.563178	0.796667	down	no
oar-miR-194	6087	6760	6244	5426.99	4134	3876	2533	4020.62	1.34979	0.432733	0.319794	0.755876	up	no
oar-miR-191	38	28	25	25.4998	20	29	57	45.4567	0.560968	-0.834009	0.564486	0.796667	down	no
oar-miR-17-5p	6381	6207	5347	5062.67	4595	3700	3110	4388.74	1.15356	0.20609	0.621731	0.796667	up	no
oar-miR-154b-5p	6568	5123	6233	5102.02	6781	8151	5330	7845.07	0.650347	-0.620719	0.0776983	0.380226	down	no
oar-miR-154b-3p	44	51	20	31.6932	19	7	10	13.6408	2.32341	1.21624	0.574357	0.796667	up	no
oar-miR-154a-5p	572	496	321	386.259	260	176	88	192.286	2.00878	1.00632	0.348283	0.755876	up	no
oar-miR-150	7097	9244	9281	7344.44	7605	10225	5704	9065.8	0.810126	-0.303781	0.330159	0.755876	down	no
oar-miR-136	2	0	0	0.516084	0	0	1	0.495961	1.04058	0.0573811	1	1	up	no
oar-miR-134-5p	1017	741	565	646.566	882	329	362	584.038	1.10706	0.146736	0.897847	0.974051	up	no
oar-miR-134-3p	69	48	49	46.693	46	38	28	42.738	1.09254	0.127685	1	1	up	no
oar-miR-133	5261	4587	5808	4481.62	5116	4524	2604	4611.01	0.971939	-0.0410631	0.801992	0.915425	down	no
oar-miR-127	307730	461639	335597	313428	240184	185306	131905	211186	1.48413	0.569621	0.0231693	0.148026	up	no
oar-miR-125b	822155	965500	904859	767143	795071	767716	600979	838001	0.915445	-0.127455	0.547275	0.796667	down	no
oar-miR-1197-5p	15	28	24	19.2419	45	25	34	40.5568	0.474442	-1.0757	0.426987	0.755876	down	no
oar-miR-1197-3p	8023	9510	6083	6623.03	5877	4835	2561	4948.79	1.33831	0.420415	0.313887	0.755876	up	no
oar-miR-1193-5p	1	3	1	1.39749	2	0	2	1.63157	0.856531	-0.223423	1	1	down	no
oar-miR-1193-3p	22	14	17	14.9772	14	13	11	14.7702	1.01402	0.0200811	1	1	up	no
oar-miR-1185-5p	4189	4656	3370	3436.46	2803	2426	1564	2574.83	1.33464	0.416447	0.387721	0.755876	up	no
oar-miR-1185-3p	986	1122	842	831.717	508	582	273	514.422	1.6168	0.693141	0.364197	0.755876	up	no
oar-miR-10b	23963	4382	2986	8340.4	3496	3326	4562	4618.23	1.80597	0.852776	0.095997	0.443009	up	no
oar-miR-10a	4369	2387	1468	2251.13	2330	2749	3017	3264.37	0.689606	-0.536156	0.449716	0.755876	down	no
oar-miR-107	16167	16392	15193	13539.6	19516	18007	8521	17167.9	0.788655	-0.342533	0.188448	0.728456	down	no
oar-miR-106a	67	67	55	53.2857	33	43	45	48.8721	1.09031	0.124738	1	1	up	no
Novel_99	0	0	51	16.4698	53	0	29	31.3335	0.525631	-0.927878	0.666557	0.809014	down	no
Novel_98	0	0	0	0	7	0	0	2.23876	#NAME?	#NAME?	0.592512	0.796667	down	no
Novel_97	0	0	0	0	0	7	0	2.60461	#NAME?	#NAME?	0.634829	0.796667	down	no
Novel_95	0	0	0	0	16	0	0	5.11716	#NAME?	#NAME?	0.445851	0.755876	down	no
Novel_94	0	13	0	3.5382	0	39	0	14.5114	0.243822	-2.0361	0.407827	0.755876	down	no
Novel_93	0	0	25	8.07345	0	0	0	0	Inf	Inf	0.296857	0.755876	up	no
Novel_92	17	0	0	4.38672	0	0	0	0	Inf	Inf	0.405862	0.755876	up	no
Novel_91	0	0	0	0	0	5	0	1.86043	#NAME?	#NAME?	0.61759	0.796667	down	no
Novel_90	0	0	0	0	8	0	4	4.54242	#NAME?	#NAME?	0.524524	0.796667	down	no
Novel_89	0	0	0	0	0	10	0	3.72087	#NAME?	#NAME?	0.578621	0.796667	down	no
Novel_87	0	0	0	0	0	11	0	4.09296	#NAME?	#NAME?	0.553764	0.796667	down	no
Novel_85	0	0	0	0	3	0	0	0.959468	#NAME?	#NAME?	0.374867	0.755876	down	no
Novel_84	0	0	0	0	7	0	0	2.23876	#NAME?	#NAME?	0.592512	0.796667	down	no
Novel_83	0	6	0	1.63301	0	0	0	0	Inf	Inf	0.42246	0.755876	up	no
Novel_81	4	0	0	1.03217	0	0	0	0	Inf	Inf	0.418272	0.755876	up	no
Novel_80	0	0	0	0	0	0	11	5.45557	#NAME?	#NAME?	0.504672	0.796667	down	no
Novel_8	8	0	0	2.06434	0	0	0	0	Inf	Inf	0.427061	0.755876	up	no
Novel_79	0	0	5	1.61469	0	0	0	0	Inf	Inf	0.439528	0.755876	up	no
Novel_77	0	0	31	10.0111	0	0	0	0	Inf	Inf	0.23207	0.755876	up	no
Novel_71	22	0	0	5.67693	0	0	0	0	Inf	Inf	0.366022	0.755876	up	no
Novel_70	0	18	0	4.89904	0	0	0	0	Inf	Inf	0.393915	0.755876	up	no
Novel_7	0	0	0	0	0	9	0	3.34878	#NAME?	#NAME?	0.601372	0.796667	down	no
Novel_69	0	0	0	0	0	9	0	3.34878	#NAME?	#NAME?	0.601372	0.796667	down	no
Novel_67	3	0	0	0.774127	0	0	0	0	Inf	Inf	0.441953	0.755876	up	no
Novel_66	0	0	0	0	0	0	3	1.48788	#NAME?	#NAME?	0.675356	0.811132	down	no
Novel_65	0	0	6	1.93763	0	0	0	0	Inf	Inf	0.440084	0.755876	up	no
Novel_64	5	0	0	1.29021	0	0	0	0	Inf	Inf	0.418938	0.755876	up	no
Novel_63	0	34	0	9.25375	0	0	0	0	Inf	Inf	0.241234	0.755876	up	no
Novel_62	0	6	0	1.63301	6	0	0	1.91894	0.851	-0.232769	1	1	down	no
Novel_61	7	0	0	1.8063	0	0	0	0	Inf	Inf	0.421461	0.755876	up	no
Novel_59	9	11	0	5.31624	0	0	0	0	Inf	Inf	0.37962	0.755876	up	no
Novel_57	19	17	0	9.52968	0	0	0	0	Inf	Inf	0.229979	0.755876	up	no
Novel_53	0	0	0	0	0	10	0	3.72087	#NAME?	#NAME?	0.578621	0.796667	down	no
Novel_50	0	0	0	0	0	10	0	3.72087	#NAME?	#NAME?	0.578621	0.796667	down	no
Novel_5	62	51	65	50.8702	47	68	51	65.6276	0.775135	-0.367481	0.681865	0.814696	down	no
Novel_49	0	0	0	0	0	10	0	3.72087	#NAME?	#NAME?	0.578621	0.796667	down	no
Novel_48	0	0	0	0	0	10	0	3.72087	#NAME?	#NAME?	0.578621	0.796667	down	no
Novel_477	0	0	0	0	9	0	0	2.8784	#NAME?	#NAME?	0.586207	0.796667	down	no
Novel_476	63	43	32	38.2939	0	42	0	15.6276	2.4504	1.29302	0.614298	0.796667	up	no
Novel_475	63	43	32	38.2939	0	44	0	16.3718	2.33902	1.2259	0.637304	0.796667	up	no
Novel_474	0	0	0	0	0	10	0	3.72087	#NAME?	#NAME?	0.578621	0.796667	down	no
Novel_473	0	19	0	5.17121	0	0	0	0	Inf	Inf	0.385592	0.755876	up	no
Novel_472	0	0	0	0	0	8	0	2.97669	#NAME?	#NAME?	0.620876	0.796667	down	no
Novel_471	0	0	0	0	8	0	0	2.55858	#NAME?	#NAME?	0.594175	0.796667	down	no
Novel_47	0	0	7	2.26057	0	0	0	0	Inf	Inf	0.444674	0.755876	up	no
Novel_468	0	0	90	29.0644	0	56	0	20.8369	1.39486	0.480116	0.920313	0.984521	up	no
Novel_465	0	0	0	0	4	0	0	1.27929	#NAME?	#NAME?	0.441459	0.755876	down	no
Novel_464	0	0	0	0	0	0	5	2.4798	#NAME?	#NAME?	0.717951	0.844648	down	no
Novel_463	105	146	143	113.011	144	0	0	46.0544	2.45386	1.29505	0.640797	0.796667	up	no
Novel_460	13	0	15	8.19862	0	0	18	8.92729	0.918377	-0.122842	1	1	down	no
Novel_46	0	0	8	2.5835	0	0	0	0	Inf	Inf	0.447357	0.755876	up	no
Novel_457	206	243	0	119.294	0	0	101	50.092	2.38149	1.25187	0.451882	0.755876	up	no
Novel_454	0	7	0	1.90518	0	0	0	0	Inf	Inf	0.426797	0.755876	up	no
Novel_453	0	0	0	0	9	0	0	2.8784	#NAME?	#NAME?	0.586207	0.796667	down	no
Novel_451	58	45	66	48.528	89	44	40	64.6745	0.750342	-0.41438	0.625001	0.796667	down	no
Novel_45	0	0	8	2.5835	0	0	0	0	Inf	Inf	0.447357	0.755876	up	no
Novel_447	0	0	0	0	0	0	3	1.48788	#NAME?	#NAME?	0.675356	0.811132	down	no
Novel_446	0	0	0	0	0	0	3	1.48788	#NAME?	#NAME?	0.675356	0.811132	down	no
Novel_445	0	0	4	1.29175	0	0	0	0	Inf	Inf	0.455908	0.757104	up	no
Novel_444	0	0	4	1.29175	0	0	0	0	Inf	Inf	0.455908	0.757104	up	no
Novel_443	0	0	0	0	0	9	0	3.34878	#NAME?	#NAME?	0.601372	0.796667	down	no
Novel_442	0	0	0	0	0	9	0	3.34878	#NAME?	#NAME?	0.601372	0.796667	down	no
Novel_44	0	0	8	2.5835	0	0	0	0	Inf	Inf	0.447357	0.755876	up	no
Novel_439	0	15	0	4.08254	0	0	0	0	Inf	Inf	0.416665	0.755876	up	no
Novel_438	0	0	12	3.87526	0	0	0	0	Inf	Inf	0.43186	0.755876	up	no
Novel_435	13	22	0	9.34227	17	12	0	9.90203	0.94347	-0.083951	0.902787	0.974051	down	no
Novel_434	0	0	0	0	0	0	20	9.91921	#NAME?	#NAME?	0.199157	0.744816	down	no
Novel_433	0	0	13	4.19819	0	0	0	0	Inf	Inf	0.424045	0.755876	up	no
Novel_432	7	0	0	1.8063	0	0	0	0	Inf	Inf	0.421461	0.755876	up	no
Novel_43	37	0	26	17.9439	0	0	0	0	Inf	Inf	0.0771858	0.380226	up	no
Novel_429	0	0	0	0	0	33	0	12.2789	#NAME?	#NAME?	0.0957073	0.443009	down	no
Novel_428	0	0	0	0	0	0	22	10.9111	#NAME?	#NAME?	0.160167	0.655081	down	no
Novel_427	0	0	52	16.7928	0	0	0	0	Inf	Inf	0.0966551	0.443009	up	no
Novel_425	54	0	0	13.9343	0	0	0	0	Inf	Inf	0.122238	0.533144	up	no
Novel_424	0	0	0	0	0	9	0	3.34878	#NAME?	#NAME?	0.601372	0.796667	down	no
Novel_423	0	0	10	3.22938	12	0	11	9.29344	0.34749	-1.52496	0.59112	0.796667	down	no
Novel_421	0	0	0	0	0	0	12	5.95153	#NAME?	#NAME?	0.461985	0.758976	down	no
Novel_417	12	0	0	3.09651	0	0	0	0	Inf	Inf	0.432886	0.755876	up	no
Novel_406	0	0	14	4.52113	0	0	0	0	Inf	Inf	0.415558	0.755876	up	no
Novel_404	0	0	0	0	0	7	0	2.60461	#NAME?	#NAME?	0.634829	0.796667	down	no
Novel_403	0	25	0	6.80423	0	0	0	0	Inf	Inf	0.329282	0.755876	up	no
Novel_400	0	0	0	0	0	6	0	2.23252	#NAME?	#NAME?	0.638077	0.796667	down	no
Novel_40	73	57	73	57.9252	60	56	0	40.0262	1.44718	0.533245	0.903853	0.974051	up	no
Novel_399	0	10	0	2.72169	0	0	0	0	Inf	Inf	0.437447	0.755876	up	no
Novel_395	0	9	0	2.44952	8	0	0	2.55858	0.957375	-0.0628438	1	1	down	no
Novel_392	0	0	0	0	8	0	0	2.55858	#NAME?	#NAME?	0.594175	0.796667	down	no
Novel_391	10	0	0	2.58042	0	0	0	0	Inf	Inf	0.434602	0.755876	up	no
Novel_39	13	9	11	9.35639	0	14	13	11.6567	0.802661	-0.317137	0.904651	0.974051	down	no
Novel_389	0	5	0	1.36085	0	0	0	0	Inf	Inf	0.4244	0.755876	up	no
Novel_388	7	0	0	1.8063	0	0	0	0	Inf	Inf	0.421461	0.755876	up	no
Novel_38	35	25	16	21.0027	17	16	11	16.8459	1.24675	0.318174	0.939924	0.996233	up	no
Novel_376	46	0	0	11.8699	68	0	52	47.5379	0.249694	-2.00177	0.460383	0.758976	down	no
Novel_375	9	0	0	2.32238	0	0	0	0	Inf	Inf	0.4321	0.755876	up	no
Novel_374	0	9	0	2.44952	0	0	0	0	Inf	Inf	0.436227	0.755876	up	no
Novel_373	0	0	22	7.10463	9	0	0	2.8784	2.46826	1.30349	0.856821	0.943661	up	no
Novel_371	8	20	0	7.50772	14	7	0	7.08212	1.06009	0.0841925	0.958556	1	up	no
Novel_370	0	0	0	0	0	0	7	3.47173	#NAME?	#NAME?	0.661374	0.809014	down	no
Novel_369	19	0	0	4.9028	0	0	0	0	Inf	Inf	0.390824	0.755876	up	no
Novel_367	0	19	14	9.69234	0	0	0	0	Inf	Inf	0.233478	0.755876	up	no
Novel_365	0	9	0	2.44952	0	0	0	0	Inf	Inf	0.436227	0.755876	up	no
Novel_364	0	9	0	2.44952	0	9	0	3.34878	0.731466	-0.451136	1	1	down	no
Novel_362	0	92	62	45.0617	0	94	49	59.2782	0.760173	-0.395601	0.680116	0.814696	down	no
Novel_361	13	0	0	3.35455	18	0	0	5.75681	0.58271	-0.77915	0.809996	0.922273	down	no
Novel_36	25	0	12	10.3263	0	0	0	0	Inf	Inf	0.209934	0.755876	up	no
Novel_357	11	7	0	4.74365	0	10	0	3.72087	1.27488	0.350357	0.947219	1	up	no
Novel_356	0	0	0	0	5	0	0	1.59911	#NAME?	#NAME?	0.522091	0.796667	down	no
Novel_353	0	0	0	0	15	0	0	4.79734	#NAME?	#NAME?	0.470244	0.764354	down	no
Novel_351	0	0	0	0	0	7	0	2.60461	#NAME?	#NAME?	0.634829	0.796667	down	no
Novel_350	0	0	9	2.90644	0	0	0	0	Inf	Inf	0.446872	0.755876	up	no
Novel_35	25	21	11	15.7189	0	0	0	0	Inf	Inf	0.0998145	0.445774	up	no
Novel_349	0	0	0	0	0	13	0	4.83713	#NAME?	#NAME?	0.498129	0.792869	down	no
Novel_348	7	0	0	1.8063	0	0	0	0	Inf	Inf	0.421461	0.755876	up	no
Novel_347	0	0	0	0	0	0	3	1.48788	#NAME?	#NAME?	0.675356	0.811132	down	no
Novel_345	0	0	0	0	3	0	0	0.959468	#NAME?	#NAME?	0.374867	0.755876	down	no
Novel_344	14	0	0	3.61259	0	0	0	0	Inf	Inf	0.424824	0.755876	up	no
Novel_342	15	0	0	3.87063	0	0	0	0	Inf	Inf	0.419186	0.755876	up	no
Novel_341	0	11	16	8.16087	16	26	24	26.6945	0.305714	-1.70975	0.318751	0.755876	down	no
Novel_34	25	21	12	16.0419	0	15	0	5.5813	2.87421	1.52317	0.603111	0.796667	up	no
Novel_336	0	0	69	22.2827	0	0	0	0	Inf	Inf	0.0533063	0.278646	up	no
Novel_333	11	0	0	2.83846	0	8	0	2.97669	0.953562	-0.0686007	0.975124	1	down	no
Novel_332	0	14	0	3.81037	0	0	0	0	Inf	Inf	0.423206	0.755876	up	no
Novel_331	0	15	0	4.08254	0	0	0	0	Inf	Inf	0.416665	0.755876	up	no
Novel_330	11	0	0	2.83846	0	0	0	0	Inf	Inf	0.434725	0.755876	up	no
Novel_33	0	0	18	5.81288	0	0	0	0	Inf	Inf	0.376949	0.755876	up	no
Novel_329	78	55	56	53.1811	183	190	94	175.844	0.302433	-1.72531	0.0880795	0.422048	down	no
Novel_326	655	754	613	572.194	971	1327	0	804.307	0.711413	-0.491242	0.36408	0.755876	down	no
Novel_325	0	0	3	0.968814	0	0	0	0	Inf	Inf	0.485657	0.775703	up	no
Novel_324	0	0	0	0	0	39	0	14.5114	#NAME?	#NAME?	0.0587086	0.296769	down	no
Novel_323	0	0	0	0	0	7	0	2.60461	#NAME?	#NAME?	0.634829	0.796667	down	no
Novel_322	0	11	11	6.54618	0	0	7	3.47173	1.88557	0.915	0.779756	0.898967	up	no
Novel_321	15	13	29	16.774	15	13	9	14.0981	1.18981	0.250727	1	1	up	no
Novel_32	0	20	0	5.44338	25	0	0	7.99556	0.6808	-0.554697	0.765345	0.889037	down	no
Novel_317	0	0	0	0	17	0	0	5.43698	#NAME?	#NAME?	0.420996	0.755876	down	no
Novel_316	0	0	10	3.22938	0	0	0	0	Inf	Inf	0.443741	0.755876	up	no
Novel_314	130	47	88	74.756	0	11	14	11.0364	6.77358	2.75992	0.131373	0.564783	up	no
Novel_311	0	43	0	11.7033	0	0	0	0	Inf	Inf	0.171439	0.689133	up	no
Novel_310	8	0	0	2.06434	12	0	0	3.83787	0.537886	-0.894627	0.897814	0.974051	down	no
Novel_309	0	0	0	0	0	12	0	4.46504	#NAME?	#NAME?	0.526761	0.796667	down	no
Novel_308	0	0	11	3.55232	0	0	0	0	Inf	Inf	0.438571	0.755876	up	no
Novel_307	0	7	0	1.90518	0	0	0	0	Inf	Inf	0.426797	0.755876	up	no
Novel_306	0	0	1805	582.903	2332	2312	946	2075.27	0.280881	-1.83197	0.144619	0.610318	down	no
Novel_303	12	0	23	10.5241	0	0	8	3.96769	2.65245	1.40732	0.632073	0.796667	up	no
Novel_302	0	0	0	0	16	0	0	5.11716	#NAME?	#NAME?	0.445851	0.755876	down	no
Novel_301	0	0	10	3.22938	0	0	0	0	Inf	Inf	0.443741	0.755876	up	no
Novel_300	22	25	0	12.4812	0	0	0	0	Inf	Inf	0.151984	0.629843	up	no
Novel_30	0	30	41	21.4055	0	0	0	0	Inf	Inf	0.0553728	0.283016	up	no
Novel_3	41	124	0	44.3287	35	0	42	32.0241	1.38423	0.469081	0.772187	0.894725	up	no
Novel_299	0	0	8	2.5835	7	0	0	2.23876	1.15399	0.20663	1	1	up	no
Novel_297	0	0	0	0	0	0	5	2.4798	#NAME?	#NAME?	0.717951	0.844648	down	no
Novel_296	10	0	0	2.58042	0	0	0	0	Inf	Inf	0.434602	0.755876	up	no
Novel_292	16	0	0	4.12868	0	0	0	0	Inf	Inf	0.412784	0.755876	up	no
Novel_29	45	0	0	11.6119	0	12	0	4.46504	2.60062	1.37886	0.663662	0.809014	up	no
Novel_289	11	12	8	8.688	18	24	0	14.6869	0.591548	-0.757434	0.646394	0.799305	down	no
Novel_288	0	10	0	2.72169	0	0	0	0	Inf	Inf	0.437447	0.755876	up	no
Novel_287	0	24	0	6.53206	0	0	0	0	Inf	Inf	0.339271	0.755876	up	no
Novel_285	32	27	0	15.6059	0	0	0	0	Inf	Inf	0.0986992	0.445114	up	no
Novel_282	0	0	14	4.52113	26	0	0	8.31539	0.543707	-0.8791	0.640581	0.796667	down	no
Novel_281	11	0	0	2.83846	0	0	20	9.91921	0.286158	-1.80512	0.665677	0.809014	down	no
Novel_28	0	0	0	0	17	15	0	11.0183	#NAME?	#NAME?	0.121201	0.533144	down	no
Novel_279	0	0	0	0	10	0	0	3.19823	#NAME?	#NAME?	0.572768	0.796667	down	no
Novel_276	0	0	0	0	5	0	0	1.59911	#NAME?	#NAME?	0.522091	0.796667	down	no
Novel_275	0	0	0	0	0	12	11	9.92061	#NAME?	#NAME?	0.182376	0.716153	down	no
Novel_274	0	0	0	0	23	0	0	7.35592	#NAME?	#NAME?	0.28044	0.755876	down	no
Novel_273	18	0	0	4.64476	0	0	0	0	Inf	Inf	0.39852	0.755876	up	no
Novel_270	0	18	0	4.89904	0	0	0	0	Inf	Inf	0.393915	0.755876	up	no
Novel_269	0	8	0	2.17735	0	0	0	0	Inf	Inf	0.432293	0.755876	up	no
Novel_268	0	0	0	0	8	0	0	2.55858	#NAME?	#NAME?	0.594175	0.796667	down	no
Novel_267	0	14	0	3.81037	0	0	0	0	Inf	Inf	0.423206	0.755876	up	no
Novel_266	14	0	0	3.61259	12	0	0	3.83787	0.941301	-0.0872723	0.984161	1	down	no
Novel_264	0	0	12	3.87526	14	11	0	8.57047	0.452164	-1.14508	0.615377	0.796667	down	no
Novel_263	0	0	0	0	0	0	13	6.44749	#NAME?	#NAME?	0.420589	0.755876	down	no
Novel_260	0	19	8	7.75471	0	0	0	0	Inf	Inf	0.298371	0.755876	up	no
Novel_26	0	10	0	2.72169	8	0	0	2.55858	1.06375	0.0891593	1	1	up	no
Novel_258	0	8	0	2.17735	0	0	0	0	Inf	Inf	0.432293	0.755876	up	no
Novel_256	0	0	0	0	22	20	0	14.4778	#NAME?	#NAME?	0.0552438	0.283016	down	no
Novel_255	0	0	0	0	0	3	0	1.11626	#NAME?	#NAME?	0.476802	0.772285	down	no
Novel_253	0	6	0	1.63301	0	0	0	0	Inf	Inf	0.42246	0.755876	up	no
Novel_250	0	0	20	6.45876	0	0	0	0	Inf	Inf	0.354928	0.755876	up	no
Novel_249	0	7	0	1.90518	0	0	0	0	Inf	Inf	0.426797	0.755876	up	no
Novel_247	8	0	0	2.06434	0	0	0	0	Inf	Inf	0.427061	0.755876	up	no
Novel_245	0	0	16	5.16701	0	0	0	0	Inf	Inf	0.397085	0.755876	up	no
Novel_244	0	3	0	0.816507	0	0	0	0	Inf	Inf	0.450363	0.755876	up	no
Novel_243	0	8	0	2.17735	0	0	0	0	Inf	Inf	0.432293	0.755876	up	no
Novel_241	0	0	9	2.90644	0	0	0	0	Inf	Inf	0.446872	0.755876	up	no
Novel_240	5	0	0	1.29021	0	0	0	0	Inf	Inf	0.418938	0.755876	up	no
Novel_239	0	0	0	0	10	0	0	3.19823	#NAME?	#NAME?	0.572768	0.796667	down	no
Novel_238	34	53	28	32.2407	28	26	19	28.0525	1.1493	0.200749	0.995486	1	up	no
Novel_236	0	0	18	5.81288	34	0	0	10.874	0.534569	-0.903553	0.577181	0.796667	down	no
Novel_235	37	22	23	22.9629	75	55	21	54.8666	0.418521	-1.25663	0.312488	0.755876	down	no
Novel_234	0	0	9	2.90644	0	0	0	0	Inf	Inf	0.446872	0.755876	up	no
Novel_233	12	0	0	3.09651	0	0	0	0	Inf	Inf	0.432886	0.755876	up	no
Novel_231	0	14	0	3.81037	0	0	0	0	Inf	Inf	0.423206	0.755876	up	no
Novel_230	0	0	9	2.90644	0	0	0	0	Inf	Inf	0.446872	0.755876	up	no
Novel_228	0	10	0	2.72169	0	0	0	0	Inf	Inf	0.437447	0.755876	up	no
Novel_227	0	0	0	0	10	0	0	3.19823	#NAME?	#NAME?	0.572768	0.796667	down	no
Novel_226	0	0	18	5.81288	0	0	12	5.95153	0.976704	-0.0340065	1	1	down	no
Novel_225	0	0	10	3.22938	0	0	0	0	Inf	Inf	0.443741	0.755876	up	no
Novel_221	4	0	0	1.03217	0	0	0	0	Inf	Inf	0.418272	0.755876	up	no
Novel_220	0	0	11	3.55232	14	0	12	10.429	0.340618	-1.55377	0.549855	0.796667	down	no
Novel_219	0	0	0	0	0	10	0	3.72087	#NAME?	#NAME?	0.578621	0.796667	down	no
Novel_218	0	0	0	0	0	7	0	2.60461	#NAME?	#NAME?	0.634829	0.796667	down	no
Novel_217	0	19	0	5.17121	0	0	0	0	Inf	Inf	0.385592	0.755876	up	no
Novel_214	11	10	0	5.56015	26	0	0	8.31539	0.668659	-0.580658	0.763148	0.88873	down	no
Novel_212	0	0	7	2.26057	0	0	0	0	Inf	Inf	0.444674	0.755876	up	no
Novel_209	0	0	0	0	8	0	0	2.55858	#NAME?	#NAME?	0.594175	0.796667	down	no
Novel_207	0	9	0	2.44952	0	0	0	0	Inf	Inf	0.436227	0.755876	up	no
Novel_205	0	0	0	0	6	0	0	1.91894	#NAME?	#NAME?	0.572126	0.796667	down	no
Novel_204	0	0	0	0	0	6	0	2.23252	#NAME?	#NAME?	0.638077	0.796667	down	no
Novel_203	0	10	0	2.72169	0	0	0	0	Inf	Inf	0.437447	0.755876	up	no
Novel_202	9	0	0	2.32238	0	0	0	0	Inf	Inf	0.4321	0.755876	up	no
Novel_200	13	0	0	3.35455	0	0	0	0	Inf	Inf	0.429477	0.755876	up	no
Novel_2	0	0	210	67.817	0	171	0	63.6268	1.06585	0.0920105	0.955556	1	up	no
Novel_199	0	37	20	16.529	11	0	0	3.51805	4.69835	2.23215	0.512933	0.796667	up	no
Novel_196	6	0	0	1.54825	0	0	0	0	Inf	Inf	0.416398	0.755876	up	no
Novel_194	9	6	0	3.95539	9	8	9	10.3187	0.383321	-1.38337	0.64391	0.79838	down	no
Novel_191	0	7	0	1.90518	0	0	0	0	Inf	Inf	0.426797	0.755876	up	no
Novel_19	0	0	0	0	0	0	23	11.4071	#NAME?	#NAME?	0.143814	0.610318	down	no
Novel_188	0	0	0	0	0	8	0	2.97669	#NAME?	#NAME?	0.620876	0.796667	down	no
Novel_187	10	0	0	2.58042	0	0	0	0	Inf	Inf	0.434602	0.755876	up	no
Novel_186	0	0	0	0	0	0	4	1.98384	#NAME?	#NAME?	0.722945	0.846195	down	no
Novel_185	0	13	0	3.5382	0	0	0	0	Inf	Inf	0.428847	0.755876	up	no
Novel_184	16	0	0	4.12868	0	0	0	0	Inf	Inf	0.412784	0.755876	up	no
Novel_183	0	12	0	3.26603	0	0	0	0	Inf	Inf	0.433328	0.755876	up	no
Novel_180	0	0	0	0	16	0	7	8.58889	#NAME?	#NAME?	0.22865	0.755876	down	no
Novel_18	10	0	9	5.48686	0	0	0	0	Inf	Inf	0.379427	0.755876	up	no
Novel_179	0	0	13	4.19819	0	0	0	0	Inf	Inf	0.424045	0.755876	up	no
Novel_178	0	4	0	1.08868	0	0	0	0	Inf	Inf	0.427138	0.755876	up	no
Novel_177	0	0	0	0	0	21	0	7.81382	#NAME?	#NAME?	0.273735	0.755876	down	no
Novel_176	20	18	24	17.8104	31	15	18	24.4231	0.729244	-0.455526	0.713719	0.844648	down	no
Novel_175	0	0	0	0	9	0	0	2.8784	#NAME?	#NAME?	0.586207	0.796667	down	no
Novel_174	0	18	22	12.0037	0	0	0	0	Inf	Inf	0.172285	0.689133	up	no
Novel_173	17	0	0	4.38672	20	0	0	6.39645	0.685805	-0.54413	0.824151	0.922407	down	no
Novel_171	30	27	20	21.5486	21	18	0	13.4138	1.60644	0.683871	0.861534	0.943661	up	no
Novel_170	0	14	8	6.39387	0	0	0	0	Inf	Inf	0.349011	0.755876	up	no
Novel_17	0	0	0	0	10	0	0	3.19823	#NAME?	#NAME?	0.572768	0.796667	down	no
Novel_169	7	18	0	6.70534	0	0	0	0	Inf	Inf	0.33188	0.755876	up	no
Novel_167	0	0	0	0	9	0	0	2.8784	#NAME?	#NAME?	0.586207	0.796667	down	no
Novel_166	0	40	0	10.8868	0	0	0	0	Inf	Inf	0.192182	0.730608	up	no
Novel_165	0	0	0	0	11	0	0	3.51805	#NAME?	#NAME?	0.555949	0.796667	down	no
Novel_164	12	0	0	3.09651	0	4	9	5.95199	0.520247	-0.942732	0.906291	0.974051	down	no
Novel_163	0	10	0	2.72169	0	0	0	0	Inf	Inf	0.437447	0.755876	up	no
Novel_162	41	0	0	10.5797	0	0	0	0	Inf	Inf	0.196363	0.740386	up	no
Novel_161	0	0	0	0	0	0	12	5.95153	#NAME?	#NAME?	0.461985	0.758976	down	no
Novel_160	31	0	0	7.99931	28	0	0	8.95503	0.893275	-0.162823	0.870663	0.951318	down	no
Novel_16	0	38	0	10.3424	0	0	9	4.46365	2.31703	1.21228	0.639178	0.796667	up	no
Novel_158	16	19	0	9.29989	0	12	10	9.42465	0.986762	-0.0192258	0.998188	1	down	no
Novel_156	11	0	0	2.83846	0	0	0	0	Inf	Inf	0.434725	0.755876	up	no
Novel_155	11	0	0	2.83846	0	0	0	0	Inf	Inf	0.434725	0.755876	up	no
Novel_154	0	0	0	0	13	10	0	7.87856	#NAME?	#NAME?	0.257728	0.755876	down	no
Novel_153	0	0	0	0	21	15	0	12.2976	#NAME?	#NAME?	0.0891401	0.422726	down	no
Novel_152	0	9	0	2.44952	0	0	0	0	Inf	Inf	0.436227	0.755876	up	no
Novel_151	0	0	0	0	9	0	0	2.8784	#NAME?	#NAME?	0.586207	0.796667	down	no
Novel_148	0	0	0	0	15	0	0	4.79734	#NAME?	#NAME?	0.470244	0.764354	down	no
Novel_147	0	4	37	13.0374	0	7	0	2.60461	5.00551	2.32352	0.52823	0.796667	up	no
Novel_145	0	0	9	2.90644	0	0	0	0	Inf	Inf	0.446872	0.755876	up	no
Novel_143	0	0	0	0	0	19	0	7.06965	#NAME?	#NAME?	0.323544	0.755876	down	no
Novel_136	8	0	0	2.06434	0	0	0	0	Inf	Inf	0.427061	0.755876	up	no
Novel_135	12	9	0	5.54603	0	0	0	0	Inf	Inf	0.3718	0.755876	up	no
Novel_133	0	59	45	30.5902	22	0	0	7.0361	4.34761	2.12022	0.46399	0.759557	up	no
Novel_132	0	11	0	2.99386	0	0	0	0	Inf	Inf	0.436328	0.755876	up	no
Novel_131	0	11	0	2.99386	0	0	0	0	Inf	Inf	0.436328	0.755876	up	no
Novel_129	17	30	22	19.6564	25	14	16	21.1402	0.929815	-0.104985	0.878807	0.957941	down	no
Novel_125	0	0	0	0	0	9	0	3.34878	#NAME?	#NAME?	0.601372	0.796667	down	no
Novel_117	0	0	3	0.968814	0	0	0	0	Inf	Inf	0.485657	0.775703	up	no
Novel_116	8	0	0	2.06434	0	0	0	0	Inf	Inf	0.427061	0.755876	up	no
Novel_115	8	17	25	14.7647	24	10	20	21.3158	0.692662	-0.529777	0.702341	0.834824	down	no
Novel_113	0	0	0	0	5	0	0	1.59911	#NAME?	#NAME?	0.522091	0.796667	down	no
Novel_111	374	0	643	304.157	0	0	255	126.47	2.40497	1.26602	0.561	0.796667	up	no
Novel_110	0	934	0	254.206	0	186	0	69.2081	3.67306	1.87698	0.445186	0.755876	up	no
Novel_109	0	0	0	0	0	8	0	2.97669	#NAME?	#NAME?	0.620876	0.796667	down	no
Novel_107	68	28	43	39.0539	43	28	42	45.0012	0.867843	-0.204494	0.815666	0.922407	down	no
Novel_106	0	0	0	0	0	9	0	3.34878	#NAME?	#NAME?	0.601372	0.796667	down	no
Novel_10	0	4	0	1.08868	0	0	0	0	Inf	Inf	0.427138	0.755876	up	no
Novel_1	24	31	19	20.7661	13	0	0	4.15769	4.99461	2.32037	0.44088	0.755876	up	no
