# Supplementary material for: Integrated Hypothalamic Transcriptome Profiling Reveals the Reproductive Roles of mRNAs and miRNAs in Sheep
Source: Front Genet. 2020 Jan 15;10:1296. doi: 10.3389/fgene.2019.01296 (PMC6974689; doi:10.3389/fgene.2019.01296)
Supplement: Supplementary file 1 [file DataSheet_1.zip › Supplementary Materials/Supplementary Table 13.xlsx]

## Sheet: PF vs. MF BP
Term_name	Accession	p-value	FDR	Alt_id	Background_Count	DE_Gene	DE_Count	Up_Gene	Up_Count	Down_Gene	Down_Count	Result
antigen processing and presentation	GO:0019882	1.28655e-06	0.00204819	GO:0030333	148	ENSOARG00000002985|ENSOARG00000000564|ENSOARG00000009552|ENSOARG00000007906|ENSOARG00000020667|ENSOARG00000001165|ENSOARG00000008091|ENSOARG00000015707|ENSOARG00000016610	9	ENSOARG00000015707|ENSOARG00000001165|ENSOARG00000000564	3	ENSOARG00000008091|ENSOARG00000020667|ENSOARG00000002985|ENSOARG00000009552|ENSOARG00000016610|ENSOARG00000007906	6	yes
glycoprotein biosynthetic process	GO:0009101	5.7268e-06	0.00455854	--	36	ENSOARG00000005587|ENSOARG00000011648|ENSOARG00000007216|ENSOARG00000006811|ENSOARG00000008374	5	--	0	ENSOARG00000008374|ENSOARG00000007216|ENSOARG00000005587|ENSOARG00000011648|ENSOARG00000006811	5	yes
blastocyst formation	GO:0001825	4.24544e-05	0.0225291	--	10	ENSOARG00000009137|ENSOARG00000009070|ENSOARG00000019782	3	ENSOARG00000009070	1	ENSOARG00000009137|ENSOARG00000019782	2	yes
antigen processing and presentation of peptide or polysaccharide antigen via MHC class II	GO:0002504	7.22033e-05	0.0287369	--	60	ENSOARG00000007906|ENSOARG00000015707|ENSOARG00000002985|ENSOARG00000008091|ENSOARG00000016610	5	ENSOARG00000015707	1	ENSOARG00000002985|ENSOARG00000007906|ENSOARG00000008091|ENSOARG00000016610	4	yes
antigen processing and presentation of peptide antigen	GO:0048002	9.66196e-05	0.0307637	--	102	ENSOARG00000000564|ENSOARG00000009552|ENSOARG00000007906|ENSOARG00000020667|ENSOARG00000001165|ENSOARG00000008091	6	ENSOARG00000001165|ENSOARG00000000564	2	ENSOARG00000020667|ENSOARG00000007906|ENSOARG00000008091|ENSOARG00000009552	4	yes
regulation of T cell activation via T cell receptor contact with antigen bound to MHC molecule on antigen presenting cell	GO:2001188	0.000154152	0.0350586	--	3	ENSOARG00000021088|ENSOARG00000007906	2	--	0	ENSOARG00000007906|ENSOARG00000021088	2	yes
glycoprotein metabolic process	GO:0009100	0.000132534	0.0350586	--	108	ENSOARG00000005587|ENSOARG00000011648|ENSOARG00000007216|ENSOARG00000002360|ENSOARG00000008374|ENSOARG00000006811	6	--	0	ENSOARG00000002360|ENSOARG00000011648|ENSOARG00000005587|ENSOARG00000008374|ENSOARG00000007216|ENSOARG00000006811	6	yes
embryonic appendage morphogenesis	GO:0035113	0.000209248	0.0370136	--	75	ENSOARG00000009680|ENSOARG00000002613|ENSOARG00000017514|ENSOARG00000009675|ENSOARG00000017189	5	ENSOARG00000009675|ENSOARG00000017514|ENSOARG00000009680|ENSOARG00000017189	4	ENSOARG00000002613	1	yes
embryonic limb morphogenesis	GO:0030326	0.000209248	0.0370136	--	75	ENSOARG00000009680|ENSOARG00000002613|ENSOARG00000017514|ENSOARG00000009675|ENSOARG00000017189	5	ENSOARG00000009675|ENSOARG00000017514|ENSOARG00000009680|ENSOARG00000017189	4	ENSOARG00000002613	1	yes
skeletal system development	GO:0001501	0.000269443	0.0428954	--	123	ENSOARG00000005587|ENSOARG00000009680|ENSOARG00000009675|ENSOARG00000021088|ENSOARG00000016476|ENSOARG00000002613	6	ENSOARG00000009675|ENSOARG00000009680|ENSOARG00000016476	3	ENSOARG00000021088|ENSOARG00000005587|ENSOARG00000002613	3	yes
proteoglycan metabolic process	GO:0006029	0.000307063	0.0444404	--	45	ENSOARG00000005587|ENSOARG00000011648|ENSOARG00000007216|ENSOARG00000002360	4	--	0	ENSOARG00000002360|ENSOARG00000007216|ENSOARG00000005587|ENSOARG00000011648	4	yes
proximal/distal pattern formation	GO:0009954	0.000511321	0.0614735	--	22	ENSOARG00000009680|ENSOARG00000017514|ENSOARG00000009675	3	ENSOARG00000009675|ENSOARG00000017514|ENSOARG00000009680	3	--	0	no
appendage morphogenesis	GO:0035107	0.000540596	0.0614735	--	92	ENSOARG00000009680|ENSOARG00000002613|ENSOARG00000017514|ENSOARG00000009675|ENSOARG00000017189	5	ENSOARG00000009675|ENSOARG00000017514|ENSOARG00000009680|ENSOARG00000017189	4	ENSOARG00000002613	1	no
limb morphogenesis	GO:0035108	0.000514165	0.0614735	--	91	ENSOARG00000009680|ENSOARG00000002613|ENSOARG00000017514|ENSOARG00000009675|ENSOARG00000017189	5	ENSOARG00000009675|ENSOARG00000017514|ENSOARG00000009680|ENSOARG00000017189	4	ENSOARG00000002613	1	no
extracellular matrix organization	GO:0030198	0.000862546	0.0853506	--	211	ENSOARG00000006119|ENSOARG00000005022|ENSOARG00000021088|ENSOARG00000016476|ENSOARG00000017189|ENSOARG00000002360|ENSOARG00000009230	7	ENSOARG00000006119|ENSOARG00000009230|ENSOARG00000016476|ENSOARG00000005022|ENSOARG00000017189	5	ENSOARG00000002360|ENSOARG00000021088	2	no
antigen processing and presentation of peptide antigen via MHC class I	GO:0002474	0.000813265	0.0853506	--	58	ENSOARG00000020667|ENSOARG00000009552|ENSOARG00000001165|ENSOARG00000000564	4	ENSOARG00000001165|ENSOARG00000000564	2	ENSOARG00000020667|ENSOARG00000009552	2	no
extracellular structure organization	GO:0043062	0.000911407	0.0853506	--	213	ENSOARG00000006119|ENSOARG00000005022|ENSOARG00000021088|ENSOARG00000016476|ENSOARG00000017189|ENSOARG00000002360|ENSOARG00000009230	7	ENSOARG00000006119|ENSOARG00000009230|ENSOARG00000016476|ENSOARG00000005022|ENSOARG00000017189	5	ENSOARG00000002360|ENSOARG00000021088	2	no
proteoglycan biosynthetic process	GO:0030166	0.00105384	0.0887141	--	28	ENSOARG00000005587|ENSOARG00000011648|ENSOARG00000007216	3	--	0	ENSOARG00000007216|ENSOARG00000005587|ENSOARG00000011648	3	no
uterus development	GO:0060065	0.00105877	0.0887141	--	7	ENSOARG00000009680|ENSOARG00000009675	2	ENSOARG00000009675|ENSOARG00000009680	2	--	0	no
immune response	GO:0006955	0.00189279	0.143491	--	887	ENSOARG00000020667|ENSOARG00000010196|ENSOARG00000002985|ENSOARG00000012457|ENSOARG00000019594|ENSOARG00000003000|ENSOARG00000009552|ENSOARG00000007906|ENSOARG00000008620|ENSOARG00000021088|ENSOARG00000001165|ENSOARG00000008091|ENSOARG00000015707|ENSOARG00000006139|ENSOARG00000016610	15	ENSOARG00000008620|ENSOARG00000015707|ENSOARG00000001165|ENSOARG00000019594|ENSOARG00000012457	5	ENSOARG00000003000|ENSOARG00000010196|ENSOARG00000006139|ENSOARG00000020667|ENSOARG00000002985|ENSOARG00000021088|ENSOARG00000008091|ENSOARG00000009552|ENSOARG00000016610|ENSOARG00000007906	10	no
forelimb morphogenesis	GO:0035136	0.00186511	0.143491	GO:0035140	34	ENSOARG00000009680|ENSOARG00000002613|ENSOARG00000017514	3	ENSOARG00000017514|ENSOARG00000009680	2	ENSOARG00000002613	1	no
antigen processing and presentation of exogenous peptide antigen	GO:0002478	0.00222528	0.154028	--	76	ENSOARG00000020667|ENSOARG00000007906|ENSOARG00000000564|ENSOARG00000008091	4	ENSOARG00000000564	1	ENSOARG00000020667|ENSOARG00000007906|ENSOARG00000008091	3	no
mononuclear cell migration	GO:0071674	0.00220214	0.154028	--	36	ENSOARG00000021088|ENSOARG00000009241|ENSOARG00000008430	3	ENSOARG00000009241	1	ENSOARG00000008430|ENSOARG00000021088	2	no
immune system process	GO:0002376	0.00254959	0.169123	--	1500	ENSOARG00000020667|ENSOARG00000010196|ENSOARG00000002985|ENSOARG00000008009|ENSOARG00000000564|ENSOARG00000012457|ENSOARG00000009241|ENSOARG00000003000|ENSOARG00000009454|ENSOARG00000009552|ENSOARG00000007906|ENSOARG00000008620|ENSOARG00000021088|ENSOARG00000019594|ENSOARG00000001165|ENSOARG00000008115|ENSOARG00000008091|ENSOARG00000008430|ENSOARG00000015707|ENSOARG00000006139|ENSOARG00000016610	21	ENSOARG00000000564|ENSOARG00000008009|ENSOARG00000008620|ENSOARG00000015707|ENSOARG00000019594|ENSOARG00000012457|ENSOARG00000001165|ENSOARG00000009241	8	ENSOARG00000003000|ENSOARG00000010196|ENSOARG00000006139|ENSOARG00000020667|ENSOARG00000008115|ENSOARG00000002985|ENSOARG00000021088|ENSOARG00000008091|ENSOARG00000009552|ENSOARG00000016610|ENSOARG00000008430|ENSOARG00000007906|ENSOARG00000009454	13	no
negative regulation of interleukin-10 production	GO:0032693	0.00272095	0.17327	--	11	ENSOARG00000011083|ENSOARG00000010196	2	ENSOARG00000011083	1	ENSOARG00000010196	1	no
antigen processing and presentation of exogenous antigen	GO:0019884	0.00293451	0.179682	--	82	ENSOARG00000020667|ENSOARG00000007906|ENSOARG00000000564|ENSOARG00000008091	4	ENSOARG00000000564	1	ENSOARG00000020667|ENSOARG00000007906|ENSOARG00000008091	3	no
MHC protein complex assembly	GO:0002396	0.00720988	0.219917	--	1	ENSOARG00000007906	1	--	0	ENSOARG00000007906	1	no
fluorene metabolic process	GO:0018917	0.00720988	0.219917	--	1	ENSOARG00000002851	1	ENSOARG00000002851	1	--	0	no
definitive hemopoiesis	GO:0060216	0.00443856	0.219917	--	14	ENSOARG00000009680|ENSOARG00000009454	2	ENSOARG00000009680	1	ENSOARG00000009454	1	no
MHC class II protein complex assembly	GO:0002399	0.00720988	0.219917	--	1	ENSOARG00000007906	1	--	0	ENSOARG00000007906	1	no
immune response to tumor cell	GO:0002418	0.00720988	0.219917	--	1	ENSOARG00000006139	1	--	0	ENSOARG00000006139	1	no
cell adhesion	GO:0007155	0.00632271	0.219917	GO:0098602	818	ENSOARG00000006551|ENSOARG00000006710|ENSOARG00000008009|ENSOARG00000004848|ENSOARG00000008374|ENSOARG00000019286|ENSOARG00000016476|ENSOARG00000009230|ENSOARG00000013288|ENSOARG00000002360|ENSOARG00000002570|ENSOARG00000008430|ENSOARG00000006246	13	ENSOARG00000006246|ENSOARG00000016476|ENSOARG00000008009|ENSOARG00000013288|ENSOARG00000009230|ENSOARG00000006710	6	ENSOARG00000004848|ENSOARG00000002360|ENSOARG00000019286|ENSOARG00000008374|ENSOARG00000008430|ENSOARG00000006551|ENSOARG00000002570	7	no
neutrophil chemotaxis	GO:0030593	0.00626787	0.219917	--	52	ENSOARG00000021088|ENSOARG00000009241|ENSOARG00000008430	3	ENSOARG00000009241	1	ENSOARG00000008430|ENSOARG00000021088	2	no
pyridoxal phosphate catabolic process	GO:0032361	0.00720988	0.219917	--	1	ENSOARG00000013947	1	--	0	ENSOARG00000013947	1	no
positive regulation of osteoblast differentiation	GO:0045669	0.00561727	0.219917	--	50	ENSOARG00000008620|ENSOARG00000017189|ENSOARG00000008115	3	ENSOARG00000008620|ENSOARG00000017189	2	ENSOARG00000008115	1	no
melanosome organization	GO:0032438	0.00654024	0.219917	--	17	ENSOARG00000009483|ENSOARG00000004062	2	--	0	ENSOARG00000009483|ENSOARG00000004062	2	no
developmental process	GO:0032502	0.00745949	0.219917	GO:0044767	4189	ENSOARG00000003075|ENSOARG00000009675|ENSOARG00000010196|ENSOARG00000010557|ENSOARG00000002874|ENSOARG00000002613|ENSOARG00000020549|ENSOARG00000020029|ENSOARG00000021128|ENSOARG00000008620|ENSOARG00000020924|ENSOARG00000008009|ENSOARG00000011648|ENSOARG00000008765|ENSOARG00000021088|ENSOARG00000016476|ENSOARG00000013288|ENSOARG00000007773|ENSOARG00000019782|ENSOARG00000018677|ENSOARG00000017189|…	43	ENSOARG00000010557|ENSOARG00000013288|ENSOARG00000017504|ENSOARG00000017189|ENSOARG00000012587|ENSOARG00000008009|ENSOARG00000018677|ENSOARG00000008765|ENSOARG00000020029|ENSOARG00000006246|ENSOARG00000006119|ENSOARG00000016476|ENSOARG00000008620|ENSOARG00000017514|ENSOARG00000009675|ENSOARG00000012579|ENSOARG00000004940|ENSOARG00000009070|ENSOARG00000020924|ENSOARG00000011815|ENSOARG00000009889|…	22	ENSOARG00000005587|ENSOARG00000003000|ENSOARG00000002874|ENSOARG00000002570|ENSOARG00000010196|ENSOARG00000005410|ENSOARG00000002613|ENSOARG00000005438|ENSOARG00000020549|ENSOARG00000011463|ENSOARG00000002360|ENSOARG00000009454|ENSOARG00000003075|ENSOARG00000019782|ENSOARG00000021128|ENSOARG00000021088|ENSOARG00000008454|ENSOARG00000009137|ENSOARG00000007773|ENSOARG00000007216|ENSOARG00000011648	21	no
vitamin B6 catabolic process	GO:0042820	0.00720988	0.219917	--	1	ENSOARG00000013947	1	--	0	ENSOARG00000013947	1	no
positive regulation of integrin activation by cell surface receptor linked signal transduction	GO:0033626	0.00720988	0.219917	--	1	ENSOARG00000008009	1	ENSOARG00000008009	1	--	0	no
monocyte extravasation	GO:0035696	0.00720988	0.219917	--	1	ENSOARG00000008430	1	--	0	ENSOARG00000008430	1	no
oligopeptide transmembrane transport	GO:0035672	0.00720988	0.219917	--	1	ENSOARG00000008009	1	ENSOARG00000008009	1	--	0	no
pigment granule organization	GO:0048753	0.00732318	0.219917	--	18	ENSOARG00000009483|ENSOARG00000004062	2	--	0	ENSOARG00000009483|ENSOARG00000004062	2	no
O-glycan processing, core 3	GO:0016269	0.00720988	0.219917	--	1	ENSOARG00000006811	1	--	0	ENSOARG00000006811	1	no
negative regulation of cell growth involved in contact inhibition	GO:0060243	0.00720988	0.219917	--	1	ENSOARG00000002570	1	--	0	ENSOARG00000002570	1	no
positive regulation of Rho protein signal transduction	GO:0035025	0.00579807	0.219917	--	16	ENSOARG00000016476|ENSOARG00000015208	2	ENSOARG00000016476	1	ENSOARG00000015208	1	no
melanocyte apoptotic process	GO:1902362	0.00720988	0.219917	--	1	ENSOARG00000006246	1	ENSOARG00000006246	1	--	0	no
neutrophil migration	GO:1990266	0.00732492	0.219917	--	55	ENSOARG00000021088|ENSOARG00000009241|ENSOARG00000008430	3	ENSOARG00000009241	1	ENSOARG00000008430|ENSOARG00000021088	2	no
positive regulation of bone mineralization involved in bone maturation	GO:1900159	0.00720988	0.219917	--	1	ENSOARG00000008620	1	ENSOARG00000008620	1	--	0	no
negative regulation of tumor necrosis factor (ligand) superfamily member 11 production	GO:2000308	0.00720988	0.219917	--	1	ENSOARG00000008620	1	ENSOARG00000008620	1	--	0	no
melanocyte proliferation	GO:0097325	0.00720988	0.219917	--	1	ENSOARG00000006246	1	ENSOARG00000006246	1	--	0	no
cartilage homeostasis	GO:1990079	0.00720988	0.219917	--	1	ENSOARG00000007216	1	--	0	ENSOARG00000007216	1	no
visceral mesoderm-endoderm interaction involved in midgut development	GO:0007495	0.00720988	0.219917	--	1	ENSOARG00000011648	1	--	0	ENSOARG00000011648	1	no
positive regulation of T cell activation via T cell receptor contact with antigen bound to MHC molecule on antigen presenting cell	GO:2001190	0.00720988	0.219917	--	1	ENSOARG00000007906	1	--	0	ENSOARG00000007906	1	no
negative regulation of interleukin-12 secretion	GO:2001183	0.00720988	0.219917	--	1	ENSOARG00000010196	1	--	0	ENSOARG00000010196	1	no
animal organ morphogenesis	GO:0009887	0.00776508	0.22075	--	393	ENSOARG00000008620|ENSOARG00000017514|ENSOARG00000012587|ENSOARG00000011648|ENSOARG00000017189|ENSOARG00000002613|ENSOARG00000021128|ENSOARG00000020549	8	ENSOARG00000012587|ENSOARG00000008620|ENSOARG00000017514|ENSOARG00000017189	4	ENSOARG00000002613|ENSOARG00000021128|ENSOARG00000020549|ENSOARG00000011648	4	no
single fertilization	GO:0007338	0.00769924	0.22075	--	56	ENSOARG00000009680|ENSOARG00000017514|ENSOARG00000009675	3	ENSOARG00000009675|ENSOARG00000017514|ENSOARG00000009680	3	--	0	no
regulation of antigen processing and presentation of peptide antigen	GO:0002583	0.00814627	0.222078	--	19	ENSOARG00000000564|ENSOARG00000008091	2	ENSOARG00000000564	1	ENSOARG00000008091	1	no
glyceraldehyde-3-phosphate biosynthetic process	GO:0046166	0.0143681	0.222078	--	2	ENSOARG00000003075	1	--	0	ENSOARG00000003075	1	no
negative regulation of osteoclast development	GO:2001205	0.0143681	0.222078	--	2	ENSOARG00000008620	1	ENSOARG00000008620	1	--	0	no
positive regulation of ossification	GO:0045778	0.0125646	0.222078	--	67	ENSOARG00000008620|ENSOARG00000017189|ENSOARG00000008115	3	ENSOARG00000008620|ENSOARG00000017189	2	ENSOARG00000008115	1	no
cellular aldehyde metabolic process	GO:0006081	0.00888917	0.222078	--	59	ENSOARG00000013947|ENSOARG00000003075|ENSOARG00000015038	3	--	0	ENSOARG00000003075|ENSOARG00000013947|ENSOARG00000015038	3	no
negative regulation of T cell activation via T cell receptor contact with antigen bound to MHC molecule on antigen presenting cell	GO:2001189	0.0143681	0.222078	--	2	ENSOARG00000021088	1	--	0	ENSOARG00000021088	1	no
negative regulation of antigen processing and presentation of peptide antigen via MHC class II	GO:0002587	0.0143681	0.222078	--	2	ENSOARG00000008091	1	--	0	ENSOARG00000008091	1	no
multicellular organism development	GO:0007275	0.00885855	0.222078	--	665	ENSOARG00000017504|ENSOARG00000005438|ENSOARG00000009680|ENSOARG00000011648|ENSOARG00000009675|ENSOARG00000010196|ENSOARG00000003000|ENSOARG00000005410|ENSOARG00000003075|ENSOARG00000004940|ENSOARG00000009889	11	ENSOARG00000004940|ENSOARG00000009680|ENSOARG00000009889|ENSOARG00000017504|ENSOARG00000009675	5	ENSOARG00000003000|ENSOARG00000005410|ENSOARG00000010196|ENSOARG00000003075|ENSOARG00000005438|ENSOARG00000011648	6	no
neuropeptide signaling pathway	GO:0007218	0.0141352	0.222078	--	70	ENSOARG00000004021|ENSOARG00000011670|ENSOARG00000018247	3	ENSOARG00000004021	1	ENSOARG00000018247|ENSOARG00000011670	2	no
positive regulation of natural killer cell proliferation	GO:0032819	0.0143681	0.222078	--	2	ENSOARG00000011083	1	ENSOARG00000011083	1	--	0	no
sequestering of TGFbeta in extracellular matrix	GO:0035583	0.0143681	0.222078	--	2	ENSOARG00000017189	1	ENSOARG00000017189	1	--	0	no
negative regulation of immunological synapse formation	GO:2000521	0.0143681	0.222078	--	2	ENSOARG00000021088	1	--	0	ENSOARG00000021088	1	no
regulation of antigen processing and presentation	GO:0002577	0.0138943	0.222078	--	25	ENSOARG00000000564|ENSOARG00000008091	2	ENSOARG00000000564	1	ENSOARG00000008091	1	no
negative regulation of luteinizing hormone secretion	GO:0033685	0.0143681	0.222078	--	2	ENSOARG00000009137	1	--	0	ENSOARG00000009137	1	no
interleukin-23-mediated signaling pathway	GO:0038155	0.0143681	0.222078	--	2	ENSOARG00000011083	1	ENSOARG00000011083	1	--	0	no
negative regulation of interleukin-10 secretion	GO:2001180	0.0143681	0.222078	--	2	ENSOARG00000010196	1	--	0	ENSOARG00000010196	1	no
negative regulation of antigen processing and presentation of peptide or polysaccharide antigen via MHC class II	GO:0002581	0.0143681	0.222078	--	2	ENSOARG00000008091	1	--	0	ENSOARG00000008091	1	no
negative regulation of antigen processing and presentation of peptide antigen	GO:0002584	0.0143681	0.222078	--	2	ENSOARG00000008091	1	--	0	ENSOARG00000008091	1	no
regulation of immunological synapse formation	GO:2000520	0.0143681	0.222078	--	2	ENSOARG00000021088	1	--	0	ENSOARG00000021088	1	no
iron-sulfur cluster assembly	GO:0016226	0.0128429	0.222078	--	24	ENSOARG00000008757|ENSOARG00000015896	2	ENSOARG00000015896	1	ENSOARG00000008757	1	no
metallo-sulfur cluster assembly	GO:0031163	0.0128429	0.222078	--	24	ENSOARG00000008757|ENSOARG00000015896	2	ENSOARG00000015896	1	ENSOARG00000008757	1	no
positive regulation of adiponectin secretion	GO:0070165	0.0143681	0.222078	--	2	ENSOARG00000011815	1	ENSOARG00000011815	1	--	0	no
Peyer's patch morphogenesis	GO:0061146	0.0143681	0.222078	--	2	ENSOARG00000011648	1	--	0	ENSOARG00000011648	1	no
granulocyte chemotaxis	GO:0071621	0.00888917	0.222078	--	59	ENSOARG00000021088|ENSOARG00000009241|ENSOARG00000008430	3	ENSOARG00000009241	1	ENSOARG00000008430|ENSOARG00000021088	2	no
cell adhesion molecule production	GO:0060352	0.0143681	0.222078	--	2	ENSOARG00000008374	1	--	0	ENSOARG00000008374	1	no
peptide cross-linking	GO:0018149	0.0128429	0.222078	--	24	ENSOARG00000016476|ENSOARG00000008454	2	ENSOARG00000016476	1	ENSOARG00000008454	1	no
biphenyl metabolic process	GO:0018879	0.0143681	0.222078	--	2	ENSOARG00000002851	1	ENSOARG00000002851	1	--	0	no
cofactor transport	GO:0051181	0.0128429	0.222078	--	24	ENSOARG00000004127|ENSOARG00000012438	2	ENSOARG00000004127|ENSOARG00000012438	2	--	0	no
vitamin transport	GO:0051180	0.00991048	0.222078	--	21	ENSOARG00000004127|ENSOARG00000012438	2	ENSOARG00000004127|ENSOARG00000012438	2	--	0	no
negative regulation of extracellular matrix disassembly	GO:0010716	0.0143681	0.222078	--	2	ENSOARG00000006246	1	ENSOARG00000006246	1	--	0	no
germinal center B cell differentiation	GO:0002314	0.0143681	0.222078	--	2	ENSOARG00000008009	1	ENSOARG00000008009	1	--	0	no
neutrophil extravasation	GO:0072672	0.0143681	0.222078	--	2	ENSOARG00000008430	1	--	0	ENSOARG00000008430	1	no
prolactin secretion	GO:0070459	0.0143681	0.222078	--	2	ENSOARG00000003929	1	--	0	ENSOARG00000003929	1	no
antifungal humoral response	GO:0019732	0.0143681	0.222078	GO:0006966|GO:0019734	2	ENSOARG00000008620	1	ENSOARG00000008620	1	--	0	no
defense response to tumor cell	GO:0002357	0.0143681	0.222078	--	2	ENSOARG00000006139	1	--	0	ENSOARG00000006139	1	no
intermicrovillar adhesion	GO:0090675	0.0143681	0.222078	--	2	ENSOARG00000002570	1	--	0	ENSOARG00000002570	1	no
regulation of collagen catabolic process	GO:0010710	0.0143681	0.222078	--	2	ENSOARG00000006246	1	ENSOARG00000006246	1	--	0	no
granulocyte migration	GO:0097530	0.010181	0.222078	--	62	ENSOARG00000021088|ENSOARG00000009241|ENSOARG00000008430	3	ENSOARG00000009241	1	ENSOARG00000008430|ENSOARG00000021088	2	no
regulation of neuromuscular synaptic transmission	GO:1900073	0.0143681	0.222078	--	2	ENSOARG00000015990	1	--	0	ENSOARG00000015990	1	no
positive regulation of activation of Janus kinase activity	GO:0010536	0.0143681	0.222078	GO:0010535|GO:0010537	2	ENSOARG00000011083	1	ENSOARG00000011083	1	--	0	no
biological adhesion	GO:0022610	0.00994647	0.222078	--	866	ENSOARG00000006551|ENSOARG00000006710|ENSOARG00000008009|ENSOARG00000004848|ENSOARG00000008374|ENSOARG00000019286|ENSOARG00000016476|ENSOARG00000009230|ENSOARG00000013288|ENSOARG00000002360|ENSOARG00000002570|ENSOARG00000008430|ENSOARG00000006246	13	ENSOARG00000006246|ENSOARG00000016476|ENSOARG00000008009|ENSOARG00000013288|ENSOARG00000009230|ENSOARG00000006710	6	ENSOARG00000004848|ENSOARG00000002360|ENSOARG00000019286|ENSOARG00000008374|ENSOARG00000008430|ENSOARG00000006551|ENSOARG00000002570	7	no
regulation of single-species biofilm formation	GO:1900190	0.0143681	0.222078	--	2	ENSOARG00000008620	1	ENSOARG00000008620	1	--	0	no
negative regulation of single-species biofilm formation	GO:1900191	0.0143681	0.222078	--	2	ENSOARG00000008620	1	ENSOARG00000008620	1	--	0	no
regulation of single-species biofilm formation in or on host organism	GO:1900228	0.0143681	0.222078	--	2	ENSOARG00000008620	1	ENSOARG00000008620	1	--	0	no
negative regulation of single-species biofilm formation in or on host organism	GO:1900229	0.0143681	0.222078	--	2	ENSOARG00000008620	1	ENSOARG00000008620	1	--	0	no
positive regulation of NK T cell activation	GO:0051135	0.0143681	0.222078	--	2	ENSOARG00000011083	1	ENSOARG00000011083	1	--	0	no
positive regulation of chondrocyte proliferation	GO:1902732	0.0143681	0.222078	--	2	ENSOARG00000008620	1	ENSOARG00000008620	1	--	0	no
embryonic forelimb morphogenesis	GO:0035115	0.0149817	0.229336	GO:0035117	26	ENSOARG00000009680|ENSOARG00000002613	2	ENSOARG00000009680	1	ENSOARG00000002613	1	no
regulation of interleukin-12 production	GO:0032655	0.0161046	0.241873	--	27	ENSOARG00000011083|ENSOARG00000010196	2	ENSOARG00000011083	1	ENSOARG00000010196	1	no
heparan sulfate proteoglycan metabolic process	GO:0030201	0.0161046	0.241873	--	27	ENSOARG00000005587|ENSOARG00000002360	2	--	0	ENSOARG00000002360|ENSOARG00000005587	2	no
regulation of endocrine process	GO:0044060	0.0172623	0.256838	--	28	ENSOARG00000011815|ENSOARG00000009137	2	ENSOARG00000011815	1	ENSOARG00000009137	1	no
response to interferon-gamma	GO:0034341	0.0175968	0.25701	--	76	ENSOARG00000011083|ENSOARG00000009241|ENSOARG00000008115	3	ENSOARG00000011083|ENSOARG00000009241	2	ENSOARG00000008115	1	no
epithelial cell proliferation	GO:0050673	0.0175968	0.25701	--	76	ENSOARG00000018677|ENSOARG00000006246|ENSOARG00000015038	3	ENSOARG00000018677|ENSOARG00000006246	2	ENSOARG00000015038	1	no
regulation of molecular function, epigenetic	GO:0040030	0.0214751	0.262553	--	3	ENSOARG00000009483	1	--	0	ENSOARG00000009483	1	no
negative regulation of monocyte chemotactic protein-1 production	GO:0071638	0.0214751	0.262553	--	3	ENSOARG00000011815	1	ENSOARG00000011815	1	--	0	no
maintenance of protein location in extracellular region	GO:0071694	0.0285312	0.262553	--	4	ENSOARG00000017189	1	ENSOARG00000017189	1	--	0	no
negative regulation of nitric oxide mediated signal transduction	GO:0010751	0.0214751	0.262553	--	3	ENSOARG00000009137	1	--	0	ENSOARG00000009137	1	no
regulation of nitric oxide mediated signal transduction	GO:0010749	0.0285312	0.262553	--	4	ENSOARG00000009137	1	--	0	ENSOARG00000009137	1	no
pyridine-containing compound catabolic process	GO:0072526	0.0285312	0.262553	--	4	ENSOARG00000013947	1	--	0	ENSOARG00000013947	1	no
myeloid leukocyte migration	GO:0097529	0.0182156	0.262553	--	77	ENSOARG00000021088|ENSOARG00000009241|ENSOARG00000008430	3	ENSOARG00000009241	1	ENSOARG00000008430|ENSOARG00000021088	2	no
regulation of bone mineralization involved in bone maturation	GO:1900157	0.0214751	0.262553	--	3	ENSOARG00000008620	1	ENSOARG00000008620	1	--	0	no
regulation of activation of Janus kinase activity	GO:0010533	0.0285312	0.262553	GO:0010532|GO:0010534	4	ENSOARG00000011083	1	ENSOARG00000011083	1	--	0	no
negative regulation of bone development	GO:1903011	0.0285312	0.262553	--	4	ENSOARG00000008620	1	ENSOARG00000008620	1	--	0	no
fertilization	GO:0009566	0.0265784	0.262553	--	89	ENSOARG00000009680|ENSOARG00000017514|ENSOARG00000009675	3	ENSOARG00000009675|ENSOARG00000017514|ENSOARG00000009680	3	--	0	no
negative regulation of extracellular matrix organization	GO:1903054	0.0285312	0.262553	--	4	ENSOARG00000006246	1	ENSOARG00000006246	1	--	0	no
positive regulation of lactation	GO:1903489	0.0285312	0.262553	--	4	ENSOARG00000009137	1	--	0	ENSOARG00000009137	1	no
extrinsic apoptotic signaling pathway via death domain receptors	GO:0008625	0.0235552	0.262553	--	33	ENSOARG00000010196|ENSOARG00000003000	2	--	0	ENSOARG00000003000|ENSOARG00000010196	2	no
gonad development	GO:0008406	0.0228833	0.262553	--	84	ENSOARG00000009680|ENSOARG00000012587|ENSOARG00000009675	3	ENSOARG00000012587|ENSOARG00000009675|ENSOARG00000009680	3	--	0	no
positive regulation of selenocysteine incorporation	GO:1904571	0.0285312	0.262553	--	4	ENSOARG00000008765	1	ENSOARG00000008765	1	--	0	no
regulation of tumor necrosis factor (ligand) superfamily member 11 production	GO:2000307	0.0285312	0.262553	--	4	ENSOARG00000008620	1	ENSOARG00000008620	1	--	0	no
positive regulation of T-helper 17 cell differentiation	GO:2000321	0.0285312	0.262553	--	4	ENSOARG00000011083	1	ENSOARG00000011083	1	--	0	no
regulation of T-helper 17 cell lineage commitment	GO:2000328	0.0285312	0.262553	--	4	ENSOARG00000011083	1	ENSOARG00000011083	1	--	0	no
positive regulation of T-helper 17 cell lineage commitment	GO:2000330	0.0214751	0.262553	--	3	ENSOARG00000011083	1	ENSOARG00000011083	1	--	0	no
regulation of interleukin-12 secretion	GO:2001182	0.0285312	0.262553	--	4	ENSOARG00000010196	1	--	0	ENSOARG00000010196	1	no
oligopeptide transport	GO:0006857	0.0214751	0.262553	--	3	ENSOARG00000008009	1	ENSOARG00000008009	1	--	0	no
vitamin A metabolic process	GO:0006776	0.0285312	0.262553	--	4	ENSOARG00000007026	1	ENSOARG00000007026	1	--	0	no
vitamin metabolic process	GO:0006766	0.0194891	0.262553	--	79	ENSOARG00000013947|ENSOARG00000007026|ENSOARG00000012438	3	ENSOARG00000007026|ENSOARG00000012438	2	ENSOARG00000013947	1	no
cobalamin transport	GO:0015889	0.0285312	0.262553	--	4	ENSOARG00000012438	1	ENSOARG00000012438	1	--	0	no
protein trimerization	GO:0070206	0.0249108	0.262553	--	34	ENSOARG00000010196|ENSOARG00000011815	2	ENSOARG00000011815	1	ENSOARG00000010196	1	no
negative regulation of cell proliferation involved in contact inhibition	GO:0060244	0.0285312	0.262553	--	4	ENSOARG00000006246	1	ENSOARG00000006246	1	--	0	no
cell chemotaxis	GO:0060326	0.0209656	0.262553	--	145	ENSOARG00000021088|ENSOARG00000009241|ENSOARG00000009963|ENSOARG00000008430	4	ENSOARG00000009963|ENSOARG00000009241	2	ENSOARG00000008430|ENSOARG00000021088	2	no
regulation of luteinizing hormone secretion	GO:0033684	0.0214751	0.262553	--	3	ENSOARG00000009137	1	--	0	ENSOARG00000009137	1	no
water-soluble vitamin catabolic process	GO:0042365	0.0214751	0.262553	--	3	ENSOARG00000013947	1	--	0	ENSOARG00000013947	1	no
pyridoxal phosphate metabolic process	GO:0042822	0.0285312	0.262553	--	4	ENSOARG00000013947	1	--	0	ENSOARG00000013947	1	no
regulation of natural killer cell proliferation	GO:0032817	0.0285312	0.262553	--	4	ENSOARG00000011083	1	ENSOARG00000011083	1	--	0	no
positive regulation of memory T cell differentiation	GO:0043382	0.0285312	0.262553	--	4	ENSOARG00000011083	1	ENSOARG00000011083	1	--	0	no
regulation of interleukin-10 production	GO:0032653	0.0196803	0.262553	--	30	ENSOARG00000011083|ENSOARG00000010196	2	ENSOARG00000011083	1	ENSOARG00000010196	1	no
cell-cell adhesion mediated by cadherin	GO:0044331	0.0285312	0.262553	--	4	ENSOARG00000002570	1	--	0	ENSOARG00000002570	1	no
positive regulation of Ras protein signal transduction	GO:0046579	0.0262976	0.262553	--	35	ENSOARG00000016476|ENSOARG00000015208	2	ENSOARG00000016476	1	ENSOARG00000015208	1	no
negative regulation of gonadotropin secretion	GO:0032277	0.0214751	0.262553	--	3	ENSOARG00000009137	1	--	0	ENSOARG00000009137	1	no
positive regulation of melanin biosynthetic process	GO:0048023	0.0285312	0.262553	--	4	ENSOARG00000009483	1	--	0	ENSOARG00000009483	1	no
animal organ development	GO:0048513	0.028252	0.262553	--	997	ENSOARG00000008009|ENSOARG00000016476|ENSOARG00000009680|ENSOARG00000011648|ENSOARG00000009675|ENSOARG00000008765|ENSOARG00000012587|ENSOARG00000013288|ENSOARG00000017189|ENSOARG00000002874|ENSOARG00000009454|ENSOARG00000002613|ENSOARG00000021128	13	ENSOARG00000016476|ENSOARG00000008009|ENSOARG00000013288|ENSOARG00000009675|ENSOARG00000008765|ENSOARG00000012587|ENSOARG00000009680|ENSOARG00000017189	8	ENSOARG00000002613|ENSOARG00000002874|ENSOARG00000021128|ENSOARG00000011648|ENSOARG00000009454	5	no
positive regulation of bone mineralization	GO:0030501	0.0262976	0.262553	--	35	ENSOARG00000008620|ENSOARG00000017189	2	ENSOARG00000008620|ENSOARG00000017189	2	--	0	no
hematopoietic or lymphoid organ development	GO:0048534	0.0224052	0.262553	--	148	ENSOARG00000009680|ENSOARG00000009454|ENSOARG00000008009|ENSOARG00000002874	4	ENSOARG00000008009|ENSOARG00000009680	2	ENSOARG00000002874|ENSOARG00000009454	2	no
heparan sulfate proteoglycan catabolic process	GO:0030200	0.0285312	0.262553	--	4	ENSOARG00000002360	1	--	0	ENSOARG00000002360	1	no
collagen fibril organization	GO:0030199	0.0235552	0.262553	--	33	ENSOARG00000016476|ENSOARG00000009230	2	ENSOARG00000009230|ENSOARG00000016476	2	--	0	no
anatomical structure development	GO:0048856	0.0217196	0.262553	--	2751	ENSOARG00000003075|ENSOARG00000009675|ENSOARG00000010196|ENSOARG00000010557|ENSOARG00000002874|ENSOARG00000002613|ENSOARG00000021128|ENSOARG00000020924|ENSOARG00000008009|ENSOARG00000011648|ENSOARG00000008765|ENSOARG00000021088|ENSOARG00000016476|ENSOARG00000013288|ENSOARG00000019782|ENSOARG00000017189|ENSOARG00000005587|ENSOARG00000003000|ENSOARG00000007216|ENSOARG00000008454|ENSOARG00000017504|…	29	ENSOARG00000004940|ENSOARG00000010557|ENSOARG00000020924|ENSOARG00000016476|ENSOARG00000008009|ENSOARG00000013288|ENSOARG00000009675|ENSOARG00000008765|ENSOARG00000012587|ENSOARG00000017504|ENSOARG00000017514|ENSOARG00000009889|ENSOARG00000009680|ENSOARG00000017189	14	ENSOARG00000003000|ENSOARG00000005410|ENSOARG00000002874|ENSOARG00000010196|ENSOARG00000002613|ENSOARG00000009454|ENSOARG00000003075|ENSOARG00000019782|ENSOARG00000021128|ENSOARG00000021088|ENSOARG00000008454|ENSOARG00000005438|ENSOARG00000005587|ENSOARG00000007216|ENSOARG00000011648	15	no
hemopoiesis	GO:0030097	0.0188463	0.262553	--	78	ENSOARG00000009680|ENSOARG00000009454|ENSOARG00000002874	3	ENSOARG00000009680	1	ENSOARG00000002874|ENSOARG00000009454	2	no
extracellular matrix disassembly	GO:0022617	0.0249108	0.262553	--	34	ENSOARG00000006119|ENSOARG00000017189	2	ENSOARG00000006119|ENSOARG00000017189	2	--	0	no
regulation of immune response	GO:0050776	0.0275115	0.262553	--	688	ENSOARG00000011083|ENSOARG00000020667|ENSOARG00000008430|ENSOARG00000012457|ENSOARG00000007623|ENSOARG00000007906|ENSOARG00000021088|ENSOARG00000016476|ENSOARG00000019594|ENSOARG00000008115	10	ENSOARG00000007623|ENSOARG00000011083|ENSOARG00000016476|ENSOARG00000012457|ENSOARG00000019594	5	ENSOARG00000020667|ENSOARG00000021088|ENSOARG00000008115|ENSOARG00000007906|ENSOARG00000008430	5	no
chiasma assembly	GO:0051026	0.0285312	0.262553	--	4	ENSOARG00000019782	1	--	0	ENSOARG00000019782	1	no
regulation of NK T cell activation	GO:0051133	0.0214751	0.262553	--	3	ENSOARG00000011083	1	ENSOARG00000011083	1	--	0	no
positive regulation of epithelial cell proliferation involved in wound healing	GO:0060054	0.0285312	0.262553	--	4	ENSOARG00000008430	1	--	0	ENSOARG00000008430	1	no
platelet dense granule organization	GO:0060155	0.0285312	0.262553	--	4	ENSOARG00000004062	1	--	0	ENSOARG00000004062	1	no
aorta smooth muscle tissue morphogenesis	GO:0060414	0.0214751	0.262553	--	3	ENSOARG00000016476	1	ENSOARG00000016476	1	--	0	no
polysaccharide digestion	GO:0044245	0.0214751	0.262553	--	3	ENSOARG00000001636	1	--	0	ENSOARG00000001636	1	no
lipoxin metabolic process	GO:2001300	0.0285312	0.262553	--	4	ENSOARG00000003078	1	--	0	ENSOARG00000003078	1	no
regulation of antigen processing and presentation of peptide or polysaccharide antigen via MHC class II	GO:0002580	0.0285312	0.262553	--	4	ENSOARG00000008091	1	--	0	ENSOARG00000008091	1	no
negative regulation of cytokine production	GO:0001818	0.0254619	0.262553	--	154	ENSOARG00000010196|ENSOARG00000011083|ENSOARG00000011815|ENSOARG00000008620	4	ENSOARG00000008620|ENSOARG00000011083|ENSOARG00000011815	3	ENSOARG00000010196	1	no
peptide antigen assembly with MHC class II protein complex	GO:0002503	0.0285312	0.262553	--	4	ENSOARG00000007906	1	--	0	ENSOARG00000007906	1	no
regulation of antigen processing and presentation of peptide antigen via MHC class II	GO:0002586	0.0285312	0.262553	--	4	ENSOARG00000008091	1	--	0	ENSOARG00000008091	1	no
negative regulation of antigen processing and presentation	GO:0002578	0.0285312	0.262553	--	4	ENSOARG00000008091	1	--	0	ENSOARG00000008091	1	no
peptide antigen assembly with MHC protein complex	GO:0002501	0.0285312	0.262553	--	4	ENSOARG00000007906	1	--	0	ENSOARG00000007906	1	no
negative regulation of peptide secretion	GO:0002792	0.0265784	0.262553	--	89	ENSOARG00000010196|ENSOARG00000009137|ENSOARG00000011815	3	ENSOARG00000011815	1	ENSOARG00000009137|ENSOARG00000010196	2	no
acute-phase response	GO:0006953	0.0222312	0.262553	--	32	ENSOARG00000009963|ENSOARG00000009847	2	ENSOARG00000009847|ENSOARG00000009963	2	--	0	no
monocyte chemotaxis	GO:0002548	0.0235552	0.262553	--	33	ENSOARG00000021088|ENSOARG00000009241	2	ENSOARG00000009241	1	ENSOARG00000021088	1	no
response to tumor cell	GO:0002347	0.0285312	0.262553	--	4	ENSOARG00000006139	1	--	0	ENSOARG00000006139	1	no
positive regulation of biomineral tissue development	GO:0070169	0.0291624	0.266819	--	37	ENSOARG00000008620|ENSOARG00000017189	2	ENSOARG00000008620|ENSOARG00000017189	2	--	0	no
folic acid transport	GO:0015884	0.0355368	0.28573	--	5	ENSOARG00000004127	1	ENSOARG00000004127	1	--	0	no
regulation of lactation	GO:1903487	0.0355368	0.28573	--	5	ENSOARG00000009137	1	--	0	ENSOARG00000009137	1	no
positive regulation of T-helper 17 type immune response	GO:2000318	0.0355368	0.28573	--	5	ENSOARG00000011083	1	ENSOARG00000011083	1	--	0	no
positive regulation of granulocyte macrophage colony-stimulating factor production	GO:0032725	0.0355368	0.28573	--	5	ENSOARG00000011083	1	ENSOARG00000011083	1	--	0	no
positive regulation of skeletal muscle fiber development	GO:0048743	0.0355368	0.28573	--	5	ENSOARG00000002613	1	--	0	ENSOARG00000002613	1	no
innate immune response in mucosa	GO:0002227	0.0355368	0.28573	--	5	ENSOARG00000008620	1	ENSOARG00000008620	1	--	0	no
regulation of adiponectin secretion	GO:0070163	0.0355368	0.28573	--	5	ENSOARG00000011815	1	ENSOARG00000011815	1	--	0	no
protein citrullination	GO:0018101	0.0355368	0.28573	--	5	ENSOARG00000011034	1	ENSOARG00000011034	1	--	0	no
positive regulation of secondary metabolite biosynthetic process	GO:1900378	0.0355368	0.28573	--	5	ENSOARG00000009483	1	--	0	ENSOARG00000009483	1	no
regulation of gonadotropin secretion	GO:0032276	0.0355368	0.28573	--	5	ENSOARG00000009137	1	--	0	ENSOARG00000009137	1	no
extracellular negative regulation of signal transduction	GO:1900116	0.0355368	0.28573	--	5	ENSOARG00000017189	1	ENSOARG00000017189	1	--	0	no
extracellular regulation of signal transduction	GO:1900115	0.0355368	0.28573	--	5	ENSOARG00000017189	1	ENSOARG00000017189	1	--	0	no
free ubiquitin chain polymerization	GO:0010994	0.0355368	0.28573	--	5	ENSOARG00000001369	1	--	0	ENSOARG00000001369	1	no
proteoglycan catabolic process	GO:0030167	0.0355368	0.28573	--	5	ENSOARG00000002360	1	--	0	ENSOARG00000002360	1	no
melanosome assembly	GO:1903232	0.0355368	0.28573	--	5	ENSOARG00000004062	1	--	0	ENSOARG00000004062	1	no
vitamin B6 metabolic process	GO:0042816	0.0355368	0.28573	--	5	ENSOARG00000013947	1	--	0	ENSOARG00000013947	1	no
response to dietary excess	GO:0002021	0.0355368	0.28573	--	5	ENSOARG00000011670	1	--	0	ENSOARG00000011670	1	no
negative regulation of cytokine secretion	GO:0050710	0.0321457	0.28573	--	39	ENSOARG00000010196|ENSOARG00000011815	2	ENSOARG00000011815	1	ENSOARG00000010196	1	no
regulation of immune system process	GO:0002682	0.0335812	0.28573	--	1129	ENSOARG00000011083|ENSOARG00000020667|ENSOARG00000008430|ENSOARG00000000564|ENSOARG00000012457|ENSOARG00000007623|ENSOARG00000009680|ENSOARG00000008620|ENSOARG00000007906|ENSOARG00000021088|ENSOARG00000016476|ENSOARG00000019594|ENSOARG00000008115|ENSOARG00000008091	14	ENSOARG00000011083|ENSOARG00000016476|ENSOARG00000000564|ENSOARG00000008620|ENSOARG00000007623|ENSOARG00000019594|ENSOARG00000012457|ENSOARG00000009680	8	ENSOARG00000020667|ENSOARG00000008115|ENSOARG00000008091|ENSOARG00000021088|ENSOARG00000008430|ENSOARG00000007906	6	no
regulation of memory T cell differentiation	GO:0043380	0.0355368	0.28573	--	5	ENSOARG00000011083	1	ENSOARG00000011083	1	--	0	no
regulation of antigen receptor-mediated signaling pathway	GO:0050854	0.0321457	0.28573	--	39	ENSOARG00000021088|ENSOARG00000007623	2	ENSOARG00000007623	1	ENSOARG00000021088	1	no
acute inflammatory response	GO:0002526	0.0352435	0.28573	--	41	ENSOARG00000009963|ENSOARG00000009847	2	ENSOARG00000009847|ENSOARG00000009963	2	--	0	no
sequestering of extracellular ligand from receptor	GO:0035581	0.0355368	0.28573	--	5	ENSOARG00000017189	1	ENSOARG00000017189	1	--	0	no
cellular extravasation	GO:0045123	0.0355368	0.28573	--	5	ENSOARG00000008430	1	--	0	ENSOARG00000008430	1	no
peptide hormone secretion	GO:0030072	0.0368342	0.291741	--	42	ENSOARG00000009137|ENSOARG00000003929	2	--	0	ENSOARG00000009137|ENSOARG00000003929	2	no
leukocyte chemotaxis	GO:0030595	0.0366667	0.291741	--	101	ENSOARG00000021088|ENSOARG00000009241|ENSOARG00000008430	3	ENSOARG00000009241	1	ENSOARG00000008430|ENSOARG00000021088	2	no
positive regulation of small GTPase mediated signal transduction	GO:0051057	0.0368342	0.291741	--	42	ENSOARG00000016476|ENSOARG00000015208	2	ENSOARG00000016476	1	ENSOARG00000015208	1	no
adult feeding behavior	GO:0008343	0.0424921	0.304718	--	6	ENSOARG00000009483	1	--	0	ENSOARG00000009483	1	no
positive regulation of cell fate commitment	GO:0010455	0.0424921	0.304718	--	6	ENSOARG00000011083	1	ENSOARG00000011083	1	--	0	no
mesenchyme migration	GO:0090131	0.0424921	0.304718	--	6	ENSOARG00000012108	1	ENSOARG00000012108	1	--	0	no
regulation of melanin biosynthetic process	GO:0048021	0.0424921	0.304718	--	6	ENSOARG00000009483	1	--	0	ENSOARG00000009483	1	no
cell-cell adhesion via plasma-membrane adhesion molecules	GO:0098742	0.042218	0.304718	--	181	ENSOARG00000006551|ENSOARG00000008430|ENSOARG00000008009|ENSOARG00000002570	4	ENSOARG00000008009	1	ENSOARG00000006551|ENSOARG00000002570|ENSOARG00000008430	3	no
regulation of interleukin-10 secretion	GO:2001179	0.0424921	0.304718	--	6	ENSOARG00000010196	1	--	0	ENSOARG00000010196	1	no
negative regulation of bone remodeling	GO:0046851	0.0424921	0.304718	--	6	ENSOARG00000020369	1	ENSOARG00000020369	1	--	0	no
regulation of selenocysteine incorporation	GO:1904569	0.0424921	0.304718	--	6	ENSOARG00000008765	1	ENSOARG00000008765	1	--	0	no
regulation of monocyte chemotactic protein-1 production	GO:0071637	0.0424921	0.304718	--	6	ENSOARG00000011815	1	ENSOARG00000011815	1	--	0	no
urinary bladder smooth muscle contraction	GO:0014832	0.0424921	0.304718	--	6	ENSOARG00000015990	1	--	0	ENSOARG00000015990	1	no
protein K29-linked ubiquitination	GO:0035519	0.0424921	0.304718	--	6	ENSOARG00000001369	1	--	0	ENSOARG00000001369	1	no
multicellular organismal process	GO:0032501	0.0394574	0.304718	GO:0044707|GO:0050874	2895	ENSOARG00000003075|ENSOARG00000020369|ENSOARG00000014971|ENSOARG00000001636|ENSOARG00000009675|ENSOARG00000010196|ENSOARG00000008115|ENSOARG00000021128|ENSOARG00000015403|ENSOARG00000008620|ENSOARG00000017504|ENSOARG00000011648|ENSOARG00000016476|ENSOARG00000015990|ENSOARG00000003000|ENSOARG00000009483|ENSOARG00000012579|ENSOARG00000008454|ENSOARG00000017514|ENSOARG00000011670|ENSOARG00000006119|…	29	ENSOARG00000004940|ENSOARG00000020369|ENSOARG00000006119|ENSOARG00000014971|ENSOARG00000012108|ENSOARG00000015403|ENSOARG00000016476|ENSOARG00000008620|ENSOARG00000017514|ENSOARG00000017504|ENSOARG00000012587|ENSOARG00000009675|ENSOARG00000009889|ENSOARG00000009680|ENSOARG00000012579	15	ENSOARG00000021128|ENSOARG00000003000|ENSOARG00000010196|ENSOARG00000005410|ENSOARG00000020549|ENSOARG00000011670|ENSOARG00000009483|ENSOARG00000003075|ENSOARG00000015990|ENSOARG00000008115|ENSOARG00000001636|ENSOARG00000008454|ENSOARG00000005438|ENSOARG00000011648	14	no
regulation of extrinsic apoptotic signaling pathway via death domain receptors	GO:1902041	0.0400965	0.304718	--	44	ENSOARG00000021088|ENSOARG00000001471	2	--	0	ENSOARG00000021088|ENSOARG00000001471	2	no
regulation of osteoblast differentiation	GO:0045667	0.0394547	0.304718	--	104	ENSOARG00000008620|ENSOARG00000017189|ENSOARG00000008115	3	ENSOARG00000008620|ENSOARG00000017189	2	ENSOARG00000008115	1	no
negative regulation of bone resorption	GO:0045779	0.0424921	0.304718	--	6	ENSOARG00000020369	1	ENSOARG00000020369	1	--	0	no
regulation of granulocyte macrophage colony-stimulating factor production	GO:0032645	0.0424921	0.304718	--	6	ENSOARG00000011083	1	ENSOARG00000011083	1	--	0	no
regulation of T-helper 17 cell differentiation	GO:2000319	0.0424921	0.304718	--	6	ENSOARG00000011083	1	ENSOARG00000011083	1	--	0	no
urinary tract smooth muscle contraction	GO:0014848	0.0424921	0.304718	--	6	ENSOARG00000015990	1	--	0	ENSOARG00000015990	1	no
selenocysteine metabolic process	GO:0016259	0.0424921	0.304718	--	6	ENSOARG00000008765	1	ENSOARG00000008765	1	--	0	no
protein K27-linked ubiquitination	GO:0044314	0.0424921	0.304718	--	6	ENSOARG00000001369	1	--	0	ENSOARG00000001369	1	no
positive regulation of integrin activation	GO:0033625	0.0424921	0.304718	--	6	ENSOARG00000008009	1	ENSOARG00000008009	1	--	0	no
regulation of hormone levels	GO:0010817	0.0429863	0.30688	--	353	ENSOARG00000011815|ENSOARG00000004123|ENSOARG00000015038|ENSOARG00000009137|ENSOARG00000003929|ENSOARG00000011670	6	ENSOARG00000011815	1	ENSOARG00000009137|ENSOARG00000003929|ENSOARG00000011670|ENSOARG00000004123|ENSOARG00000015038	5	no
negative regulation of I-kappaB kinase/NF-kappaB signaling	GO:0043124	0.0434639	0.307471	--	46	ENSOARG00000011815|ENSOARG00000016983	2	ENSOARG00000016983|ENSOARG00000011815	2	--	0	no
antigen processing and presentation of exogenous peptide antigen via MHC class II	GO:0019886	0.0434639	0.307471	GO:0042591|GO:0048005	46	ENSOARG00000007906|ENSOARG00000008091	2	--	0	ENSOARG00000007906|ENSOARG00000008091	2	no
regulation of cell proliferation	GO:0042127	0.0436485	0.307471	--	1282	ENSOARG00000011083|ENSOARG00000010196|ENSOARG00000008430|ENSOARG00000008620|ENSOARG00000003000|ENSOARG00000002356|ENSOARG00000007906|ENSOARG00000013986|ENSOARG00000021088|ENSOARG00000010557|ENSOARG00000013288|ENSOARG00000008115|ENSOARG00000009230|ENSOARG00000002613|ENSOARG00000006246	15	ENSOARG00000006246|ENSOARG00000011083|ENSOARG00000010557|ENSOARG00000008620|ENSOARG00000013288|ENSOARG00000002356|ENSOARG00000009230	7	ENSOARG00000003000|ENSOARG00000010196|ENSOARG00000002613|ENSOARG00000013986|ENSOARG00000008115|ENSOARG00000008430|ENSOARG00000021088|ENSOARG00000007906	8	no
carbohydrate derivative biosynthetic process	GO:1901137	0.0439741	0.3084	--	355	ENSOARG00000005587|ENSOARG00000003075|ENSOARG00000011648|ENSOARG00000007216|ENSOARG00000008374|ENSOARG00000006811	6	--	0	ENSOARG00000006811|ENSOARG00000003075|ENSOARG00000005587|ENSOARG00000008374|ENSOARG00000007216|ENSOARG00000011648	6	no
regulation of T cell proliferation	GO:0042129	0.0443338	0.309559	--	109	ENSOARG00000021088|ENSOARG00000011083|ENSOARG00000007906	3	ENSOARG00000011083	1	ENSOARG00000007906|ENSOARG00000021088	2	no
exogenous drug catabolic process	GO:0042738	0.0493977	0.312068	--	7	ENSOARG00000002851	1	ENSOARG00000002851	1	--	0	no
positive regulation of interleukin-17 production	GO:0032740	0.0493977	0.312068	--	7	ENSOARG00000011083	1	ENSOARG00000011083	1	--	0	no
cobalt ion transport	GO:0006824	0.0493977	0.312068	--	7	ENSOARG00000012438	1	ENSOARG00000012438	1	--	0	no
endothelial cell activation	GO:0042118	0.0493977	0.312068	--	7	ENSOARG00000009680	1	ENSOARG00000009680	1	--	0	no
cartilage development involved in endochondral bone morphogenesis	GO:0060351	0.0493977	0.312068	--	7	ENSOARG00000002613	1	--	0	ENSOARG00000002613	1	no
multicellular organismal catabolic process	GO:0044243	0.0487039	0.312068	--	49	ENSOARG00000006119|ENSOARG00000016476	2	ENSOARG00000006119|ENSOARG00000016476	2	--	0	no
organic hydroxy compound catabolic process	GO:1901616	0.0451858	0.312068	--	47	ENSOARG00000013947|ENSOARG00000003075	2	--	0	ENSOARG00000003075|ENSOARG00000013947	2	no
heart valve development	GO:0003170	0.0493977	0.312068	--	7	ENSOARG00000002613	1	--	0	ENSOARG00000002613	1	no
blood vessel maturation	GO:0001955	0.0493977	0.312068	--	7	ENSOARG00000009454	1	--	0	ENSOARG00000009454	1	no
embryonic organ morphogenesis	GO:0048562	0.0453441	0.312068	--	110	ENSOARG00000002613|ENSOARG00000017514|ENSOARG00000017189	3	ENSOARG00000017514|ENSOARG00000017189	2	ENSOARG00000002613	1	no
gamma-delta T cell activation	GO:0046629	0.0493977	0.312068	--	7	ENSOARG00000008430	1	--	0	ENSOARG00000008430	1	no
embryonic morphogenesis	GO:0048598	0.0485953	0.312068	GO:0048828	364	ENSOARG00000009680|ENSOARG00000012579|ENSOARG00000009675|ENSOARG00000017189|ENSOARG00000002613|ENSOARG00000017514	6	ENSOARG00000009675|ENSOARG00000017514|ENSOARG00000009680|ENSOARG00000017189|ENSOARG00000012579	5	ENSOARG00000002613	1	no
negative regulation of interleukin-6 secretion	GO:1900165	0.0493977	0.312068	--	7	ENSOARG00000011815	1	ENSOARG00000011815	1	--	0	no
retinoid metabolic process	GO:0001523	0.0487039	0.312068	--	49	ENSOARG00000007026|ENSOARG00000015038	2	ENSOARG00000007026	1	ENSOARG00000015038	1	no
regulation of T cell activation	GO:0050863	0.0461642	0.312068	--	270	ENSOARG00000021088|ENSOARG00000011083|ENSOARG00000007906|ENSOARG00000019594|ENSOARG00000008091	5	ENSOARG00000011083|ENSOARG00000019594	2	ENSOARG00000007906|ENSOARG00000021088|ENSOARG00000008091	3	no
regulation of T-helper 17 type immune response	GO:2000316	0.0493977	0.312068	--	7	ENSOARG00000011083	1	ENSOARG00000011083	1	--	0	no
glycerol catabolic process	GO:0019563	0.0493977	0.312068	--	7	ENSOARG00000003075	1	--	0	ENSOARG00000003075	1	no
cytokine-mediated signaling pathway	GO:0019221	0.044966	0.312068	--	268	ENSOARG00000020667|ENSOARG00000011083|ENSOARG00000005887|ENSOARG00000008115|ENSOARG00000009241	5	ENSOARG00000005887|ENSOARG00000011083|ENSOARG00000009241	3	ENSOARG00000020667|ENSOARG00000008115	2	no
cellular triglyceride homeostasis	GO:0035356	0.0493977	0.312068	--	7	ENSOARG00000011815	1	ENSOARG00000011815	1	--	0	no
collagen catabolic process	GO:0030574	0.0469326	0.312068	--	48	ENSOARG00000006119|ENSOARG00000016476	2	ENSOARG00000006119|ENSOARG00000016476	2	--	0	no
spinal cord motor neuron cell fate specification	GO:0021520	0.0493977	0.312068	--	7	ENSOARG00000017514	1	ENSOARG00000017514	1	--	0	no
antigen processing and presentation of peptide antigen via MHC class II	GO:0002495	0.0469326	0.312068	--	48	ENSOARG00000007906|ENSOARG00000008091	2	--	0	ENSOARG00000007906|ENSOARG00000008091	2	no
regulation of secondary metabolite biosynthetic process	GO:1900376	0.0493977	0.312068	--	7	ENSOARG00000009483	1	--	0	ENSOARG00000009483	1	no
bone trabecula formation	GO:0060346	0.0493977	0.312068	--	7	ENSOARG00000017189	1	ENSOARG00000017189	1	--	0	no
cell-cell adhesion	GO:0098609	0.0496615	0.312494	GO:0016337	366	ENSOARG00000006551|ENSOARG00000008430|ENSOARG00000002570|ENSOARG00000013288|ENSOARG00000008374|ENSOARG00000008009	6	ENSOARG00000008009|ENSOARG00000013288	2	ENSOARG00000006551|ENSOARG00000002570|ENSOARG00000008430|ENSOARG00000008374	4	no
phagosome acidification	GO:0090383	0.0562538	0.316452	--	8	ENSOARG00000004062	1	--	0	ENSOARG00000004062	1	no
positive regulation of actin filament depolymerization	GO:0030836	0.0562538	0.316452	GO:0030045	8	ENSOARG00000013947	1	--	0	ENSOARG00000013947	1	no
regulation of Rho protein signal transduction	GO:0035023	0.0516439	0.316452	--	116	ENSOARG00000016476|ENSOARG00000015208|ENSOARG00000005438	3	ENSOARG00000016476	1	ENSOARG00000015208|ENSOARG00000005438	2	no
embryonic skeletal joint morphogenesis	GO:0060272	0.0562538	0.316452	--	8	ENSOARG00000002613	1	--	0	ENSOARG00000002613	1	no
regulation of leukocyte cell-cell adhesion	GO:1903037	0.0557556	0.316452	--	285	ENSOARG00000021088|ENSOARG00000011083|ENSOARG00000007906|ENSOARG00000019594|ENSOARG00000008091	5	ENSOARG00000011083|ENSOARG00000019594	2	ENSOARG00000007906|ENSOARG00000021088|ENSOARG00000008091	3	no
aerobic electron transport chain	GO:0019646	0.0562538	0.316452	GO:0006136|GO:0006137|GO:0006138	8	ENSOARG00000000023	1	ENSOARG00000000023	1	--	0	no
diterpenoid metabolic process	GO:0016101	0.052318	0.316452	--	51	ENSOARG00000007026|ENSOARG00000015038	2	ENSOARG00000007026	1	ENSOARG00000015038	1	no
positive regulation of execution phase of apoptosis	GO:1900119	0.0562538	0.316452	--	8	ENSOARG00000006246	1	ENSOARG00000006246	1	--	0	no
positive regulation of osteoblast proliferation	GO:0033690	0.0562538	0.316452	--	8	ENSOARG00000008620	1	ENSOARG00000008620	1	--	0	no
leukocyte adhesion to vascular endothelial cell	GO:0061756	0.0562538	0.316452	--	8	ENSOARG00000008374	1	--	0	ENSOARG00000008374	1	no
regulation of microvillus length	GO:0032532	0.0562538	0.316452	--	8	ENSOARG00000002570	1	--	0	ENSOARG00000002570	1	no
enamel mineralization	GO:0070166	0.0562538	0.316452	--	8	ENSOARG00000020924	1	ENSOARG00000020924	1	--	0	no
lipoxygenase pathway	GO:0019372	0.0562538	0.316452	--	8	ENSOARG00000003078	1	--	0	ENSOARG00000003078	1	no
negative regulation of lipopolysaccharide-mediated signaling pathway	GO:0031665	0.0562538	0.316452	--	8	ENSOARG00000008620	1	ENSOARG00000008620	1	--	0	no
immunological synapse formation	GO:0001771	0.0562538	0.316452	--	8	ENSOARG00000006139	1	--	0	ENSOARG00000006139	1	no
positive regulation of bone development	GO:1903012	0.0562538	0.316452	--	8	ENSOARG00000008620	1	ENSOARG00000008620	1	--	0	no
chondroitin sulfate proteoglycan metabolic process	GO:0050654	0.0562538	0.316452	--	8	ENSOARG00000007216	1	--	0	ENSOARG00000007216	1	no
cobalamin metabolic process	GO:0009235	0.0562538	0.316452	--	8	ENSOARG00000012438	1	ENSOARG00000012438	1	--	0	no
water-soluble vitamin metabolic process	GO:0006767	0.052318	0.316452	--	51	ENSOARG00000013947|ENSOARG00000012438	2	ENSOARG00000012438	1	ENSOARG00000013947	1	no
regulation of osteoclast differentiation	GO:0045670	0.0504992	0.316452	--	50	ENSOARG00000011083|ENSOARG00000008620	2	ENSOARG00000008620|ENSOARG00000011083	2	--	0	no
leukocyte tethering or rolling	GO:0050901	0.0562538	0.316452	--	8	ENSOARG00000008374	1	--	0	ENSOARG00000008374	1	no
hormone secretion	GO:0046879	0.0560248	0.316452	--	53	ENSOARG00000009137|ENSOARG00000003929	2	--	0	ENSOARG00000009137|ENSOARG00000003929	2	no
keratinocyte proliferation	GO:0043616	0.0562538	0.316452	--	8	ENSOARG00000015038	1	--	0	ENSOARG00000015038	1	no
positive regulation of fatty acid biosynthetic process	GO:0045723	0.0562538	0.316452	--	8	ENSOARG00000009137	1	--	0	ENSOARG00000009137	1	no
chondroitin sulfate proteoglycan biosynthetic process	GO:0050650	0.0562538	0.316452	--	8	ENSOARG00000007216	1	--	0	ENSOARG00000007216	1	no
Fc-gamma receptor signaling pathway involved in phagocytosis	GO:0038096	0.05416	0.316452	--	52	ENSOARG00000020667|ENSOARG00000012457	2	ENSOARG00000012457	1	ENSOARG00000020667	1	no
regulation of branching morphogenesis of a nerve	GO:2000172	0.0562538	0.316452	--	8	ENSOARG00000002613	1	--	0	ENSOARG00000002613	1	no
regulation of osteoclast development	GO:2001204	0.0562538	0.316452	--	8	ENSOARG00000008620	1	ENSOARG00000008620	1	--	0	no
peripheral nervous system neuron development	GO:0048935	0.0562538	0.316452	--	8	ENSOARG00000017514	1	ENSOARG00000017514	1	--	0	no
immune response-regulating cell surface receptor signaling pathway involved in phagocytosis	GO:0002433	0.05416	0.316452	--	52	ENSOARG00000020667|ENSOARG00000012457	2	ENSOARG00000012457	1	ENSOARG00000020667	1	no
Fc receptor mediated stimulatory signaling pathway	GO:0002431	0.0579118	0.324632	--	54	ENSOARG00000020667|ENSOARG00000012457	2	ENSOARG00000012457	1	ENSOARG00000020667	1	no
generation of precursor metabolites and energy	GO:0006091	0.0586902	0.327841	--	202	ENSOARG00000009483|ENSOARG00000000023|ENSOARG00000003075|ENSOARG00000000019	4	ENSOARG00000000019|ENSOARG00000000023	2	ENSOARG00000003075|ENSOARG00000009483	2	no
protein complex subunit organization	GO:0071822	0.0596051	0.331788	--	896	ENSOARG00000011815|ENSOARG00000004123|ENSOARG00000006139|ENSOARG00000007906|ENSOARG00000010196|ENSOARG00000016476|ENSOARG00000001804|ENSOARG00000009230|ENSOARG00000001369|ENSOARG00000006710|ENSOARG00000000023	11	ENSOARG00000001804|ENSOARG00000000023|ENSOARG00000016476|ENSOARG00000011815|ENSOARG00000009230|ENSOARG00000006710	6	ENSOARG00000001369|ENSOARG00000007906|ENSOARG00000010196|ENSOARG00000004123|ENSOARG00000006139	5	no
Fc-gamma receptor signaling pathway	GO:0038094	0.0598208	0.331828	--	55	ENSOARG00000020667|ENSOARG00000012457	2	ENSOARG00000012457	1	ENSOARG00000020667	1	no
canonical glycolysis	GO:0061621	0.0630608	0.332426	--	9	ENSOARG00000003075	1	--	0	ENSOARG00000003075	1	no
alditol catabolic process	GO:0019405	0.0630608	0.332426	--	9	ENSOARG00000003075	1	--	0	ENSOARG00000003075	1	no
angiogenesis involved in wound healing	GO:0060055	0.0630608	0.332426	--	9	ENSOARG00000002360	1	--	0	ENSOARG00000002360	1	no
tissue migration	GO:0090130	0.0630608	0.332426	--	9	ENSOARG00000012108	1	ENSOARG00000012108	1	--	0	no
retinal metabolic process	GO:0042574	0.0630608	0.332426	--	9	ENSOARG00000015038	1	--	0	ENSOARG00000015038	1	no
cardiac atrium morphogenesis	GO:0003209	0.0630608	0.332426	--	9	ENSOARG00000002613	1	--	0	ENSOARG00000002613	1	no
glucose catabolic process to pyruvate	GO:0061718	0.0630608	0.332426	--	9	ENSOARG00000003075	1	--	0	ENSOARG00000003075	1	no
negative regulation of neuron migration	GO:2001223	0.0630608	0.332426	--	9	ENSOARG00000016476	1	ENSOARG00000016476	1	--	0	no
aldehyde biosynthetic process	GO:0046184	0.0630608	0.332426	--	9	ENSOARG00000003075	1	--	0	ENSOARG00000003075	1	no
marginal zone B cell differentiation	GO:0002315	0.0630608	0.332426	--	9	ENSOARG00000008009	1	ENSOARG00000008009	1	--	0	no
NADH regeneration	GO:0006735	0.0630608	0.332426	--	9	ENSOARG00000003075	1	--	0	ENSOARG00000003075	1	no
positive regulation of translational elongation	GO:0045901	0.0630608	0.332426	--	9	ENSOARG00000008765	1	ENSOARG00000008765	1	--	0	no
inflammatory response	GO:0006954	0.0611173	0.332426	--	386	ENSOARG00000011083|ENSOARG00000009241|ENSOARG00000009963|ENSOARG00000009847|ENSOARG00000003000|ENSOARG00000010196	6	ENSOARG00000009847|ENSOARG00000009963|ENSOARG00000011083|ENSOARG00000009241	4	ENSOARG00000003000|ENSOARG00000010196	2	no
pentose-phosphate shunt	GO:0006098	0.0630608	0.332426	--	9	ENSOARG00000003075	1	--	0	ENSOARG00000003075	1	no
tooth mineralization	GO:0034505	0.0630608	0.332426	--	9	ENSOARG00000020924	1	ENSOARG00000020924	1	--	0	no
terpenoid metabolic process	GO:0006721	0.0637027	0.333601	--	57	ENSOARG00000007026|ENSOARG00000015038	2	ENSOARG00000007026	1	ENSOARG00000015038	1	no
electron transport chain	GO:0022900	0.0637027	0.333601	--	57	ENSOARG00000000023|ENSOARG00000000019	2	ENSOARG00000000019|ENSOARG00000000023	2	--	0	no
negative regulation of interleukin-12 production	GO:0032695	0.069819	0.336824	--	10	ENSOARG00000010196	1	--	0	ENSOARG00000010196	1	no
organ or tissue specific immune response	GO:0002251	0.069819	0.336824	--	10	ENSOARG00000008620	1	ENSOARG00000008620	1	--	0	no
glycolytic process through fructose-6-phosphate	GO:0061615	0.069819	0.336824	--	10	ENSOARG00000003075	1	--	0	ENSOARG00000003075	1	no
glycolytic process through glucose-6-phosphate	GO:0061620	0.069819	0.336824	--	10	ENSOARG00000003075	1	--	0	ENSOARG00000003075	1	no
eosinophil migration	GO:0072677	0.069819	0.336824	--	10	ENSOARG00000021088	1	--	0	ENSOARG00000021088	1	no
positive regulation of T cell mediated cytotoxicity	GO:0001916	0.069819	0.336824	--	10	ENSOARG00000011083	1	ENSOARG00000011083	1	--	0	no
positive chemotaxis	GO:0050918	0.069819	0.336824	--	10	ENSOARG00000021088	1	--	0	ENSOARG00000021088	1	no
multicellular organismal macromolecule metabolic process	GO:0044259	0.0656749	0.336824	--	58	ENSOARG00000006119|ENSOARG00000016476	2	ENSOARG00000006119|ENSOARG00000016476	2	--	0	no
anterior/posterior pattern specification	GO:0009952	0.0666512	0.336824	--	129	ENSOARG00000009680|ENSOARG00000017514|ENSOARG00000009675	3	ENSOARG00000009675|ENSOARG00000017514|ENSOARG00000009680	3	--	0	no
mucosal immune response	GO:0002385	0.069819	0.336824	--	10	ENSOARG00000008620	1	ENSOARG00000008620	1	--	0	no
detection of light stimulus involved in sensory perception	GO:0050962	0.069819	0.336824	--	10	ENSOARG00000015038	1	--	0	ENSOARG00000015038	1	no
negative regulation of immune system process	GO:0002683	0.0649333	0.336824	--	298	ENSOARG00000021088|ENSOARG00000009680|ENSOARG00000008620|ENSOARG00000016476|ENSOARG00000008091	5	ENSOARG00000008620|ENSOARG00000009680|ENSOARG00000016476	3	ENSOARG00000008091|ENSOARG00000021088	2	no
estrous cycle	GO:0044849	0.069819	0.336824	--	10	ENSOARG00000006119	1	ENSOARG00000006119	1	--	0	no
regulation of skeletal muscle fiber development	GO:0048742	0.069819	0.336824	--	10	ENSOARG00000002613	1	--	0	ENSOARG00000002613	1	no
protein K6-linked ubiquitination	GO:0085020	0.069819	0.336824	--	10	ENSOARG00000001369	1	--	0	ENSOARG00000001369	1	no
exit from mitosis	GO:0010458	0.069819	0.336824	--	10	ENSOARG00000001369	1	--	0	ENSOARG00000001369	1	no
detection of light stimulus involved in visual perception	GO:0050908	0.069819	0.336824	--	10	ENSOARG00000015038	1	--	0	ENSOARG00000015038	1	no
positive regulation of T-helper 1 type immune response	GO:0002827	0.069819	0.336824	--	10	ENSOARG00000011083	1	ENSOARG00000011083	1	--	0	no
negative regulation of chemokine production	GO:0032682	0.069819	0.336824	--	10	ENSOARG00000011815	1	ENSOARG00000011815	1	--	0	no
homophilic cell adhesion via plasma membrane adhesion molecules	GO:0007156	0.0691192	0.336824	--	131	ENSOARG00000006551|ENSOARG00000008009|ENSOARG00000002570	3	ENSOARG00000008009	1	ENSOARG00000006551|ENSOARG00000002570	2	no
eosinophil chemotaxis	GO:0048245	0.069819	0.336824	--	10	ENSOARG00000021088	1	--	0	ENSOARG00000021088	1	no
collagen metabolic process	GO:0032963	0.0656749	0.336824	--	58	ENSOARG00000006119|ENSOARG00000016476	2	ENSOARG00000006119|ENSOARG00000016476	2	--	0	no
negative regulation of gluconeogenesis	GO:0045721	0.069819	0.336824	--	10	ENSOARG00000011815	1	ENSOARG00000011815	1	--	0	no
negative regulation of tissue remodeling	GO:0034104	0.069819	0.336824	--	10	ENSOARG00000020369	1	ENSOARG00000020369	1	--	0	no
insulin-like growth factor receptor signaling pathway	GO:0048009	0.069819	0.336824	--	10	ENSOARG00000016771	1	ENSOARG00000016771	1	--	0	no
anatomical structure morphogenesis	GO:0009653	0.0661967	0.336824	--	1134	ENSOARG00000008620|ENSOARG00000017514|ENSOARG00000016476|ENSOARG00000009680|ENSOARG00000011648|ENSOARG00000012579|ENSOARG00000009675|ENSOARG00000012587|ENSOARG00000017189|ENSOARG00000002613|ENSOARG00000011463|ENSOARG00000021128|ENSOARG00000020549	13	ENSOARG00000016476|ENSOARG00000008620|ENSOARG00000017514|ENSOARG00000009675|ENSOARG00000017189|ENSOARG00000012587|ENSOARG00000009680|ENSOARG00000012579	8	ENSOARG00000002613|ENSOARG00000011463|ENSOARG00000021128|ENSOARG00000020549|ENSOARG00000011648	5	no
response to mechanical stimulus	GO:0009612	0.0728979	0.350615	--	134	ENSOARG00000006119|ENSOARG00000016476|ENSOARG00000012579	3	ENSOARG00000006119|ENSOARG00000016476|ENSOARG00000012579	3	--	0	no
hormone transport	GO:0009914	0.0737627	0.353705	--	62	ENSOARG00000009137|ENSOARG00000003929	2	--	0	ENSOARG00000009137|ENSOARG00000003929	2	no
negative regulation of secretion by cell	GO:1903531	0.0754676	0.360794	--	136	ENSOARG00000010196|ENSOARG00000011815|ENSOARG00000009137	3	ENSOARG00000011815	1	ENSOARG00000009137|ENSOARG00000010196	2	no
positive regulation of calcium ion import	GO:0090280	0.0765288	0.362601	--	11	ENSOARG00000021088	1	--	0	ENSOARG00000021088	1	no
glucose catabolic process	GO:0006007	0.0765288	0.362601	--	11	ENSOARG00000003075	1	--	0	ENSOARG00000003075	1	no
regulation of integrin activation	GO:0033623	0.0765288	0.362601	--	11	ENSOARG00000008009	1	ENSOARG00000008009	1	--	0	no
multicellular organism metabolic process	GO:0044236	0.0779206	0.3681	--	64	ENSOARG00000006119|ENSOARG00000016476	2	ENSOARG00000006119|ENSOARG00000016476	2	--	0	no
muscle tissue morphogenesis	GO:0060415	0.0800268	0.376931	--	65	ENSOARG00000016476|ENSOARG00000002613	2	ENSOARG00000016476	1	ENSOARG00000002613	1	no
antigen processing and presentation of exogenous peptide antigen via MHC class I, TAP-dependent	GO:0002479	0.0831905	0.380573	--	12	ENSOARG00000020667	1	--	0	ENSOARG00000020667	1	no
leukotriene biosynthetic process	GO:0019370	0.0831905	0.380573	--	12	ENSOARG00000003078	1	--	0	ENSOARG00000003078	1	no
macrophage migration	GO:1905517	0.0831905	0.380573	--	12	ENSOARG00000021088	1	--	0	ENSOARG00000021088	1	no
macrophage chemotaxis	GO:0048246	0.0831905	0.380573	--	12	ENSOARG00000021088	1	--	0	ENSOARG00000021088	1	no
glyceraldehyde-3-phosphate metabolic process	GO:0019682	0.0831905	0.380573	--	12	ENSOARG00000003075	1	--	0	ENSOARG00000003075	1	no
protein homooligomerization	GO:0051260	0.081128	0.380573	--	226	ENSOARG00000010196|ENSOARG00000006139|ENSOARG00000006710|ENSOARG00000004123	4	ENSOARG00000006710	1	ENSOARG00000010196|ENSOARG00000004123|ENSOARG00000006139	3	no
modified amino acid transport	GO:0072337	0.0831905	0.380573	--	12	ENSOARG00000004127	1	ENSOARG00000004127	1	--	0	no
melanin biosynthetic process	GO:0042438	0.0831905	0.380573	--	12	ENSOARG00000009483	1	--	0	ENSOARG00000009483	1	no
regulation of secondary metabolic process	GO:0043455	0.0831905	0.380573	--	12	ENSOARG00000009483	1	--	0	ENSOARG00000009483	1	no
glucose 6-phosphate metabolic process	GO:0051156	0.0831905	0.380573	GO:0006010	12	ENSOARG00000003075	1	--	0	ENSOARG00000003075	1	no
negative regulation of myeloid cell differentiation	GO:0045638	0.0842917	0.383407	--	67	ENSOARG00000009680|ENSOARG00000008620	2	ENSOARG00000008620|ENSOARG00000009680	2	--	0	no
regulation of bone mineralization	GO:0030500	0.0842917	0.383407	--	67	ENSOARG00000008620|ENSOARG00000017189	2	ENSOARG00000008620|ENSOARG00000017189	2	--	0	no
mitotic cell cycle arrest	GO:0071850	0.0898045	0.386402	--	13	ENSOARG00000006246	1	ENSOARG00000006246	1	--	0	no
negative regulation of viral entry into host cell	GO:0046597	0.0898045	0.386402	--	13	ENSOARG00000008115	1	--	0	ENSOARG00000008115	1	no
regulation of extracellular matrix disassembly	GO:0010715	0.0898045	0.386402	--	13	ENSOARG00000006246	1	ENSOARG00000006246	1	--	0	no
coenzyme catabolic process	GO:0009109	0.0898045	0.386402	--	13	ENSOARG00000013947	1	--	0	ENSOARG00000013947	1	no
melanin metabolic process	GO:0006582	0.0898045	0.386402	--	13	ENSOARG00000009483	1	--	0	ENSOARG00000009483	1	no
regulation of lymphocyte proliferation	GO:0050670	0.0875155	0.386402	--	145	ENSOARG00000011083|ENSOARG00000021088|ENSOARG00000007906	3	ENSOARG00000011083	1	ENSOARG00000007906|ENSOARG00000021088	2	no
endosome to melanosome transport	GO:0035646	0.0898045	0.386402	--	13	ENSOARG00000004062	1	--	0	ENSOARG00000004062	1	no
detection of mechanical stimulus involved in sensory perception of sound	GO:0050910	0.0898045	0.386402	GO:0009592|GO:0055128	13	ENSOARG00000012579	1	ENSOARG00000012579	1	--	0	no
regulation of bone development	GO:1903010	0.0898045	0.386402	--	13	ENSOARG00000008620	1	ENSOARG00000008620	1	--	0	no
response to external stimulus	GO:0009605	0.0895928	0.386402	--	1078	ENSOARG00000011083|ENSOARG00000006119|ENSOARG00000015038|ENSOARG00000008620|ENSOARG00000003000|ENSOARG00000006139|ENSOARG00000012579|ENSOARG00000010196|ENSOARG00000016476|ENSOARG00000008115|ENSOARG00000014847|ENSOARG00000011670	12	ENSOARG00000006119|ENSOARG00000008620|ENSOARG00000011083|ENSOARG00000016476|ENSOARG00000012579	5	ENSOARG00000003000|ENSOARG00000010196|ENSOARG00000015038|ENSOARG00000011670|ENSOARG00000014847|ENSOARG00000008115|ENSOARG00000006139	7	no
positive regulation of T cell proliferation	GO:0042102	0.0886243	0.386402	--	69	ENSOARG00000011083|ENSOARG00000007906	2	ENSOARG00000011083	1	ENSOARG00000007906	1	no
positive regulation of T-helper cell differentiation	GO:0045624	0.0898045	0.386402	--	13	ENSOARG00000011083	1	ENSOARG00000011083	1	--	0	no
negative regulation of NF-kappaB import into nucleus	GO:0042347	0.0898045	0.386402	--	13	ENSOARG00000011815	1	ENSOARG00000011815	1	--	0	no
positive regulation of natural killer cell activation	GO:0032816	0.0898045	0.386402	--	13	ENSOARG00000011083	1	ENSOARG00000011083	1	--	0	no
detection of visible light	GO:0009584	0.0898045	0.386402	--	13	ENSOARG00000015038	1	--	0	ENSOARG00000015038	1	no
positive regulation of protein depolymerization	GO:1901881	0.0898045	0.386402	--	13	ENSOARG00000013947	1	--	0	ENSOARG00000013947	1	no
ovulation cycle	GO:0042698	0.0898045	0.386402	--	13	ENSOARG00000006119	1	ENSOARG00000006119	1	--	0	no
regulation of TOR signaling	GO:0032006	0.0864497	0.386402	--	68	ENSOARG00000013288|ENSOARG00000013986	2	ENSOARG00000013288	1	ENSOARG00000013986	1	no
endosome to pigment granule transport	GO:0043485	0.0898045	0.386402	--	13	ENSOARG00000004062	1	--	0	ENSOARG00000004062	1	no
regulation of interleukin-17 production	GO:0032660	0.0898045	0.386402	--	13	ENSOARG00000011083	1	ENSOARG00000011083	1	--	0	no
embryonic skeletal system morphogenesis	GO:0048704	0.0908152	0.389698	--	70	ENSOARG00000002613|ENSOARG00000017514	2	ENSOARG00000017514	1	ENSOARG00000002613	1	no
regulation of mononuclear cell proliferation	GO:0032944	0.0917019	0.391393	--	148	ENSOARG00000011083|ENSOARG00000021088|ENSOARG00000007906	3	ENSOARG00000011083	1	ENSOARG00000007906|ENSOARG00000021088	2	no
heart development	GO:0007507	0.0917019	0.391393	GO:0007511	148	ENSOARG00000002613|ENSOARG00000016476|ENSOARG00000011648	3	ENSOARG00000016476	1	ENSOARG00000002613|ENSOARG00000011648	2	no
aldehyde catabolic process	GO:0046185	0.0963711	0.39542	--	14	ENSOARG00000013947	1	--	0	ENSOARG00000013947	1	no
regulation of T cell mediated cytotoxicity	GO:0001914	0.0963711	0.39542	--	14	ENSOARG00000011083	1	ENSOARG00000011083	1	--	0	no
regulation of biomineral tissue development	GO:0070167	0.0952442	0.39542	--	72	ENSOARG00000008620|ENSOARG00000017189	2	ENSOARG00000008620|ENSOARG00000017189	2	--	0	no
vitamin catabolic process	GO:0009111	0.0963711	0.39542	--	14	ENSOARG00000013947	1	--	0	ENSOARG00000013947	1	no
negative regulation of secretion	GO:0051048	0.0959703	0.39542	--	151	ENSOARG00000010196|ENSOARG00000011815|ENSOARG00000009137	3	ENSOARG00000011815	1	ENSOARG00000009137|ENSOARG00000010196	2	no
regulation of leukocyte proliferation	GO:0070663	0.0959703	0.39542	--	151	ENSOARG00000011083|ENSOARG00000021088|ENSOARG00000007906	3	ENSOARG00000011083	1	ENSOARG00000007906|ENSOARG00000021088	2	no
chaperone cofactor-dependent protein refolding	GO:0051085	0.0963711	0.39542	GO:0070389	14	ENSOARG00000015545	1	ENSOARG00000015545	1	--	0	no
protein homotrimerization	GO:0070207	0.0963711	0.39542	--	14	ENSOARG00000010196	1	--	0	ENSOARG00000010196	1	no
regulation of cell projection size	GO:0032536	0.0963711	0.39542	--	14	ENSOARG00000002570	1	--	0	ENSOARG00000002570	1	no
female gonad development	GO:0008585	0.0963711	0.39542	GO:0061039	14	ENSOARG00000012587	1	ENSOARG00000012587	1	--	0	no
male gonad development	GO:0008584	0.0930219	0.39542	--	71	ENSOARG00000009680|ENSOARG00000009675	2	ENSOARG00000009675|ENSOARG00000009680	2	--	0	no
benzene-containing compound metabolic process	GO:0042537	0.0963711	0.39542	--	14	ENSOARG00000002851	1	ENSOARG00000002851	1	--	0	no
mature B cell differentiation involved in immune response	GO:0002313	0.0963711	0.39542	--	14	ENSOARG00000008009	1	ENSOARG00000008009	1	--	0	no
regulation of B cell receptor signaling pathway	GO:0050855	0.0963711	0.39542	--	14	ENSOARG00000007623	1	ENSOARG00000007623	1	--	0	no
glycoprotein catabolic process	GO:0006516	0.0963711	0.39542	--	14	ENSOARG00000002360	1	--	0	ENSOARG00000002360	1	no
positive regulation of antigen processing and presentation of peptide antigen via MHC class I	GO:0002591	0.102891	0.40545	--	15	ENSOARG00000000564	1	ENSOARG00000000564	1	--	0	no
antigen processing and presentation of exogenous peptide antigen via MHC class I	GO:0042590	0.102891	0.40545	--	15	ENSOARG00000020667	1	--	0	ENSOARG00000020667	1	no
genetic imprinting	GO:0071514	0.102891	0.40545	--	15	ENSOARG00000009483	1	--	0	ENSOARG00000009483	1	no
antigen processing and presentation of endogenous peptide antigen via MHC class Ib via ER pathway	GO:0002488	0.102891	0.40545	--	15	ENSOARG00000000564	1	ENSOARG00000000564	1	--	0	no
chondrocyte development	GO:0002063	0.102891	0.40545	--	15	ENSOARG00000002613	1	--	0	ENSOARG00000002613	1	no
regulation of myeloid cell differentiation	GO:0045637	0.101786	0.40545	--	155	ENSOARG00000011083|ENSOARG00000009680|ENSOARG00000008620	3	ENSOARG00000009680|ENSOARG00000011083|ENSOARG00000008620	3	--	0	no
regulation of T-helper 1 type immune response	GO:0002825	0.102891	0.40545	--	15	ENSOARG00000011083	1	ENSOARG00000011083	1	--	0	no
peptidyl-arginine modification	GO:0018195	0.102891	0.40545	--	15	ENSOARG00000011034	1	ENSOARG00000011034	1	--	0	no
antigen processing and presentation of endogenous peptide antigen via MHC class I via ER pathway, TAP-dependent	GO:0002485	0.102891	0.40545	--	15	ENSOARG00000000564	1	ENSOARG00000000564	1	--	0	no
antigen processing and presentation of endogenous peptide antigen via MHC class I via ER pathway	GO:0002484	0.102891	0.40545	--	15	ENSOARG00000000564	1	ENSOARG00000000564	1	--	0	no
heparan sulfate proteoglycan biosynthetic process	GO:0015012	0.102891	0.40545	--	15	ENSOARG00000005587	1	--	0	ENSOARG00000005587	1	no
antigen processing and presentation of endogenous peptide antigen via MHC class Ib via ER pathway, TAP-dependent	GO:0002489	0.102891	0.40545	--	15	ENSOARG00000000564	1	ENSOARG00000000564	1	--	0	no
regulation of antigen processing and presentation of peptide antigen via MHC class I	GO:0002589	0.102891	0.40545	--	15	ENSOARG00000000564	1	ENSOARG00000000564	1	--	0	no
antigen processing and presentation of endogenous peptide antigen via MHC class Ib	GO:0002476	0.102891	0.40545	--	15	ENSOARG00000000564	1	ENSOARG00000000564	1	--	0	no
integrin-mediated signaling pathway	GO:0007229	0.0997342	0.40545	--	74	ENSOARG00000016476|ENSOARG00000008009	2	ENSOARG00000008009|ENSOARG00000016476	2	--	0	no
isoprenoid metabolic process	GO:0006720	0.102001	0.40545	GO:0016096	75	ENSOARG00000007026|ENSOARG00000015038	2	ENSOARG00000007026	1	ENSOARG00000015038	1	no
system development	GO:0048731	0.104935	0.412483	--	552	ENSOARG00000005587|ENSOARG00000010557|ENSOARG00000009680|ENSOARG00000009675|ENSOARG00000021088|ENSOARG00000016476|ENSOARG00000002613	7	ENSOARG00000009675|ENSOARG00000009680|ENSOARG00000010557|ENSOARG00000016476	4	ENSOARG00000021088|ENSOARG00000005587|ENSOARG00000002613	3	no
chemotaxis	GO:0006935	0.106045	0.41582	--	249	ENSOARG00000021088|ENSOARG00000009241|ENSOARG00000009963|ENSOARG00000008430	4	ENSOARG00000009963|ENSOARG00000009241	2	ENSOARG00000008430|ENSOARG00000021088	2	no
mammary gland development	GO:0030879	0.109364	0.416523	--	16	ENSOARG00000009680	1	ENSOARG00000009680	1	--	0	no
peptide hormone processing	GO:0016486	0.109364	0.416523	--	16	ENSOARG00000011670	1	--	0	ENSOARG00000011670	1	no
antigen processing and presentation of exogenous peptide antigen via MHC class Ib	GO:0002477	0.109364	0.416523	--	16	ENSOARG00000000564	1	ENSOARG00000000564	1	--	0	no
antigen processing and presentation of exogenous protein antigen via MHC class Ib, TAP-dependent	GO:0002481	0.109364	0.416523	--	16	ENSOARG00000000564	1	ENSOARG00000000564	1	--	0	no
regulation of lymphocyte activation	GO:0051249	0.107558	0.416523	--	348	ENSOARG00000021088|ENSOARG00000011083|ENSOARG00000007906|ENSOARG00000019594|ENSOARG00000008091	5	ENSOARG00000011083|ENSOARG00000019594	2	ENSOARG00000007906|ENSOARG00000021088|ENSOARG00000008091	3	no
negative regulation of extrinsic apoptotic signaling pathway	GO:2001237	0.106577	0.416523	--	77	ENSOARG00000021088|ENSOARG00000001471	2	--	0	ENSOARG00000021088|ENSOARG00000001471	2	no
response to interferon-beta	GO:0035456	0.109364	0.416523	--	16	ENSOARG00000008115	1	--	0	ENSOARG00000008115	1	no
positive regulation of interleukin-12 production	GO:0032735	0.109364	0.416523	--	16	ENSOARG00000011083	1	ENSOARG00000011083	1	--	0	no
positive regulation of mononuclear cell migration	GO:0071677	0.109364	0.416523	--	16	ENSOARG00000021088	1	--	0	ENSOARG00000021088	1	no
antigen processing and presentation of peptide antigen via MHC class Ib	GO:0002428	0.109364	0.416523	--	16	ENSOARG00000000564	1	ENSOARG00000000564	1	--	0	no
NADH metabolic process	GO:0006734	0.109364	0.416523	--	16	ENSOARG00000003075	1	--	0	ENSOARG00000003075	1	no
taxis	GO:0042330	0.10836	0.416523	--	251	ENSOARG00000021088|ENSOARG00000009241|ENSOARG00000009963|ENSOARG00000008430	4	ENSOARG00000009963|ENSOARG00000009241	2	ENSOARG00000008430|ENSOARG00000021088	2	no
B cell differentiation	GO:0030183	0.111208	0.422538	GO:0042115	79	ENSOARG00000009454|ENSOARG00000008009	2	ENSOARG00000008009	1	ENSOARG00000009454	1	no
regulation of ossification	GO:0030278	0.113824	0.431448	--	163	ENSOARG00000008620|ENSOARG00000017189|ENSOARG00000008115	3	ENSOARG00000008620|ENSOARG00000017189	2	ENSOARG00000008115	1	no
regulation of microvillus organization	GO:0032530	0.11579	0.433736	--	17	ENSOARG00000002570	1	--	0	ENSOARG00000002570	1	no
calcium-dependent cell-cell adhesion via plasma membrane cell adhesion molecules	GO:0016339	0.11579	0.433736	--	17	ENSOARG00000008009	1	ENSOARG00000008009	1	--	0	no
positive regulation of antigen processing and presentation of peptide antigen	GO:0002585	0.11579	0.433736	--	17	ENSOARG00000000564	1	ENSOARG00000000564	1	--	0	no
positive regulation of CD4-positive, alpha-beta T cell differentiation	GO:0043372	0.11579	0.433736	--	17	ENSOARG00000011083	1	ENSOARG00000011083	1	--	0	no
positive regulation of activated T cell proliferation	GO:0042104	0.11579	0.433736	--	17	ENSOARG00000011083	1	ENSOARG00000011083	1	--	0	no
regulation of hemopoiesis	GO:1903706	0.117846	0.439792	--	259	ENSOARG00000009680|ENSOARG00000011083|ENSOARG00000008620|ENSOARG00000008091	4	ENSOARG00000011083|ENSOARG00000009680|ENSOARG00000008620	3	ENSOARG00000008091	1	no
protein complex assembly	GO:0006461	0.117959	0.439792	--	790	ENSOARG00000011815|ENSOARG00000004123|ENSOARG00000006139|ENSOARG00000007906|ENSOARG00000010196|ENSOARG00000001804|ENSOARG00000001369|ENSOARG00000006710|ENSOARG00000000023	9	ENSOARG00000006710|ENSOARG00000000023|ENSOARG00000011815|ENSOARG00000001804	4	ENSOARG00000001369|ENSOARG00000007906|ENSOARG00000010196|ENSOARG00000004123|ENSOARG00000006139	5	no
positive regulation of cell adhesion	GO:0045785	0.120454	0.443042	--	361	ENSOARG00000011083|ENSOARG00000019594|ENSOARG00000007906|ENSOARG00000005022|ENSOARG00000006710	5	ENSOARG00000006710|ENSOARG00000011083|ENSOARG00000019594|ENSOARG00000005022	4	ENSOARG00000007906	1	no
maternal process involved in female pregnancy	GO:0060135	0.12217	0.443042	--	18	ENSOARG00000006119	1	ENSOARG00000006119	1	--	0	no
mature B cell differentiation	GO:0002335	0.12217	0.443042	--	18	ENSOARG00000008009	1	ENSOARG00000008009	1	--	0	no
forebrain neuron development	GO:0021884	0.12217	0.443042	--	18	ENSOARG00000012587	1	ENSOARG00000012587	1	--	0	no
antibacterial humoral response	GO:0019731	0.12217	0.443042	GO:0006961|GO:0019733	18	ENSOARG00000008620	1	ENSOARG00000008620	1	--	0	no
extrinsic apoptotic signaling pathway	GO:0097191	0.120623	0.443042	--	83	ENSOARG00000003000|ENSOARG00000010196	2	--	0	ENSOARG00000003000|ENSOARG00000010196	2	no
response to interferon-alpha	GO:0035455	0.12217	0.443042	--	18	ENSOARG00000008115	1	--	0	ENSOARG00000008115	1	no
regulation of T cell differentiation	GO:0045580	0.120623	0.443042	--	83	ENSOARG00000011083|ENSOARG00000008091	2	ENSOARG00000011083	1	ENSOARG00000008091	1	no
secondary metabolite biosynthetic process	GO:0044550	0.12217	0.443042	--	18	ENSOARG00000009483	1	--	0	ENSOARG00000009483	1	no
motile cilium assembly	GO:0044458	0.12217	0.443042	GO:1903887	18	ENSOARG00000001804	1	ENSOARG00000001804	1	--	0	no
melanosome transport	GO:0032402	0.12217	0.443042	--	18	ENSOARG00000009483	1	--	0	ENSOARG00000009483	1	no
negative regulation of T cell receptor signaling pathway	GO:0050860	0.12217	0.443042	--	18	ENSOARG00000021088	1	--	0	ENSOARG00000021088	1	no
hexose catabolic process	GO:0019320	0.128505	0.451612	--	19	ENSOARG00000003075	1	--	0	ENSOARG00000003075	1	no
positive regulation of smoothened signaling pathway	GO:0045880	0.128505	0.451612	GO:0045878	19	ENSOARG00000002613	1	--	0	ENSOARG00000002613	1	no
negative regulation of protein secretion	GO:0050709	0.127809	0.451612	--	86	ENSOARG00000010196|ENSOARG00000011815	2	ENSOARG00000011815	1	ENSOARG00000010196	1	no
eye development	GO:0001654	0.127809	0.451612	GO:0042460	86	ENSOARG00000021128|ENSOARG00000017189	2	ENSOARG00000017189	1	ENSOARG00000021128	1	no
regulation of lipopolysaccharide-mediated signaling pathway	GO:0031664	0.128505	0.451612	--	19	ENSOARG00000008620	1	ENSOARG00000008620	1	--	0	no
pigment granule transport	GO:0051904	0.128505	0.451612	--	19	ENSOARG00000009483	1	--	0	ENSOARG00000009483	1	no
intracellular pH reduction	GO:0051452	0.128505	0.451612	--	19	ENSOARG00000004062	1	--	0	ENSOARG00000004062	1	no
retinol metabolic process	GO:0042572	0.128505	0.451612	--	19	ENSOARG00000015038	1	--	0	ENSOARG00000015038	1	no
cofactor metabolic process	GO:0051186	0.125601	0.451612	--	366	ENSOARG00000008757|ENSOARG00000013947|ENSOARG00000003075|ENSOARG00000015896|ENSOARG00000012438	5	ENSOARG00000015896|ENSOARG00000012438	2	ENSOARG00000003075|ENSOARG00000013947|ENSOARG00000008757	3	no
regulation of osteoblast proliferation	GO:0033688	0.128505	0.451612	--	19	ENSOARG00000008620	1	ENSOARG00000008620	1	--	0	no
negative regulation of osteoclast differentiation	GO:0045671	0.128505	0.451612	--	19	ENSOARG00000008620	1	ENSOARG00000008620	1	--	0	no
establishment of melanosome localization	GO:0032401	0.128505	0.451612	--	19	ENSOARG00000009483	1	--	0	ENSOARG00000009483	1	no
protein oligomerization	GO:0051259	0.125601	0.451612	--	366	ENSOARG00000010196|ENSOARG00000011815|ENSOARG00000006139|ENSOARG00000006710|ENSOARG00000004123	5	ENSOARG00000006710|ENSOARG00000011815	2	ENSOARG00000010196|ENSOARG00000004123|ENSOARG00000006139	3	no
regulation of calcium ion import	GO:0090279	0.128505	0.451612	--	19	ENSOARG00000021088	1	--	0	ENSOARG00000021088	1	no
regulation of cell-cell adhesion	GO:0022407	0.129791	0.455125	--	370	ENSOARG00000021088|ENSOARG00000011083|ENSOARG00000007906|ENSOARG00000019594|ENSOARG00000008091	5	ENSOARG00000011083|ENSOARG00000019594	2	ENSOARG00000007906|ENSOARG00000021088|ENSOARG00000008091	3	no
antigen processing and presentation of endogenous peptide antigen	GO:0002483	0.134794	0.459198	--	20	ENSOARG00000000564	1	ENSOARG00000000564	1	--	0	no
positive regulation of antigen processing and presentation	GO:0002579	0.134794	0.459198	--	20	ENSOARG00000000564	1	ENSOARG00000000564	1	--	0	no
regulation of viral entry into host cell	GO:0046596	0.134794	0.459198	--	20	ENSOARG00000008115	1	--	0	ENSOARG00000008115	1	no
cellular calcium ion homeostasis	GO:0006874	0.135279	0.459198	--	273	ENSOARG00000009241|ENSOARG00000020438|ENSOARG00000012579|ENSOARG00000013288	4	ENSOARG00000013288|ENSOARG00000009241|ENSOARG00000012579	3	ENSOARG00000020438	1	no
defense response to fungus	GO:0050832	0.134794	0.459198	GO:0042831	20	ENSOARG00000008620	1	ENSOARG00000008620	1	--	0	no
cellular macromolecule biosynthetic process	GO:0034645	0.133506	0.459198	GO:0034961	2886	ENSOARG00000002874|ENSOARG00000008374|ENSOARG00000011169|ENSOARG00000017504|ENSOARG00000001944|ENSOARG00000002402|ENSOARG00000008765|ENSOARG00000006811|ENSOARG00000009454|ENSOARG00000007773|ENSOARG00000015208|ENSOARG00000005587|ENSOARG00000007216|ENSOARG00000004877|ENSOARG00000003909|ENSOARG00000009070|ENSOARG00000017514|ENSOARG00000019994|ENSOARG00000005360|ENSOARG00000009680|ENSOARG00000012587|…	26	ENSOARG00000004940|ENSOARG00000004877|ENSOARG00000009070|ENSOARG00000017514|ENSOARG00000017504|ENSOARG00000008765|ENSOARG00000012587|ENSOARG00000001944|ENSOARG00000009680	9	ENSOARG00000011648|ENSOARG00000016119|ENSOARG00000002874|ENSOARG00000007216|ENSOARG00000014715|ENSOARG00000003909|ENSOARG00000011169|ENSOARG00000009454|ENSOARG00000015208|ENSOARG00000005587|ENSOARG00000019994|ENSOARG00000007773|ENSOARG00000002402|ENSOARG00000017058|ENSOARG00000008374|ENSOARG00000005360|ENSOARG00000006811	17	no
liver regeneration	GO:0097421	0.134794	0.459198	--	20	ENSOARG00000008765	1	ENSOARG00000008765	1	--	0	no
cation homeostasis	GO:0055080	0.13503	0.459198	--	481	ENSOARG00000009241|ENSOARG00000020438|ENSOARG00000008620|ENSOARG00000012579|ENSOARG00000013288|ENSOARG00000004062	6	ENSOARG00000008620|ENSOARG00000013288|ENSOARG00000009241|ENSOARG00000012579	4	ENSOARG00000020438|ENSOARG00000004062	2	no
cellular chemical homeostasis	GO:0055082	0.132227	0.459198	--	478	ENSOARG00000011815|ENSOARG00000020438|ENSOARG00000009241|ENSOARG00000012579|ENSOARG00000013288|ENSOARG00000004062	6	ENSOARG00000013288|ENSOARG00000012579|ENSOARG00000011815|ENSOARG00000009241	4	ENSOARG00000020438|ENSOARG00000004062	2	no
cell-matrix adhesion	GO:0007160	0.132654	0.459198	--	88	ENSOARG00000016476|ENSOARG00000019286	2	ENSOARG00000016476	1	ENSOARG00000019286	1	no
regulation of collagen metabolic process	GO:0010712	0.134794	0.459198	--	20	ENSOARG00000006246	1	ENSOARG00000006246	1	--	0	no
establishment of pigment granule localization	GO:0051905	0.134794	0.459198	--	20	ENSOARG00000009483	1	--	0	ENSOARG00000009483	1	no
antigen processing and presentation of endogenous peptide antigen via MHC class I	GO:0019885	0.134794	0.459198	GO:0048004	20	ENSOARG00000000564	1	ENSOARG00000000564	1	--	0	no
regulation of cell fate commitment	GO:0010453	0.134794	0.459198	--	20	ENSOARG00000011083	1	ENSOARG00000011083	1	--	0	no
regulation of T-helper cell differentiation	GO:0045622	0.134794	0.459198	--	20	ENSOARG00000011083	1	ENSOARG00000011083	1	--	0	no
response to cytokine	GO:0034097	0.136563	0.462003	--	274	ENSOARG00000011083|ENSOARG00000009241|ENSOARG00000008115|ENSOARG00000016476	4	ENSOARG00000011083|ENSOARG00000009241|ENSOARG00000016476	3	ENSOARG00000008115	1	no
regulation of translational elongation	GO:0006448	0.141039	0.462003	--	21	ENSOARG00000008765	1	ENSOARG00000008765	1	--	0	no
defense response	GO:0006952	0.139793	0.462003	GO:0002217|GO:0042829	937	ENSOARG00000011083|ENSOARG00000009241|ENSOARG00000009963|ENSOARG00000009847|ENSOARG00000008620|ENSOARG00000003000|ENSOARG00000006139|ENSOARG00000021088|ENSOARG00000008115|ENSOARG00000010196	10	ENSOARG00000009847|ENSOARG00000009963|ENSOARG00000011083|ENSOARG00000009241|ENSOARG00000008620	5	ENSOARG00000003000|ENSOARG00000010196|ENSOARG00000008115|ENSOARG00000021088|ENSOARG00000006139	5	no
antimicrobial humoral response	GO:0019730	0.141039	0.462003	GO:0006960|GO:0019735	21	ENSOARG00000008620	1	ENSOARG00000008620	1	--	0	no
positive regulation of osteoclast differentiation	GO:0045672	0.141039	0.462003	--	21	ENSOARG00000011083	1	ENSOARG00000011083	1	--	0	no
leukocyte migration	GO:0050900	0.139398	0.462003	--	179	ENSOARG00000021088|ENSOARG00000009241|ENSOARG00000008430	3	ENSOARG00000009241	1	ENSOARG00000008430|ENSOARG00000021088	2	no
lactation	GO:0007595	0.141039	0.462003	--	21	ENSOARG00000009137	1	--	0	ENSOARG00000009137	1	no
embryonic digestive tract morphogenesis	GO:0048557	0.141039	0.462003	GO:0048558	21	ENSOARG00000002613	1	--	0	ENSOARG00000002613	1	no
positive regulation of CD4-positive, alpha-beta T cell activation	GO:2000516	0.141039	0.462003	--	21	ENSOARG00000011083	1	ENSOARG00000011083	1	--	0	no
cellular biosynthetic process	GO:0044249	0.13721	0.462003	--	3923	ENSOARG00000003075|ENSOARG00000003078|ENSOARG00000002874|ENSOARG00000008374|ENSOARG00000011169|ENSOARG00000002725|ENSOARG00000017504|ENSOARG00000001944|ENSOARG00000002402|ENSOARG00000008765|ENSOARG00000006811|ENSOARG00000009454|ENSOARG00000007773|ENSOARG00000015208|ENSOARG00000015896|ENSOARG00000005587|ENSOARG00000005851|ENSOARG00000009483|ENSOARG00000007216|ENSOARG00000004877|ENSOARG00000003909|…	34	ENSOARG00000004940|ENSOARG00000015832|ENSOARG00000004877|ENSOARG00000009070|ENSOARG00000015896|ENSOARG00000017514|ENSOARG00000017504|ENSOARG00000008765|ENSOARG00000012587|ENSOARG00000001944|ENSOARG00000009680	11	ENSOARG00000016119|ENSOARG00000005360|ENSOARG00000015208|ENSOARG00000009483|ENSOARG00000002402|ENSOARG00000008374|ENSOARG00000011648|ENSOARG00000002874|ENSOARG00000002725|ENSOARG00000007773|ENSOARG00000009454|ENSOARG00000005851|ENSOARG00000005587|ENSOARG00000019994|ENSOARG00000007216|ENSOARG00000003078|ENSOARG00000003075|ENSOARG00000003909|ENSOARG00000011169|ENSOARG00000014715|ENSOARG00000017058|…	23	no
antigen processing and presentation of endogenous antigen	GO:0019883	0.141039	0.462003	--	21	ENSOARG00000000564	1	ENSOARG00000000564	1	--	0	no
regulation of myeloid leukocyte differentiation	GO:0002761	0.14	0.462003	--	91	ENSOARG00000011083|ENSOARG00000008620	2	ENSOARG00000008620|ENSOARG00000011083	2	--	0	no
drug catabolic process	GO:0042737	0.14	0.462003	--	91	ENSOARG00000013947|ENSOARG00000002851	2	ENSOARG00000002851	1	ENSOARG00000013947	1	no
regulation of multicellular organismal metabolic process	GO:0044246	0.141039	0.462003	--	21	ENSOARG00000006246	1	ENSOARG00000006246	1	--	0	no
negative regulation of antigen receptor-mediated signaling pathway	GO:0050858	0.141039	0.462003	--	21	ENSOARG00000021088	1	--	0	ENSOARG00000021088	1	no
negative regulation of immune response	GO:0050777	0.137542	0.462003	--	90	ENSOARG00000021088|ENSOARG00000016476	2	ENSOARG00000016476	1	ENSOARG00000021088	1	no
positive regulation of myotube differentiation	GO:0010831	0.141039	0.462003	--	21	ENSOARG00000002613	1	--	0	ENSOARG00000002613	1	no
positive regulation of lymphocyte proliferation	GO:0050671	0.142468	0.462942	--	92	ENSOARG00000011083|ENSOARG00000007906	2	ENSOARG00000011083	1	ENSOARG00000007906	1	no
regulation of natural killer cell activation	GO:0032814	0.147238	0.462942	--	22	ENSOARG00000011083	1	ENSOARG00000011083	1	--	0	no
respiratory chain complex IV assembly	GO:0008535	0.147238	0.462942	--	22	ENSOARG00000000023	1	ENSOARG00000000023	1	--	0	no
detection of external stimulus	GO:0009581	0.147432	0.462942	--	94	ENSOARG00000012579|ENSOARG00000015038	2	ENSOARG00000012579	1	ENSOARG00000015038	1	no
leukocyte cell-cell adhesion	GO:0007159	0.147238	0.462942	--	22	ENSOARG00000008374	1	--	0	ENSOARG00000008374	1	no
positive regulation of protein complex disassembly	GO:0043243	0.147238	0.462942	--	22	ENSOARG00000013947	1	--	0	ENSOARG00000013947	1	no
glycerol metabolic process	GO:0006071	0.147238	0.462942	--	22	ENSOARG00000003075	1	--	0	ENSOARG00000003075	1	no
regulation of cell adhesion	GO:0030155	0.14526	0.462942	--	602	ENSOARG00000011083|ENSOARG00000019594|ENSOARG00000007906|ENSOARG00000005022|ENSOARG00000021088|ENSOARG00000008091|ENSOARG00000006710	7	ENSOARG00000006710|ENSOARG00000011083|ENSOARG00000019594|ENSOARG00000005022	4	ENSOARG00000007906|ENSOARG00000021088|ENSOARG00000008091	3	no
entrainment of circadian clock by photoperiod	GO:0043153	0.147238	0.462942	--	22	ENSOARG00000014847	1	--	0	ENSOARG00000014847	1	no
organonitrogen compound biosynthetic process	GO:1901566	0.143745	0.462942	--	1060	ENSOARG00000005587|ENSOARG00000015832|ENSOARG00000011648|ENSOARG00000007216|ENSOARG00000008765|ENSOARG00000004877|ENSOARG00000009070|ENSOARG00000006811|ENSOARG00000008374|ENSOARG00000016119|ENSOARG00000019994	11	ENSOARG00000009070|ENSOARG00000015832|ENSOARG00000008765|ENSOARG00000004877	4	ENSOARG00000016119|ENSOARG00000008374|ENSOARG00000006811|ENSOARG00000005587|ENSOARG00000019994|ENSOARG00000007216|ENSOARG00000011648	7	no
positive regulation of fatty acid metabolic process	GO:0045923	0.147238	0.462942	--	22	ENSOARG00000009137	1	--	0	ENSOARG00000009137	1	no
trabecula formation	GO:0060343	0.147238	0.462942	--	22	ENSOARG00000017189	1	ENSOARG00000017189	1	--	0	no
regulation of hormone secretion	GO:0046883	0.146074	0.462942	--	183	ENSOARG00000011815|ENSOARG00000004123|ENSOARG00000009137	3	ENSOARG00000011815	1	ENSOARG00000009137|ENSOARG00000004123	2	no
NADP metabolic process	GO:0006739	0.147238	0.462942	--	22	ENSOARG00000003075	1	--	0	ENSOARG00000003075	1	no
melanosome localization	GO:0032400	0.147238	0.462942	--	22	ENSOARG00000009483	1	--	0	ENSOARG00000009483	1	no
pH reduction	GO:0045851	0.147238	0.462942	--	22	ENSOARG00000004062	1	--	0	ENSOARG00000004062	1	no
antigen processing and presentation via MHC class Ib	GO:0002475	0.147238	0.462942	--	22	ENSOARG00000000564	1	ENSOARG00000000564	1	--	0	no
regulation of execution phase of apoptosis	GO:1900117	0.147238	0.462942	--	22	ENSOARG00000006246	1	ENSOARG00000006246	1	--	0	no
regulation of blood vessel size	GO:0050880	0.147432	0.462942	--	94	ENSOARG00000015403|ENSOARG00000015990	2	ENSOARG00000015403	1	ENSOARG00000015990	1	no
pyridine-containing compound metabolic process	GO:0072524	0.147432	0.462942	--	94	ENSOARG00000013947|ENSOARG00000003075	2	--	0	ENSOARG00000003075|ENSOARG00000013947	2	no
embryonic eye morphogenesis	GO:0048048	0.147238	0.462942	--	22	ENSOARG00000017189	1	ENSOARG00000017189	1	--	0	no
positive regulation of leukocyte mediated cytotoxicity	GO:0001912	0.153393	0.466034	--	23	ENSOARG00000011083	1	ENSOARG00000011083	1	--	0	no
pigment granule localization	GO:0051875	0.153393	0.466034	--	23	ENSOARG00000009483	1	--	0	ENSOARG00000009483	1	no
oligodendrocyte differentiation	GO:0048709	0.153393	0.466034	--	23	ENSOARG00000007773	1	--	0	ENSOARG00000007773	1	no
polyol catabolic process	GO:0046174	0.153393	0.466034	--	23	ENSOARG00000003075	1	--	0	ENSOARG00000003075	1	no
leukotriene metabolic process	GO:0006691	0.153393	0.466034	--	23	ENSOARG00000003078	1	--	0	ENSOARG00000003078	1	no
biosynthetic process	GO:0009058	0.149373	0.466034	GO:0044711	4088	ENSOARG00000003075|ENSOARG00000003078|ENSOARG00000002874|ENSOARG00000008374|ENSOARG00000011169|ENSOARG00000002725|ENSOARG00000017504|ENSOARG00000001944|ENSOARG00000002402|ENSOARG00000008765|ENSOARG00000006811|ENSOARG00000009454|ENSOARG00000007773|ENSOARG00000015208|ENSOARG00000015896|ENSOARG00000005587|ENSOARG00000005851|ENSOARG00000009483|ENSOARG00000007216|ENSOARG00000004877|ENSOARG00000003909|…	35	ENSOARG00000004940|ENSOARG00000015832|ENSOARG00000004877|ENSOARG00000009070|ENSOARG00000015896|ENSOARG00000017514|ENSOARG00000017504|ENSOARG00000008765|ENSOARG00000012587|ENSOARG00000001944|ENSOARG00000009680	11	ENSOARG00000016119|ENSOARG00000005360|ENSOARG00000015208|ENSOARG00000009483|ENSOARG00000002402|ENSOARG00000008374|ENSOARG00000011648|ENSOARG00000002874|ENSOARG00000002725|ENSOARG00000007773|ENSOARG00000009454|ENSOARG00000005851|ENSOARG00000005587|ENSOARG00000019994|ENSOARG00000007216|ENSOARG00000003078|ENSOARG00000003075|ENSOARG00000003909|ENSOARG00000009137|ENSOARG00000011169|ENSOARG00000014715|…	24	no
detection of abiotic stimulus	GO:0009582	0.149927	0.466034	--	95	ENSOARG00000012579|ENSOARG00000015038	2	ENSOARG00000012579	1	ENSOARG00000015038	1	no
inorganic ion homeostasis	GO:0098771	0.151439	0.466034	--	498	ENSOARG00000009241|ENSOARG00000020438|ENSOARG00000008620|ENSOARG00000012579|ENSOARG00000013288|ENSOARG00000004062	6	ENSOARG00000008620|ENSOARG00000013288|ENSOARG00000009241|ENSOARG00000012579	4	ENSOARG00000020438|ENSOARG00000004062	2	no
regulation of tube size	GO:0035150	0.152431	0.466034	--	96	ENSOARG00000015403|ENSOARG00000015990	2	ENSOARG00000015403	1	ENSOARG00000015990	1	no
secretory granule organization	GO:0033363	0.153393	0.466034	--	23	ENSOARG00000004062	1	--	0	ENSOARG00000004062	1	no
response to lipopolysaccharide	GO:0032496	0.152854	0.466034	--	187	ENSOARG00000011083|ENSOARG00000003000|ENSOARG00000010196	3	ENSOARG00000011083	1	ENSOARG00000003000|ENSOARG00000010196	2	no
positive regulation of mononuclear cell proliferation	GO:0032946	0.149927	0.466034	--	95	ENSOARG00000011083|ENSOARG00000007906	2	ENSOARG00000011083	1	ENSOARG00000007906	1	no
arachidonate transport	GO:1903963	0.153393	0.466034	--	23	ENSOARG00000009502	1	--	0	ENSOARG00000009502	1	no
regulation of leukocyte differentiation	GO:1902105	0.15115	0.466034	--	186	ENSOARG00000011083|ENSOARG00000008620|ENSOARG00000008091	3	ENSOARG00000008620|ENSOARG00000011083	2	ENSOARG00000008091	1	no
arachidonic acid secretion	GO:0050482	0.153393	0.466034	--	23	ENSOARG00000009502	1	--	0	ENSOARG00000009502	1	no
cellular protein complex assembly	GO:0043623	0.151007	0.466034	--	285	ENSOARG00000001804|ENSOARG00000007906|ENSOARG00000000023|ENSOARG00000001369	4	ENSOARG00000000023|ENSOARG00000001804	2	ENSOARG00000001369|ENSOARG00000007906	2	no
calcium ion homeostasis	GO:0055074	0.151007	0.466034	--	285	ENSOARG00000009241|ENSOARG00000020438|ENSOARG00000012579|ENSOARG00000013288	4	ENSOARG00000013288|ENSOARG00000009241|ENSOARG00000012579	3	ENSOARG00000020438	1	no
cellular divalent inorganic cation homeostasis	GO:0072503	0.155045	0.467484	--	288	ENSOARG00000009241|ENSOARG00000020438|ENSOARG00000012579|ENSOARG00000013288	4	ENSOARG00000013288|ENSOARG00000009241|ENSOARG00000012579	3	ENSOARG00000020438	1	no
regulation of phosphatidylinositol 3-kinase signaling	GO:0014066	0.154942	0.467484	--	97	ENSOARG00000010557|ENSOARG00000011463	2	ENSOARG00000010557	1	ENSOARG00000011463	1	no
Fc receptor signaling pathway	GO:0038093	0.154942	0.467484	--	97	ENSOARG00000020667|ENSOARG00000012457	2	ENSOARG00000012457	1	ENSOARG00000020667	1	no
negative regulation of hemopoiesis	GO:1903707	0.154942	0.467484	--	97	ENSOARG00000009680|ENSOARG00000008620	2	ENSOARG00000008620|ENSOARG00000009680	2	--	0	no
regulation of bone resorption	GO:0045124	0.159504	0.473428	--	24	ENSOARG00000020369	1	ENSOARG00000020369	1	--	0	no
keratinization	GO:0031424	0.159504	0.473428	--	24	ENSOARG00000008454	1	--	0	ENSOARG00000008454	1	no
alditol metabolic process	GO:0019400	0.159504	0.473428	--	24	ENSOARG00000003075	1	--	0	ENSOARG00000003075	1	no
positive regulation of leukocyte proliferation	GO:0070665	0.15999	0.473428	--	99	ENSOARG00000011083|ENSOARG00000007906	2	ENSOARG00000011083	1	ENSOARG00000007906	1	no
neuron fate specification	GO:0048665	0.159504	0.473428	--	24	ENSOARG00000017514	1	ENSOARG00000017514	1	--	0	no
positive regulation of T cell activation	GO:0050870	0.159732	0.473428	--	191	ENSOARG00000011083|ENSOARG00000019594|ENSOARG00000007906	3	ENSOARG00000011083|ENSOARG00000019594	2	ENSOARG00000007906	1	no
positive regulation of T cell mediated immunity	GO:0002711	0.159504	0.473428	--	24	ENSOARG00000011083	1	ENSOARG00000011083	1	--	0	no
maturation of LSU-rRNA from tricistronic rRNA transcript (SSU-rRNA, 5.8S rRNA, LSU-rRNA)	GO:0000463	0.159504	0.473428	--	24	ENSOARG00000009070	1	ENSOARG00000009070	1	--	0	no
positive regulation of skeletal muscle tissue development	GO:0048643	0.159504	0.473428	--	24	ENSOARG00000002613	1	--	0	ENSOARG00000002613	1	no
regulation of Ras protein signal transduction	GO:0046578	0.158003	0.473428	--	190	ENSOARG00000016476|ENSOARG00000015208|ENSOARG00000005438	3	ENSOARG00000016476	1	ENSOARG00000015208|ENSOARG00000005438	2	no
negative regulation of cell proliferation	GO:0008285	0.164566	0.476653	--	511	ENSOARG00000002356|ENSOARG00000013986|ENSOARG00000010196|ENSOARG00000008115|ENSOARG00000009230|ENSOARG00000006246	6	ENSOARG00000002356|ENSOARG00000006246|ENSOARG00000009230	3	ENSOARG00000008115|ENSOARG00000010196|ENSOARG00000013986	3	no
photoperiodism	GO:0009648	0.165571	0.476653	--	25	ENSOARG00000014847	1	--	0	ENSOARG00000014847	1	no
fat-soluble vitamin metabolic process	GO:0006775	0.165571	0.476653	--	25	ENSOARG00000007026	1	ENSOARG00000007026	1	--	0	no
regulation of fatty acid biosynthetic process	GO:0042304	0.165571	0.476653	--	25	ENSOARG00000009137	1	--	0	ENSOARG00000009137	1	no
regulation of activated T cell proliferation	GO:0046006	0.165571	0.476653	--	25	ENSOARG00000011083	1	ENSOARG00000011083	1	--	0	no
negative regulation of interleukin-6 production	GO:0032715	0.165571	0.476653	--	25	ENSOARG00000011815	1	ENSOARG00000011815	1	--	0	no
drug transport	GO:0015893	0.162526	0.476653	--	100	ENSOARG00000004127|ENSOARG00000012438	2	ENSOARG00000004127|ENSOARG00000012438	2	--	0	no
homologous recombination	GO:0035825	0.165571	0.476653	--	25	ENSOARG00000019782	1	--	0	ENSOARG00000019782	1	no
skeletal system morphogenesis	GO:0048705	0.162526	0.476653	--	100	ENSOARG00000002613|ENSOARG00000017514	2	ENSOARG00000017514	1	ENSOARG00000002613	1	no
cellular defense response	GO:0006968	0.165571	0.476653	GO:0016066|GO:0016067	25	ENSOARG00000006139	1	--	0	ENSOARG00000006139	1	no
reciprocal meiotic recombination	GO:0007131	0.165571	0.476653	GO:0000021|GO:0007145	25	ENSOARG00000019782	1	--	0	ENSOARG00000019782	1	no
monosaccharide catabolic process	GO:0046365	0.165571	0.476653	--	25	ENSOARG00000003075	1	--	0	ENSOARG00000003075	1	no
regulation of neuron migration	GO:2001222	0.165571	0.476653	--	25	ENSOARG00000016476	1	ENSOARG00000016476	1	--	0	no
regulation of leukocyte activation	GO:0002694	0.164323	0.476653	--	401	ENSOARG00000021088|ENSOARG00000011083|ENSOARG00000007906|ENSOARG00000019594|ENSOARG00000008091	5	ENSOARG00000011083|ENSOARG00000019594	2	ENSOARG00000007906|ENSOARG00000021088|ENSOARG00000008091	3	no
phagocytosis, engulfment	GO:0006911	0.165571	0.476653	--	25	ENSOARG00000020667	1	--	0	ENSOARG00000020667	1	no
cellular cation homeostasis	GO:0030003	0.167847	0.482333	--	404	ENSOARG00000009241|ENSOARG00000020438|ENSOARG00000012579|ENSOARG00000004062|ENSOARG00000013288	5	ENSOARG00000013288|ENSOARG00000009241|ENSOARG00000012579	3	ENSOARG00000020438|ENSOARG00000004062	2	no
positive regulation of alpha-beta T cell differentiation	GO:0046638	0.171594	0.486083	--	26	ENSOARG00000011083	1	ENSOARG00000011083	1	--	0	no
regulation of CD4-positive, alpha-beta T cell differentiation	GO:0043370	0.171594	0.486083	--	26	ENSOARG00000011083	1	ENSOARG00000011083	1	--	0	no
acylglycerol homeostasis	GO:0055090	0.171594	0.486083	--	26	ENSOARG00000011815	1	ENSOARG00000011815	1	--	0	no
negative regulation of intracellular signal transduction	GO:1902532	0.171401	0.486083	GO:0010741	407	ENSOARG00000011815|ENSOARG00000013288|ENSOARG00000016983|ENSOARG00000013986|ENSOARG00000009137	5	ENSOARG00000013288|ENSOARG00000016983|ENSOARG00000011815	3	ENSOARG00000009137|ENSOARG00000013986	2	no
negative regulation of extrinsic apoptotic signaling pathway via death domain receptors	GO:1902042	0.171594	0.486083	--	26	ENSOARG00000001471	1	--	0	ENSOARG00000001471	1	no
ossification	GO:0001503	0.170174	0.486083	--	103	ENSOARG00000008620|ENSOARG00000008115	2	ENSOARG00000008620	1	ENSOARG00000008115	1	no
axonemal dynein complex assembly	GO:0070286	0.171594	0.486083	--	26	ENSOARG00000001804	1	ENSOARG00000001804	1	--	0	no
triglyceride homeostasis	GO:0070328	0.171594	0.486083	--	26	ENSOARG00000011815	1	ENSOARG00000011815	1	--	0	no
positive regulation of leukocyte cell-cell adhesion	GO:1903039	0.17199	0.486338	--	198	ENSOARG00000011083|ENSOARG00000019594|ENSOARG00000007906	3	ENSOARG00000011083|ENSOARG00000019594	2	ENSOARG00000007906	1	no
ion homeostasis	GO:0050801	0.173931	0.490955	--	520	ENSOARG00000009241|ENSOARG00000020438|ENSOARG00000008620|ENSOARG00000012579|ENSOARG00000013288|ENSOARG00000004062	6	ENSOARG00000008620|ENSOARG00000013288|ENSOARG00000009241|ENSOARG00000012579	4	ENSOARG00000020438|ENSOARG00000004062	2	no
regulation of lymphocyte differentiation	GO:0045619	0.175307	0.493962	--	105	ENSOARG00000011083|ENSOARG00000008091	2	ENSOARG00000011083	1	ENSOARG00000008091	1	no
regulation of extracellular matrix organization	GO:1903053	0.177575	0.495095	--	27	ENSOARG00000006246	1	ENSOARG00000006246	1	--	0	no
entrainment of circadian clock	GO:0009649	0.177575	0.495095	--	27	ENSOARG00000014847	1	--	0	ENSOARG00000014847	1	no
synaptic transmission, cholinergic	GO:0007271	0.177575	0.495095	--	27	ENSOARG00000012579	1	ENSOARG00000012579	1	--	0	no
cardiac chamber morphogenesis	GO:0003206	0.177575	0.495095	--	27	ENSOARG00000002613	1	--	0	ENSOARG00000002613	1	no
regulation of T cell receptor signaling pathway	GO:0050856	0.177575	0.495095	--	27	ENSOARG00000021088	1	--	0	ENSOARG00000021088	1	no
positive regulation of cell killing	GO:0031343	0.177575	0.495095	--	27	ENSOARG00000011083	1	ENSOARG00000011083	1	--	0	no
peptide secretion	GO:0002790	0.183052	0.50026	--	108	ENSOARG00000009137|ENSOARG00000003929	2	--	0	ENSOARG00000009137|ENSOARG00000003929	2	no
immune effector process	GO:0002252	0.182236	0.50026	--	416	ENSOARG00000020667|ENSOARG00000006139|ENSOARG00000008009|ENSOARG00000008115|ENSOARG00000012457	5	ENSOARG00000008009|ENSOARG00000012457	2	ENSOARG00000020667|ENSOARG00000008115|ENSOARG00000006139	3	no
metal ion homeostasis	GO:0055065	0.183456	0.50026	--	417	ENSOARG00000009241|ENSOARG00000020438|ENSOARG00000012579|ENSOARG00000013288|ENSOARG00000008620	5	ENSOARG00000008620|ENSOARG00000013288|ENSOARG00000009241|ENSOARG00000012579	4	ENSOARG00000020438	1	no
divalent inorganic cation homeostasis	GO:0072507	0.182956	0.50026	--	308	ENSOARG00000009241|ENSOARG00000020438|ENSOARG00000012579|ENSOARG00000013288	4	ENSOARG00000013288|ENSOARG00000009241|ENSOARG00000012579	3	ENSOARG00000020438	1	no
gluconeogenesis	GO:0006094	0.183512	0.50026	--	28	ENSOARG00000003075	1	--	0	ENSOARG00000003075	1	no
detection of mechanical stimulus involved in sensory perception	GO:0050974	0.183512	0.50026	--	28	ENSOARG00000012579	1	ENSOARG00000012579	1	--	0	no
vasoconstriction	GO:0042310	0.183512	0.50026	--	28	ENSOARG00000015990	1	--	0	ENSOARG00000015990	1	no
negative regulation of response to biotic stimulus	GO:0002832	0.183512	0.50026	--	28	ENSOARG00000008620	1	ENSOARG00000008620	1	--	0	no
phenol-containing compound biosynthetic process	GO:0046189	0.183512	0.50026	--	28	ENSOARG00000009483	1	--	0	ENSOARG00000009483	1	no
regulation of T cell apoptotic process	GO:0070232	0.183512	0.50026	--	28	ENSOARG00000021088	1	--	0	ENSOARG00000021088	1	no
positive regulation of cell-substrate adhesion	GO:0010811	0.180464	0.50026	--	107	ENSOARG00000006710|ENSOARG00000005022	2	ENSOARG00000006710|ENSOARG00000005022	2	--	0	no
regulation of mononuclear cell migration	GO:0071675	0.183512	0.50026	--	28	ENSOARG00000021088	1	--	0	ENSOARG00000021088	1	no
response to fungus	GO:0009620	0.183512	0.50026	GO:0009621	28	ENSOARG00000008620	1	ENSOARG00000008620	1	--	0	no
reproductive structure development	GO:0048608	0.184508	0.502115	--	205	ENSOARG00000009680|ENSOARG00000012587|ENSOARG00000009675	3	ENSOARG00000012587|ENSOARG00000009675|ENSOARG00000009680	3	--	0	no
cellular ion homeostasis	GO:0006873	0.185904	0.50505	--	419	ENSOARG00000009241|ENSOARG00000020438|ENSOARG00000012579|ENSOARG00000004062|ENSOARG00000013288	5	ENSOARG00000013288|ENSOARG00000009241|ENSOARG00000012579	3	ENSOARG00000020438|ENSOARG00000004062	2	no
cell activation	GO:0001775	0.187133	0.507522	--	420	ENSOARG00000009680|ENSOARG00000016476|ENSOARG00000008430|ENSOARG00000008009|ENSOARG00000009454	5	ENSOARG00000008009|ENSOARG00000009680|ENSOARG00000016476	3	ENSOARG00000008430|ENSOARG00000009454	2	no
cytochrome complex assembly	GO:0017004	0.189407	0.508493	--	29	ENSOARG00000000023	1	ENSOARG00000000023	1	--	0	no
central nervous system neuron development	GO:0021954	0.189407	0.508493	--	29	ENSOARG00000012587	1	ENSOARG00000012587	1	--	0	no
bone morphogenesis	GO:0060349	0.189407	0.508493	--	29	ENSOARG00000008620	1	ENSOARG00000008620	1	--	0	no
positive regulation of mesenchymal cell proliferation	GO:0002053	0.189407	0.508493	--	29	ENSOARG00000002613	1	--	0	ENSOARG00000002613	1	no
sensory organ development	GO:0007423	0.188243	0.508493	--	110	ENSOARG00000021128|ENSOARG00000017189	2	ENSOARG00000017189	1	ENSOARG00000021128	1	no
cellular carbohydrate catabolic process	GO:0044275	0.189407	0.508493	--	29	ENSOARG00000003075	1	--	0	ENSOARG00000003075	1	no
regulation of NF-kappaB import into nucleus	GO:0042345	0.19526	0.512115	--	30	ENSOARG00000011815	1	ENSOARG00000011815	1	--	0	no
type I interferon signaling pathway	GO:0060337	0.19526	0.512115	--	30	ENSOARG00000008115	1	--	0	ENSOARG00000008115	1	no
regionalization	GO:0003002	0.191768	0.512115	--	209	ENSOARG00000009680|ENSOARG00000017514|ENSOARG00000009675	3	ENSOARG00000009675|ENSOARG00000017514|ENSOARG00000009680	3	--	0	no
vascular process in circulatory system	GO:0003018	0.193454	0.512115	--	112	ENSOARG00000015403|ENSOARG00000015990	2	ENSOARG00000015403	1	ENSOARG00000015990	1	no
negative regulation of transcription factor import into nucleus	GO:0042992	0.19526	0.512115	--	30	ENSOARG00000011815	1	ENSOARG00000011815	1	--	0	no
negative regulation of endocytosis	GO:0045806	0.19526	0.512115	--	30	ENSOARG00000021088	1	--	0	ENSOARG00000021088	1	no
response to cold	GO:0009409	0.19526	0.512115	--	30	ENSOARG00000011670	1	--	0	ENSOARG00000011670	1	no
spleen development	GO:0048536	0.19526	0.512115	--	30	ENSOARG00000008009	1	ENSOARG00000008009	1	--	0	no
response to molecule of bacterial origin	GO:0002237	0.191768	0.512115	--	209	ENSOARG00000011083|ENSOARG00000003000|ENSOARG00000010196	3	ENSOARG00000011083	1	ENSOARG00000003000|ENSOARG00000010196	2	no
regulation of CD4-positive, alpha-beta T cell activation	GO:2000514	0.19526	0.512115	--	30	ENSOARG00000011083	1	ENSOARG00000011083	1	--	0	no
negative regulation of protein kinase B signaling	GO:0051898	0.19526	0.512115	--	30	ENSOARG00000013288	1	ENSOARG00000013288	1	--	0	no
negative regulation of intracellular protein transport	GO:0090317	0.19526	0.512115	--	30	ENSOARG00000011815	1	ENSOARG00000011815	1	--	0	no
negative regulation of blood vessel diameter	GO:0097756	0.19526	0.512115	GO:0045908	30	ENSOARG00000015990	1	--	0	ENSOARG00000015990	1	no
'de novo' posttranslational protein folding	GO:0051084	0.19526	0.512115	--	30	ENSOARG00000015545	1	ENSOARG00000015545	1	--	0	no
mRNA stabilization	GO:0048255	0.201071	0.518808	--	31	ENSOARG00000003929	1	--	0	ENSOARG00000003929	1	no
respiratory gaseous exchange	GO:0007585	0.201071	0.518808	--	31	ENSOARG00000020549	1	--	0	ENSOARG00000020549	1	no
negative regulation of peptide hormone secretion	GO:0090278	0.201071	0.518808	--	31	ENSOARG00000009137	1	--	0	ENSOARG00000009137	1	no
hexose biosynthetic process	GO:0019319	0.201071	0.518808	--	31	ENSOARG00000003075	1	--	0	ENSOARG00000003075	1	no
'de novo' protein folding	GO:0006458	0.201071	0.518808	--	31	ENSOARG00000015545	1	ENSOARG00000015545	1	--	0	no
anaphase-promoting complex-dependent catabolic process	GO:0031145	0.201071	0.518808	GO:0008054	31	ENSOARG00000001369	1	--	0	ENSOARG00000001369	1	no
regulation of cell activation	GO:0050865	0.198323	0.518808	--	429	ENSOARG00000021088|ENSOARG00000011083|ENSOARG00000007906|ENSOARG00000019594|ENSOARG00000008091	5	ENSOARG00000011083|ENSOARG00000019594	2	ENSOARG00000007906|ENSOARG00000021088|ENSOARG00000008091	3	no
regulation of leukocyte migration	GO:0002685	0.198684	0.518808	--	114	ENSOARG00000021088|ENSOARG00000007623	2	ENSOARG00000007623	1	ENSOARG00000021088	1	no
negative regulation of tumor necrosis factor superfamily cytokine production	GO:1903556	0.201071	0.518808	--	31	ENSOARG00000008620	1	ENSOARG00000008620	1	--	0	no
positive regulation of ubiquitin protein ligase activity	GO:1904668	0.201071	0.518808	GO:0007092|GO:0051488|GO:0090623|GO:1903835	31	ENSOARG00000001369	1	--	0	ENSOARG00000001369	1	no
tricarboxylic acid cycle	GO:0006099	0.20684	0.524345	--	32	ENSOARG00000013250	1	--	0	ENSOARG00000013250	1	no
embryonic skeletal system development	GO:0048706	0.20684	0.524345	--	32	ENSOARG00000009680	1	ENSOARG00000009680	1	--	0	no
primary alcohol metabolic process	GO:0034308	0.20684	0.524345	--	32	ENSOARG00000015038	1	--	0	ENSOARG00000015038	1	no
hormone metabolic process	GO:0042445	0.203931	0.524345	--	116	ENSOARG00000011670|ENSOARG00000015038	2	--	0	ENSOARG00000011670|ENSOARG00000015038	2	no
regulation of peptide secretion	GO:0002791	0.204901	0.524345	--	323	ENSOARG00000010196|ENSOARG00000011815|ENSOARG00000004123|ENSOARG00000009137	4	ENSOARG00000011815	1	ENSOARG00000009137|ENSOARG00000010196|ENSOARG00000004123	3	no
regulation of gluconeogenesis	GO:0006111	0.20684	0.524345	--	32	ENSOARG00000011815	1	ENSOARG00000011815	1	--	0	no
B cell activation involved in immune response	GO:0002312	0.20684	0.524345	--	32	ENSOARG00000008009	1	ENSOARG00000008009	1	--	0	no
RNA stabilization	GO:0043489	0.20684	0.524345	--	32	ENSOARG00000003929	1	--	0	ENSOARG00000003929	1	no
neuron development	GO:0048666	0.206561	0.524345	--	117	ENSOARG00000012587|ENSOARG00000017514	2	ENSOARG00000012587|ENSOARG00000017514	2	--	0	no
regulation of bone remodeling	GO:0046850	0.20684	0.524345	--	32	ENSOARG00000020369	1	ENSOARG00000020369	1	--	0	no
cytolysis	GO:0019835	0.20684	0.524345	--	32	ENSOARG00000006139	1	--	0	ENSOARG00000006139	1	no
immune response-activating cell surface receptor signaling pathway	GO:0002429	0.210221	0.532071	--	219	ENSOARG00000020667|ENSOARG00000019594|ENSOARG00000012457	3	ENSOARG00000019594|ENSOARG00000012457	2	ENSOARG00000020667	1	no
citrate metabolic process	GO:0006101	0.212567	0.535454	--	33	ENSOARG00000013250	1	--	0	ENSOARG00000013250	1	no
cofactor catabolic process	GO:0051187	0.212567	0.535454	--	33	ENSOARG00000013947	1	--	0	ENSOARG00000013947	1	no
regulation of leukocyte mediated cytotoxicity	GO:0001910	0.212567	0.535454	--	33	ENSOARG00000011083	1	ENSOARG00000011083	1	--	0	no
negative regulation of cellular component movement	GO:0051271	0.213959	0.538109	--	221	ENSOARG00000016476|ENSOARG00000013288|ENSOARG00000008115	3	ENSOARG00000013288|ENSOARG00000016476	2	ENSOARG00000008115	1	no
monosaccharide biosynthetic process	GO:0046364	0.218254	0.538698	--	34	ENSOARG00000003075	1	--	0	ENSOARG00000003075	1	no
negative regulation of TOR signaling	GO:0032007	0.218254	0.538698	--	34	ENSOARG00000013986	1	--	0	ENSOARG00000013986	1	no
positive regulation of cell-cell adhesion	GO:0022409	0.215834	0.538698	--	222	ENSOARG00000011083|ENSOARG00000019594|ENSOARG00000007906	3	ENSOARG00000011083|ENSOARG00000019594	2	ENSOARG00000007906	1	no
negative regulation of cellular carbohydrate metabolic process	GO:0010677	0.218254	0.538698	--	34	ENSOARG00000011815	1	ENSOARG00000011815	1	--	0	no
regulation of ubiquitin protein ligase activity	GO:1904666	0.218254	0.538698	GO:1903834	34	ENSOARG00000001369	1	--	0	ENSOARG00000001369	1	no
cilium assembly	GO:0060271	0.217712	0.538698	GO:0042384	223	ENSOARG00000001804|ENSOARG00000013288|ENSOARG00000016983	3	ENSOARG00000013288|ENSOARG00000016983|ENSOARG00000001804	3	--	0	no
regulation of cytokine secretion	GO:0050707	0.217114	0.538698	--	121	ENSOARG00000010196|ENSOARG00000011815	2	ENSOARG00000011815	1	ENSOARG00000010196	1	no
icosanoid biosynthetic process	GO:0046456	0.218254	0.538698	--	34	ENSOARG00000003078	1	--	0	ENSOARG00000003078	1	no
hindlimb morphogenesis	GO:0035137	0.218254	0.538698	--	34	ENSOARG00000017514	1	ENSOARG00000017514	1	--	0	no
NAD metabolic process	GO:0019674	0.218254	0.538698	--	34	ENSOARG00000003075	1	--	0	ENSOARG00000003075	1	no
aerobic respiration	GO:0009060	0.218254	0.538698	--	34	ENSOARG00000000023	1	ENSOARG00000000023	1	--	0	no
secondary metabolic process	GO:0019748	0.218254	0.538698	--	34	ENSOARG00000009483	1	--	0	ENSOARG00000009483	1	no
negative regulation of multicellular organismal process	GO:0051241	0.219836	0.540358	--	799	ENSOARG00000011083|ENSOARG00000011815|ENSOARG00000020369|ENSOARG00000009680|ENSOARG00000008620|ENSOARG00000010196|ENSOARG00000016476|ENSOARG00000009137	8	ENSOARG00000011083|ENSOARG00000020369|ENSOARG00000016476|ENSOARG00000008620|ENSOARG00000011815|ENSOARG00000009680	6	ENSOARG00000009137|ENSOARG00000010196	2	no
organic hydroxy compound metabolic process	GO:1901615	0.219945	0.540358	--	333	ENSOARG00000009483|ENSOARG00000013947|ENSOARG00000003075|ENSOARG00000015038	4	--	0	ENSOARG00000003075|ENSOARG00000013947|ENSOARG00000009483|ENSOARG00000015038	4	no
sphingolipid metabolic process	GO:0006665	0.21976	0.540358	--	122	ENSOARG00000015832|ENSOARG00000020549	2	ENSOARG00000015832	1	ENSOARG00000020549	1	no
protein K11-linked ubiquitination	GO:0070979	0.2239	0.544196	--	35	ENSOARG00000001369	1	--	0	ENSOARG00000001369	1	no
plasma membrane invagination	GO:0099024	0.2239	0.544196	--	35	ENSOARG00000020667	1	--	0	ENSOARG00000020667	1	no
positive regulation of alpha-beta T cell activation	GO:0046635	0.2239	0.544196	--	35	ENSOARG00000011083	1	ENSOARG00000011083	1	--	0	no
detection of light stimulus	GO:0009583	0.2239	0.544196	--	35	ENSOARG00000015038	1	--	0	ENSOARG00000015038	1	no
interferon-gamma-mediated signaling pathway	GO:0060333	0.2239	0.544196	--	35	ENSOARG00000020667	1	--	0	ENSOARG00000020667	1	no
regulation of mesenchymal cell proliferation	GO:0010464	0.2239	0.544196	--	35	ENSOARG00000002613	1	--	0	ENSOARG00000002613	1	no
positive regulation of tyrosine phosphorylation of STAT protein	GO:0042531	0.2239	0.544196	GO:0042511|GO:0042515|GO:0042517|GO:0042520|GO:0042523|GO:0042526|GO:0042529	35	ENSOARG00000011083	1	ENSOARG00000011083	1	--	0	no
negative regulation of signal transduction	GO:0009968	0.225285	0.545066	GO:0035467	926	ENSOARG00000011815|ENSOARG00000008620|ENSOARG00000013986|ENSOARG00000021088|ENSOARG00000009137|ENSOARG00000013288|ENSOARG00000017189|ENSOARG00000016983|ENSOARG00000001471	9	ENSOARG00000008620|ENSOARG00000013288|ENSOARG00000016983|ENSOARG00000011815|ENSOARG00000017189	5	ENSOARG00000009137|ENSOARG00000021088|ENSOARG00000001471|ENSOARG00000013986	4	no
B cell activation	GO:0042113	0.225061	0.545066	--	124	ENSOARG00000009454|ENSOARG00000008009	2	ENSOARG00000008009	1	ENSOARG00000009454	1	no
positive regulation of immune effector process	GO:0002699	0.225061	0.545066	--	124	ENSOARG00000011083|ENSOARG00000007906	2	ENSOARG00000011083	1	ENSOARG00000007906	1	no
regulation of extrinsic apoptotic signaling pathway	GO:2001236	0.227715	0.550109	--	125	ENSOARG00000021088|ENSOARG00000001471	2	--	0	ENSOARG00000021088|ENSOARG00000001471	2	no
response to unfolded protein	GO:0006986	0.229505	0.551089	--	36	ENSOARG00000015545	1	ENSOARG00000015545	1	--	0	no
body fluid secretion	GO:0007589	0.229505	0.551089	--	36	ENSOARG00000009137	1	--	0	ENSOARG00000009137	1	no
smooth muscle contraction	GO:0006939	0.229505	0.551089	--	36	ENSOARG00000015990	1	--	0	ENSOARG00000015990	1	no
inner ear development	GO:0048839	0.229505	0.551089	--	36	ENSOARG00000007216	1	--	0	ENSOARG00000007216	1	no
macromolecule biosynthetic process	GO:0009059	0.23099	0.553819	GO:0043284	3102	ENSOARG00000002874|ENSOARG00000008374|ENSOARG00000011169|ENSOARG00000017504|ENSOARG00000001944|ENSOARG00000002402|ENSOARG00000008765|ENSOARG00000006811|ENSOARG00000009454|ENSOARG00000007773|ENSOARG00000015208|ENSOARG00000005587|ENSOARG00000007216|ENSOARG00000004877|ENSOARG00000003909|ENSOARG00000009070|ENSOARG00000017514|ENSOARG00000019994|ENSOARG00000005360|ENSOARG00000009680|ENSOARG00000012587|…	26	ENSOARG00000004940|ENSOARG00000004877|ENSOARG00000009070|ENSOARG00000017514|ENSOARG00000017504|ENSOARG00000008765|ENSOARG00000012587|ENSOARG00000001944|ENSOARG00000009680	9	ENSOARG00000011648|ENSOARG00000016119|ENSOARG00000002874|ENSOARG00000007216|ENSOARG00000014715|ENSOARG00000003909|ENSOARG00000011169|ENSOARG00000009454|ENSOARG00000015208|ENSOARG00000005587|ENSOARG00000019994|ENSOARG00000007773|ENSOARG00000002402|ENSOARG00000017058|ENSOARG00000008374|ENSOARG00000005360|ENSOARG00000006811	17	no
negative regulation of carbohydrate metabolic process	GO:0045912	0.23507	0.556892	--	37	ENSOARG00000011815	1	ENSOARG00000011815	1	--	0	no
regulation of alpha-beta T cell differentiation	GO:0046637	0.23507	0.556892	--	37	ENSOARG00000011083	1	ENSOARG00000011083	1	--	0	no
tricarboxylic acid metabolic process	GO:0072350	0.23507	0.556892	--	37	ENSOARG00000013250	1	--	0	ENSOARG00000013250	1	no
negative regulation of mRNA catabolic process	GO:1902373	0.23507	0.556892	--	37	ENSOARG00000003929	1	--	0	ENSOARG00000003929	1	no
alcohol catabolic process	GO:0046164	0.23507	0.556892	--	37	ENSOARG00000003075	1	--	0	ENSOARG00000003075	1	no
negative regulation of myeloid leukocyte differentiation	GO:0002762	0.23507	0.556892	--	37	ENSOARG00000008620	1	ENSOARG00000008620	1	--	0	no
female pregnancy	GO:0007565	0.23507	0.556892	--	37	ENSOARG00000014971	1	ENSOARG00000014971	1	--	0	no
regulation of centrosome duplication	GO:0010824	0.23507	0.556892	--	37	ENSOARG00000013288	1	ENSOARG00000013288	1	--	0	no
receptor-mediated endocytosis	GO:0006898	0.23569	0.55753	--	128	ENSOARG00000020667|ENSOARG00000012457	2	ENSOARG00000012457	1	ENSOARG00000020667	1	no
immune response-regulating cell surface receptor signaling pathway	GO:0002768	0.238582	0.5627	--	234	ENSOARG00000020667|ENSOARG00000019594|ENSOARG00000012457	3	ENSOARG00000019594|ENSOARG00000012457	2	ENSOARG00000020667	1	no
cilium organization	GO:0044782	0.238582	0.5627	--	234	ENSOARG00000001804|ENSOARG00000013288|ENSOARG00000016983	3	ENSOARG00000013288|ENSOARG00000016983|ENSOARG00000001804	3	--	0	no
neurotransmitter biosynthetic process	GO:0042136	0.240595	0.563276	--	38	ENSOARG00000005851	1	--	0	ENSOARG00000005851	1	no
regulation of chondrocyte differentiation	GO:0032330	0.240595	0.563276	--	38	ENSOARG00000002613	1	--	0	ENSOARG00000002613	1	no
regulation of cell killing	GO:0031341	0.240595	0.563276	--	38	ENSOARG00000011083	1	ENSOARG00000011083	1	--	0	no
neuron fate commitment	GO:0048663	0.240595	0.563276	GO:0042055	38	ENSOARG00000007773	1	--	0	ENSOARG00000007773	1	no
amide biosynthetic process	GO:0043604	0.240225	0.563276	--	579	ENSOARG00000015832|ENSOARG00000008765|ENSOARG00000004877|ENSOARG00000009070|ENSOARG00000016119|ENSOARG00000019994	6	ENSOARG00000009070|ENSOARG00000015832|ENSOARG00000008765|ENSOARG00000004877	4	ENSOARG00000016119|ENSOARG00000019994	2	no
positive regulation of cell proliferation	GO:0008284	0.242742	0.567467	--	701	ENSOARG00000011083|ENSOARG00000008620|ENSOARG00000008430|ENSOARG00000007906|ENSOARG00000010557|ENSOARG00000013288|ENSOARG00000002613	7	ENSOARG00000008620|ENSOARG00000013288|ENSOARG00000011083|ENSOARG00000010557	4	ENSOARG00000002613|ENSOARG00000007906|ENSOARG00000008430	3	no
signal release	GO:0023061	0.24368	0.568382	--	131	ENSOARG00000009137|ENSOARG00000003929	2	--	0	ENSOARG00000009137|ENSOARG00000003929	2	no
sensory perception of pain	GO:0019233	0.246081	0.568382	--	39	ENSOARG00000020369	1	ENSOARG00000020369	1	--	0	no
regulation of lymphocyte migration	GO:2000401	0.246081	0.568382	--	39	ENSOARG00000007623	1	ENSOARG00000007623	1	--	0	no
cell-substrate adhesion	GO:0031589	0.246347	0.568382	--	132	ENSOARG00000016476|ENSOARG00000019286	2	ENSOARG00000016476	1	ENSOARG00000019286	1	no
carbohydrate derivative metabolic process	GO:1901135	0.24599	0.568382	--	704	ENSOARG00000005587|ENSOARG00000003075|ENSOARG00000011648|ENSOARG00000007216|ENSOARG00000002360|ENSOARG00000008374|ENSOARG00000006811	7	--	0	ENSOARG00000002360|ENSOARG00000008374|ENSOARG00000003075|ENSOARG00000006811|ENSOARG00000005587|ENSOARG00000007216|ENSOARG00000011648	7	no
chondrocyte differentiation	GO:0002062	0.246081	0.568382	--	39	ENSOARG00000007216	1	--	0	ENSOARG00000007216	1	no
negative regulation of RNA catabolic process	GO:1902369	0.246081	0.568382	--	39	ENSOARG00000003929	1	--	0	ENSOARG00000003929	1	no
adult behavior	GO:0030534	0.246347	0.568382	--	132	ENSOARG00000009483|ENSOARG00000017514	2	ENSOARG00000017514	1	ENSOARG00000009483	1	no
glycolytic process	GO:0006096	0.246081	0.568382	GO:0019641|GO:0019642	39	ENSOARG00000003075	1	--	0	ENSOARG00000003075	1	no
negative regulation of transport	GO:0051051	0.247724	0.569603	--	351	ENSOARG00000021088|ENSOARG00000011815|ENSOARG00000010196|ENSOARG00000009137	4	ENSOARG00000011815	1	ENSOARG00000010196|ENSOARG00000021088|ENSOARG00000009137	3	no
membrane invagination	GO:0010324	0.251527	0.569603	GO:1902534	40	ENSOARG00000020667	1	--	0	ENSOARG00000020667	1	no
cellular metal ion homeostasis	GO:0006875	0.247724	0.569603	--	351	ENSOARG00000009241|ENSOARG00000020438|ENSOARG00000012579|ENSOARG00000013288	4	ENSOARG00000013288|ENSOARG00000009241|ENSOARG00000012579	3	ENSOARG00000020438	1	no
chemokine-mediated signaling pathway	GO:0070098	0.251527	0.569603	--	40	ENSOARG00000009241	1	ENSOARG00000009241	1	--	0	no
defense response to Gram-negative bacterium	GO:0050829	0.251527	0.569603	--	40	ENSOARG00000011083	1	ENSOARG00000011083	1	--	0	no
positive regulation of striated muscle cell differentiation	GO:0051155	0.251527	0.569603	--	40	ENSOARG00000002613	1	--	0	ENSOARG00000002613	1	no
aging	GO:0007568	0.249014	0.569603	GO:0016280	133	ENSOARG00000006119|ENSOARG00000016476	2	ENSOARG00000006119|ENSOARG00000016476	2	--	0	no
cellular homeostasis	GO:0019725	0.24857	0.569603	--	586	ENSOARG00000011815|ENSOARG00000020438|ENSOARG00000009241|ENSOARG00000012579|ENSOARG00000013288|ENSOARG00000004062	6	ENSOARG00000013288|ENSOARG00000012579|ENSOARG00000011815|ENSOARG00000009241	4	ENSOARG00000020438|ENSOARG00000004062	2	no
ATP generation from ADP	GO:0006757	0.251527	0.569603	--	40	ENSOARG00000003075	1	--	0	ENSOARG00000003075	1	no
negative regulation of multi-organism process	GO:0043901	0.249014	0.569603	--	133	ENSOARG00000008620|ENSOARG00000008115	2	ENSOARG00000008620	1	ENSOARG00000008115	1	no
lymphocyte chemotaxis	GO:0048247	0.251527	0.569603	--	40	ENSOARG00000009241	1	ENSOARG00000009241	1	--	0	no
skin development	GO:0043588	0.251527	0.569603	--	40	ENSOARG00000016476	1	ENSOARG00000016476	1	--	0	no
keratinocyte differentiation	GO:0030216	0.251527	0.569603	--	40	ENSOARG00000008454	1	--	0	ENSOARG00000008454	1	no
vesicle organization	GO:0016050	0.25204	0.569953	--	241	ENSOARG00000009483|ENSOARG00000004062|ENSOARG00000013986	3	--	0	ENSOARG00000009483|ENSOARG00000013986|ENSOARG00000004062	3	no
skeletal muscle tissue development	GO:0007519	0.256934	0.577738	GO:0048637	41	ENSOARG00000017514	1	ENSOARG00000017514	1	--	0	no
cellular response to mechanical stimulus	GO:0071260	0.256934	0.577738	--	41	ENSOARG00000006119	1	ENSOARG00000006119	1	--	0	no
positive regulation of lymphocyte activation	GO:0051251	0.255906	0.577738	--	243	ENSOARG00000011083|ENSOARG00000019594|ENSOARG00000007906	3	ENSOARG00000011083|ENSOARG00000019594	2	ENSOARG00000007906	1	no
regulation of tyrosine phosphorylation of STAT protein	GO:0042509	0.256934	0.577738	GO:0042510|GO:0042513|GO:0042516|GO:0042519|GO:0042522|GO:0042525|GO:0042528	41	ENSOARG00000011083	1	ENSOARG00000011083	1	--	0	no
epithelial cell differentiation	GO:0030855	0.257842	0.578963	--	244	ENSOARG00000018677|ENSOARG00000008454|ENSOARG00000002570	3	ENSOARG00000018677	1	ENSOARG00000002570|ENSOARG00000008454	2	no
response to topologically incorrect protein	GO:0035966	0.262302	0.580113	--	42	ENSOARG00000015545	1	ENSOARG00000015545	1	--	0	no
endothelial cell migration	GO:0043542	0.262302	0.580113	--	42	ENSOARG00000006246	1	ENSOARG00000006246	1	--	0	no
positive regulation of cell morphogenesis involved in differentiation	GO:0010770	0.259692	0.580113	--	137	ENSOARG00000002613|ENSOARG00000006710	2	ENSOARG00000006710	1	ENSOARG00000002613	1	no
long-chain fatty acid transport	GO:0015909	0.262302	0.580113	--	42	ENSOARG00000009502	1	--	0	ENSOARG00000009502	1	no
tetrapyrrole metabolic process	GO:0033013	0.262302	0.580113	--	42	ENSOARG00000012438	1	ENSOARG00000012438	1	--	0	no
positive regulation of interferon-gamma production	GO:0032729	0.262302	0.580113	--	42	ENSOARG00000011083	1	ENSOARG00000011083	1	--	0	no
negative regulation of hormone secretion	GO:0046888	0.262302	0.580113	--	42	ENSOARG00000009137	1	--	0	ENSOARG00000009137	1	no
negative regulation of viral genome replication	GO:0045071	0.262302	0.580113	--	42	ENSOARG00000008115	1	--	0	ENSOARG00000008115	1	no
regulation of morphogenesis of a branching structure	GO:0060688	0.262302	0.580113	--	42	ENSOARG00000002613	1	--	0	ENSOARG00000002613	1	no
regulation of response to biotic stimulus	GO:0002831	0.262363	0.580113	--	138	ENSOARG00000011083|ENSOARG00000008620	2	ENSOARG00000008620|ENSOARG00000011083	2	--	0	no
endosome organization	GO:0007032	0.262302	0.580113	--	42	ENSOARG00000013986	1	--	0	ENSOARG00000013986	1	no
regulation of anatomical structure size	GO:0090066	0.263481	0.581779	--	361	ENSOARG00000015403|ENSOARG00000013947|ENSOARG00000015990|ENSOARG00000002570	4	ENSOARG00000015403	1	ENSOARG00000015990|ENSOARG00000013947|ENSOARG00000002570	3	no
defense response to other organism	GO:0098542	0.265068	0.584472	--	362	ENSOARG00000011083|ENSOARG00000008620|ENSOARG00000006139|ENSOARG00000008115	4	ENSOARG00000008620|ENSOARG00000011083	2	ENSOARG00000008115|ENSOARG00000006139	2	no
multi-multicellular organism process	GO:0044706	0.267632	0.585421	--	43	ENSOARG00000014971	1	ENSOARG00000014971	1	--	0	no
regulation of skeletal muscle tissue development	GO:0048641	0.267632	0.585421	--	43	ENSOARG00000002613	1	--	0	ENSOARG00000002613	1	no
positive regulation of lipid biosynthetic process	GO:0046889	0.267632	0.585421	--	43	ENSOARG00000009137	1	--	0	ENSOARG00000009137	1	no
positive regulation of myeloid leukocyte differentiation	GO:0002763	0.267632	0.585421	--	43	ENSOARG00000011083	1	ENSOARG00000011083	1	--	0	no
protein K63-linked ubiquitination	GO:0070534	0.267632	0.585421	--	43	ENSOARG00000001369	1	--	0	ENSOARG00000001369	1	no
circulatory system process	GO:0003013	0.267705	0.585421	--	140	ENSOARG00000015403|ENSOARG00000015990	2	ENSOARG00000015403	1	ENSOARG00000015990	1	no
positive regulation of immune response	GO:0050778	0.268288	0.585892	--	482	ENSOARG00000020667|ENSOARG00000011083|ENSOARG00000007906|ENSOARG00000012457|ENSOARG00000019594	5	ENSOARG00000011083|ENSOARG00000019594|ENSOARG00000012457	3	ENSOARG00000020667|ENSOARG00000007906	2	no
protein glycosylation	GO:0006486	0.269501	0.586929	--	250	ENSOARG00000005587|ENSOARG00000006811|ENSOARG00000008374	3	--	0	ENSOARG00000005587|ENSOARG00000006811|ENSOARG00000008374	3	no
macromolecule glycosylation	GO:0043413	0.269501	0.586929	--	250	ENSOARG00000005587|ENSOARG00000006811|ENSOARG00000008374	3	--	0	ENSOARG00000005587|ENSOARG00000006811|ENSOARG00000008374	3	no
regulation of peptide hormone secretion	GO:0090276	0.270376	0.587229	--	141	ENSOARG00000009137|ENSOARG00000004123	2	--	0	ENSOARG00000009137|ENSOARG00000004123	2	no
positive regulation of immune system process	GO:0002684	0.270212	0.587229	--	726	ENSOARG00000011083|ENSOARG00000020667|ENSOARG00000000564|ENSOARG00000012457|ENSOARG00000019594|ENSOARG00000007906|ENSOARG00000021088	7	ENSOARG00000011083|ENSOARG00000012457|ENSOARG00000000564|ENSOARG00000019594	4	ENSOARG00000020667|ENSOARG00000007906|ENSOARG00000021088	3	no
peptide metabolic process	GO:0006518	0.272856	0.591148	--	606	ENSOARG00000008765|ENSOARG00000004877|ENSOARG00000009070|ENSOARG00000016119|ENSOARG00000011670|ENSOARG00000019994	6	ENSOARG00000009070|ENSOARG00000008765|ENSOARG00000004877	3	ENSOARG00000016119|ENSOARG00000011670|ENSOARG00000019994	3	no
regulation of T cell mediated immunity	GO:0002709	0.272923	0.591148	--	44	ENSOARG00000011083	1	ENSOARG00000011083	1	--	0	no
regulation of small GTPase mediated signal transduction	GO:0051056	0.273401	0.591378	--	252	ENSOARG00000016476|ENSOARG00000015208|ENSOARG00000005438	3	ENSOARG00000016476	1	ENSOARG00000015208|ENSOARG00000005438	2	no
eye morphogenesis	GO:0048592	0.278177	0.596843	GO:0048748	45	ENSOARG00000017189	1	ENSOARG00000017189	1	--	0	no
dicarboxylic acid transport	GO:0006835	0.278177	0.596843	GO:0006841	45	ENSOARG00000004127	1	ENSOARG00000004127	1	--	0	no
regulation of lymphocyte apoptotic process	GO:0070228	0.278177	0.596843	--	45	ENSOARG00000021088	1	--	0	ENSOARG00000021088	1	no
glycosylation	GO:0070085	0.277307	0.596843	--	254	ENSOARG00000005587|ENSOARG00000006811|ENSOARG00000008374	3	--	0	ENSOARG00000005587|ENSOARG00000006811|ENSOARG00000008374	3	no
serine family amino acid metabolic process	GO:0009069	0.278177	0.596843	--	45	ENSOARG00000008765	1	ENSOARG00000008765	1	--	0	no
response to external biotic stimulus	GO:0043207	0.27655	0.596843	--	609	ENSOARG00000011083|ENSOARG00000008620|ENSOARG00000003000|ENSOARG00000006139|ENSOARG00000010196|ENSOARG00000008115	6	ENSOARG00000008620|ENSOARG00000011083	2	ENSOARG00000003000|ENSOARG00000008115|ENSOARG00000010196|ENSOARG00000006139	4	no
cellular response to epidermal growth factor stimulus	GO:0071364	0.283393	0.600747	--	46	ENSOARG00000008927	1	ENSOARG00000008927	1	--	0	no
translation	GO:0006412	0.280712	0.600747	GO:0006416|GO:0006453|GO:0043037	491	ENSOARG00000016119|ENSOARG00000004877|ENSOARG00000008765|ENSOARG00000009070|ENSOARG00000019994	5	ENSOARG00000009070|ENSOARG00000008765|ENSOARG00000004877	3	ENSOARG00000016119|ENSOARG00000019994	2	no
negative regulation of intracellular transport	GO:0032387	0.283393	0.600747	--	46	ENSOARG00000011815	1	ENSOARG00000011815	1	--	0	no
regulation of tissue remodeling	GO:0034103	0.283393	0.600747	--	46	ENSOARG00000020369	1	ENSOARG00000020369	1	--	0	no
digestive tract development	GO:0048565	0.283393	0.600747	--	46	ENSOARG00000016476	1	ENSOARG00000016476	1	--	0	no
ceramide biosynthetic process	GO:0046513	0.283393	0.600747	--	46	ENSOARG00000015832	1	ENSOARG00000015832	1	--	0	no
detection of mechanical stimulus	GO:0050982	0.283393	0.600747	--	46	ENSOARG00000012579	1	ENSOARG00000012579	1	--	0	no
regulation of centrosome cycle	GO:0046605	0.283393	0.600747	--	46	ENSOARG00000013288	1	ENSOARG00000013288	1	--	0	no
cellular respiration	GO:0045333	0.283393	0.600747	--	46	ENSOARG00000000023	1	ENSOARG00000000023	1	--	0	no
cellular amide metabolic process	GO:0043603	0.284826	0.602983	--	739	ENSOARG00000015832|ENSOARG00000008765|ENSOARG00000004877|ENSOARG00000009070|ENSOARG00000016119|ENSOARG00000011670|ENSOARG00000019994	7	ENSOARG00000009070|ENSOARG00000015832|ENSOARG00000008765|ENSOARG00000004877	4	ENSOARG00000016119|ENSOARG00000011670|ENSOARG00000019994	3	no
pigment biosynthetic process	GO:0046148	0.288571	0.606876	--	47	ENSOARG00000009483	1	--	0	ENSOARG00000009483	1	no
anatomical structure formation involved in morphogenesis	GO:0048646	0.287703	0.606876	--	618	ENSOARG00000009137|ENSOARG00000002360|ENSOARG00000009070|ENSOARG00000017189|ENSOARG00000019782|ENSOARG00000006246	6	ENSOARG00000009070|ENSOARG00000017189|ENSOARG00000006246	3	ENSOARG00000009137|ENSOARG00000002360|ENSOARG00000019782	3	no
cellular response to interferon-gamma	GO:0071346	0.288571	0.606876	--	47	ENSOARG00000009241	1	ENSOARG00000009241	1	--	0	no
regulation of myotube differentiation	GO:0010830	0.288571	0.606876	--	47	ENSOARG00000002613	1	--	0	ENSOARG00000002613	1	no
positive regulation of T cell differentiation	GO:0045582	0.288571	0.606876	--	47	ENSOARG00000011083	1	ENSOARG00000011083	1	--	0	no
negative regulation of cell communication	GO:0010648	0.290565	0.610264	--	995	ENSOARG00000011815|ENSOARG00000008620|ENSOARG00000013986|ENSOARG00000021088|ENSOARG00000009137|ENSOARG00000013288|ENSOARG00000017189|ENSOARG00000016983|ENSOARG00000001471	9	ENSOARG00000008620|ENSOARG00000013288|ENSOARG00000016983|ENSOARG00000011815|ENSOARG00000017189	5	ENSOARG00000009137|ENSOARG00000021088|ENSOARG00000001471|ENSOARG00000013986	4	no
negative regulation of signaling	GO:0023057	0.291549	0.611524	--	996	ENSOARG00000011815|ENSOARG00000008620|ENSOARG00000013986|ENSOARG00000021088|ENSOARG00000009137|ENSOARG00000013288|ENSOARG00000017189|ENSOARG00000016983|ENSOARG00000001471	9	ENSOARG00000008620|ENSOARG00000013288|ENSOARG00000016983|ENSOARG00000011815|ENSOARG00000017189	5	ENSOARG00000009137|ENSOARG00000021088|ENSOARG00000001471|ENSOARG00000013986	4	no
ADP metabolic process	GO:0046031	0.293712	0.612831	--	48	ENSOARG00000003075	1	--	0	ENSOARG00000003075	1	no
positive regulation of substrate adhesion-dependent cell spreading	GO:1900026	0.293712	0.612831	--	48	ENSOARG00000006710	1	ENSOARG00000006710	1	--	0	no
regulation of actin filament depolymerization	GO:0030834	0.293712	0.612831	--	48	ENSOARG00000013947	1	--	0	ENSOARG00000013947	1	no
nucleoside diphosphate phosphorylation	GO:0006165	0.293712	0.612831	--	48	ENSOARG00000003075	1	--	0	ENSOARG00000003075	1	no
positive regulation of leukocyte activation	GO:0002696	0.294949	0.614606	--	263	ENSOARG00000011083|ENSOARG00000019594|ENSOARG00000007906	3	ENSOARG00000011083|ENSOARG00000019594	2	ENSOARG00000007906	1	no
regulation of cell communication	GO:0010646	0.297	0.616213	--	2560	ENSOARG00000011083|ENSOARG00000011815|ENSOARG00000005438|ENSOARG00000004123|ENSOARG00000009241|ENSOARG00000011648|ENSOARG00000008620|ENSOARG00000007623|ENSOARG00000016476|ENSOARG00000013986|ENSOARG00000015990|ENSOARG00000021088|ENSOARG00000010557|ENSOARG00000013288|ENSOARG00000017189|ENSOARG00000002613|ENSOARG00000011463|ENSOARG00000009137|ENSOARG00000016983|ENSOARG00000015208|ENSOARG00000001471	21	ENSOARG00000011083|ENSOARG00000010557|ENSOARG00000013288|ENSOARG00000016476|ENSOARG00000008620|ENSOARG00000007623|ENSOARG00000011815|ENSOARG00000016983|ENSOARG00000009241|ENSOARG00000017189	10	ENSOARG00000009137|ENSOARG00000015208|ENSOARG00000002613|ENSOARG00000013986|ENSOARG00000004123|ENSOARG00000015990|ENSOARG00000011463|ENSOARG00000021088|ENSOARG00000001471|ENSOARG00000005438|ENSOARG00000011648	11	no
heterophilic cell-cell adhesion via plasma membrane cell adhesion molecules	GO:0007157	0.298817	0.616213	--	49	ENSOARG00000008430	1	--	0	ENSOARG00000008430	1	no
defense response to virus	GO:0051607	0.297055	0.616213	--	151	ENSOARG00000006139|ENSOARG00000008115	2	--	0	ENSOARG00000008115|ENSOARG00000006139	2	no
regulation of alpha-beta T cell activation	GO:0046634	0.298817	0.616213	--	49	ENSOARG00000011083	1	ENSOARG00000011083	1	--	0	no
lymphocyte migration	GO:0072676	0.298817	0.616213	--	49	ENSOARG00000009241	1	ENSOARG00000009241	1	--	0	no
regulation of signal transduction	GO:0009966	0.297244	0.616213	GO:0035466	2297	ENSOARG00000011083|ENSOARG00000011815|ENSOARG00000005438|ENSOARG00000009241|ENSOARG00000011648|ENSOARG00000008620|ENSOARG00000007623|ENSOARG00000016476|ENSOARG00000013986|ENSOARG00000021088|ENSOARG00000010557|ENSOARG00000013288|ENSOARG00000017189|ENSOARG00000002613|ENSOARG00000011463|ENSOARG00000009137|ENSOARG00000016983|ENSOARG00000015208|ENSOARG00000001471	19	ENSOARG00000011083|ENSOARG00000010557|ENSOARG00000013288|ENSOARG00000016476|ENSOARG00000008620|ENSOARG00000007623|ENSOARG00000011815|ENSOARG00000016983|ENSOARG00000009241|ENSOARG00000017189	10	ENSOARG00000009137|ENSOARG00000002613|ENSOARG00000013986|ENSOARG00000015208|ENSOARG00000011463|ENSOARG00000021088|ENSOARG00000001471|ENSOARG00000005438|ENSOARG00000011648	9	no
positive regulation of ubiquitin-protein transferase activity	GO:0051443	0.298817	0.616213	--	49	ENSOARG00000001369	1	--	0	ENSOARG00000001369	1	no
cerebral cortex development	GO:0021987	0.298817	0.616213	--	49	ENSOARG00000016476	1	ENSOARG00000016476	1	--	0	no
humoral immune response	GO:0006959	0.299717	0.61727	--	152	ENSOARG00000008620|ENSOARG00000012457	2	ENSOARG00000008620|ENSOARG00000012457	2	--	0	no
nucleotide phosphorylation	GO:0046939	0.303885	0.622631	--	50	ENSOARG00000003075	1	--	0	ENSOARG00000003075	1	no
respiratory electron transport chain	GO:0022904	0.303885	0.622631	--	50	ENSOARG00000000023	1	ENSOARG00000000023	1	--	0	no
peptide biosynthetic process	GO:0043043	0.30307	0.622631	--	507	ENSOARG00000016119|ENSOARG00000004877|ENSOARG00000008765|ENSOARG00000009070|ENSOARG00000019994	5	ENSOARG00000009070|ENSOARG00000008765|ENSOARG00000004877	3	ENSOARG00000016119|ENSOARG00000019994	2	no
response to epidermal growth factor	GO:0070849	0.303885	0.622631	--	50	ENSOARG00000008927	1	ENSOARG00000008927	1	--	0	no
positive regulation of cell activation	GO:0050867	0.304784	0.623672	--	268	ENSOARG00000011083|ENSOARG00000019594|ENSOARG00000007906	3	ENSOARG00000011083|ENSOARG00000019594	2	ENSOARG00000007906	1	no
response to biotic stimulus	GO:0009607	0.305241	0.623805	--	632	ENSOARG00000011083|ENSOARG00000008620|ENSOARG00000003000|ENSOARG00000006139|ENSOARG00000010196|ENSOARG00000008115	6	ENSOARG00000008620|ENSOARG00000011083	2	ENSOARG00000003000|ENSOARG00000008115|ENSOARG00000010196|ENSOARG00000006139	4	no
purine nucleoside diphosphate metabolic process	GO:0009135	0.308916	0.624104	--	51	ENSOARG00000003075	1	--	0	ENSOARG00000003075	1	no
odontogenesis of dentin-containing tooth	GO:0042475	0.308916	0.624104	--	51	ENSOARG00000012587	1	ENSOARG00000012587	1	--	0	no
inner ear morphogenesis	GO:0042472	0.308916	0.624104	--	51	ENSOARG00000012579	1	ENSOARG00000012579	1	--	0	no
positive regulation of STAT cascade	GO:1904894	0.308916	0.624104	--	51	ENSOARG00000011083	1	ENSOARG00000011083	1	--	0	no
positive regulation of JAK-STAT cascade	GO:0046427	0.308916	0.624104	--	51	ENSOARG00000011083	1	ENSOARG00000011083	1	--	0	no
sensory organ morphogenesis	GO:0090596	0.308916	0.624104	--	51	ENSOARG00000017189	1	ENSOARG00000017189	1	--	0	no
purine ribonucleoside diphosphate metabolic process	GO:0009179	0.308916	0.624104	--	51	ENSOARG00000003075	1	--	0	ENSOARG00000003075	1	no
regulation of cartilage development	GO:0061035	0.308916	0.624104	--	51	ENSOARG00000002613	1	--	0	ENSOARG00000002613	1	no
multi-organism reproductive process	GO:0044703	0.308916	0.624104	--	51	ENSOARG00000014971	1	ENSOARG00000014971	1	--	0	no
negative regulation of response to stimulus	GO:0048585	0.313239	0.626907	--	1146	ENSOARG00000011815|ENSOARG00000008620|ENSOARG00000013986|ENSOARG00000021088|ENSOARG00000016476|ENSOARG00000013288|ENSOARG00000017189|ENSOARG00000009137|ENSOARG00000016983|ENSOARG00000001471	10	ENSOARG00000016476|ENSOARG00000008620|ENSOARG00000013288|ENSOARG00000017189|ENSOARG00000016983|ENSOARG00000011815	6	ENSOARG00000009137|ENSOARG00000021088|ENSOARG00000001471|ENSOARG00000013986	4	no
insulin receptor signaling pathway	GO:0008286	0.313911	0.626907	--	52	ENSOARG00000016771	1	ENSOARG00000016771	1	--	0	no
lymphocyte activation	GO:0046649	0.314635	0.626907	--	273	ENSOARG00000008430|ENSOARG00000008009|ENSOARG00000009454	3	ENSOARG00000008009	1	ENSOARG00000008430|ENSOARG00000009454	2	no
icosanoid secretion	GO:0032309	0.313911	0.626907	--	52	ENSOARG00000009502	1	--	0	ENSOARG00000009502	1	no
transcription, DNA-templated	GO:0006351	0.314505	0.626907	GO:0006350|GO:0061018|GO:0061022	2059	ENSOARG00000011169|ENSOARG00000017504|ENSOARG00000001944|ENSOARG00000009680|ENSOARG00000002402|ENSOARG00000005360|ENSOARG00000003909|ENSOARG00000012587|ENSOARG00000009454|ENSOARG00000007773|ENSOARG00000002874|ENSOARG00000011648|ENSOARG00000017058|ENSOARG00000017514|ENSOARG00000004940|ENSOARG00000015208|ENSOARG00000014715	17	ENSOARG00000004940|ENSOARG00000017514|ENSOARG00000017504|ENSOARG00000012587|ENSOARG00000001944|ENSOARG00000009680	6	ENSOARG00000011648|ENSOARG00000002874|ENSOARG00000014715|ENSOARG00000003909|ENSOARG00000011169|ENSOARG00000005360|ENSOARG00000015208|ENSOARG00000002402|ENSOARG00000007773|ENSOARG00000017058|ENSOARG00000009454	11	no
negative regulation of cellular response to transforming growth factor beta stimulus	GO:1903845	0.313911	0.626907	--	52	ENSOARG00000017189	1	ENSOARG00000017189	1	--	0	no
nucleic acid-templated transcription	GO:0097659	0.314505	0.626907	--	2059	ENSOARG00000011169|ENSOARG00000017504|ENSOARG00000001944|ENSOARG00000009680|ENSOARG00000002402|ENSOARG00000005360|ENSOARG00000003909|ENSOARG00000012587|ENSOARG00000009454|ENSOARG00000007773|ENSOARG00000002874|ENSOARG00000011648|ENSOARG00000017058|ENSOARG00000017514|ENSOARG00000004940|ENSOARG00000015208|ENSOARG00000014715	17	ENSOARG00000004940|ENSOARG00000017514|ENSOARG00000017504|ENSOARG00000012587|ENSOARG00000001944|ENSOARG00000009680	6	ENSOARG00000011648|ENSOARG00000002874|ENSOARG00000014715|ENSOARG00000003909|ENSOARG00000011169|ENSOARG00000005360|ENSOARG00000015208|ENSOARG00000002402|ENSOARG00000007773|ENSOARG00000017058|ENSOARG00000009454	11	no
wound healing	GO:0042060	0.313911	0.626907	--	52	ENSOARG00000016476	1	ENSOARG00000016476	1	--	0	no
regulation of signaling	GO:0023051	0.312386	0.626907	--	2584	ENSOARG00000011083|ENSOARG00000011815|ENSOARG00000005438|ENSOARG00000004123|ENSOARG00000009241|ENSOARG00000011648|ENSOARG00000008620|ENSOARG00000007623|ENSOARG00000016476|ENSOARG00000013986|ENSOARG00000015990|ENSOARG00000021088|ENSOARG00000010557|ENSOARG00000013288|ENSOARG00000017189|ENSOARG00000002613|ENSOARG00000011463|ENSOARG00000009137|ENSOARG00000016983|ENSOARG00000015208|ENSOARG00000001471	21	ENSOARG00000011083|ENSOARG00000010557|ENSOARG00000013288|ENSOARG00000016476|ENSOARG00000008620|ENSOARG00000007623|ENSOARG00000011815|ENSOARG00000016983|ENSOARG00000009241|ENSOARG00000017189	10	ENSOARG00000009137|ENSOARG00000015208|ENSOARG00000002613|ENSOARG00000013986|ENSOARG00000004123|ENSOARG00000015990|ENSOARG00000011463|ENSOARG00000021088|ENSOARG00000001471|ENSOARG00000005438|ENSOARG00000011648	11	no
chemical homeostasis	GO:0048878	0.314603	0.626907	--	765	ENSOARG00000011815|ENSOARG00000020438|ENSOARG00000009241|ENSOARG00000008620|ENSOARG00000012579|ENSOARG00000013288|ENSOARG00000004062	7	ENSOARG00000013288|ENSOARG00000008620|ENSOARG00000012579|ENSOARG00000011815|ENSOARG00000009241	5	ENSOARG00000020438|ENSOARG00000004062	2	no
negative regulation of transforming growth factor beta receptor signaling pathway	GO:0030512	0.313911	0.626907	--	52	ENSOARG00000017189	1	ENSOARG00000017189	1	--	0	no
animal organ regeneration	GO:0031100	0.31887	0.631395	--	53	ENSOARG00000008765	1	ENSOARG00000008765	1	--	0	no
regulation of chemokine production	GO:0032642	0.31887	0.631395	--	53	ENSOARG00000011815	1	ENSOARG00000011815	1	--	0	no
ribonucleoside diphosphate metabolic process	GO:0009185	0.31887	0.631395	--	53	ENSOARG00000003075	1	--	0	ENSOARG00000003075	1	no
digestion	GO:0007586	0.31887	0.631395	--	53	ENSOARG00000001636	1	--	0	ENSOARG00000001636	1	no
cell-cell recognition	GO:0009988	0.31887	0.631395	--	53	ENSOARG00000006139	1	--	0	ENSOARG00000006139	1	no
negative regulation of protein import	GO:1904590	0.323794	0.633268	--	54	ENSOARG00000011815	1	ENSOARG00000011815	1	--	0	no
membrane lipid metabolic process	GO:0006643	0.32359	0.633268	--	161	ENSOARG00000015832|ENSOARG00000020549	2	ENSOARG00000015832	1	ENSOARG00000020549	1	no
regulation of intracellular pH	GO:0051453	0.323794	0.633268	--	54	ENSOARG00000004062	1	--	0	ENSOARG00000004062	1	no
positive regulation of adaptive immune response based on somatic recombination of immune receptors built from immunoglobulin superfamily domains	GO:0002824	0.323794	0.633268	--	54	ENSOARG00000011083	1	ENSOARG00000011083	1	--	0	no
adherens junction organization	GO:0034332	0.323794	0.633268	--	54	ENSOARG00000008009	1	ENSOARG00000008009	1	--	0	no
fatty acid derivative transport	GO:1901571	0.323794	0.633268	--	54	ENSOARG00000009502	1	--	0	ENSOARG00000009502	1	no
lymphocyte differentiation	GO:0030098	0.320946	0.633268	GO:0046650	160	ENSOARG00000009454|ENSOARG00000008009	2	ENSOARG00000008009	1	ENSOARG00000009454	1	no
regulation of smoothened signaling pathway	GO:0008589	0.323794	0.633268	GO:0007226|GO:0043109	54	ENSOARG00000002613	1	--	0	ENSOARG00000002613	1	no
icosanoid transport	GO:0071715	0.323794	0.633268	--	54	ENSOARG00000009502	1	--	0	ENSOARG00000009502	1	no
negative regulation of protein import into nucleus	GO:0042308	0.323794	0.633268	--	54	ENSOARG00000011815	1	ENSOARG00000011815	1	--	0	no
immune response-activating signal transduction	GO:0002757	0.326465	0.637709	--	279	ENSOARG00000020667|ENSOARG00000019594|ENSOARG00000012457	3	ENSOARG00000019594|ENSOARG00000012457	2	ENSOARG00000020667	1	no
regulation of response to stimulus	GO:0048583	0.327647	0.639233	--	3141	ENSOARG00000011083|ENSOARG00000019594|ENSOARG00000005438|ENSOARG00000010557|ENSOARG00000008115|ENSOARG00000009241|ENSOARG00000011648|ENSOARG00000008620|ENSOARG00000013986|ENSOARG00000020667|ENSOARG00000016476|ENSOARG00000013288|ENSOARG00000015208|ENSOARG00000001471|ENSOARG00000008430|ENSOARG00000012457|ENSOARG00000021088|ENSOARG00000009137|ENSOARG00000002613|ENSOARG00000011463|ENSOARG00000011815|…	25	ENSOARG00000011083|ENSOARG00000010557|ENSOARG00000007623|ENSOARG00000016476|ENSOARG00000008620|ENSOARG00000013288|ENSOARG00000019594|ENSOARG00000012457|ENSOARG00000016983|ENSOARG00000009241|ENSOARG00000017189|ENSOARG00000011815	12	ENSOARG00000009137|ENSOARG00000002613|ENSOARG00000011463|ENSOARG00000013986|ENSOARG00000020667|ENSOARG00000015208|ENSOARG00000008115|ENSOARG00000008430|ENSOARG00000001471|ENSOARG00000005438|ENSOARG00000021088|ENSOARG00000007906|ENSOARG00000011648	13	no
cellular response to amino acid stimulus	GO:0071230	0.328683	0.639269	--	55	ENSOARG00000016476	1	ENSOARG00000016476	1	--	0	no
cellular lipid metabolic process	GO:0044255	0.328548	0.639269	--	777	ENSOARG00000002725|ENSOARG00000015832|ENSOARG00000015038|ENSOARG00000003078|ENSOARG00000009502|ENSOARG00000007026|ENSOARG00000020549	7	ENSOARG00000007026|ENSOARG00000015832	2	ENSOARG00000009502|ENSOARG00000020549|ENSOARG00000003078|ENSOARG00000015038|ENSOARG00000002725	5	no
negative regulation of protein transport	GO:0051224	0.32887	0.639269	--	163	ENSOARG00000010196|ENSOARG00000011815	2	ENSOARG00000011815	1	ENSOARG00000010196	1	no
regulation of cellular pH	GO:0030641	0.333536	0.645187	--	56	ENSOARG00000004062	1	--	0	ENSOARG00000004062	1	no
pigment metabolic process	GO:0042440	0.333536	0.645187	--	56	ENSOARG00000009483	1	--	0	ENSOARG00000009483	1	no
epidermis development	GO:0008544	0.333536	0.645187	--	56	ENSOARG00000008454	1	--	0	ENSOARG00000008454	1	no
regulation of intracellular signal transduction	GO:1902531	0.332982	0.645187	GO:0010627	1427	ENSOARG00000011083|ENSOARG00000011815|ENSOARG00000009241|ENSOARG00000005438|ENSOARG00000016476|ENSOARG00000013986|ENSOARG00000010557|ENSOARG00000013288|ENSOARG00000009137|ENSOARG00000011463|ENSOARG00000016983|ENSOARG00000015208	12	ENSOARG00000011083|ENSOARG00000010557|ENSOARG00000016476|ENSOARG00000013288|ENSOARG00000011815|ENSOARG00000016983|ENSOARG00000009241	7	ENSOARG00000009137|ENSOARG00000011463|ENSOARG00000015208|ENSOARG00000013986|ENSOARG00000005438	5	no
negative regulation of establishment of protein localization	GO:1904950	0.334139	0.645201	--	165	ENSOARG00000010196|ENSOARG00000011815	2	ENSOARG00000011815	1	ENSOARG00000010196	1	no
regulation of immune effector process	GO:0002697	0.334354	0.645201	--	283	ENSOARG00000021088|ENSOARG00000011083|ENSOARG00000007906	3	ENSOARG00000011083	1	ENSOARG00000007906|ENSOARG00000021088	2	no
positive regulation of adaptive immune response	GO:0002821	0.338354	0.648207	--	57	ENSOARG00000011083	1	ENSOARG00000011083	1	--	0	no
positive regulation of lymphocyte mediated immunity	GO:0002708	0.338354	0.648207	--	57	ENSOARG00000011083	1	ENSOARG00000011083	1	--	0	no
negative regulation of NF-kappaB transcription factor activity	GO:0032088	0.338354	0.648207	--	57	ENSOARG00000013288	1	ENSOARG00000013288	1	--	0	no
feeding behavior	GO:0007631	0.338354	0.648207	--	57	ENSOARG00000009483	1	--	0	ENSOARG00000009483	1	no
maturation of LSU-rRNA	GO:0000470	0.338354	0.648207	--	57	ENSOARG00000009070	1	ENSOARG00000009070	1	--	0	no
actin cytoskeleton reorganization	GO:0031532	0.338354	0.648207	GO:0007012	57	ENSOARG00000019286	1	--	0	ENSOARG00000019286	1	no
negative regulation of viral life cycle	GO:1903901	0.343138	0.652659	--	58	ENSOARG00000008115	1	--	0	ENSOARG00000008115	1	no
positive regulation of striated muscle tissue development	GO:0045844	0.343138	0.652659	--	58	ENSOARG00000002613	1	--	0	ENSOARG00000002613	1	no
positive regulation of muscle organ development	GO:0048636	0.343138	0.652659	--	58	ENSOARG00000002613	1	--	0	ENSOARG00000002613	1	no
protein polymerization	GO:0051258	0.343138	0.652659	--	58	ENSOARG00000001369	1	--	0	ENSOARG00000001369	1	no
positive regulation of muscle tissue development	GO:1901863	0.343138	0.652659	--	58	ENSOARG00000002613	1	--	0	ENSOARG00000002613	1	no
epidermal cell differentiation	GO:0009913	0.343138	0.652659	GO:0043355	58	ENSOARG00000008454	1	--	0	ENSOARG00000008454	1	no
positive regulation of mitophagy	GO:1901526	0.347888	0.655011	--	59	ENSOARG00000005438	1	--	0	ENSOARG00000005438	1	no
positive regulation of mitophagy in response to mitochondrial depolarization	GO:0098779	0.347888	0.655011	--	59	ENSOARG00000005438	1	--	0	ENSOARG00000005438	1	no
negative regulation of cysteine-type endopeptidase activity	GO:2000117	0.352603	0.655011	--	60	ENSOARG00000005638	1	ENSOARG00000005638	1	--	0	no
chaperone-mediated protein folding	GO:0061077	0.347888	0.655011	--	59	ENSOARG00000015545	1	ENSOARG00000015545	1	--	0	no
regulation of fatty acid metabolic process	GO:0019217	0.352603	0.655011	GO:0006632	60	ENSOARG00000009137	1	--	0	ENSOARG00000009137	1	no
regulation of substrate adhesion-dependent cell spreading	GO:1900024	0.352603	0.655011	--	60	ENSOARG00000006710	1	ENSOARG00000006710	1	--	0	no
glial cell differentiation	GO:0010001	0.347888	0.655011	GO:0007404|GO:0043360	59	ENSOARG00000007773	1	--	0	ENSOARG00000007773	1	no
positive regulation of lymphocyte differentiation	GO:0045621	0.347888	0.655011	--	59	ENSOARG00000011083	1	ENSOARG00000011083	1	--	0	no
epithelial cell migration	GO:0010631	0.352603	0.655011	--	60	ENSOARG00000006246	1	ENSOARG00000006246	1	--	0	no
positive regulation of muscle cell differentiation	GO:0051149	0.347888	0.655011	--	59	ENSOARG00000002613	1	--	0	ENSOARG00000002613	1	no
regulation of cell-substrate adhesion	GO:0010810	0.349872	0.655011	--	171	ENSOARG00000006710|ENSOARG00000005022	2	ENSOARG00000006710|ENSOARG00000005022	2	--	0	no
response to mitochondrial depolarisation	GO:0098780	0.352603	0.655011	--	60	ENSOARG00000005438	1	--	0	ENSOARG00000005438	1	no
positive regulation of autophagy of mitochondrion in response to mitochondrial depolarization	GO:1904925	0.352603	0.655011	--	60	ENSOARG00000005438	1	--	0	ENSOARG00000005438	1	no
negative regulation of apoptotic signaling pathway	GO:2001234	0.347258	0.655011	--	170	ENSOARG00000021088|ENSOARG00000001471	2	--	0	ENSOARG00000021088|ENSOARG00000001471	2	no
regulation of cytokinesis	GO:0032465	0.352603	0.655011	GO:0071775	60	ENSOARG00000013947	1	--	0	ENSOARG00000013947	1	no
cell fate specification	GO:0001708	0.347888	0.655011	--	59	ENSOARG00000017514	1	ENSOARG00000017514	1	--	0	no
negative regulation of leukocyte differentiation	GO:1902106	0.352603	0.655011	--	60	ENSOARG00000008620	1	ENSOARG00000008620	1	--	0	no
cellular response to interleukin-1	GO:0071347	0.352603	0.655011	--	60	ENSOARG00000009241	1	ENSOARG00000009241	1	--	0	no
regulation of autophagy of mitochondrion in response to mitochondrial depolarization	GO:1904923	0.352603	0.655011	--	60	ENSOARG00000005438	1	--	0	ENSOARG00000005438	1	no
positive regulation of cell cycle arrest	GO:0071158	0.352603	0.655011	--	60	ENSOARG00000006246	1	ENSOARG00000006246	1	--	0	no
positive regulation of defense response to virus by host	GO:0002230	0.357285	0.660624	--	61	ENSOARG00000011083	1	ENSOARG00000011083	1	--	0	no
positive regulation of autophagy of mitochondrion	GO:1903599	0.357285	0.660624	--	61	ENSOARG00000005438	1	--	0	ENSOARG00000005438	1	no
regulation of leukocyte apoptotic process	GO:2000106	0.357285	0.660624	--	61	ENSOARG00000021088	1	--	0	ENSOARG00000021088	1	no
biomineral tissue development	GO:0031214	0.357285	0.660624	--	61	ENSOARG00000020924	1	ENSOARG00000020924	1	--	0	no
immune response-regulating signaling pathway	GO:0002764	0.357988	0.661156	--	295	ENSOARG00000020667|ENSOARG00000019594|ENSOARG00000012457	3	ENSOARG00000019594|ENSOARG00000012457	2	ENSOARG00000020667	1	no
regulation of interferon-gamma production	GO:0032649	0.361932	0.665354	--	62	ENSOARG00000011083	1	ENSOARG00000011083	1	--	0	no
O-glycan processing	GO:0016266	0.361932	0.665354	--	62	ENSOARG00000006811	1	--	0	ENSOARG00000006811	1	no
pyruvate metabolic process	GO:0006090	0.361932	0.665354	GO:0006087	62	ENSOARG00000003075	1	--	0	ENSOARG00000003075	1	no
camera-type eye development	GO:0043010	0.361932	0.665354	GO:0001747|GO:0031075	62	ENSOARG00000017189	1	ENSOARG00000017189	1	--	0	no
drug metabolic process	GO:0017144	0.362414	0.66547	--	422	ENSOARG00000013947|ENSOARG00000003075|ENSOARG00000002851|ENSOARG00000012438	4	ENSOARG00000012438|ENSOARG00000002851	2	ENSOARG00000003075|ENSOARG00000013947	2	no
phenol-containing compound metabolic process	GO:0018958	0.366547	0.665936	--	63	ENSOARG00000009483	1	--	0	ENSOARG00000009483	1	no
organic substance biosynthetic process	GO:1901576	0.366851	0.665936	--	4016	ENSOARG00000003075|ENSOARG00000003078|ENSOARG00000002874|ENSOARG00000008374|ENSOARG00000011169|ENSOARG00000002725|ENSOARG00000017504|ENSOARG00000001944|ENSOARG00000002402|ENSOARG00000008765|ENSOARG00000006811|ENSOARG00000009454|ENSOARG00000007773|ENSOARG00000015208|ENSOARG00000005587|ENSOARG00000009483|ENSOARG00000007216|ENSOARG00000004877|ENSOARG00000003909|ENSOARG00000009070|ENSOARG00000015832|…	31	ENSOARG00000004940|ENSOARG00000015832|ENSOARG00000004877|ENSOARG00000009070|ENSOARG00000017514|ENSOARG00000017504|ENSOARG00000008765|ENSOARG00000012587|ENSOARG00000001944|ENSOARG00000009680	10	ENSOARG00000011648|ENSOARG00000016119|ENSOARG00000002874|ENSOARG00000007216|ENSOARG00000014715|ENSOARG00000003909|ENSOARG00000011169|ENSOARG00000017058|ENSOARG00000002725|ENSOARG00000003075|ENSOARG00000015208|ENSOARG00000006811|ENSOARG00000005587|ENSOARG00000019994|ENSOARG00000007773|ENSOARG00000002402|ENSOARG00000009483|ENSOARG00000008374|ENSOARG00000005360|ENSOARG00000003078|ENSOARG00000009454	21	no
fatty acid derivative biosynthetic process	GO:1901570	0.366547	0.665936	--	63	ENSOARG00000003078	1	--	0	ENSOARG00000003078	1	no
negative regulation of nucleocytoplasmic transport	GO:0046823	0.366547	0.665936	--	63	ENSOARG00000011815	1	ENSOARG00000011815	1	--	0	no
nucleoside diphosphate metabolic process	GO:0009132	0.366547	0.665936	--	63	ENSOARG00000003075	1	--	0	ENSOARG00000003075	1	no
regulation of ubiquitin-protein transferase activity	GO:0051438	0.366547	0.665936	--	63	ENSOARG00000001369	1	--	0	ENSOARG00000001369	1	no
cell-cell signaling	GO:0007267	0.36569	0.665936	--	424	ENSOARG00000010557|ENSOARG00000012579|ENSOARG00000009241|ENSOARG00000011648	4	ENSOARG00000009241|ENSOARG00000010557|ENSOARG00000012579	3	ENSOARG00000011648	1	no
regulation of mitophagy	GO:1901524	0.366547	0.665936	--	63	ENSOARG00000005438	1	--	0	ENSOARG00000005438	1	no
spermatid development	GO:0007286	0.366547	0.665936	--	63	ENSOARG00000019782	1	--	0	ENSOARG00000019782	1	no
cartilage development	GO:0051216	0.366547	0.665936	--	63	ENSOARG00000002613	1	--	0	ENSOARG00000002613	1	no
negative regulation of protein localization to nucleus	GO:1900181	0.371128	0.672169	--	64	ENSOARG00000011815	1	ENSOARG00000011815	1	--	0	no
platelet activation	GO:0030168	0.371128	0.672169	--	64	ENSOARG00000016476	1	ENSOARG00000016476	1	--	0	no
tissue morphogenesis	GO:0048729	0.371729	0.672491	--	302	ENSOARG00000011648|ENSOARG00000002613|ENSOARG00000016476	3	ENSOARG00000016476	1	ENSOARG00000002613|ENSOARG00000011648	2	no
cofactor biosynthetic process	GO:0051188	0.373231	0.674443	--	180	ENSOARG00000008757|ENSOARG00000015896	2	ENSOARG00000015896	1	ENSOARG00000008757	1	no
cytoplasmic translation	GO:0002181	0.375677	0.675794	--	65	ENSOARG00000009070	1	ENSOARG00000009070	1	--	0	no
odontogenesis	GO:0042476	0.375677	0.675794	GO:0042477	65	ENSOARG00000012587	1	ENSOARG00000012587	1	--	0	no
plasma membrane bounded cell projection assembly	GO:0120031	0.375646	0.675794	--	304	ENSOARG00000001804|ENSOARG00000013288|ENSOARG00000016983	3	ENSOARG00000013288|ENSOARG00000016983|ENSOARG00000001804	3	--	0	no
cellular hormone metabolic process	GO:0034754	0.375677	0.675794	--	65	ENSOARG00000015038	1	--	0	ENSOARG00000015038	1	no
regulation of symbiosis, encompassing mutualism through parasitism	GO:0043903	0.378378	0.679885	--	182	ENSOARG00000008620|ENSOARG00000008115	2	ENSOARG00000008620	1	ENSOARG00000008115	1	no
transforming growth factor beta receptor signaling pathway	GO:0007179	0.380193	0.68084	--	66	ENSOARG00000016476	1	ENSOARG00000016476	1	--	0	no
fibroblast growth factor receptor signaling pathway	GO:0008543	0.380193	0.68084	--	66	ENSOARG00000010557	1	ENSOARG00000010557	1	--	0	no
positive regulation of axonogenesis	GO:0050772	0.380193	0.68084	--	66	ENSOARG00000002613	1	--	0	ENSOARG00000002613	1	no
cell projection assembly	GO:0030031	0.381512	0.682435	--	307	ENSOARG00000001804|ENSOARG00000013288|ENSOARG00000016983	3	ENSOARG00000013288|ENSOARG00000016983|ENSOARG00000001804	3	--	0	no
negative regulation of apoptotic process	GO:0043066	0.383362	0.682725	GO:0006916	693	ENSOARG00000008620|ENSOARG00000009137|ENSOARG00000021088|ENSOARG00000013288|ENSOARG00000011463|ENSOARG00000001471	6	ENSOARG00000008620|ENSOARG00000013288	2	ENSOARG00000009137|ENSOARG00000011463|ENSOARG00000021088|ENSOARG00000001471	4	no
regulation of protein secretion	GO:0050708	0.383465	0.682725	--	308	ENSOARG00000010196|ENSOARG00000011815|ENSOARG00000004123	3	ENSOARG00000011815	1	ENSOARG00000010196|ENSOARG00000004123	2	no
regulation of carbohydrate biosynthetic process	GO:0043255	0.384676	0.682725	--	67	ENSOARG00000011815	1	ENSOARG00000011815	1	--	0	no
regulation of transcription factor import into nucleus	GO:0042990	0.384676	0.682725	--	67	ENSOARG00000011815	1	ENSOARG00000011815	1	--	0	no
iron ion homeostasis	GO:0055072	0.384676	0.682725	--	67	ENSOARG00000008620	1	ENSOARG00000008620	1	--	0	no
negative regulation of cell migration	GO:0030336	0.383508	0.682725	--	184	ENSOARG00000016476|ENSOARG00000008115	2	ENSOARG00000016476	1	ENSOARG00000008115	1	no
negative regulation of inflammatory response	GO:0050728	0.384676	0.682725	GO:0030236	67	ENSOARG00000011815	1	ENSOARG00000011815	1	--	0	no
complement activation, classical pathway	GO:0006958	0.389127	0.688323	--	68	ENSOARG00000012457	1	ENSOARG00000012457	1	--	0	no
gland development	GO:0048732	0.388619	0.688323	--	186	ENSOARG00000009680|ENSOARG00000008765	2	ENSOARG00000009680|ENSOARG00000008765	2	--	0	no
negative regulation of T cell activation	GO:0050868	0.389127	0.688323	--	68	ENSOARG00000021088	1	--	0	ENSOARG00000021088	1	no
Fc-epsilon receptor signaling pathway	GO:0038095	0.393546	0.693327	--	69	ENSOARG00000012457	1	ENSOARG00000012457	1	--	0	no
negative regulation of programmed cell death	GO:0043069	0.393698	0.693327	GO:0043072	701	ENSOARG00000008620|ENSOARG00000009137|ENSOARG00000021088|ENSOARG00000013288|ENSOARG00000011463|ENSOARG00000001471	6	ENSOARG00000008620|ENSOARG00000013288	2	ENSOARG00000009137|ENSOARG00000011463|ENSOARG00000021088|ENSOARG00000001471	4	no
regulation of defense response to virus by host	GO:0050691	0.393546	0.693327	--	69	ENSOARG00000011083	1	ENSOARG00000011083	1	--	0	no
regulation of pH	GO:0006885	0.393546	0.693327	--	69	ENSOARG00000004062	1	--	0	ENSOARG00000004062	1	no
adenylate cyclase-activating G-protein coupled receptor signaling pathway	GO:0007189	0.397934	0.700011	GO:0010579|GO:0010580	70	ENSOARG00000003929	1	--	0	ENSOARG00000003929	1	no
negative regulation of cell motility	GO:2000146	0.401316	0.704969	--	191	ENSOARG00000016476|ENSOARG00000008115	2	ENSOARG00000016476	1	ENSOARG00000008115	1	no
secretion	GO:0046903	0.401638	0.704969	--	446	ENSOARG00000009241|ENSOARG00000003929|ENSOARG00000009137|ENSOARG00000009502	4	ENSOARG00000009241	1	ENSOARG00000009137|ENSOARG00000009502|ENSOARG00000003929	3	no
positive regulation of leukocyte mediated immunity	GO:0002705	0.40229	0.705336	--	71	ENSOARG00000011083	1	ENSOARG00000011083	1	--	0	no
cellular monovalent inorganic cation homeostasis	GO:0030004	0.406614	0.71057	--	72	ENSOARG00000004062	1	--	0	ENSOARG00000004062	1	no
regulation of protein depolymerization	GO:1901879	0.406614	0.71057	--	72	ENSOARG00000013947	1	--	0	ENSOARG00000013947	1	no
ceramide metabolic process	GO:0006672	0.406614	0.71057	--	72	ENSOARG00000015832	1	ENSOARG00000015832	1	--	0	no
sphingolipid biosynthetic process	GO:0030148	0.410908	0.715717	--	73	ENSOARG00000015832	1	ENSOARG00000015832	1	--	0	no
anatomical structure maturation	GO:0071695	0.410908	0.715717	--	73	ENSOARG00000009454	1	--	0	ENSOARG00000009454	1	no
pattern specification process	GO:0007389	0.410649	0.715717	--	322	ENSOARG00000009680|ENSOARG00000017514|ENSOARG00000009675	3	ENSOARG00000009675|ENSOARG00000017514|ENSOARG00000009680	3	--	0	no
macromolecular complex subunit organization	GO:0043933	0.412199	0.717181	GO:0034600|GO:0034621	1382	ENSOARG00000011815|ENSOARG00000004123|ENSOARG00000006139|ENSOARG00000007906|ENSOARG00000010196|ENSOARG00000016476|ENSOARG00000001804|ENSOARG00000009230|ENSOARG00000001369|ENSOARG00000006710|ENSOARG00000000023	11	ENSOARG00000001804|ENSOARG00000000023|ENSOARG00000016476|ENSOARG00000011815|ENSOARG00000009230|ENSOARG00000006710	6	ENSOARG00000001369|ENSOARG00000007906|ENSOARG00000010196|ENSOARG00000004123|ENSOARG00000006139	5	no
regulation of striated muscle cell differentiation	GO:0051153	0.41517	0.71999	--	74	ENSOARG00000002613	1	--	0	ENSOARG00000002613	1	no
striated muscle tissue development	GO:0014706	0.41517	0.71999	--	74	ENSOARG00000017514	1	ENSOARG00000017514	1	--	0	no
positive regulation of myeloid cell differentiation	GO:0045639	0.41517	0.71999	--	74	ENSOARG00000011083	1	ENSOARG00000011083	1	--	0	no
regulation of cytokine production	GO:0001817	0.417878	0.723389	--	456	ENSOARG00000011083|ENSOARG00000011815|ENSOARG00000010196|ENSOARG00000008620	4	ENSOARG00000008620|ENSOARG00000011083|ENSOARG00000011815	3	ENSOARG00000010196	1	no
neuromuscular process	GO:0050905	0.419402	0.723389	--	75	ENSOARG00000017514	1	ENSOARG00000017514	1	--	0	no
response to interleukin-1	GO:0070555	0.419402	0.723389	--	75	ENSOARG00000009241	1	ENSOARG00000009241	1	--	0	no
detection of stimulus involved in sensory perception	GO:0050906	0.418882	0.723389	--	198	ENSOARG00000012579|ENSOARG00000015038	2	ENSOARG00000012579	1	ENSOARG00000015038	1	no
response to amino acid	GO:0043200	0.419402	0.723389	GO:0010237	75	ENSOARG00000016476	1	ENSOARG00000016476	1	--	0	no
organelle assembly	GO:0070925	0.421115	0.725558	--	458	ENSOARG00000001804|ENSOARG00000013288|ENSOARG00000016983|ENSOARG00000004062	4	ENSOARG00000013288|ENSOARG00000016983|ENSOARG00000001804	3	ENSOARG00000004062	1	no
positive regulation of cell differentiation	GO:0045597	0.423378	0.7267	--	724	ENSOARG00000011083|ENSOARG00000008620|ENSOARG00000017189|ENSOARG00000008115|ENSOARG00000002613|ENSOARG00000006710	6	ENSOARG00000008620|ENSOARG00000006710|ENSOARG00000011083|ENSOARG00000017189	4	ENSOARG00000002613|ENSOARG00000008115	2	no
maintenance of protein location	GO:0045185	0.423604	0.7267	--	76	ENSOARG00000017189	1	ENSOARG00000017189	1	--	0	no
RNA biosynthetic process	GO:0032774	0.422344	0.7267	--	2204	ENSOARG00000011169|ENSOARG00000017504|ENSOARG00000001944|ENSOARG00000009680|ENSOARG00000002402|ENSOARG00000005360|ENSOARG00000003909|ENSOARG00000012587|ENSOARG00000009454|ENSOARG00000007773|ENSOARG00000002874|ENSOARG00000011648|ENSOARG00000017058|ENSOARG00000017514|ENSOARG00000004940|ENSOARG00000015208|ENSOARG00000014715	17	ENSOARG00000004940|ENSOARG00000017514|ENSOARG00000017504|ENSOARG00000012587|ENSOARG00000001944|ENSOARG00000009680	6	ENSOARG00000011648|ENSOARG00000002874|ENSOARG00000014715|ENSOARG00000003909|ENSOARG00000011169|ENSOARG00000005360|ENSOARG00000015208|ENSOARG00000002402|ENSOARG00000007773|ENSOARG00000017058|ENSOARG00000009454	11	no
positive regulation of cytokine secretion	GO:0050715	0.423604	0.7267	--	76	ENSOARG00000011815	1	ENSOARG00000011815	1	--	0	no
negative regulation of immune effector process	GO:0002698	0.427775	0.729418	--	77	ENSOARG00000021088	1	--	0	ENSOARG00000021088	1	no
negative regulation of leukocyte cell-cell adhesion	GO:1903038	0.427775	0.729418	--	77	ENSOARG00000021088	1	--	0	ENSOARG00000021088	1	no
lymphocyte activation involved in immune response	GO:0002285	0.427775	0.729418	--	77	ENSOARG00000008009	1	ENSOARG00000008009	1	--	0	no
regulation of system process	GO:0044057	0.427938	0.729418	--	331	ENSOARG00000011815|ENSOARG00000004123|ENSOARG00000009137	3	ENSOARG00000011815	1	ENSOARG00000009137|ENSOARG00000004123	2	no
cellular component assembly	GO:0022607	0.426385	0.729418	GO:0071844	1938	ENSOARG00000011815|ENSOARG00000004123|ENSOARG00000000023|ENSOARG00000008757|ENSOARG00000007906|ENSOARG00000010196|ENSOARG00000006139|ENSOARG00000001804|ENSOARG00000013288|ENSOARG00000019782|ENSOARG00000001369|ENSOARG00000006710|ENSOARG00000016983|ENSOARG00000004062|ENSOARG00000015896	15	ENSOARG00000001804|ENSOARG00000000023|ENSOARG00000015896|ENSOARG00000013288|ENSOARG00000011815|ENSOARG00000006710|ENSOARG00000016983	7	ENSOARG00000010196|ENSOARG00000001369|ENSOARG00000004062|ENSOARG00000019782|ENSOARG00000006139|ENSOARG00000007906|ENSOARG00000004123|ENSOARG00000008757	8	no
response to other organism	GO:0051707	0.425963	0.729418	GO:0009613|GO:0042828	461	ENSOARG00000011083|ENSOARG00000008620|ENSOARG00000006139|ENSOARG00000008115	4	ENSOARG00000008620|ENSOARG00000011083	2	ENSOARG00000008115|ENSOARG00000006139	2	no
regulation of cellular response to transforming growth factor beta stimulus	GO:1903844	0.431917	0.73228	--	78	ENSOARG00000017189	1	ENSOARG00000017189	1	--	0	no
regulation of transforming growth factor beta receptor signaling pathway	GO:0017015	0.431917	0.73228	--	78	ENSOARG00000017189	1	ENSOARG00000017189	1	--	0	no
regulation of ERK1 and ERK2 cascade	GO:0070372	0.43127	0.73228	--	203	ENSOARG00000009241|ENSOARG00000013288	2	ENSOARG00000013288|ENSOARG00000009241	2	--	0	no
adult locomotory behavior	GO:0008344	0.431917	0.73228	--	78	ENSOARG00000017514	1	ENSOARG00000017514	1	--	0	no
regulation of interleukin-6 production	GO:0032675	0.431917	0.73228	--	78	ENSOARG00000011815	1	ENSOARG00000011815	1	--	0	no
negative regulation of response to external stimulus	GO:0032102	0.433731	0.734574	--	204	ENSOARG00000011815|ENSOARG00000008620	2	ENSOARG00000008620|ENSOARG00000011815	2	--	0	no
cellular response to tumor necrosis factor	GO:0071356	0.436028	0.735336	--	79	ENSOARG00000009241	1	ENSOARG00000009241	1	--	0	no
negative regulation of viral process	GO:0048525	0.436028	0.735336	--	79	ENSOARG00000008115	1	--	0	ENSOARG00000008115	1	no
regulation of tumor necrosis factor production	GO:0032680	0.436028	0.735336	--	79	ENSOARG00000008620	1	ENSOARG00000008620	1	--	0	no
positive regulation of leukocyte migration	GO:0002687	0.436028	0.735336	--	79	ENSOARG00000021088	1	--	0	ENSOARG00000021088	1	no
response to radiation	GO:0009314	0.437467	0.736982	--	336	ENSOARG00000016476|ENSOARG00000014847|ENSOARG00000015038	3	ENSOARG00000016476	1	ENSOARG00000015038|ENSOARG00000014847	2	no
glycosaminoglycan biosynthetic process	GO:0006024	0.44011	0.737532	--	80	ENSOARG00000005587	1	--	0	ENSOARG00000005587	1	no
positive regulation of inflammatory response	GO:0050729	0.44011	0.737532	--	80	ENSOARG00000009241	1	ENSOARG00000009241	1	--	0	no
muscle cell differentiation	GO:0042692	0.44011	0.737532	--	80	ENSOARG00000020029	1	ENSOARG00000020029	1	--	0	no
divalent inorganic cation transport	GO:0072511	0.438636	0.737532	--	206	ENSOARG00000009241|ENSOARG00000012438	2	ENSOARG00000012438|ENSOARG00000009241	2	--	0	no
complement activation	GO:0006956	0.44011	0.737532	--	80	ENSOARG00000012457	1	ENSOARG00000012457	1	--	0	no
activation of immune response	GO:0002253	0.441263	0.738686	--	338	ENSOARG00000020667|ENSOARG00000019594|ENSOARG00000012457	3	ENSOARG00000019594|ENSOARG00000012457	2	ENSOARG00000020667	1	no
regulation of I-kappaB kinase/NF-kappaB signaling	GO:0043122	0.443518	0.73888	--	208	ENSOARG00000011815|ENSOARG00000016983	2	ENSOARG00000016983|ENSOARG00000011815	2	--	0	no
developmental process involved in reproduction	GO:0003006	0.443651	0.73888	--	472	ENSOARG00000009680|ENSOARG00000012587|ENSOARG00000009675|ENSOARG00000019782	4	ENSOARG00000012587|ENSOARG00000009675|ENSOARG00000009680	3	ENSOARG00000019782	1	no
regulation of viral genome replication	GO:0045069	0.444163	0.73888	--	81	ENSOARG00000008115	1	--	0	ENSOARG00000008115	1	no
signaling	GO:0023052	0.443651	0.73888	GO:0023046|GO:0044700	472	ENSOARG00000010557|ENSOARG00000012579|ENSOARG00000009241|ENSOARG00000011648	4	ENSOARG00000009241|ENSOARG00000010557|ENSOARG00000012579	3	ENSOARG00000011648	1	no
aminoglycan biosynthetic process	GO:0006023	0.444163	0.73888	--	81	ENSOARG00000005587	1	--	0	ENSOARG00000005587	1	no
neurotransmitter metabolic process	GO:0042133	0.444163	0.73888	--	81	ENSOARG00000005851	1	--	0	ENSOARG00000005851	1	no
defense response to bacterium	GO:0042742	0.44595	0.741078	GO:0042830	209	ENSOARG00000011083|ENSOARG00000008620	2	ENSOARG00000008620|ENSOARG00000011083	2	--	0	no
leukocyte activation	GO:0045321	0.446938	0.741213	--	341	ENSOARG00000008430|ENSOARG00000008009|ENSOARG00000009454	3	ENSOARG00000008009	1	ENSOARG00000008430|ENSOARG00000009454	2	no
regulation of multi-organism process	GO:0043900	0.448825	0.741213	--	342	ENSOARG00000011083|ENSOARG00000008620|ENSOARG00000008115	3	ENSOARG00000008620|ENSOARG00000011083	2	ENSOARG00000008115	1	no
regulation of mRNA stability	GO:0043488	0.448187	0.741213	--	82	ENSOARG00000003929	1	--	0	ENSOARG00000003929	1	no
fatty acid transport	GO:0015908	0.448187	0.741213	--	82	ENSOARG00000009502	1	--	0	ENSOARG00000009502	1	no
cell surface receptor signaling pathway	GO:0007166	0.44865	0.741213	--	1693	ENSOARG00000011083|ENSOARG00000016771|ENSOARG00000010196|ENSOARG00000008009|ENSOARG00000012457|ENSOARG00000009241|ENSOARG00000003000|ENSOARG00000016476|ENSOARG00000020667|ENSOARG00000010557|ENSOARG00000019594|ENSOARG00000005887|ENSOARG00000008115	13	ENSOARG00000005887|ENSOARG00000011083|ENSOARG00000010557|ENSOARG00000016476|ENSOARG00000009241|ENSOARG00000008009|ENSOARG00000019594|ENSOARG00000012457|ENSOARG00000016771	9	ENSOARG00000003000|ENSOARG00000020667|ENSOARG00000008115|ENSOARG00000010196	4	no
liver development	GO:0001889	0.448187	0.741213	--	82	ENSOARG00000008765	1	ENSOARG00000008765	1	--	0	no
regulation of tumor necrosis factor superfamily cytokine production	GO:1903555	0.452181	0.742137	--	83	ENSOARG00000008620	1	ENSOARG00000008620	1	--	0	no
regulation of blood vessel diameter	GO:0097746	0.452181	0.742137	GO:0042312	83	ENSOARG00000015990	1	--	0	ENSOARG00000015990	1	no
positive regulation of calcium ion transport	GO:0051928	0.452181	0.742137	--	83	ENSOARG00000021088	1	--	0	ENSOARG00000021088	1	no
regulation of tube diameter	GO:0035296	0.452181	0.742137	--	83	ENSOARG00000015990	1	--	0	ENSOARG00000015990	1	no
positive regulation of hormone secretion	GO:0046887	0.452181	0.742137	--	83	ENSOARG00000011815	1	ENSOARG00000011815	1	--	0	no
protein activation cascade	GO:0072376	0.452181	0.742137	--	83	ENSOARG00000012457	1	ENSOARG00000012457	1	--	0	no
negative regulation of cell death	GO:0060548	0.460525	0.7535	--	753	ENSOARG00000008620|ENSOARG00000009137|ENSOARG00000021088|ENSOARG00000013288|ENSOARG00000011463|ENSOARG00000001471	6	ENSOARG00000008620|ENSOARG00000013288	2	ENSOARG00000009137|ENSOARG00000011463|ENSOARG00000021088|ENSOARG00000001471	4	no
muscle tissue development	GO:0060537	0.460085	0.7535	--	85	ENSOARG00000017514	1	ENSOARG00000017514	1	--	0	no
regulation of inflammatory response	GO:0050727	0.46042	0.7535	--	215	ENSOARG00000011815|ENSOARG00000009241	2	ENSOARG00000011815|ENSOARG00000009241	2	--	0	no
negative regulation of mRNA metabolic process	GO:1903312	0.463994	0.757619	--	86	ENSOARG00000003929	1	--	0	ENSOARG00000003929	1	no
negative regulation of endopeptidase activity	GO:0010951	0.463994	0.757619	--	86	ENSOARG00000005638	1	ENSOARG00000005638	1	--	0	no
pyridine nucleotide metabolic process	GO:0019362	0.471728	0.760883	--	88	ENSOARG00000003075	1	--	0	ENSOARG00000003075	1	no
hormone-mediated signaling pathway	GO:0009755	0.467875	0.760883	--	87	ENSOARG00000009483	1	--	0	ENSOARG00000009483	1	no
nicotinamide nucleotide metabolic process	GO:0046496	0.471728	0.760883	--	88	ENSOARG00000003075	1	--	0	ENSOARG00000003075	1	no
positive regulation of translation	GO:0045727	0.467875	0.760883	GO:0045946	87	ENSOARG00000008765	1	ENSOARG00000008765	1	--	0	no
positive regulation of biological process	GO:0048518	0.470027	0.760883	GO:0043119	4744	ENSOARG00000011083|ENSOARG00000019594|ENSOARG00000013947|ENSOARG00000000564|ENSOARG00000005438|ENSOARG00000009675|ENSOARG00000010557|ENSOARG00000012108|ENSOARG00000008115|ENSOARG00000009241|ENSOARG00000008009|ENSOARG00000009454|ENSOARG00000008765|ENSOARG00000020667|ENSOARG00000016476|ENSOARG00000013288|ENSOARG00000015208|ENSOARG00000008430|ENSOARG00000012457|ENSOARG00000021088|ENSOARG00000009483|…	35	ENSOARG00000011815|ENSOARG00000006246|ENSOARG00000011083|ENSOARG00000010557|ENSOARG00000012108|ENSOARG00000016476|ENSOARG00000000564|ENSOARG00000008009|ENSOARG00000008620|ENSOARG00000013288|ENSOARG00000009675|ENSOARG00000019594|ENSOARG00000012457|ENSOARG00000017514|ENSOARG00000006710|ENSOARG00000017189|ENSOARG00000009241|ENSOARG00000005022|ENSOARG00000008765	19	ENSOARG00000007216|ENSOARG00000009137|ENSOARG00000002613|ENSOARG00000001369|ENSOARG00000009483|ENSOARG00000020667|ENSOARG00000015208|ENSOARG00000008115|ENSOARG00000008430|ENSOARG00000007906|ENSOARG00000003929|ENSOARG00000005438|ENSOARG00000021088|ENSOARG00000017058|ENSOARG00000013947|ENSOARG00000009454	16	no
regulation of glucose metabolic process	GO:0010906	0.471728	0.760883	--	88	ENSOARG00000011815	1	ENSOARG00000011815	1	--	0	no
phosphatidylinositol-mediated signaling	GO:0048015	0.471728	0.760883	--	88	ENSOARG00000010557	1	ENSOARG00000010557	1	--	0	no
regulation of RNA stability	GO:0043487	0.471728	0.760883	--	88	ENSOARG00000003929	1	--	0	ENSOARG00000003929	1	no
response to abiotic stimulus	GO:0009628	0.469415	0.760883	--	760	ENSOARG00000006119|ENSOARG00000015038|ENSOARG00000012579|ENSOARG00000016476|ENSOARG00000014847|ENSOARG00000011670	6	ENSOARG00000006119|ENSOARG00000016476|ENSOARG00000012579	3	ENSOARG00000011670|ENSOARG00000015038|ENSOARG00000014847	3	no
small molecule biosynthetic process	GO:0044283	0.469406	0.760883	--	353	ENSOARG00000003078|ENSOARG00000003075|ENSOARG00000015832	3	ENSOARG00000015832	1	ENSOARG00000003075|ENSOARG00000003078	2	no
regulation of circadian rhythm	GO:0042752	0.467875	0.760883	--	87	ENSOARG00000014847	1	--	0	ENSOARG00000014847	1	no
icosanoid metabolic process	GO:0006690	0.471728	0.760883	--	88	ENSOARG00000003078	1	--	0	ENSOARG00000003078	1	no
nervous system development	GO:0007399	0.47467	0.760886	--	221	ENSOARG00000010557|ENSOARG00000002613	2	ENSOARG00000010557	1	ENSOARG00000002613	1	no
alcohol metabolic process	GO:0006066	0.47231	0.760886	--	220	ENSOARG00000003075|ENSOARG00000015038	2	--	0	ENSOARG00000003075|ENSOARG00000015038	2	no
regulation of protein complex disassembly	GO:0043244	0.475554	0.760886	--	89	ENSOARG00000013947	1	--	0	ENSOARG00000013947	1	no
response to virus	GO:0009615	0.47467	0.760886	--	221	ENSOARG00000006139|ENSOARG00000008115	2	--	0	ENSOARG00000008115|ENSOARG00000006139	2	no
apoptotic signaling pathway	GO:0097190	0.47467	0.760886	GO:0008624	221	ENSOARG00000003000|ENSOARG00000010196	2	--	0	ENSOARG00000003000|ENSOARG00000010196	2	no
polyol metabolic process	GO:0019751	0.475554	0.760886	--	89	ENSOARG00000003075	1	--	0	ENSOARG00000003075	1	no
negative regulation of peptidase activity	GO:0010466	0.475554	0.760886	--	89	ENSOARG00000005638	1	ENSOARG00000005638	1	--	0	no
negative regulation of transmembrane receptor protein serine/threonine kinase signaling pathway	GO:0090101	0.475554	0.760886	--	89	ENSOARG00000017189	1	ENSOARG00000017189	1	--	0	no
cell migration	GO:0016477	0.476472	0.761591	--	629	ENSOARG00000021088|ENSOARG00000009241|ENSOARG00000009963|ENSOARG00000006246|ENSOARG00000008430	5	ENSOARG00000009963|ENSOARG00000006246|ENSOARG00000009241	3	ENSOARG00000008430|ENSOARG00000021088	2	no
unsaturated fatty acid metabolic process	GO:0033559	0.479351	0.764657	--	90	ENSOARG00000003078	1	--	0	ENSOARG00000003078	1	no
regulation of adaptive immune response based on somatic recombination of immune receptors built from immunoglobulin superfamily domains	GO:0002822	0.479351	0.764657	--	90	ENSOARG00000011083	1	ENSOARG00000011083	1	--	0	no
regulation of cellular ketone metabolic process	GO:0010565	0.483122	0.765304	--	91	ENSOARG00000009137	1	--	0	ENSOARG00000009137	1	no
inositol lipid-mediated signaling	GO:0048017	0.483122	0.765304	--	91	ENSOARG00000010557	1	ENSOARG00000010557	1	--	0	no
carbohydrate biosynthetic process	GO:0016051	0.483122	0.765304	GO:0006093	91	ENSOARG00000003075	1	--	0	ENSOARG00000003075	1	no
leukocyte differentiation	GO:0002521	0.48171	0.765304	--	224	ENSOARG00000009454|ENSOARG00000008009	2	ENSOARG00000008009	1	ENSOARG00000009454	1	no
regulation of apoptotic process	GO:0042981	0.482314	0.765304	--	1182	ENSOARG00000010196|ENSOARG00000008620|ENSOARG00000003000|ENSOARG00000021088|ENSOARG00000009137|ENSOARG00000013288|ENSOARG00000011463|ENSOARG00000006246|ENSOARG00000001471	9	ENSOARG00000008620|ENSOARG00000013288|ENSOARG00000006246	3	ENSOARG00000003000|ENSOARG00000010196|ENSOARG00000009137|ENSOARG00000001471|ENSOARG00000011463|ENSOARG00000021088	6	no
protein catabolic process	GO:0030163	0.482326	0.765304	--	360	ENSOARG00000001369|ENSOARG00000018477|ENSOARG00000002360	3	ENSOARG00000018477	1	ENSOARG00000001369|ENSOARG00000002360	2	no
oxidation-reduction process	GO:0055114	0.482326	0.765304	--	360	ENSOARG00000000023|ENSOARG00000003075|ENSOARG00000000019	3	ENSOARG00000000019|ENSOARG00000000023	2	ENSOARG00000003075	1	no
regulation of lymphocyte mediated immunity	GO:0002706	0.486865	0.765899	--	92	ENSOARG00000011083	1	ENSOARG00000011083	1	--	0	no
carboxylic acid biosynthetic process	GO:0046394	0.486371	0.765899	--	226	ENSOARG00000003078|ENSOARG00000015832	2	ENSOARG00000015832	1	ENSOARG00000003078	1	no
carbohydrate catabolic process	GO:0016052	0.486865	0.765899	GO:0006095|GO:0044724	92	ENSOARG00000003075	1	--	0	ENSOARG00000003075	1	no
response to bacterium	GO:0009617	0.484044	0.765899	GO:0009618|GO:0009680	225	ENSOARG00000011083|ENSOARG00000008620	2	ENSOARG00000008620|ENSOARG00000011083	2	--	0	no
fat cell differentiation	GO:0045444	0.486865	0.765899	--	92	ENSOARG00000011815	1	ENSOARG00000011815	1	--	0	no
acid secretion	GO:0046717	0.486865	0.765899	--	92	ENSOARG00000009502	1	--	0	ENSOARG00000009502	1	no
regulation of cell cycle arrest	GO:0071156	0.486865	0.765899	--	92	ENSOARG00000006246	1	ENSOARG00000006246	1	--	0	no
negative regulation of lymphocyte activation	GO:0051250	0.490582	0.767108	--	93	ENSOARG00000021088	1	--	0	ENSOARG00000021088	1	no
organic acid biosynthetic process	GO:0016053	0.491007	0.767108	--	228	ENSOARG00000003078|ENSOARG00000015832	2	ENSOARG00000015832	1	ENSOARG00000003078	1	no
response to light stimulus	GO:0009416	0.491007	0.767108	--	228	ENSOARG00000014847|ENSOARG00000015038	2	--	0	ENSOARG00000015038|ENSOARG00000014847	2	no
carboxylic acid metabolic process	GO:0019752	0.489588	0.767108	--	776	ENSOARG00000005851|ENSOARG00000003078|ENSOARG00000008765|ENSOARG00000013250|ENSOARG00000003075|ENSOARG00000015832	6	ENSOARG00000015832|ENSOARG00000008765	2	ENSOARG00000005851|ENSOARG00000013250|ENSOARG00000003075|ENSOARG00000003078	4	no
cAMP-mediated signaling	GO:0019933	0.490582	0.767108	--	93	ENSOARG00000003929	1	--	0	ENSOARG00000003929	1	no
regulation of defense response to virus	GO:0050688	0.490582	0.767108	--	93	ENSOARG00000011083	1	ENSOARG00000011083	1	--	0	no
regulation of programmed cell death	GO:0043067	0.489477	0.767108	GO:0043070	1189	ENSOARG00000010196|ENSOARG00000008620|ENSOARG00000003000|ENSOARG00000021088|ENSOARG00000009137|ENSOARG00000013288|ENSOARG00000011463|ENSOARG00000006246|ENSOARG00000001471	9	ENSOARG00000008620|ENSOARG00000013288|ENSOARG00000006246	3	ENSOARG00000003000|ENSOARG00000010196|ENSOARG00000009137|ENSOARG00000001471|ENSOARG00000011463|ENSOARG00000021088	6	no
positive regulation of lipid metabolic process	GO:0045834	0.494272	0.770696	--	94	ENSOARG00000009137	1	--	0	ENSOARG00000009137	1	no
regulation of autophagy of mitochondrion	GO:1903146	0.494272	0.770696	--	94	ENSOARG00000005438	1	--	0	ENSOARG00000005438	1	no
regulation of lipid metabolic process	GO:0019216	0.495616	0.772036	--	230	ENSOARG00000016771|ENSOARG00000009137	2	ENSOARG00000016771	1	ENSOARG00000009137	1	no
regulation of cell differentiation	GO:0045595	0.496443	0.772568	--	1334	ENSOARG00000011083|ENSOARG00000008620|ENSOARG00000020369|ENSOARG00000009680|ENSOARG00000016476|ENSOARG00000017189|ENSOARG00000008115|ENSOARG00000008091|ENSOARG00000002613|ENSOARG00000006710	10	ENSOARG00000011083|ENSOARG00000020369|ENSOARG00000016476|ENSOARG00000008620|ENSOARG00000017189|ENSOARG00000006710|ENSOARG00000009680	7	ENSOARG00000002613|ENSOARG00000008115|ENSOARG00000008091	3	no
regeneration	GO:0031099	0.497935	0.774133	--	95	ENSOARG00000008765	1	ENSOARG00000008765	1	--	0	no
fatty acid biosynthetic process	GO:0006633	0.501572	0.776753	GO:0000037	96	ENSOARG00000015832	1	ENSOARG00000015832	1	--	0	no
lymphocyte costimulation	GO:0031294	0.501572	0.776753	--	96	ENSOARG00000019594	1	ENSOARG00000019594	1	--	0	no
positive regulation of cellular amide metabolic process	GO:0034250	0.501572	0.776753	--	96	ENSOARG00000008765	1	ENSOARG00000008765	1	--	0	no
T cell costimulation	GO:0031295	0.501572	0.776753	--	96	ENSOARG00000019594	1	ENSOARG00000019594	1	--	0	no
response to tumor necrosis factor	GO:0034612	0.505183	0.777054	--	97	ENSOARG00000009241	1	ENSOARG00000009241	1	--	0	no
osteoblast differentiation	GO:0001649	0.505183	0.777054	--	97	ENSOARG00000002613	1	--	0	ENSOARG00000002613	1	no
negative regulation of defense response	GO:0031348	0.505183	0.777054	--	97	ENSOARG00000011815	1	ENSOARG00000011815	1	--	0	no
regulation of protein kinase B signaling	GO:0051896	0.505183	0.777054	--	97	ENSOARG00000013288	1	ENSOARG00000013288	1	--	0	no
secretion by cell	GO:0032940	0.502328	0.777054	--	371	ENSOARG00000009241|ENSOARG00000003929|ENSOARG00000009137	3	ENSOARG00000009241	1	ENSOARG00000009137|ENSOARG00000003929	2	no
protein secretion	GO:0009306	0.505183	0.777054	GO:0045166|GO:0045731	97	ENSOARG00000003929	1	--	0	ENSOARG00000003929	1	no
regulation of secretion by cell	GO:1903530	0.504891	0.777054	--	511	ENSOARG00000010196|ENSOARG00000011815|ENSOARG00000004123|ENSOARG00000009137	4	ENSOARG00000011815	1	ENSOARG00000009137|ENSOARG00000010196|ENSOARG00000004123	3	no
positive regulation of macroautophagy	GO:0016239	0.508767	0.778057	--	98	ENSOARG00000005438	1	--	0	ENSOARG00000005438	1	no
transition metal ion homeostasis	GO:0055076	0.508767	0.778057	--	98	ENSOARG00000008620	1	ENSOARG00000008620	1	--	0	no
glucose metabolic process	GO:0006006	0.508767	0.778057	--	98	ENSOARG00000003075	1	--	0	ENSOARG00000003075	1	no
negative regulation of locomotion	GO:0040013	0.507024	0.778057	--	235	ENSOARG00000016476|ENSOARG00000008115	2	ENSOARG00000016476	1	ENSOARG00000008115	1	no
cellular component disassembly	GO:0022411	0.507024	0.778057	GO:0071845	235	ENSOARG00000006119|ENSOARG00000017189	2	ENSOARG00000006119|ENSOARG00000017189	2	--	0	no
cyclic-nucleotide-mediated signaling	GO:0019935	0.508767	0.778057	--	98	ENSOARG00000003929	1	--	0	ENSOARG00000003929	1	no
regulation of adaptive immune response	GO:0002819	0.512326	0.780501	--	99	ENSOARG00000011083	1	ENSOARG00000011083	1	--	0	no
negative regulation of cell differentiation	GO:0045596	0.511013	0.780501	--	515	ENSOARG00000009680|ENSOARG00000016476|ENSOARG00000008620|ENSOARG00000020369	4	ENSOARG00000008620|ENSOARG00000009680|ENSOARG00000016476|ENSOARG00000020369	4	--	0	no
negative regulation of cell development	GO:0010721	0.511541	0.780501	--	237	ENSOARG00000016476|ENSOARG00000008620	2	ENSOARG00000008620|ENSOARG00000016476	2	--	0	no
regulation of striated muscle tissue development	GO:0016202	0.512326	0.780501	--	99	ENSOARG00000002613	1	--	0	ENSOARG00000002613	1	no
oxidoreduction coenzyme metabolic process	GO:0006733	0.51586	0.782887	--	100	ENSOARG00000003075	1	--	0	ENSOARG00000003075	1	no
monovalent inorganic cation homeostasis	GO:0055067	0.51586	0.782887	--	100	ENSOARG00000004062	1	--	0	ENSOARG00000004062	1	no
regulation of muscle organ development	GO:0048634	0.51586	0.782887	--	100	ENSOARG00000002613	1	--	0	ENSOARG00000002613	1	no
negative regulation of homeostatic process	GO:0032845	0.51586	0.782887	--	100	ENSOARG00000020369	1	ENSOARG00000020369	1	--	0	no
regulation of muscle tissue development	GO:1901861	0.519368	0.785963	--	101	ENSOARG00000002613	1	--	0	ENSOARG00000002613	1	no
positive regulation of leukocyte differentiation	GO:1902107	0.519368	0.785963	--	101	ENSOARG00000011083	1	ENSOARG00000011083	1	--	0	no
protein O-linked glycosylation	GO:0006493	0.519368	0.785963	--	101	ENSOARG00000006811	1	--	0	ENSOARG00000006811	1	no
coenzyme metabolic process	GO:0006732	0.520493	0.786918	GO:0006752	241	ENSOARG00000013947|ENSOARG00000003075	2	--	0	ENSOARG00000003075|ENSOARG00000013947	2	no
cell differentiation	GO:0030154	0.522532	0.788778	--	1640	ENSOARG00000011815|ENSOARG00000008009|ENSOARG00000005438|ENSOARG00000009454|ENSOARG00000002613|ENSOARG00000007216|ENSOARG00000021088|ENSOARG00000008454|ENSOARG00000007773|ENSOARG00000002570|ENSOARG00000018677|ENSOARG00000020029	12	ENSOARG00000008009|ENSOARG00000018677|ENSOARG00000020029|ENSOARG00000011815	4	ENSOARG00000002570|ENSOARG00000002613|ENSOARG00000021088|ENSOARG00000008454|ENSOARG00000005438|ENSOARG00000007773|ENSOARG00000007216|ENSOARG00000009454	8	no
lipid catabolic process	GO:0016042	0.522714	0.788778	GO:0006724	242	ENSOARG00000009502|ENSOARG00000002725	2	--	0	ENSOARG00000009502|ENSOARG00000002725	2	no
positive regulation of peptidyl-tyrosine phosphorylation	GO:0050731	0.526308	0.791949	--	103	ENSOARG00000011083	1	ENSOARG00000011083	1	--	0	no
lipid homeostasis	GO:0055088	0.526308	0.791949	--	103	ENSOARG00000011815	1	ENSOARG00000011815	1	--	0	no
membrane lipid biosynthetic process	GO:0046467	0.526308	0.791949	--	103	ENSOARG00000015832	1	ENSOARG00000015832	1	--	0	no
energy derivation by oxidation of organic compounds	GO:0015980	0.529741	0.792867	--	104	ENSOARG00000000023	1	ENSOARG00000000023	1	--	0	no
regulation of mRNA catabolic process	GO:0061013	0.529741	0.792867	--	104	ENSOARG00000003929	1	--	0	ENSOARG00000003929	1	no
potassium ion transport	GO:0006813	0.529741	0.792867	GO:0015458	104	ENSOARG00000004123	1	--	0	ENSOARG00000004123	1	no
homeostatic process	GO:0042592	0.529906	0.792867	--	1089	ENSOARG00000011815|ENSOARG00000020438|ENSOARG00000007216|ENSOARG00000009241|ENSOARG00000008620|ENSOARG00000012579|ENSOARG00000013288|ENSOARG00000004062	8	ENSOARG00000013288|ENSOARG00000008620|ENSOARG00000012579|ENSOARG00000011815|ENSOARG00000009241	5	ENSOARG00000020438|ENSOARG00000007216|ENSOARG00000004062	3	no
regulation of lipid biosynthetic process	GO:0046890	0.529741	0.792867	--	104	ENSOARG00000009137	1	--	0	ENSOARG00000009137	1	no
kidney development	GO:0001822	0.529741	0.792867	--	104	ENSOARG00000013288	1	ENSOARG00000013288	1	--	0	no
organic acid transport	GO:0015849	0.531529	0.793804	--	246	ENSOARG00000009502|ENSOARG00000004127	2	ENSOARG00000004127	1	ENSOARG00000009502	1	no
carboxylic acid transport	GO:0046942	0.531529	0.793804	--	246	ENSOARG00000009502|ENSOARG00000004127	2	ENSOARG00000004127	1	ENSOARG00000009502	1	no
tissue homeostasis	GO:0001894	0.533149	0.794731	--	105	ENSOARG00000007216	1	--	0	ENSOARG00000007216	1	no
transition metal ion transport	GO:0000041	0.533149	0.794731	--	105	ENSOARG00000012438	1	ENSOARG00000012438	1	--	0	no
angiogenesis	GO:0001525	0.535896	0.797534	--	248	ENSOARG00000006246|ENSOARG00000002360	2	ENSOARG00000006246	1	ENSOARG00000002360	1	no
negative regulation of cellular response to growth factor stimulus	GO:0090288	0.536532	0.797534	--	106	ENSOARG00000017189	1	ENSOARG00000017189	1	--	0	no
establishment of vesicle localization	GO:0051650	0.536532	0.797534	--	106	ENSOARG00000009483	1	--	0	ENSOARG00000009483	1	no
macromolecular complex assembly	GO:0065003	0.538857	0.799836	--	1238	ENSOARG00000011815|ENSOARG00000004123|ENSOARG00000006139|ENSOARG00000007906|ENSOARG00000010196|ENSOARG00000001804|ENSOARG00000001369|ENSOARG00000006710|ENSOARG00000000023	9	ENSOARG00000006710|ENSOARG00000000023|ENSOARG00000011815|ENSOARG00000001804	4	ENSOARG00000001369|ENSOARG00000007906|ENSOARG00000010196|ENSOARG00000004123|ENSOARG00000006139	5	no
cellular nitrogen compound biosynthetic process	GO:0044271	0.539086	0.799836	--	3196	ENSOARG00000002874|ENSOARG00000011169|ENSOARG00000015832|ENSOARG00000001944|ENSOARG00000002402|ENSOARG00000008765|ENSOARG00000009454|ENSOARG00000007773|ENSOARG00000015208|ENSOARG00000004877|ENSOARG00000003909|ENSOARG00000009070|ENSOARG00000017504|ENSOARG00000017514|ENSOARG00000019994|ENSOARG00000005360|ENSOARG00000009680|ENSOARG00000012587|ENSOARG00000014715|ENSOARG00000011648|ENSOARG00000016119|…	23	ENSOARG00000004940|ENSOARG00000015832|ENSOARG00000004877|ENSOARG00000009070|ENSOARG00000017514|ENSOARG00000017504|ENSOARG00000008765|ENSOARG00000012587|ENSOARG00000001944|ENSOARG00000009680	10	ENSOARG00000011648|ENSOARG00000016119|ENSOARG00000002874|ENSOARG00000014715|ENSOARG00000003909|ENSOARG00000011169|ENSOARG00000005360|ENSOARG00000015208|ENSOARG00000019994|ENSOARG00000002402|ENSOARG00000007773|ENSOARG00000017058|ENSOARG00000009454	13	no
negative regulation of cellular protein localization	GO:1903828	0.539891	0.800286	--	107	ENSOARG00000011815	1	ENSOARG00000011815	1	--	0	no
regulation of cellular carbohydrate metabolic process	GO:0010675	0.549824	0.808983	--	110	ENSOARG00000011815	1	ENSOARG00000011815	1	--	0	no
organophosphate catabolic process	GO:0046434	0.549824	0.808983	--	110	ENSOARG00000013947	1	--	0	ENSOARG00000013947	1	no
regulation of STAT cascade	GO:1904892	0.549824	0.808983	--	110	ENSOARG00000011083	1	ENSOARG00000011083	1	--	0	no
regulation of JAK-STAT cascade	GO:0046425	0.549824	0.808983	--	110	ENSOARG00000011083	1	ENSOARG00000011083	1	--	0	no
ATP metabolic process	GO:0046034	0.546537	0.808983	--	109	ENSOARG00000003075	1	--	0	ENSOARG00000003075	1	no
leukocyte activation involved in immune response	GO:0002366	0.549824	0.808983	--	110	ENSOARG00000008009	1	ENSOARG00000008009	1	--	0	no
regulation of cellular process	GO:0050794	0.548871	0.808983	GO:0051244	9466	ENSOARG00000011083|ENSOARG00000019594|ENSOARG00000013947|ENSOARG00000008115|ENSOARG00000020369|ENSOARG00000009675|ENSOARG00000010196|ENSOARG00000010557|ENSOARG00000004021|ENSOARG00000018247|ENSOARG00000002874|ENSOARG00000002613|ENSOARG00000003929|ENSOARG00000004062|ENSOARG00000020667|ENSOARG00000002725|ENSOARG00000017504|ENSOARG00000004123|ENSOARG00000001944|ENSOARG00000002402|ENSOARG00000008620|…	68	ENSOARG00000010557|ENSOARG00000013288|ENSOARG00000017504|ENSOARG00000017189|ENSOARG00000012457|ENSOARG00000012587|ENSOARG00000002356|ENSOARG00000016983|ENSOARG00000016771|ENSOARG00000005022|ENSOARG00000020369|ENSOARG00000008009|ENSOARG00000019594|ENSOARG00000009230|ENSOARG00000006710|ENSOARG00000008765|ENSOARG00000006246|ENSOARG00000018677|ENSOARG00000016476|ENSOARG00000008620|ENSOARG00000017514|…	31	ENSOARG00000018247|ENSOARG00000010196|ENSOARG00000013986|ENSOARG00000005360|ENSOARG00000015208|ENSOARG00000001369|ENSOARG00000008091|ENSOARG00000008430|ENSOARG00000005438|ENSOARG00000002402|ENSOARG00000013947|ENSOARG00000009483|ENSOARG00000011648|ENSOARG00000002874|ENSOARG00000002570|ENSOARG00000011670|ENSOARG00000001471|ENSOARG00000002725|ENSOARG00000007773|ENSOARG00000007906|ENSOARG00000009454|…	37	no
regulation of muscle cell differentiation	GO:0051147	0.549824	0.808983	--	110	ENSOARG00000002613	1	--	0	ENSOARG00000002613	1	no
rhythmic process	GO:0048511	0.550959	0.809905	--	255	ENSOARG00000006119|ENSOARG00000014847	2	ENSOARG00000006119	1	ENSOARG00000014847	1	no
protein dephosphorylation	GO:0006470	0.553088	0.811535	--	111	ENSOARG00000013947	1	--	0	ENSOARG00000013947	1	no
negative regulation of leukocyte activation	GO:0002695	0.553088	0.811535	--	111	ENSOARG00000021088	1	--	0	ENSOARG00000021088	1	no
cell cycle arrest	GO:0007050	0.556328	0.814038	--	112	ENSOARG00000006246	1	ENSOARG00000006246	1	--	0	no
cell activation involved in immune response	GO:0002263	0.556328	0.814038	--	112	ENSOARG00000008009	1	ENSOARG00000008009	1	--	0	no
positive regulation of protein ubiquitination	GO:0031398	0.556328	0.814038	--	112	ENSOARG00000001369	1	--	0	ENSOARG00000001369	1	no
oxoacid metabolic process	GO:0043436	0.55804	0.815046	--	832	ENSOARG00000005851|ENSOARG00000003078|ENSOARG00000008765|ENSOARG00000013250|ENSOARG00000003075|ENSOARG00000015832	6	ENSOARG00000015832|ENSOARG00000008765	2	ENSOARG00000005851|ENSOARG00000013250|ENSOARG00000003075|ENSOARG00000003078	4	no
regulation of biological quality	GO:0065008	0.557996	0.815046	--	2805	ENSOARG00000015403|ENSOARG00000011815|ENSOARG00000020438|ENSOARG00000013947|ENSOARG00000005851|ENSOARG00000004123|ENSOARG00000015038|ENSOARG00000020369|ENSOARG00000011670|ENSOARG00000008620|ENSOARG00000007216|ENSOARG00000009241|ENSOARG00000004062|ENSOARG00000009137|ENSOARG00000013288|ENSOARG00000017189|ENSOARG00000002570|ENSOARG00000012579|ENSOARG00000003929|ENSOARG00000015990	20	ENSOARG00000020369|ENSOARG00000015403|ENSOARG00000008620|ENSOARG00000013288|ENSOARG00000011815|ENSOARG00000012579|ENSOARG00000009241|ENSOARG00000017189	8	ENSOARG00000007216|ENSOARG00000015038|ENSOARG00000009137|ENSOARG00000011670|ENSOARG00000004062|ENSOARG00000005851|ENSOARG00000015990|ENSOARG00000020438|ENSOARG00000003929|ENSOARG00000013947|ENSOARG00000004123|ENSOARG00000002570	12	no
response to wounding	GO:0009611	0.559544	0.816493	GO:0002245	113	ENSOARG00000016476	1	ENSOARG00000016476	1	--	0	no
regulation of secretion	GO:0051046	0.561602	0.818746	--	549	ENSOARG00000010196|ENSOARG00000011815|ENSOARG00000004123|ENSOARG00000009137	4	ENSOARG00000011815	1	ENSOARG00000009137|ENSOARG00000010196|ENSOARG00000004123	3	no
vesicle localization	GO:0051648	0.565908	0.823643	--	115	ENSOARG00000009483	1	--	0	ENSOARG00000009483	1	no
positive regulation of gene expression	GO:0010628	0.566513	0.823643	--	1408	ENSOARG00000009137|ENSOARG00000012108|ENSOARG00000009454|ENSOARG00000007216|ENSOARG00000009675|ENSOARG00000008765|ENSOARG00000002613|ENSOARG00000003929|ENSOARG00000017514|ENSOARG00000017058	10	ENSOARG00000017514|ENSOARG00000012108|ENSOARG00000009675|ENSOARG00000008765	4	ENSOARG00000009137|ENSOARG00000003929|ENSOARG00000002613|ENSOARG00000017058|ENSOARG00000007216|ENSOARG00000009454	6	no
protein metabolic process	GO:0019538	0.566167	0.823643	GO:0006411	3378	ENSOARG00000013947|ENSOARG00000018477|ENSOARG00000010557|ENSOARG00000008374|ENSOARG00000011648|ENSOARG00000008765|ENSOARG00000019994|ENSOARG00000016476|ENSOARG00000019782|ENSOARG00000014847|ENSOARG00000005587|ENSOARG00000012457|ENSOARG00000007216|ENSOARG00000004877|ENSOARG00000008454|ENSOARG00000009070|ENSOARG00000011670|ENSOARG00000006811|ENSOARG00000006119|ENSOARG00000011034|ENSOARG00000002360|…	24	ENSOARG00000006246|ENSOARG00000010557|ENSOARG00000011034|ENSOARG00000004877|ENSOARG00000006119|ENSOARG00000009070|ENSOARG00000016476|ENSOARG00000018477|ENSOARG00000008765|ENSOARG00000012457	10	ENSOARG00000016119|ENSOARG00000002360|ENSOARG00000007216|ENSOARG00000008374|ENSOARG00000011670|ENSOARG00000001369|ENSOARG00000014847|ENSOARG00000019782|ENSOARG00000006811|ENSOARG00000005587|ENSOARG00000008454|ENSOARG00000019994|ENSOARG00000013947|ENSOARG00000011648	14	no
regulation of cellular component movement	GO:0051270	0.571554	0.830213	--	700	ENSOARG00000021088|ENSOARG00000016476|ENSOARG00000013288|ENSOARG00000008115|ENSOARG00000007623	5	ENSOARG00000013288|ENSOARG00000016476|ENSOARG00000007623	3	ENSOARG00000008115|ENSOARG00000021088	2	no
response to temperature stimulus	GO:0009266	0.572181	0.830327	--	117	ENSOARG00000011670	1	--	0	ENSOARG00000011670	1	no
organic acid metabolic process	GO:0006082	0.574507	0.830327	--	846	ENSOARG00000005851|ENSOARG00000003078|ENSOARG00000008765|ENSOARG00000013250|ENSOARG00000003075|ENSOARG00000015832	6	ENSOARG00000015832|ENSOARG00000008765	2	ENSOARG00000005851|ENSOARG00000013250|ENSOARG00000003075|ENSOARG00000003078	4	no
regulation of cellular component size	GO:0032535	0.573934	0.830327	--	266	ENSOARG00000013947|ENSOARG00000002570	2	--	0	ENSOARG00000013947|ENSOARG00000002570	2	no
glycosaminoglycan metabolic process	GO:0030203	0.575283	0.830327	--	118	ENSOARG00000005587	1	--	0	ENSOARG00000005587	1	no
cell development	GO:0048468	0.573096	0.830327	--	557	ENSOARG00000012587|ENSOARG00000002613|ENSOARG00000017514|ENSOARG00000019782	4	ENSOARG00000012587|ENSOARG00000017514	2	ENSOARG00000002613|ENSOARG00000019782	2	no
regulation of cell death	GO:0010941	0.574038	0.830327	--	1274	ENSOARG00000010196|ENSOARG00000008620|ENSOARG00000003000|ENSOARG00000021088|ENSOARG00000009137|ENSOARG00000013288|ENSOARG00000011463|ENSOARG00000006246|ENSOARG00000001471	9	ENSOARG00000008620|ENSOARG00000013288|ENSOARG00000006246	3	ENSOARG00000003000|ENSOARG00000010196|ENSOARG00000009137|ENSOARG00000001471|ENSOARG00000011463|ENSOARG00000021088	6	no
regulation of viral life cycle	GO:1903900	0.575283	0.830327	--	118	ENSOARG00000008115	1	--	0	ENSOARG00000008115	1	no
sulfur compound metabolic process	GO:0006790	0.575981	0.830581	--	267	ENSOARG00000008757|ENSOARG00000015896	2	ENSOARG00000015896	1	ENSOARG00000008757	1	no
apoptotic process	GO:0006915	0.580195	0.835145	GO:0006917|GO:0008632	562	ENSOARG00000010196|ENSOARG00000011463|ENSOARG00000006246|ENSOARG00000006139	4	ENSOARG00000006246	1	ENSOARG00000011463|ENSOARG00000010196|ENSOARG00000006139	3	no
fatty acid metabolic process	GO:0006631	0.580052	0.835145	--	269	ENSOARG00000003078|ENSOARG00000015832	2	ENSOARG00000015832	1	ENSOARG00000003078	1	no
multicellular organismal reproductive process	GO:0048609	0.581417	0.836148	--	417	ENSOARG00000009680|ENSOARG00000006119|ENSOARG00000009675	3	ENSOARG00000006119|ENSOARG00000009675|ENSOARG00000009680	3	--	0	no
cell motility	GO:0048870	0.588011	0.844868	--	713	ENSOARG00000021088|ENSOARG00000009241|ENSOARG00000009963|ENSOARG00000006246|ENSOARG00000008430	5	ENSOARG00000009963|ENSOARG00000006246|ENSOARG00000009241	3	ENSOARG00000008430|ENSOARG00000021088	2	no
regulation of cell morphogenesis involved in differentiation	GO:0010769	0.590105	0.846101	--	274	ENSOARG00000002613|ENSOARG00000006710	2	ENSOARG00000006710	1	ENSOARG00000002613	1	no
germ cell development	GO:0007281	0.590463	0.846101	--	123	ENSOARG00000019782	1	--	0	ENSOARG00000019782	1	no
cell recognition	GO:0008037	0.590463	0.846101	--	123	ENSOARG00000006139	1	--	0	ENSOARG00000006139	1	no
lipid metabolic process	GO:0006629	0.591451	0.846754	--	1005	ENSOARG00000002725|ENSOARG00000015832|ENSOARG00000015038|ENSOARG00000003078|ENSOARG00000009502|ENSOARG00000007026|ENSOARG00000020549	7	ENSOARG00000007026|ENSOARG00000015832	2	ENSOARG00000009502|ENSOARG00000020549|ENSOARG00000003078|ENSOARG00000015038|ENSOARG00000002725	5	no
regulation of insulin secretion	GO:0050796	0.593434	0.847307	--	124	ENSOARG00000004123	1	--	0	ENSOARG00000004123	1	no
fatty acid derivative metabolic process	GO:1901568	0.593434	0.847307	--	124	ENSOARG00000003078	1	--	0	ENSOARG00000003078	1	no
organic hydroxy compound biosynthetic process	GO:1901617	0.593434	0.847307	--	124	ENSOARG00000009483	1	--	0	ENSOARG00000009483	1	no
T cell receptor signaling pathway	GO:0050852	0.596383	0.847716	--	125	ENSOARG00000019594	1	ENSOARG00000019594	1	--	0	no
positive regulation of protein modification by small protein conjugation or removal	GO:1903322	0.596383	0.847716	--	125	ENSOARG00000001369	1	--	0	ENSOARG00000001369	1	no
negative regulation of DNA binding transcription factor activity	GO:0043433	0.596383	0.847716	--	125	ENSOARG00000013288	1	ENSOARG00000013288	1	--	0	no
transmembrane receptor protein serine/threonine kinase signaling pathway	GO:0007178	0.596383	0.847716	--	125	ENSOARG00000016476	1	ENSOARG00000016476	1	--	0	no
biological regulation	GO:0065007	0.595868	0.847716	--	10673	ENSOARG00000011083|ENSOARG00000019594|ENSOARG00000013947|ENSOARG00000008115|ENSOARG00000015038|ENSOARG00000020369|ENSOARG00000009675|ENSOARG00000010196|ENSOARG00000010557|ENSOARG00000004021|ENSOARG00000004123|ENSOARG00000018247|ENSOARG00000002874|ENSOARG00000002613|ENSOARG00000008430|ENSOARG00000003929|ENSOARG00000004062|ENSOARG00000015403|ENSOARG00000020667|ENSOARG00000020438|ENSOARG00000002725|…	76	ENSOARG00000010557|ENSOARG00000015403|ENSOARG00000013288|ENSOARG00000017504|ENSOARG00000017189|ENSOARG00000012457|ENSOARG00000012587|ENSOARG00000002356|ENSOARG00000016983|ENSOARG00000016771|ENSOARG00000005022|ENSOARG00000020369|ENSOARG00000012108|ENSOARG00000008009|ENSOARG00000019594|ENSOARG00000009230|ENSOARG00000006710|ENSOARG00000008765|ENSOARG00000006246|ENSOARG00000018677|ENSOARG00000016476|…	35	ENSOARG00000018247|ENSOARG00000010196|ENSOARG00000015038|ENSOARG00000013986|ENSOARG00000005360|ENSOARG00000015208|ENSOARG00000001369|ENSOARG00000008091|ENSOARG00000008430|ENSOARG00000005438|ENSOARG00000002402|ENSOARG00000013947|ENSOARG00000009483|ENSOARG00000011648|ENSOARG00000002874|ENSOARG00000002570|ENSOARG00000011670|ENSOARG00000001471|ENSOARG00000002725|ENSOARG00000020438|ENSOARG00000007773|…	41	no
cellular carbohydrate metabolic process	GO:0044262	0.599312	0.85036	GO:0006092	126	ENSOARG00000003075	1	--	0	ENSOARG00000003075	1	no
ameboidal-type cell migration	GO:0001667	0.599312	0.85036	--	126	ENSOARG00000006246	1	ENSOARG00000006246	1	--	0	no
positive regulation of epithelial cell proliferation	GO:0050679	0.60797	0.851265	--	129	ENSOARG00000008430	1	--	0	ENSOARG00000008430	1	no
response to nutrient levels	GO:0031667	0.605819	0.851265	--	282	ENSOARG00000006119|ENSOARG00000011670	2	ENSOARG00000006119	1	ENSOARG00000011670	1	no
regulation of response to external stimulus	GO:0032101	0.607914	0.851265	--	582	ENSOARG00000011083|ENSOARG00000011815|ENSOARG00000008620|ENSOARG00000009241	4	ENSOARG00000008620|ENSOARG00000011083|ENSOARG00000011815|ENSOARG00000009241	4	--	0	no
negative regulation of cell activation	GO:0050866	0.602219	0.851265	--	127	ENSOARG00000021088	1	--	0	ENSOARG00000021088	1	no
monocarboxylic acid metabolic process	GO:0032787	0.603879	0.851265	--	431	ENSOARG00000003078|ENSOARG00000003075|ENSOARG00000015832	3	ENSOARG00000015832	1	ENSOARG00000003075|ENSOARG00000003078	2	no
phospholipid metabolic process	GO:0006644	0.605819	0.851265	--	282	ENSOARG00000009502|ENSOARG00000002725	2	--	0	ENSOARG00000009502|ENSOARG00000002725	2	no
regulation of leukocyte mediated immunity	GO:0002703	0.60797	0.851265	--	129	ENSOARG00000011083	1	ENSOARG00000011083	1	--	0	no
positive regulation of secretion	GO:0051047	0.607751	0.851265	--	283	ENSOARG00000011815|ENSOARG00000009137	2	ENSOARG00000011815	1	ENSOARG00000009137	1	no
regulation of cell division	GO:0051302	0.605105	0.851265	--	128	ENSOARG00000013947	1	--	0	ENSOARG00000013947	1	no
purine ribonucleoside triphosphate metabolic process	GO:0009205	0.602219	0.851265	--	127	ENSOARG00000003075	1	--	0	ENSOARG00000003075	1	no
regulation of carbohydrate metabolic process	GO:0006109	0.605105	0.851265	--	128	ENSOARG00000011815	1	ENSOARG00000011815	1	--	0	no
small molecule catabolic process	GO:0044282	0.603879	0.851265	--	281	ENSOARG00000013947|ENSOARG00000003075	2	--	0	ENSOARG00000003075|ENSOARG00000013947	2	no
meiotic cell cycle process	GO:1903046	0.60797	0.851265	--	129	ENSOARG00000019782	1	--	0	ENSOARG00000019782	1	no
aminoglycan metabolic process	GO:0006022	0.602219	0.851265	--	127	ENSOARG00000005587	1	--	0	ENSOARG00000005587	1	no
cell fate commitment	GO:0045165	0.60797	0.851265	--	129	ENSOARG00000007773	1	--	0	ENSOARG00000007773	1	no
carbohydrate metabolic process	GO:0005975	0.608589	0.851383	GO:0044723	434	ENSOARG00000001636|ENSOARG00000003075|ENSOARG00000002360	3	--	0	ENSOARG00000003075|ENSOARG00000002360|ENSOARG00000001636	3	no
monocarboxylic acid transport	GO:0015718	0.610814	0.853746	--	130	ENSOARG00000009502	1	--	0	ENSOARG00000009502	1	no
protein processing	GO:0016485	0.613639	0.85619	GO:0051605	131	ENSOARG00000011670	1	--	0	ENSOARG00000011670	1	no
positive regulation of developmental process	GO:0051094	0.613449	0.85619	--	1026	ENSOARG00000011083|ENSOARG00000008620|ENSOARG00000009137|ENSOARG00000017189|ENSOARG00000008115|ENSOARG00000002613|ENSOARG00000006710	7	ENSOARG00000008620|ENSOARG00000006710|ENSOARG00000011083|ENSOARG00000017189	4	ENSOARG00000009137|ENSOARG00000008115|ENSOARG00000002613	3	no
negative regulation of cell-cell adhesion	GO:0022408	0.616442	0.857322	--	132	ENSOARG00000021088	1	--	0	ENSOARG00000021088	1	no
regulation of protein import into nucleus	GO:0042306	0.616442	0.857322	--	132	ENSOARG00000011815	1	ENSOARG00000011815	1	--	0	no
negative regulation of cellular catabolic process	GO:0031330	0.621989	0.857322	--	134	ENSOARG00000003929	1	--	0	ENSOARG00000003929	1	no
monocarboxylic acid biosynthetic process	GO:0072330	0.621989	0.857322	--	134	ENSOARG00000015832	1	ENSOARG00000015832	1	--	0	no
positive regulation of hemopoiesis	GO:1903708	0.619226	0.857322	--	133	ENSOARG00000011083	1	ENSOARG00000011083	1	--	0	no
regulation of mitotic nuclear division	GO:0007088	0.619226	0.857322	--	133	ENSOARG00000013947	1	--	0	ENSOARG00000013947	1	no
regulation of microtubule cytoskeleton organization	GO:0070507	0.616442	0.857322	--	132	ENSOARG00000013288	1	ENSOARG00000013288	1	--	0	no
purine nucleoside triphosphate metabolic process	GO:0009144	0.619226	0.857322	--	133	ENSOARG00000003075	1	--	0	ENSOARG00000003075	1	no
ribonucleoside triphosphate metabolic process	GO:0009199	0.619226	0.857322	--	133	ENSOARG00000003075	1	--	0	ENSOARG00000003075	1	no
positive regulation of autophagy	GO:0010508	0.621989	0.857322	--	134	ENSOARG00000005438	1	--	0	ENSOARG00000005438	1	no
adenylate cyclase-modulating G-protein coupled receptor signaling pathway	GO:0007188	0.621989	0.857322	--	134	ENSOARG00000003929	1	--	0	ENSOARG00000003929	1	no
cell-cell junction organization	GO:0045216	0.621989	0.857322	--	134	ENSOARG00000008009	1	ENSOARG00000008009	1	--	0	no
programmed cell death	GO:0012501	0.617352	0.857322	GO:0016244	589	ENSOARG00000010196|ENSOARG00000011463|ENSOARG00000006246|ENSOARG00000006139	4	ENSOARG00000006246	1	ENSOARG00000011463|ENSOARG00000010196|ENSOARG00000006139	3	no
muscle contraction	GO:0006936	0.621989	0.857322	--	134	ENSOARG00000015990	1	--	0	ENSOARG00000015990	1	no
response to stimulus	GO:0050896	0.622547	0.857348	GO:0051869	4317	ENSOARG00000011083|ENSOARG00000019594|ENSOARG00000009963|ENSOARG00000009847|ENSOARG00000015038|ENSOARG00000005438|ENSOARG00000010196|ENSOARG00000001165|ENSOARG00000008115|ENSOARG00000016610|ENSOARG00000009241|ENSOARG00000009552|ENSOARG00000020667|ENSOARG00000016476|ENSOARG00000015545|ENSOARG00000014847|ENSOARG00000015990|ENSOARG00000002985|ENSOARG00000008927|ENSOARG00000012457|ENSOARG00000021088|…	30	ENSOARG00000009847|ENSOARG00000011083|ENSOARG00000008620|ENSOARG00000006119|ENSOARG00000016476|ENSOARG00000008927|ENSOARG00000015707|ENSOARG00000019594|ENSOARG00000012457|ENSOARG00000009963|ENSOARG00000012579|ENSOARG00000001165|ENSOARG00000009241|ENSOARG00000015545	14	ENSOARG00000003000|ENSOARG00000010196|ENSOARG00000006139|ENSOARG00000015038|ENSOARG00000005438|ENSOARG00000011670|ENSOARG00000014847|ENSOARG00000020667|ENSOARG00000015990|ENSOARG00000008115|ENSOARG00000002985|ENSOARG00000021088|ENSOARG00000008091|ENSOARG00000009552|ENSOARG00000016610|ENSOARG00000007906	16	no
regulation of biological process	GO:0050789	0.624279	0.858991	GO:0050791	10043	ENSOARG00000011083|ENSOARG00000019594|ENSOARG00000013947|ENSOARG00000008115|ENSOARG00000000564|ENSOARG00000020369|ENSOARG00000009675|ENSOARG00000010196|ENSOARG00000010557|ENSOARG00000004021|ENSOARG00000018247|ENSOARG00000002874|ENSOARG00000002613|ENSOARG00000003929|ENSOARG00000004062|ENSOARG00000020667|ENSOARG00000002725|ENSOARG00000017504|ENSOARG00000004123|ENSOARG00000001944|ENSOARG00000002402|…	71	ENSOARG00000010557|ENSOARG00000013288|ENSOARG00000017504|ENSOARG00000017189|ENSOARG00000012457|ENSOARG00000012587|ENSOARG00000002356|ENSOARG00000016983|ENSOARG00000016771|ENSOARG00000005022|ENSOARG00000020369|ENSOARG00000012108|ENSOARG00000008009|ENSOARG00000019594|ENSOARG00000009230|ENSOARG00000006710|ENSOARG00000008765|ENSOARG00000006246|ENSOARG00000018677|ENSOARG00000016476|ENSOARG00000008620|…	33	ENSOARG00000018247|ENSOARG00000010196|ENSOARG00000013986|ENSOARG00000005360|ENSOARG00000015208|ENSOARG00000001369|ENSOARG00000008091|ENSOARG00000008430|ENSOARG00000005438|ENSOARG00000002402|ENSOARG00000013947|ENSOARG00000009483|ENSOARG00000011648|ENSOARG00000002874|ENSOARG00000002570|ENSOARG00000011670|ENSOARG00000001471|ENSOARG00000002725|ENSOARG00000007773|ENSOARG00000007906|ENSOARG00000009454|…	38	no
behavior	GO:0007610	0.625542	0.859985	GO:0044708	445	ENSOARG00000012587|ENSOARG00000009483|ENSOARG00000017514	3	ENSOARG00000012587|ENSOARG00000017514	2	ENSOARG00000009483	1	no
regulation of protein import	GO:1904589	0.627457	0.86113	--	136	ENSOARG00000011815	1	ENSOARG00000011815	1	--	0	no
developmental maturation	GO:0021700	0.627457	0.86113	--	136	ENSOARG00000009454	1	--	0	ENSOARG00000009454	1	no
metal ion transport	GO:0030001	0.630079	0.863984	--	448	ENSOARG00000009241|ENSOARG00000004123|ENSOARG00000012438	3	ENSOARG00000012438|ENSOARG00000009241	2	ENSOARG00000004123	1	no
hexose metabolic process	GO:0019318	0.632846	0.867031	--	138	ENSOARG00000003075	1	--	0	ENSOARG00000003075	1	no
aromatic compound biosynthetic process	GO:0019438	0.633644	0.867379	--	2634	ENSOARG00000011169|ENSOARG00000017504|ENSOARG00000001944|ENSOARG00000009680|ENSOARG00000002402|ENSOARG00000005360|ENSOARG00000003909|ENSOARG00000012587|ENSOARG00000011648|ENSOARG00000009454|ENSOARG00000007773|ENSOARG00000002874|ENSOARG00000009483|ENSOARG00000017058|ENSOARG00000017514|ENSOARG00000004940|ENSOARG00000015208|ENSOARG00000014715	18	ENSOARG00000004940|ENSOARG00000017514|ENSOARG00000017504|ENSOARG00000012587|ENSOARG00000001944|ENSOARG00000009680	6	ENSOARG00000002874|ENSOARG00000014715|ENSOARG00000003909|ENSOARG00000011169|ENSOARG00000005360|ENSOARG00000015208|ENSOARG00000009483|ENSOARG00000007773|ENSOARG00000002402|ENSOARG00000017058|ENSOARG00000011648|ENSOARG00000009454	12	no
positive regulation of ERK1 and ERK2 cascade	GO:0070374	0.635511	0.869187	--	139	ENSOARG00000009241	1	ENSOARG00000009241	1	--	0	no
ion transport	GO:0006811	0.636813	0.87022	--	1049	ENSOARG00000009241|ENSOARG00000020438|ENSOARG00000004123|ENSOARG00000004127|ENSOARG00000008620|ENSOARG00000012438|ENSOARG00000009502	7	ENSOARG00000004127|ENSOARG00000012438|ENSOARG00000009241|ENSOARG00000008620	4	ENSOARG00000020438|ENSOARG00000004123|ENSOARG00000009502	3	no
maintenance of location	GO:0051235	0.638157	0.870562	--	140	ENSOARG00000017189	1	ENSOARG00000017189	1	--	0	no
regulation of macroautophagy	GO:0016241	0.638157	0.870562	--	140	ENSOARG00000005438	1	--	0	ENSOARG00000005438	1	no
catabolic process	GO:0009056	0.639908	0.872204	GO:0044712	1636	ENSOARG00000006119|ENSOARG00000013947|ENSOARG00000003075|ENSOARG00000018477|ENSOARG00000002851|ENSOARG00000016476|ENSOARG00000002725|ENSOARG00000002360|ENSOARG00000009502|ENSOARG00000001369|ENSOARG00000001720	11	ENSOARG00000006119|ENSOARG00000002851|ENSOARG00000018477|ENSOARG00000016476	4	ENSOARG00000002360|ENSOARG00000009502|ENSOARG00000002725|ENSOARG00000003075|ENSOARG00000001369|ENSOARG00000001720|ENSOARG00000013947	7	no
detection of stimulus	GO:0051606	0.64311	0.875453	--	302	ENSOARG00000012579|ENSOARG00000015038	2	ENSOARG00000012579	1	ENSOARG00000015038	1	no
regulation of peptidyl-tyrosine phosphorylation	GO:0050730	0.643392	0.875453	--	142	ENSOARG00000011083	1	ENSOARG00000011083	1	--	0	no
positive regulation of cytokine production	GO:0001819	0.6449	0.876007	--	303	ENSOARG00000011083|ENSOARG00000011815	2	ENSOARG00000011083|ENSOARG00000011815	2	--	0	no
regulation of cell migration	GO:0030334	0.644815	0.876007	--	610	ENSOARG00000021088|ENSOARG00000016476|ENSOARG00000008115|ENSOARG00000007623	4	ENSOARG00000007623|ENSOARG00000016476	2	ENSOARG00000008115|ENSOARG00000021088	2	no
regulation of heart contraction	GO:0008016	0.645981	0.876187	--	143	ENSOARG00000004123	1	--	0	ENSOARG00000004123	1	no
response to extracellular stimulus	GO:0009991	0.646683	0.876187	--	304	ENSOARG00000006119|ENSOARG00000011670	2	ENSOARG00000006119	1	ENSOARG00000011670	1	no
regulation of apoptotic signaling pathway	GO:2001233	0.646683	0.876187	--	304	ENSOARG00000021088|ENSOARG00000001471	2	--	0	ENSOARG00000021088|ENSOARG00000001471	2	no
negative regulation of cell growth	GO:0030308	0.648552	0.877972	--	144	ENSOARG00000002570	1	--	0	ENSOARG00000002570	1	no
positive regulation of supramolecular fiber organization	GO:1902905	0.651104	0.879184	--	145	ENSOARG00000013947	1	--	0	ENSOARG00000013947	1	no
purine ribonucleoside monophosphate metabolic process	GO:0009167	0.651104	0.879184	--	145	ENSOARG00000003075	1	--	0	ENSOARG00000003075	1	no
carbohydrate derivative catabolic process	GO:1901136	0.651104	0.879184	--	145	ENSOARG00000002360	1	--	0	ENSOARG00000002360	1	no
positive regulation of cellular process	GO:0048522	0.652832	0.879765	GO:0051242	4231	ENSOARG00000011083|ENSOARG00000019594|ENSOARG00000013947|ENSOARG00000009675|ENSOARG00000010557|ENSOARG00000008115|ENSOARG00000009241|ENSOARG00000008009|ENSOARG00000009454|ENSOARG00000008765|ENSOARG00000021088|ENSOARG00000016476|ENSOARG00000013288|ENSOARG00000015208|ENSOARG00000008430|ENSOARG00000008620|ENSOARG00000009483|ENSOARG00000007216|ENSOARG00000009137|ENSOARG00000002613|ENSOARG00000017514|…	29	ENSOARG00000011815|ENSOARG00000006246|ENSOARG00000011083|ENSOARG00000010557|ENSOARG00000016476|ENSOARG00000008009|ENSOARG00000008620|ENSOARG00000013288|ENSOARG00000009675|ENSOARG00000019594|ENSOARG00000017514|ENSOARG00000006710|ENSOARG00000009241|ENSOARG00000017189|ENSOARG00000008765	15	ENSOARG00000007216|ENSOARG00000009137|ENSOARG00000005438|ENSOARG00000001369|ENSOARG00000009483|ENSOARG00000015208|ENSOARG00000008115|ENSOARG00000021088|ENSOARG00000007906|ENSOARG00000002613|ENSOARG00000008430|ENSOARG00000017058|ENSOARG00000013947|ENSOARG00000009454	14	no
reproductive process	GO:0022414	0.652593	0.879765	GO:0044702	1065	ENSOARG00000006119|ENSOARG00000009680|ENSOARG00000014971|ENSOARG00000009675|ENSOARG00000012587|ENSOARG00000019782|ENSOARG00000017514	7	ENSOARG00000006119|ENSOARG00000014971|ENSOARG00000017514|ENSOARG00000009675|ENSOARG00000012587|ENSOARG00000009680	6	ENSOARG00000019782	1	no
regulation of DNA binding transcription factor activity	GO:0051090	0.653745	0.879765	--	308	ENSOARG00000007216|ENSOARG00000013288	2	ENSOARG00000013288	1	ENSOARG00000007216	1	no
purine nucleoside monophosphate metabolic process	GO:0009126	0.653638	0.879765	--	146	ENSOARG00000003075	1	--	0	ENSOARG00000003075	1	no
regulation of response to DNA damage stimulus	GO:2001020	0.656153	0.880772	--	147	ENSOARG00000011463	1	--	0	ENSOARG00000011463	1	no
tissue development	GO:0009888	0.655072	0.880772	--	465	ENSOARG00000008454|ENSOARG00000017514|ENSOARG00000020924	3	ENSOARG00000017514|ENSOARG00000020924	2	ENSOARG00000008454	1	no
negative regulation of proteolysis	GO:0045861	0.656153	0.880772	--	147	ENSOARG00000005638	1	ENSOARG00000005638	1	--	0	no
cell junction organization	GO:0034330	0.65865	0.883379	--	148	ENSOARG00000008009	1	ENSOARG00000008009	1	--	0	no
positive regulation of cellular biosynthetic process	GO:0031328	0.661623	0.885979	--	1370	ENSOARG00000009137|ENSOARG00000009483|ENSOARG00000007216|ENSOARG00000009675|ENSOARG00000008765|ENSOARG00000009454|ENSOARG00000002613|ENSOARG00000017058|ENSOARG00000017514	9	ENSOARG00000017514|ENSOARG00000009675|ENSOARG00000008765	3	ENSOARG00000002613|ENSOARG00000009454|ENSOARG00000009137|ENSOARG00000017058|ENSOARG00000007216|ENSOARG00000009483	6	no
small molecule metabolic process	GO:0044281	0.664201	0.885979	--	1520	ENSOARG00000013947|ENSOARG00000005851|ENSOARG00000007026|ENSOARG00000015038|ENSOARG00000003078|ENSOARG00000008765|ENSOARG00000012438|ENSOARG00000013250|ENSOARG00000003075|ENSOARG00000015832	10	ENSOARG00000007026|ENSOARG00000012438|ENSOARG00000015832|ENSOARG00000008765	4	ENSOARG00000013250|ENSOARG00000015038|ENSOARG00000005851|ENSOARG00000003075|ENSOARG00000013947|ENSOARG00000003078	6	no
regulation of endocytosis	GO:0030100	0.663591	0.885979	--	150	ENSOARG00000021088	1	--	0	ENSOARG00000021088	1	no
regulation of defense response	GO:0031347	0.663602	0.885979	--	471	ENSOARG00000011083|ENSOARG00000011815|ENSOARG00000009241	3	ENSOARG00000011083|ENSOARG00000011815|ENSOARG00000009241	3	--	0	no
regulation of cellular biosynthetic process	GO:0031326	0.665041	0.885979	--	3542	ENSOARG00000009675|ENSOARG00000002874|ENSOARG00000017504|ENSOARG00000001944|ENSOARG00000002402|ENSOARG00000008765|ENSOARG00000013288|ENSOARG00000007773|ENSOARG00000018677|ENSOARG00000015208|ENSOARG00000009137|ENSOARG00000009483|ENSOARG00000007216|ENSOARG00000003909|ENSOARG00000002613|ENSOARG00000017514|ENSOARG00000005360|ENSOARG00000011815|ENSOARG00000009680|ENSOARG00000005814|ENSOARG00000012587|…	24	ENSOARG00000018677|ENSOARG00000013288|ENSOARG00000017504|ENSOARG00000008765|ENSOARG00000012587|ENSOARG00000009675|ENSOARG00000017514|ENSOARG00000001944|ENSOARG00000009680|ENSOARG00000011815	10	ENSOARG00000002874|ENSOARG00000014715|ENSOARG00000003909|ENSOARG00000009137|ENSOARG00000002613|ENSOARG00000005814|ENSOARG00000005360|ENSOARG00000015208|ENSOARG00000007773|ENSOARG00000002402|ENSOARG00000017058|ENSOARG00000007216|ENSOARG00000009483|ENSOARG00000009454	14	no
supramolecular fiber organization	GO:0097435	0.664129	0.885979	GO:0043206	314	ENSOARG00000016476|ENSOARG00000009230	2	ENSOARG00000009230|ENSOARG00000016476	2	--	0	no
cellular response to acid chemical	GO:0071229	0.663591	0.885979	--	150	ENSOARG00000016476	1	ENSOARG00000016476	1	--	0	no
cell death	GO:0008219	0.664863	0.885979	--	626	ENSOARG00000010196|ENSOARG00000011463|ENSOARG00000006246|ENSOARG00000006139	4	ENSOARG00000006246	1	ENSOARG00000011463|ENSOARG00000010196|ENSOARG00000006139	3	no
G-protein coupled receptor signaling pathway, coupled to cyclic nucleotide second messenger	GO:0007187	0.66846	0.889046	--	152	ENSOARG00000003929	1	--	0	ENSOARG00000003929	1	no
tube development	GO:0035295	0.66846	0.889046	--	152	ENSOARG00000016476	1	ENSOARG00000016476	1	--	0	no
T cell activation	GO:0042110	0.670869	0.891505	--	153	ENSOARG00000008430	1	--	0	ENSOARG00000008430	1	no
regulation of peptide transport	GO:0090087	0.675801	0.893585	--	635	ENSOARG00000010196|ENSOARG00000011815|ENSOARG00000004123|ENSOARG00000009137	4	ENSOARG00000011815	1	ENSOARG00000009137|ENSOARG00000010196|ENSOARG00000004123	3	no
regulation of nuclear division	GO:0051783	0.675633	0.893585	--	155	ENSOARG00000013947	1	--	0	ENSOARG00000013947	1	no
ribonucleoside monophosphate metabolic process	GO:0009161	0.675633	0.893585	--	155	ENSOARG00000003075	1	--	0	ENSOARG00000003075	1	no
regulation of microtubule-based process	GO:0032886	0.67326	0.893585	--	154	ENSOARG00000013288	1	ENSOARG00000013288	1	--	0	no
antigen receptor-mediated signaling pathway	GO:0050851	0.675633	0.893585	--	155	ENSOARG00000019594	1	ENSOARG00000019594	1	--	0	no
cell communication	GO:0007154	0.674598	0.893585	--	634	ENSOARG00000010557|ENSOARG00000012579|ENSOARG00000009241|ENSOARG00000011648	4	ENSOARG00000009241|ENSOARG00000010557|ENSOARG00000012579	3	ENSOARG00000011648	1	no
nucleobase-containing compound biosynthetic process	GO:0034654	0.676551	0.893833	--	2556	ENSOARG00000011169|ENSOARG00000017504|ENSOARG00000001944|ENSOARG00000009680|ENSOARG00000002402|ENSOARG00000005360|ENSOARG00000003909|ENSOARG00000012587|ENSOARG00000009454|ENSOARG00000007773|ENSOARG00000002874|ENSOARG00000011648|ENSOARG00000017058|ENSOARG00000017514|ENSOARG00000004940|ENSOARG00000015208|ENSOARG00000014715	17	ENSOARG00000004940|ENSOARG00000017514|ENSOARG00000017504|ENSOARG00000012587|ENSOARG00000001944|ENSOARG00000009680	6	ENSOARG00000011648|ENSOARG00000002874|ENSOARG00000014715|ENSOARG00000003909|ENSOARG00000011169|ENSOARG00000005360|ENSOARG00000015208|ENSOARG00000002402|ENSOARG00000007773|ENSOARG00000017058|ENSOARG00000009454	11	no
regulation of transcription, DNA-templated	GO:0006355	0.678568	0.895754	GO:0032583|GO:0045449|GO:0061019	2992	ENSOARG00000017504|ENSOARG00000001944|ENSOARG00000009680|ENSOARG00000002402|ENSOARG00000007216|ENSOARG00000009675|ENSOARG00000005360|ENSOARG00000005814|ENSOARG00000003909|ENSOARG00000012587|ENSOARG00000013288|ENSOARG00000007773|ENSOARG00000002874|ENSOARG00000009454|ENSOARG00000018677|ENSOARG00000002613|ENSOARG00000017058|ENSOARG00000017514|ENSOARG00000015208|ENSOARG00000014715	20	ENSOARG00000018677|ENSOARG00000013288|ENSOARG00000017504|ENSOARG00000012587|ENSOARG00000009675|ENSOARG00000017514|ENSOARG00000001944|ENSOARG00000009680	8	ENSOARG00000002874|ENSOARG00000014715|ENSOARG00000003909|ENSOARG00000002613|ENSOARG00000005814|ENSOARG00000005360|ENSOARG00000015208|ENSOARG00000007773|ENSOARG00000002402|ENSOARG00000017058|ENSOARG00000007216|ENSOARG00000009454	12	no
regulation of nucleic acid-templated transcription	GO:1903506	0.679165	0.895801	--	2993	ENSOARG00000017504|ENSOARG00000001944|ENSOARG00000009680|ENSOARG00000002402|ENSOARG00000007216|ENSOARG00000009675|ENSOARG00000005360|ENSOARG00000005814|ENSOARG00000003909|ENSOARG00000012587|ENSOARG00000013288|ENSOARG00000007773|ENSOARG00000002874|ENSOARG00000009454|ENSOARG00000018677|ENSOARG00000002613|ENSOARG00000017058|ENSOARG00000017514|ENSOARG00000015208|ENSOARG00000014715	20	ENSOARG00000018677|ENSOARG00000013288|ENSOARG00000017504|ENSOARG00000012587|ENSOARG00000009675|ENSOARG00000017514|ENSOARG00000001944|ENSOARG00000009680	8	ENSOARG00000002874|ENSOARG00000014715|ENSOARG00000003909|ENSOARG00000002613|ENSOARG00000005814|ENSOARG00000005360|ENSOARG00000015208|ENSOARG00000007773|ENSOARG00000002402|ENSOARG00000017058|ENSOARG00000007216|ENSOARG00000009454	12	no
regulation of viral process	GO:0050792	0.687248	0.896309	--	160	ENSOARG00000008115	1	--	0	ENSOARG00000008115	1	no
regulation of axonogenesis	GO:0050770	0.682653	0.896309	--	158	ENSOARG00000002613	1	--	0	ENSOARG00000002613	1	no
proteolysis	GO:0006508	0.683418	0.896309	--	795	ENSOARG00000006119|ENSOARG00000001369|ENSOARG00000006246|ENSOARG00000011670|ENSOARG00000018477	5	ENSOARG00000006119|ENSOARG00000006246|ENSOARG00000018477	3	ENSOARG00000001369|ENSOARG00000011670	2	no
visual perception	GO:0007601	0.68033	0.896309	--	157	ENSOARG00000021128	1	--	0	ENSOARG00000021128	1	no
male gamete generation	GO:0048232	0.682519	0.896309	--	325	ENSOARG00000009680|ENSOARG00000009675	2	ENSOARG00000009675|ENSOARG00000009680	2	--	0	no
locomotory behavior	GO:0007626	0.684959	0.896309	--	159	ENSOARG00000017514	1	ENSOARG00000017514	1	--	0	no
cellular component organization	GO:0016043	0.684061	0.896309	GO:0044235|GO:0071842	4290	ENSOARG00000013947|ENSOARG00000010196|ENSOARG00000004062|ENSOARG00000021088|ENSOARG00000008009|ENSOARG00000004123|ENSOARG00000013986|ENSOARG00000020667|ENSOARG00000016476|ENSOARG00000001804|ENSOARG00000013288|ENSOARG00000019782|ENSOARG00000000023|ENSOARG00000015896|ENSOARG00000009483|ENSOARG00000009230|ENSOARG00000006119|ENSOARG00000011815|ENSOARG00000008757|ENSOARG00000007906|ENSOARG00000005022|…	29	ENSOARG00000001804|ENSOARG00000006119|ENSOARG00000000023|ENSOARG00000016476|ENSOARG00000008009|ENSOARG00000015896|ENSOARG00000013288|ENSOARG00000011815|ENSOARG00000009230|ENSOARG00000006710|ENSOARG00000016983|ENSOARG00000005022|ENSOARG00000017189	13	ENSOARG00000002360|ENSOARG00000007906|ENSOARG00000010196|ENSOARG00000019286|ENSOARG00000004062|ENSOARG00000013986|ENSOARG00000009483|ENSOARG00000020667|ENSOARG00000019782|ENSOARG00000021088|ENSOARG00000006139|ENSOARG00000002570|ENSOARG00000001369|ENSOARG00000013947|ENSOARG00000004123|ENSOARG00000008757	16	no
organonitrogen compound catabolic process	GO:1901565	0.685317	0.896309	--	643	ENSOARG00000001369|ENSOARG00000013947|ENSOARG00000018477|ENSOARG00000002360	4	ENSOARG00000018477	1	ENSOARG00000001369|ENSOARG00000013947|ENSOARG00000002360	3	no
regulation of RNA biosynthetic process	GO:2001141	0.686296	0.896309	--	3005	ENSOARG00000017504|ENSOARG00000001944|ENSOARG00000009680|ENSOARG00000002402|ENSOARG00000007216|ENSOARG00000009675|ENSOARG00000005360|ENSOARG00000005814|ENSOARG00000003909|ENSOARG00000012587|ENSOARG00000013288|ENSOARG00000007773|ENSOARG00000002874|ENSOARG00000009454|ENSOARG00000018677|ENSOARG00000002613|ENSOARG00000017058|ENSOARG00000017514|ENSOARG00000015208|ENSOARG00000014715	20	ENSOARG00000018677|ENSOARG00000013288|ENSOARG00000017504|ENSOARG00000012587|ENSOARG00000009675|ENSOARG00000017514|ENSOARG00000001944|ENSOARG00000009680	8	ENSOARG00000002874|ENSOARG00000014715|ENSOARG00000003909|ENSOARG00000002613|ENSOARG00000005814|ENSOARG00000005360|ENSOARG00000015208|ENSOARG00000007773|ENSOARG00000002402|ENSOARG00000017058|ENSOARG00000007216|ENSOARG00000009454	12	no
regulation of cell motility	GO:2000145	0.687666	0.896309	--	645	ENSOARG00000021088|ENSOARG00000016476|ENSOARG00000008115|ENSOARG00000007623	4	ENSOARG00000007623|ENSOARG00000016476	2	ENSOARG00000008115|ENSOARG00000021088	2	no
regulation of biosynthetic process	GO:0009889	0.687996	0.896309	--	3583	ENSOARG00000009675|ENSOARG00000002874|ENSOARG00000017504|ENSOARG00000001944|ENSOARG00000002402|ENSOARG00000008765|ENSOARG00000013288|ENSOARG00000007773|ENSOARG00000018677|ENSOARG00000015208|ENSOARG00000009137|ENSOARG00000009483|ENSOARG00000007216|ENSOARG00000003909|ENSOARG00000002613|ENSOARG00000017514|ENSOARG00000005360|ENSOARG00000011815|ENSOARG00000009680|ENSOARG00000005814|ENSOARG00000012587|…	24	ENSOARG00000018677|ENSOARG00000013288|ENSOARG00000017504|ENSOARG00000008765|ENSOARG00000012587|ENSOARG00000009675|ENSOARG00000017514|ENSOARG00000001944|ENSOARG00000009680|ENSOARG00000011815	10	ENSOARG00000002874|ENSOARG00000014715|ENSOARG00000003909|ENSOARG00000009137|ENSOARG00000002613|ENSOARG00000005814|ENSOARG00000005360|ENSOARG00000015208|ENSOARG00000007773|ENSOARG00000002402|ENSOARG00000017058|ENSOARG00000007216|ENSOARG00000009483|ENSOARG00000009454	14	no
positive regulation of biosynthetic process	GO:0009891	0.682682	0.896309	--	1395	ENSOARG00000009137|ENSOARG00000009483|ENSOARG00000007216|ENSOARG00000009675|ENSOARG00000008765|ENSOARG00000009454|ENSOARG00000002613|ENSOARG00000017058|ENSOARG00000017514	9	ENSOARG00000017514|ENSOARG00000009675|ENSOARG00000008765	3	ENSOARG00000002613|ENSOARG00000009454|ENSOARG00000009137|ENSOARG00000017058|ENSOARG00000007216|ENSOARG00000009483	6	no
spermatogenesis	GO:0007283	0.680881	0.896309	--	324	ENSOARG00000009680|ENSOARG00000009675	2	ENSOARG00000009675|ENSOARG00000009680	2	--	0	no
positive regulation of transcription from RNA polymerase II promoter	GO:0045944	0.686615	0.896309	GO:0010552|GO:0045817	798	ENSOARG00000002613|ENSOARG00000017058|ENSOARG00000007216|ENSOARG00000009675|ENSOARG00000017514	5	ENSOARG00000017514|ENSOARG00000009675	2	ENSOARG00000002613|ENSOARG00000017058|ENSOARG00000007216	3	no
sensory perception of light stimulus	GO:0050953	0.687248	0.896309	--	160	ENSOARG00000021128	1	--	0	ENSOARG00000021128	1	no
endocytosis	GO:0006897	0.689001	0.896884	GO:0016193|GO:0016196|GO:0098701	329	ENSOARG00000020667|ENSOARG00000012457	2	ENSOARG00000012457	1	ENSOARG00000020667	1	no
muscle system process	GO:0003012	0.691777	0.899028	--	162	ENSOARG00000015990	1	--	0	ENSOARG00000015990	1	no
nucleoside monophosphate metabolic process	GO:0009123	0.691777	0.899028	--	162	ENSOARG00000003075	1	--	0	ENSOARG00000003075	1	no
positive regulation of cytoskeleton organization	GO:0051495	0.694018	0.900469	--	163	ENSOARG00000013947	1	--	0	ENSOARG00000013947	1	no
cellular nitrogen compound catabolic process	GO:0044270	0.693791	0.900469	--	332	ENSOARG00000001720|ENSOARG00000013947	2	--	0	ENSOARG00000013947|ENSOARG00000001720	2	no
heterocycle catabolic process	GO:0046700	0.695374	0.901495	--	333	ENSOARG00000001720|ENSOARG00000013947	2	--	0	ENSOARG00000013947|ENSOARG00000001720	2	no
calcium ion transport	GO:0006816	0.696242	0.901885	--	164	ENSOARG00000009241	1	ENSOARG00000009241	1	--	0	no
regulation of gene expression	GO:0010468	0.69699	0.90212	--	3743	ENSOARG00000009675|ENSOARG00000002874|ENSOARG00000017504|ENSOARG00000001944|ENSOARG00000002402|ENSOARG00000008765|ENSOARG00000013288|ENSOARG00000007773|ENSOARG00000018677|ENSOARG00000015208|ENSOARG00000009137|ENSOARG00000007216|ENSOARG00000003909|ENSOARG00000002613|ENSOARG00000003929|ENSOARG00000017514|ENSOARG00000005360|ENSOARG00000011815|ENSOARG00000009680|ENSOARG00000012108|ENSOARG00000005814|…	25	ENSOARG00000018677|ENSOARG00000012108|ENSOARG00000013288|ENSOARG00000017504|ENSOARG00000008765|ENSOARG00000012587|ENSOARG00000009675|ENSOARG00000017514|ENSOARG00000001944|ENSOARG00000009680|ENSOARG00000011815	11	ENSOARG00000002874|ENSOARG00000014715|ENSOARG00000003909|ENSOARG00000009137|ENSOARG00000002613|ENSOARG00000005814|ENSOARG00000005360|ENSOARG00000015208|ENSOARG00000003929|ENSOARG00000007773|ENSOARG00000002402|ENSOARG00000017058|ENSOARG00000007216|ENSOARG00000009454	14	no
regulation of calcium ion transport	GO:0051924	0.698449	0.902542	--	165	ENSOARG00000021088	1	--	0	ENSOARG00000021088	1	no
positive regulation of GTPase activity	GO:0043547	0.698449	0.902542	GO:0032320|GO:0032321|GO:0032850|GO:0032851|GO:0032852|GO:0032853|GO:0032854|GO:0032855|GO:0043089	165	ENSOARG00000009241	1	ENSOARG00000009241	1	--	0	no
positive regulation of cytosolic calcium ion concentration	GO:0007204	0.700641	0.904087	--	166	ENSOARG00000012579	1	ENSOARG00000012579	1	--	0	no
organic cyclic compound biosynthetic process	GO:1901362	0.700781	0.904087	--	2740	ENSOARG00000011169|ENSOARG00000017504|ENSOARG00000001944|ENSOARG00000009680|ENSOARG00000002402|ENSOARG00000005360|ENSOARG00000003909|ENSOARG00000012587|ENSOARG00000011648|ENSOARG00000009454|ENSOARG00000007773|ENSOARG00000002874|ENSOARG00000009483|ENSOARG00000017058|ENSOARG00000017514|ENSOARG00000004940|ENSOARG00000015208|ENSOARG00000014715	18	ENSOARG00000004940|ENSOARG00000017514|ENSOARG00000017504|ENSOARG00000012587|ENSOARG00000001944|ENSOARG00000009680	6	ENSOARG00000002874|ENSOARG00000014715|ENSOARG00000003909|ENSOARG00000011169|ENSOARG00000005360|ENSOARG00000015208|ENSOARG00000009483|ENSOARG00000007773|ENSOARG00000002402|ENSOARG00000017058|ENSOARG00000011648|ENSOARG00000009454	12	no
regulation of RNA metabolic process	GO:0051252	0.706209	0.906204	--	3184	ENSOARG00000017504|ENSOARG00000001944|ENSOARG00000009680|ENSOARG00000002402|ENSOARG00000007216|ENSOARG00000009675|ENSOARG00000005360|ENSOARG00000005814|ENSOARG00000003909|ENSOARG00000012587|ENSOARG00000013288|ENSOARG00000007773|ENSOARG00000002874|ENSOARG00000009454|ENSOARG00000018677|ENSOARG00000002613|ENSOARG00000017058|ENSOARG00000017514|ENSOARG00000003929|ENSOARG00000015208|ENSOARG00000014715	21	ENSOARG00000018677|ENSOARG00000013288|ENSOARG00000017504|ENSOARG00000012587|ENSOARG00000009675|ENSOARG00000017514|ENSOARG00000001944|ENSOARG00000009680	8	ENSOARG00000002874|ENSOARG00000014715|ENSOARG00000003909|ENSOARG00000002613|ENSOARG00000005814|ENSOARG00000005360|ENSOARG00000015208|ENSOARG00000003929|ENSOARG00000007773|ENSOARG00000002402|ENSOARG00000017058|ENSOARG00000007216|ENSOARG00000009454	13	no
phospholipid biosynthetic process	GO:0008654	0.707123	0.906204	--	169	ENSOARG00000002725	1	--	0	ENSOARG00000002725	1	no
regulation of cell cycle process	GO:0010564	0.703973	0.906204	--	501	ENSOARG00000013947|ENSOARG00000006246|ENSOARG00000013288	3	ENSOARG00000013288|ENSOARG00000006246	2	ENSOARG00000013947	1	no
metabolic process	GO:0008152	0.70884	0.906204	GO:0044710	8849	ENSOARG00000013947|ENSOARG00000003075|ENSOARG00000015038|ENSOARG00000003078|ENSOARG00000001636|ENSOARG00000002851|ENSOARG00000000019|ENSOARG00000010557|ENSOARG00000002874|ENSOARG00000008374|ENSOARG00000007026|ENSOARG00000002725|ENSOARG00000011169|ENSOARG00000017514|ENSOARG00000015832|ENSOARG00000018477|ENSOARG00000001944|ENSOARG00000002402|ENSOARG00000008765|ENSOARG00000006811|ENSOARG00000021088|…	61	ENSOARG00000010557|ENSOARG00000018477|ENSOARG00000012438|ENSOARG00000017504|ENSOARG00000012457|ENSOARG00000012587|ENSOARG00000000019|ENSOARG00000015832|ENSOARG00000004877|ENSOARG00000000023|ENSOARG00000008765|ENSOARG00000002851|ENSOARG00000006246|ENSOARG00000011034|ENSOARG00000006119|ENSOARG00000016476|ENSOARG00000007026|ENSOARG00000015896|ENSOARG00000017514|ENSOARG00000001944|ENSOARG00000004940|…	23	ENSOARG00000016119|ENSOARG00000015038|ENSOARG00000005360|ENSOARG00000015208|ENSOARG00000001369|ENSOARG00000001636|ENSOARG00000008454|ENSOARG00000002402|ENSOARG00000002725|ENSOARG00000009483|ENSOARG00000002874|ENSOARG00000013947|ENSOARG00000020549|ENSOARG00000011670|ENSOARG00000008374|ENSOARG00000013250|ENSOARG00000007773|ENSOARG00000009454|ENSOARG00000002360|ENSOARG00000014847|ENSOARG00000005851|…	38	no
regulation of cysteine-type endopeptidase activity	GO:2000116	0.709252	0.906204	--	170	ENSOARG00000005638	1	ENSOARG00000005638	1	--	0	no
positive regulation of protein catabolic process	GO:0045732	0.709252	0.906204	--	170	ENSOARG00000003929	1	--	0	ENSOARG00000003929	1	no
transmembrane transport	GO:0055085	0.703763	0.906204	--	659	ENSOARG00000016119|ENSOARG00000020438|ENSOARG00000008009|ENSOARG00000000564	4	ENSOARG00000008009|ENSOARG00000000564	2	ENSOARG00000016119|ENSOARG00000020438	2	no
regulation of protein localization to nucleus	GO:1900180	0.709252	0.906204	--	170	ENSOARG00000011815	1	ENSOARG00000011815	1	--	0	no
positive regulation of protein secretion	GO:0050714	0.707123	0.906204	--	169	ENSOARG00000011815	1	ENSOARG00000011815	1	--	0	no
aromatic compound catabolic process	GO:0019439	0.7078	0.906204	--	341	ENSOARG00000001720|ENSOARG00000013947	2	--	0	ENSOARG00000013947|ENSOARG00000001720	2	no
nucleoside triphosphate metabolic process	GO:0009141	0.704978	0.906204	--	168	ENSOARG00000003075	1	--	0	ENSOARG00000003075	1	no
monosaccharide metabolic process	GO:0005996	0.704978	0.906204	--	168	ENSOARG00000003075	1	--	0	ENSOARG00000003075	1	no
regulation of blood circulation	GO:1903522	0.713465	0.910855	--	172	ENSOARG00000004123	1	--	0	ENSOARG00000004123	1	no
protein maturation	GO:0051604	0.715549	0.911189	--	173	ENSOARG00000011670	1	--	0	ENSOARG00000011670	1	no
regulation of multicellular organismal process	GO:0051239	0.714801	0.911189	--	2178	ENSOARG00000011083|ENSOARG00000011815|ENSOARG00000004123|ENSOARG00000020369|ENSOARG00000009680|ENSOARG00000008620|ENSOARG00000010196|ENSOARG00000016476|ENSOARG00000009137|ENSOARG00000017189|ENSOARG00000008115|ENSOARG00000008091|ENSOARG00000002613|ENSOARG00000006246	14	ENSOARG00000006246|ENSOARG00000011083|ENSOARG00000020369|ENSOARG00000016476|ENSOARG00000008620|ENSOARG00000011815|ENSOARG00000009680|ENSOARG00000017189	8	ENSOARG00000010196|ENSOARG00000009137|ENSOARG00000008115|ENSOARG00000008091|ENSOARG00000002613|ENSOARG00000004123	6	no
enzyme linked receptor protein signaling pathway	GO:0007167	0.716589	0.911189	--	511	ENSOARG00000010557|ENSOARG00000016476|ENSOARG00000016771	3	ENSOARG00000016771|ENSOARG00000010557|ENSOARG00000016476	3	--	0	no
regulation of nucleocytoplasmic transport	GO:0046822	0.715549	0.911189	--	173	ENSOARG00000011815	1	ENSOARG00000011815	1	--	0	no
response to lipid	GO:0033993	0.716589	0.911189	--	511	ENSOARG00000011083|ENSOARG00000003000|ENSOARG00000010196	3	ENSOARG00000011083	1	ENSOARG00000003000|ENSOARG00000010196	2	no
regulation of transmembrane receptor protein serine/threonine kinase signaling pathway	GO:0090092	0.717617	0.911769	--	174	ENSOARG00000017189	1	ENSOARG00000017189	1	--	0	no
organic anion transport	GO:0015711	0.718326	0.911942	--	348	ENSOARG00000009502|ENSOARG00000004127	2	ENSOARG00000004127	1	ENSOARG00000009502	1	no
dephosphorylation	GO:0016311	0.719671	0.912194	--	175	ENSOARG00000013947	1	--	0	ENSOARG00000013947	1	no
cellular component organization or biogenesis	GO:0071840	0.719213	0.912194	GO:0071841	4360	ENSOARG00000013947|ENSOARG00000010196|ENSOARG00000004062|ENSOARG00000021088|ENSOARG00000008009|ENSOARG00000004123|ENSOARG00000013986|ENSOARG00000020667|ENSOARG00000016476|ENSOARG00000001804|ENSOARG00000013288|ENSOARG00000019782|ENSOARG00000000023|ENSOARG00000015896|ENSOARG00000009483|ENSOARG00000009230|ENSOARG00000006119|ENSOARG00000011815|ENSOARG00000008757|ENSOARG00000007906|ENSOARG00000005022|…	29	ENSOARG00000001804|ENSOARG00000006119|ENSOARG00000000023|ENSOARG00000016476|ENSOARG00000008009|ENSOARG00000015896|ENSOARG00000013288|ENSOARG00000011815|ENSOARG00000009230|ENSOARG00000006710|ENSOARG00000016983|ENSOARG00000005022|ENSOARG00000017189	13	ENSOARG00000002360|ENSOARG00000007906|ENSOARG00000010196|ENSOARG00000019286|ENSOARG00000004062|ENSOARG00000013986|ENSOARG00000009483|ENSOARG00000020667|ENSOARG00000019782|ENSOARG00000021088|ENSOARG00000006139|ENSOARG00000002570|ENSOARG00000001369|ENSOARG00000013947|ENSOARG00000004123|ENSOARG00000008757	16	no
plasma membrane bounded cell projection organization	GO:0120036	0.720292	0.912256	--	514	ENSOARG00000001804|ENSOARG00000013288|ENSOARG00000016983	3	ENSOARG00000013288|ENSOARG00000016983|ENSOARG00000001804	3	--	0	no
positive regulation of peptide secretion	GO:0002793	0.72171	0.912599	--	176	ENSOARG00000011815	1	ENSOARG00000011815	1	--	0	no
positive regulation of mitochondrion organization	GO:0010822	0.72171	0.912599	--	176	ENSOARG00000005438	1	--	0	ENSOARG00000005438	1	no
heterocycle biosynthetic process	GO:0018130	0.723784	0.91377	--	2633	ENSOARG00000011169|ENSOARG00000017504|ENSOARG00000001944|ENSOARG00000009680|ENSOARG00000002402|ENSOARG00000005360|ENSOARG00000003909|ENSOARG00000012587|ENSOARG00000009454|ENSOARG00000007773|ENSOARG00000002874|ENSOARG00000011648|ENSOARG00000017058|ENSOARG00000017514|ENSOARG00000004940|ENSOARG00000015208|ENSOARG00000014715	17	ENSOARG00000004940|ENSOARG00000017514|ENSOARG00000017504|ENSOARG00000012587|ENSOARG00000001944|ENSOARG00000009680	6	ENSOARG00000011648|ENSOARG00000002874|ENSOARG00000014715|ENSOARG00000003909|ENSOARG00000011169|ENSOARG00000005360|ENSOARG00000015208|ENSOARG00000002402|ENSOARG00000007773|ENSOARG00000017058|ENSOARG00000009454	11	no
positive regulation of ion transport	GO:0043270	0.723734	0.91377	--	177	ENSOARG00000021088	1	--	0	ENSOARG00000021088	1	no
negative regulation of catabolic process	GO:0009895	0.725743	0.914489	--	178	ENSOARG00000003929	1	--	0	ENSOARG00000003929	1	no
positive regulation of multicellular organismal process	GO:0051240	0.726077	0.914489	--	1146	ENSOARG00000011083|ENSOARG00000011815|ENSOARG00000008620|ENSOARG00000009137|ENSOARG00000017189|ENSOARG00000008115|ENSOARG00000002613	7	ENSOARG00000008620|ENSOARG00000011083|ENSOARG00000011815|ENSOARG00000017189	4	ENSOARG00000009137|ENSOARG00000008115|ENSOARG00000002613	3	no
RNA catabolic process	GO:0006401	0.725743	0.914489	--	178	ENSOARG00000001720	1	--	0	ENSOARG00000001720	1	no
gamete generation	GO:0007276	0.727095	0.915047	GO:0009552	354	ENSOARG00000009680|ENSOARG00000009675	2	ENSOARG00000009675|ENSOARG00000009680	2	--	0	no
mitotic cell cycle phase transition	GO:0044772	0.727738	0.915133	--	179	ENSOARG00000001369	1	--	0	ENSOARG00000001369	1	no
positive regulation of DNA binding transcription factor activity	GO:0051091	0.729718	0.916899	--	180	ENSOARG00000007216	1	--	0	ENSOARG00000007216	1	no
amide transport	GO:0042886	0.734378	0.918405	--	1156	ENSOARG00000004127|ENSOARG00000008009|ENSOARG00000009137|ENSOARG00000019577|ENSOARG00000004062|ENSOARG00000003929|ENSOARG00000015208	7	ENSOARG00000008009|ENSOARG00000004127	2	ENSOARG00000009137|ENSOARG00000019577|ENSOARG00000004062|ENSOARG00000003929|ENSOARG00000015208	5	no
organic cyclic compound catabolic process	GO:1901361	0.734226	0.918405	--	359	ENSOARG00000001720|ENSOARG00000013947	2	--	0	ENSOARG00000013947|ENSOARG00000001720	2	no
RNA metabolic process	GO:0016070	0.73215	0.918405	--	3086	ENSOARG00000011169|ENSOARG00000001720|ENSOARG00000017504|ENSOARG00000001944|ENSOARG00000009680|ENSOARG00000002402|ENSOARG00000003909|ENSOARG00000005360|ENSOARG00000021088|ENSOARG00000012587|ENSOARG00000009070|ENSOARG00000009454|ENSOARG00000007773|ENSOARG00000002874|ENSOARG00000011648|ENSOARG00000017058|ENSOARG00000017514|ENSOARG00000004940|ENSOARG00000015208|ENSOARG00000014715	20	ENSOARG00000004940|ENSOARG00000009070|ENSOARG00000017514|ENSOARG00000017504|ENSOARG00000012587|ENSOARG00000001944|ENSOARG00000009680	7	ENSOARG00000011648|ENSOARG00000002874|ENSOARG00000014715|ENSOARG00000003909|ENSOARG00000011169|ENSOARG00000005360|ENSOARG00000015208|ENSOARG00000001720|ENSOARG00000021088|ENSOARG00000007773|ENSOARG00000002402|ENSOARG00000017058|ENSOARG00000009454	13	no
locomotion	GO:0040011	0.733871	0.918405	--	845	ENSOARG00000021088|ENSOARG00000009241|ENSOARG00000009963|ENSOARG00000006246|ENSOARG00000008430	5	ENSOARG00000009963|ENSOARG00000006246|ENSOARG00000009241	3	ENSOARG00000008430|ENSOARG00000021088	2	no
MAPK cascade	GO:0000165	0.733637	0.918405	--	182	ENSOARG00000010557	1	ENSOARG00000010557	1	--	0	no
regulation of protein ubiquitination	GO:0031396	0.733637	0.918405	--	182	ENSOARG00000001369	1	--	0	ENSOARG00000001369	1	no
cell cycle phase transition	GO:0044770	0.737498	0.920679	--	184	ENSOARG00000001369	1	--	0	ENSOARG00000001369	1	no
regulation of actin filament length	GO:0030832	0.741304	0.920679	--	186	ENSOARG00000013947	1	--	0	ENSOARG00000013947	1	no
negative regulation of developmental process	GO:0051093	0.742407	0.920679	--	695	ENSOARG00000009680|ENSOARG00000016476|ENSOARG00000008620|ENSOARG00000020369	4	ENSOARG00000008620|ENSOARG00000009680|ENSOARG00000016476|ENSOARG00000020369	4	--	0	no
signal transduction by protein phosphorylation	GO:0023014	0.745056	0.920679	--	188	ENSOARG00000010557	1	ENSOARG00000010557	1	--	0	no
positive regulation of catabolic process	GO:0009896	0.738429	0.920679	--	362	ENSOARG00000003929|ENSOARG00000005438	2	--	0	ENSOARG00000003929|ENSOARG00000005438	2	no
organophosphate metabolic process	GO:0019637	0.745449	0.920679	--	698	ENSOARG00000002725|ENSOARG00000013947|ENSOARG00000003075|ENSOARG00000009502	4	--	0	ENSOARG00000003075|ENSOARG00000013947|ENSOARG00000009502|ENSOARG00000002725	4	no
alpha-amino acid metabolic process	GO:1901605	0.745056	0.920679	--	188	ENSOARG00000008765	1	ENSOARG00000008765	1	--	0	no
import into cell	GO:0098657	0.737034	0.920679	--	361	ENSOARG00000020667|ENSOARG00000012457	2	ENSOARG00000012457	1	ENSOARG00000020667	1	no
anatomical structure homeostasis	GO:0060249	0.741304	0.920679	--	186	ENSOARG00000007216	1	--	0	ENSOARG00000007216	1	no
cellular developmental process	GO:0048869	0.73983	0.920679	--	2366	ENSOARG00000011815|ENSOARG00000008009|ENSOARG00000005438|ENSOARG00000012587|ENSOARG00000009454|ENSOARG00000002613|ENSOARG00000007216|ENSOARG00000021088|ENSOARG00000008454|ENSOARG00000007773|ENSOARG00000019782|ENSOARG00000002570|ENSOARG00000018677|ENSOARG00000020029|ENSOARG00000017514	15	ENSOARG00000018677|ENSOARG00000008009|ENSOARG00000017514|ENSOARG00000011815|ENSOARG00000012587|ENSOARG00000020029	6	ENSOARG00000002570|ENSOARG00000002613|ENSOARG00000019782|ENSOARG00000021088|ENSOARG00000008454|ENSOARG00000005438|ENSOARG00000007773|ENSOARG00000007216|ENSOARG00000009454	9	no
regulation of actin polymerization or depolymerization	GO:0008064	0.739408	0.920679	--	185	ENSOARG00000013947	1	--	0	ENSOARG00000013947	1	no
cellular response to cytokine stimulus	GO:0071345	0.743187	0.920679	--	187	ENSOARG00000009241	1	ENSOARG00000009241	1	--	0	no
second-messenger-mediated signaling	GO:0019932	0.743187	0.920679	--	187	ENSOARG00000003929	1	--	0	ENSOARG00000003929	1	no
regulation of cytosolic calcium ion concentration	GO:0051480	0.745056	0.920679	--	188	ENSOARG00000012579	1	ENSOARG00000012579	1	--	0	no
posttranscriptional regulation of gene expression	GO:0010608	0.745309	0.920679	--	367	ENSOARG00000003929|ENSOARG00000008765	2	ENSOARG00000008765	1	ENSOARG00000003929	1	no
learning or memory	GO:0007611	0.743187	0.920679	--	187	ENSOARG00000012587	1	ENSOARG00000012587	1	--	0	no
regulation of cell development	GO:0060284	0.747463	0.921022	--	700	ENSOARG00000016476|ENSOARG00000008620|ENSOARG00000006710|ENSOARG00000002613	4	ENSOARG00000008620|ENSOARG00000006710|ENSOARG00000016476	3	ENSOARG00000002613	1	no
cellular metabolic process	GO:0044237	0.747423	0.921022	--	8107	ENSOARG00000013947|ENSOARG00000003075|ENSOARG00000015038|ENSOARG00000003078|ENSOARG00000002851|ENSOARG00000000019|ENSOARG00000010557|ENSOARG00000002874|ENSOARG00000008374|ENSOARG00000007026|ENSOARG00000002725|ENSOARG00000011169|ENSOARG00000017514|ENSOARG00000015832|ENSOARG00000001944|ENSOARG00000002402|ENSOARG00000008765|ENSOARG00000006811|ENSOARG00000021088|ENSOARG00000016476|ENSOARG00000009502|…	55	ENSOARG00000004940|ENSOARG00000001944|ENSOARG00000015832|ENSOARG00000010557|ENSOARG00000011034|ENSOARG00000004877|ENSOARG00000012438|ENSOARG00000009070|ENSOARG00000000023|ENSOARG00000016476|ENSOARG00000007026|ENSOARG00000015896|ENSOARG00000017514|ENSOARG00000017504|ENSOARG00000008765|ENSOARG00000012587|ENSOARG00000000019|ENSOARG00000009680|ENSOARG00000002851	19	ENSOARG00000016119|ENSOARG00000015038|ENSOARG00000005360|ENSOARG00000015208|ENSOARG00000001369|ENSOARG00000008454|ENSOARG00000002402|ENSOARG00000002725|ENSOARG00000009483|ENSOARG00000002874|ENSOARG00000013947|ENSOARG00000020549|ENSOARG00000011670|ENSOARG00000008374|ENSOARG00000013250|ENSOARG00000007773|ENSOARG00000009454|ENSOARG00000002360|ENSOARG00000014847|ENSOARG00000005851|ENSOARG00000019782|…	36	no
positive regulation of neuron projection development	GO:0010976	0.746911	0.921022	--	189	ENSOARG00000002613	1	--	0	ENSOARG00000002613	1	no
regulation of locomotion	GO:0040012	0.75046	0.924001	--	703	ENSOARG00000021088|ENSOARG00000016476|ENSOARG00000008115|ENSOARG00000007623	4	ENSOARG00000007623|ENSOARG00000016476	2	ENSOARG00000008115|ENSOARG00000021088	2	no
negative regulation of growth	GO:0045926	0.752397	0.924954	--	192	ENSOARG00000002570	1	--	0	ENSOARG00000002570	1	no
positive regulation of protein complex assembly	GO:0031334	0.752397	0.924954	--	192	ENSOARG00000008009	1	ENSOARG00000008009	1	--	0	no
protein ubiquitination	GO:0016567	0.755299	0.927805	--	544	ENSOARG00000001369|ENSOARG00000014847|ENSOARG00000019782	3	--	0	ENSOARG00000001369|ENSOARG00000019782|ENSOARG00000014847	3	no
cell proliferation	GO:0008283	0.757503	0.929796	--	546	ENSOARG00000018677|ENSOARG00000006246|ENSOARG00000015038	3	ENSOARG00000018677|ENSOARG00000006246	2	ENSOARG00000015038	1	no
cellular response to growth factor stimulus	GO:0071363	0.759528	0.931563	--	196	ENSOARG00000008927	1	ENSOARG00000008927	1	--	0	no
regulation of intracellular protein transport	GO:0033157	0.761279	0.932274	--	197	ENSOARG00000011815	1	ENSOARG00000011815	1	--	0	no
organophosphate biosynthetic process	GO:0090407	0.761195	0.932274	--	379	ENSOARG00000002725|ENSOARG00000003075	2	--	0	ENSOARG00000003075|ENSOARG00000002725	2	no
transmembrane receptor protein tyrosine kinase signaling pathway	GO:0007169	0.763758	0.934591	--	381	ENSOARG00000010557|ENSOARG00000016771	2	ENSOARG00000010557|ENSOARG00000016771	2	--	0	no
organic substance catabolic process	GO:1901575	0.765632	0.936164	--	1351	ENSOARG00000002725|ENSOARG00000003075|ENSOARG00000018477|ENSOARG00000013947|ENSOARG00000002360|ENSOARG00000009502|ENSOARG00000001369|ENSOARG00000001720	8	ENSOARG00000018477	1	ENSOARG00000002360|ENSOARG00000009502|ENSOARG00000002725|ENSOARG00000003075|ENSOARG00000001369|ENSOARG00000001720|ENSOARG00000013947	7	no
positive regulation of response to external stimulus	GO:0032103	0.768156	0.938432	--	201	ENSOARG00000009241	1	ENSOARG00000009241	1	--	0	no
negative regulation of mitotic cell cycle	GO:0045930	0.769844	0.938432	--	202	ENSOARG00000006246	1	ENSOARG00000006246	1	--	0	no
regulation of protein modification by small protein conjugation or removal	GO:1903320	0.769844	0.938432	--	202	ENSOARG00000001369	1	--	0	ENSOARG00000001369	1	no
endosomal transport	GO:0016197	0.769844	0.938432	--	202	ENSOARG00000004062	1	--	0	ENSOARG00000004062	1	no
divalent metal ion transport	GO:0070838	0.771521	0.939037	--	203	ENSOARG00000009241	1	ENSOARG00000009241	1	--	0	no
protein folding	GO:0006457	0.771521	0.939037	GO:0007022|GO:0007024|GO:0007025	203	ENSOARG00000015545	1	ENSOARG00000015545	1	--	0	no
nervous system process	GO:0050877	0.774968	0.941075	--	891	ENSOARG00000012587|ENSOARG00000012579|ENSOARG00000021128|ENSOARG00000017514|ENSOARG00000020369	5	ENSOARG00000012587|ENSOARG00000020369|ENSOARG00000017514|ENSOARG00000012579	4	ENSOARG00000021128	1	no
positive regulation of intracellular signal transduction	GO:1902533	0.774398	0.941075	GO:0010740	728	ENSOARG00000011083|ENSOARG00000009241|ENSOARG00000015208|ENSOARG00000016476	4	ENSOARG00000011083|ENSOARG00000009241|ENSOARG00000016476	3	ENSOARG00000015208	1	no
regulation of cellular response to growth factor stimulus	GO:0090287	0.774837	0.941075	--	205	ENSOARG00000017189	1	ENSOARG00000017189	1	--	0	no
cellular response to abiotic stimulus	GO:0071214	0.778105	0.943445	--	207	ENSOARG00000006119	1	ENSOARG00000006119	1	--	0	no
cellular response to environmental stimulus	GO:0104004	0.778105	0.943445	--	207	ENSOARG00000006119	1	ENSOARG00000006119	1	--	0	no
organonitrogen compound metabolic process	GO:1901564	0.780889	0.944134	--	4351	ENSOARG00000013947|ENSOARG00000003075|ENSOARG00000018477|ENSOARG00000010557|ENSOARG00000008374|ENSOARG00000015832|ENSOARG00000011648|ENSOARG00000008765|ENSOARG00000006811|ENSOARG00000016476|ENSOARG00000019782|ENSOARG00000014847|ENSOARG00000005587|ENSOARG00000012457|ENSOARG00000007216|ENSOARG00000012438|ENSOARG00000008454|ENSOARG00000009070|ENSOARG00000004877|ENSOARG00000011670|ENSOARG00000019994|…	28	ENSOARG00000006246|ENSOARG00000015832|ENSOARG00000010557|ENSOARG00000011034|ENSOARG00000004877|ENSOARG00000006119|ENSOARG00000009070|ENSOARG00000016476|ENSOARG00000018477|ENSOARG00000012438|ENSOARG00000008765|ENSOARG00000012457	12	ENSOARG00000016119|ENSOARG00000002360|ENSOARG00000007216|ENSOARG00000020549|ENSOARG00000011670|ENSOARG00000001369|ENSOARG00000006811|ENSOARG00000003075|ENSOARG00000019782|ENSOARG00000005587|ENSOARG00000008454|ENSOARG00000019994|ENSOARG00000008374|ENSOARG00000014847|ENSOARG00000013947|ENSOARG00000011648	16	no
negative regulation of cellular process	GO:0048523	0.780651	0.944134	GO:0051243	3622	ENSOARG00000020369|ENSOARG00000010196|ENSOARG00000008115|ENSOARG00000002613|ENSOARG00000003929|ENSOARG00000008620|ENSOARG00000002725|ENSOARG00000002356|ENSOARG00000013986|ENSOARG00000021088|ENSOARG00000016476|ENSOARG00000013288|ENSOARG00000001471|ENSOARG00000005638|ENSOARG00000009137|ENSOARG00000009230|ENSOARG00000011463|ENSOARG00000011815|ENSOARG00000009680|ENSOARG00000017189|ENSOARG00000002570|…	23	ENSOARG00000006246|ENSOARG00000005638|ENSOARG00000016983|ENSOARG00000020369|ENSOARG00000016476|ENSOARG00000008620|ENSOARG00000013288|ENSOARG00000011815|ENSOARG00000009230|ENSOARG00000002356|ENSOARG00000009680|ENSOARG00000017189	12	ENSOARG00000010196|ENSOARG00000002613|ENSOARG00000011463|ENSOARG00000013986|ENSOARG00000002725|ENSOARG00000008115|ENSOARG00000021088|ENSOARG00000001471|ENSOARG00000003929|ENSOARG00000009137|ENSOARG00000002570	11	no
negative regulation of cell adhesion	GO:0007162	0.779721	0.944134	--	208	ENSOARG00000021088	1	--	0	ENSOARG00000021088	1	no
positive regulation of cell development	GO:0010720	0.781045	0.944134	--	395	ENSOARG00000002613|ENSOARG00000006710	2	ENSOARG00000006710	1	ENSOARG00000002613	1	no
cellular macromolecular complex assembly	GO:0034622	0.782566	0.944963	--	737	ENSOARG00000001804|ENSOARG00000007906|ENSOARG00000000023|ENSOARG00000001369	4	ENSOARG00000000023|ENSOARG00000001804	2	ENSOARG00000001369|ENSOARG00000007906	2	no
regulation of endopeptidase activity	GO:0052548	0.782919	0.944963	--	210	ENSOARG00000005638	1	ENSOARG00000005638	1	--	0	no
regulation of neurotransmitter levels	GO:0001505	0.787629	0.946344	--	213	ENSOARG00000005851	1	--	0	ENSOARG00000005851	1	no
response to growth factor	GO:0070848	0.78607	0.946344	--	212	ENSOARG00000008927	1	ENSOARG00000008927	1	--	0	no
exocytosis	GO:0006887	0.787629	0.946344	GO:0016194|GO:0016195	213	ENSOARG00000009241	1	ENSOARG00000009241	1	--	0	no
cognition	GO:0050890	0.787629	0.946344	--	213	ENSOARG00000012587	1	ENSOARG00000012587	1	--	0	no
negative regulation of neurogenesis	GO:0050768	0.78607	0.946344	--	212	ENSOARG00000016476	1	ENSOARG00000016476	1	--	0	no
protein polyubiquitination	GO:0000209	0.78607	0.946344	--	212	ENSOARG00000001369	1	--	0	ENSOARG00000001369	1	no
negative regulation of hydrolase activity	GO:0051346	0.790713	0.949332	--	215	ENSOARG00000005638	1	ENSOARG00000005638	1	--	0	no
regulation of cellular macromolecule biosynthetic process	GO:2000112	0.792403	0.949929	--	3354	ENSOARG00000017504|ENSOARG00000001944|ENSOARG00000009680|ENSOARG00000002402|ENSOARG00000007216|ENSOARG00000009675|ENSOARG00000008765|ENSOARG00000005360|ENSOARG00000005814|ENSOARG00000003909|ENSOARG00000012587|ENSOARG00000013288|ENSOARG00000007773|ENSOARG00000002874|ENSOARG00000009454|ENSOARG00000018677|ENSOARG00000002613|ENSOARG00000017058|ENSOARG00000017514|ENSOARG00000015208|ENSOARG00000014715	21	ENSOARG00000018677|ENSOARG00000013288|ENSOARG00000017504|ENSOARG00000008765|ENSOARG00000012587|ENSOARG00000009675|ENSOARG00000017514|ENSOARG00000001944|ENSOARG00000009680	9	ENSOARG00000002874|ENSOARG00000014715|ENSOARG00000003909|ENSOARG00000002613|ENSOARG00000005814|ENSOARG00000005360|ENSOARG00000015208|ENSOARG00000007773|ENSOARG00000002402|ENSOARG00000017058|ENSOARG00000007216|ENSOARG00000009454	12	no
cellular response to external stimulus	GO:0071496	0.792238	0.949929	--	216	ENSOARG00000006119	1	ENSOARG00000006119	1	--	0	no
regulation of mRNA metabolic process	GO:1903311	0.795255	0.951914	--	218	ENSOARG00000003929	1	--	0	ENSOARG00000003929	1	no
regulation of peptidase activity	GO:0052547	0.795255	0.951914	--	218	ENSOARG00000005638	1	ENSOARG00000005638	1	--	0	no
G-protein coupled receptor signaling pathway	GO:0007186	0.795981	0.952068	--	917	ENSOARG00000011670|ENSOARG00000009241|ENSOARG00000004021|ENSOARG00000003929|ENSOARG00000018247	5	ENSOARG00000004021|ENSOARG00000009241	2	ENSOARG00000018247|ENSOARG00000011670|ENSOARG00000003929	3	no
system process	GO:0003008	0.798649	0.954061	--	1242	ENSOARG00000015403|ENSOARG00000017514|ENSOARG00000020369|ENSOARG00000012587|ENSOARG00000012579|ENSOARG00000021128|ENSOARG00000015990	7	ENSOARG00000012587|ENSOARG00000017514|ENSOARG00000015403|ENSOARG00000012579|ENSOARG00000020369	5	ENSOARG00000015990|ENSOARG00000021128	2	no
primary metabolic process	GO:0044238	0.799393	0.954061	--	7968	ENSOARG00000013947|ENSOARG00000003075|ENSOARG00000015038|ENSOARG00000003078|ENSOARG00000001636|ENSOARG00000010557|ENSOARG00000002874|ENSOARG00000008374|ENSOARG00000007026|ENSOARG00000011169|ENSOARG00000002725|ENSOARG00000015832|ENSOARG00000018477|ENSOARG00000001944|ENSOARG00000002402|ENSOARG00000008765|ENSOARG00000006811|ENSOARG00000021088|ENSOARG00000016476|ENSOARG00000009502|ENSOARG00000007773|…	53	ENSOARG00000004940|ENSOARG00000006246|ENSOARG00000015832|ENSOARG00000010557|ENSOARG00000011034|ENSOARG00000004877|ENSOARG00000006119|ENSOARG00000009070|ENSOARG00000016476|ENSOARG00000018477|ENSOARG00000007026|ENSOARG00000017514|ENSOARG00000017504|ENSOARG00000008765|ENSOARG00000012457|ENSOARG00000012587|ENSOARG00000001944|ENSOARG00000009680	18	ENSOARG00000016119|ENSOARG00000015038|ENSOARG00000005360|ENSOARG00000015208|ENSOARG00000001369|ENSOARG00000001636|ENSOARG00000008454|ENSOARG00000002402|ENSOARG00000002725|ENSOARG00000009483|ENSOARG00000002874|ENSOARG00000013947|ENSOARG00000020549|ENSOARG00000011670|ENSOARG00000008374|ENSOARG00000013250|ENSOARG00000007773|ENSOARG00000009454|ENSOARG00000002360|ENSOARG00000014847|ENSOARG00000003075|…	35	no
negative regulation of cell cycle	GO:0045786	0.799446	0.954061	--	411	ENSOARG00000002725|ENSOARG00000006246	2	ENSOARG00000006246	1	ENSOARG00000002725	1	no
anion transport	GO:0006820	0.801648	0.955972	GO:0006822	413	ENSOARG00000009502|ENSOARG00000004127	2	ENSOARG00000004127	1	ENSOARG00000009502	1	no
response to stress	GO:0006950	0.803899	0.957401	--	2484	ENSOARG00000011083|ENSOARG00000009241|ENSOARG00000009963|ENSOARG00000009847|ENSOARG00000008620|ENSOARG00000003000|ENSOARG00000006139|ENSOARG00000005438|ENSOARG00000021088|ENSOARG00000016476|ENSOARG00000015545|ENSOARG00000008115|ENSOARG00000011670|ENSOARG00000015990|ENSOARG00000010196	15	ENSOARG00000009847|ENSOARG00000011083|ENSOARG00000016476|ENSOARG00000008620|ENSOARG00000009963|ENSOARG00000009241|ENSOARG00000015545	7	ENSOARG00000003000|ENSOARG00000010196|ENSOARG00000011670|ENSOARG00000015990|ENSOARG00000008115|ENSOARG00000021088|ENSOARG00000006139|ENSOARG00000005438	8	no
response to acid chemical	GO:0001101	0.804048	0.957401	--	224	ENSOARG00000016476	1	ENSOARG00000016476	1	--	0	no
regulation of GTPase activity	GO:0043087	0.805477	0.958385	GO:0032312|GO:0032313|GO:0032314|GO:0032315|GO:0032316|GO:0032317|GO:0032318|GO:0032319|GO:0043088	225	ENSOARG00000009241	1	ENSOARG00000009241	1	--	0	no
organic substance metabolic process	GO:0071704	0.806607	0.959013	--	8411	ENSOARG00000013947|ENSOARG00000003075|ENSOARG00000015038|ENSOARG00000003078|ENSOARG00000001636|ENSOARG00000002851|ENSOARG00000010557|ENSOARG00000002874|ENSOARG00000008374|ENSOARG00000007026|ENSOARG00000002725|ENSOARG00000011169|ENSOARG00000017514|ENSOARG00000015832|ENSOARG00000018477|ENSOARG00000001944|ENSOARG00000002402|ENSOARG00000008765|ENSOARG00000006811|ENSOARG00000021088|ENSOARG00000016476|…	56	ENSOARG00000004940|ENSOARG00000006246|ENSOARG00000015832|ENSOARG00000010557|ENSOARG00000011034|ENSOARG00000004877|ENSOARG00000012438|ENSOARG00000009070|ENSOARG00000016476|ENSOARG00000018477|ENSOARG00000007026|ENSOARG00000006119|ENSOARG00000017514|ENSOARG00000017504|ENSOARG00000008765|ENSOARG00000012457|ENSOARG00000012587|ENSOARG00000001944|ENSOARG00000009680|ENSOARG00000002851	20	ENSOARG00000016119|ENSOARG00000015038|ENSOARG00000005360|ENSOARG00000015208|ENSOARG00000001369|ENSOARG00000001636|ENSOARG00000008454|ENSOARG00000002402|ENSOARG00000002725|ENSOARG00000009483|ENSOARG00000002874|ENSOARG00000013947|ENSOARG00000020549|ENSOARG00000011670|ENSOARG00000008374|ENSOARG00000013250|ENSOARG00000007773|ENSOARG00000009454|ENSOARG00000002360|ENSOARG00000014847|ENSOARG00000005851|…	36	no
positive regulation of cell cycle process	GO:0090068	0.811088	0.963621	--	229	ENSOARG00000006246	1	ENSOARG00000006246	1	--	0	no
regulation of mitochondrion organization	GO:0010821	0.813834	0.964489	--	231	ENSOARG00000005438	1	--	0	ENSOARG00000005438	1	no
cellular process	GO:0009987	0.817738	0.964489	GO:0008151|GO:0044763|GO:0050875	14214	ENSOARG00000003075|ENSOARG00000015038|ENSOARG00000003078|ENSOARG00000004021|ENSOARG00000018247|ENSOARG00000015832|ENSOARG00000002402|ENSOARG00000008765|ENSOARG00000013986|ENSOARG00000019994|ENSOARG00000021088|ENSOARG00000001804|ENSOARG00000014847|ENSOARG00000015208|ENSOARG00000005587|ENSOARG00000005851|ENSOARG00000009483|ENSOARG00000012438|ENSOARG00000011463|ENSOARG00000011034|ENSOARG00000007906|…	98	ENSOARG00000010557|ENSOARG00000008927|ENSOARG00000012438|ENSOARG00000017504|ENSOARG00000017189|ENSOARG00000012457|ENSOARG00000012587|ENSOARG00000000019|ENSOARG00000016983|ENSOARG00000016771|ENSOARG00000005022|ENSOARG00000015545|ENSOARG00000015832|ENSOARG00000011034|ENSOARG00000004877|ENSOARG00000000023|ENSOARG00000008009|ENSOARG00000006119|ENSOARG00000008765|ENSOARG00000009230|ENSOARG00000006710|…	43	ENSOARG00000018247|ENSOARG00000009137|ENSOARG00000010196|ENSOARG00000015038|ENSOARG00000016119|ENSOARG00000002725|ENSOARG00000013986|ENSOARG00000005360|ENSOARG00000015208|ENSOARG00000001369|ENSOARG00000008430|ENSOARG00000008454|ENSOARG00000005438|ENSOARG00000002402|ENSOARG00000013947|ENSOARG00000009483|ENSOARG00000002874|ENSOARG00000007216|ENSOARG00000019286|ENSOARG00000011670|ENSOARG00000008374|…	55	no
regulation of multicellular organismal development	GO:2000026	0.815459	0.964489	--	1427	ENSOARG00000011083|ENSOARG00000008620|ENSOARG00000009137|ENSOARG00000009680|ENSOARG00000016476|ENSOARG00000017189|ENSOARG00000008091|ENSOARG00000002613	8	ENSOARG00000008620|ENSOARG00000011083|ENSOARG00000009680|ENSOARG00000017189|ENSOARG00000016476	5	ENSOARG00000009137|ENSOARG00000008091|ENSOARG00000002613	3	no
macromolecule catabolic process	GO:0009057	0.817646	0.964489	GO:0043285	779	ENSOARG00000001369|ENSOARG00000001720|ENSOARG00000018477|ENSOARG00000002360	4	ENSOARG00000018477	1	ENSOARG00000001369|ENSOARG00000001720|ENSOARG00000002360	3	no
negative regulation of nervous system development	GO:0051961	0.816539	0.964489	--	233	ENSOARG00000016476	1	ENSOARG00000016476	1	--	0	no
regulation of trans-synaptic signaling	GO:0099177	0.815191	0.964489	--	232	ENSOARG00000015990	1	--	0	ENSOARG00000015990	1	no
lipid biosynthetic process	GO:0008610	0.815447	0.964489	--	426	ENSOARG00000002725|ENSOARG00000015832	2	ENSOARG00000015832	1	ENSOARG00000002725	1	no
lipid transport	GO:0006869	0.817877	0.964489	--	234	ENSOARG00000009502	1	--	0	ENSOARG00000009502	1	no
purine ribonucleotide metabolic process	GO:0009150	0.816539	0.964489	--	233	ENSOARG00000003075	1	--	0	ENSOARG00000003075	1	no
modulation of chemical synaptic transmission	GO:0050804	0.815191	0.964489	--	232	ENSOARG00000015990	1	--	0	ENSOARG00000015990	1	no
innate immune response	GO:0045087	0.819519	0.96571	GO:0002226	430	ENSOARG00000021088|ENSOARG00000008620	2	ENSOARG00000008620	1	ENSOARG00000021088	1	no
positive regulation of defense response	GO:0031349	0.820525	0.96618	--	236	ENSOARG00000009241	1	ENSOARG00000009241	1	--	0	no
cation transport	GO:0006812	0.825921	0.966805	GO:0006819|GO:0015674	617	ENSOARG00000009241|ENSOARG00000004123|ENSOARG00000012438	3	ENSOARG00000012438|ENSOARG00000009241	2	ENSOARG00000004123	1	no
nitrogen compound transport	GO:0071705	0.832222	0.966805	--	1456	ENSOARG00000004127|ENSOARG00000008009|ENSOARG00000009137|ENSOARG00000019577|ENSOARG00000015208|ENSOARG00000003929|ENSOARG00000012438|ENSOARG00000004062	8	ENSOARG00000008009|ENSOARG00000004127|ENSOARG00000012438	3	ENSOARG00000009137|ENSOARG00000019577|ENSOARG00000004062|ENSOARG00000003929|ENSOARG00000015208	5	no
positive regulation of RNA biosynthetic process	GO:1902680	0.827463	0.966805	--	1125	ENSOARG00000009454|ENSOARG00000007216|ENSOARG00000009675|ENSOARG00000002613|ENSOARG00000017058|ENSOARG00000017514	6	ENSOARG00000017514|ENSOARG00000009675	2	ENSOARG00000002613|ENSOARG00000017058|ENSOARG00000007216|ENSOARG00000009454	4	no
ribonucleotide metabolic process	GO:0009259	0.833198	0.966805	GO:0009121	246	ENSOARG00000003075	1	--	0	ENSOARG00000003075	1	no
regulation of mitotic cell cycle	GO:0007346	0.82935	0.966805	--	440	ENSOARG00000013947|ENSOARG00000006246	2	ENSOARG00000006246	1	ENSOARG00000013947	1	no
purine nucleotide metabolic process	GO:0006163	0.834416	0.966805	--	247	ENSOARG00000003075	1	--	0	ENSOARG00000003075	1	no
regulation of macromolecule biosynthetic process	GO:0010556	0.825308	0.966805	--	3431	ENSOARG00000017504|ENSOARG00000001944|ENSOARG00000009680|ENSOARG00000002402|ENSOARG00000007216|ENSOARG00000009675|ENSOARG00000008765|ENSOARG00000005360|ENSOARG00000005814|ENSOARG00000003909|ENSOARG00000012587|ENSOARG00000013288|ENSOARG00000007773|ENSOARG00000002874|ENSOARG00000009454|ENSOARG00000018677|ENSOARG00000002613|ENSOARG00000017058|ENSOARG00000017514|ENSOARG00000015208|ENSOARG00000014715	21	ENSOARG00000018677|ENSOARG00000013288|ENSOARG00000017504|ENSOARG00000008765|ENSOARG00000012587|ENSOARG00000009675|ENSOARG00000017514|ENSOARG00000001944|ENSOARG00000009680	9	ENSOARG00000002874|ENSOARG00000014715|ENSOARG00000003909|ENSOARG00000002613|ENSOARG00000005814|ENSOARG00000005360|ENSOARG00000015208|ENSOARG00000007773|ENSOARG00000002402|ENSOARG00000017058|ENSOARG00000007216|ENSOARG00000009454	12	no
positive regulation of nucleic acid-templated transcription	GO:1903508	0.827463	0.966805	--	1125	ENSOARG00000009454|ENSOARG00000007216|ENSOARG00000009675|ENSOARG00000002613|ENSOARG00000017058|ENSOARG00000017514	6	ENSOARG00000017514|ENSOARG00000009675	2	ENSOARG00000002613|ENSOARG00000017058|ENSOARG00000007216|ENSOARG00000009454	4	no
negative regulation of biological process	GO:0048519	0.830929	0.966805	GO:0043118	4038	ENSOARG00000011083|ENSOARG00000020369|ENSOARG00000010196|ENSOARG00000008115|ENSOARG00000009230|ENSOARG00000003929|ENSOARG00000008620|ENSOARG00000002725|ENSOARG00000002356|ENSOARG00000013986|ENSOARG00000021088|ENSOARG00000016476|ENSOARG00000013288|ENSOARG00000001471|ENSOARG00000005638|ENSOARG00000009137|ENSOARG00000008091|ENSOARG00000002613|ENSOARG00000011463|ENSOARG00000011815|ENSOARG00000009680|…	25	ENSOARG00000006246|ENSOARG00000011083|ENSOARG00000020369|ENSOARG00000016983|ENSOARG00000016476|ENSOARG00000008620|ENSOARG00000013288|ENSOARG00000011815|ENSOARG00000005638|ENSOARG00000002356|ENSOARG00000009230|ENSOARG00000009680|ENSOARG00000017189	13	ENSOARG00000010196|ENSOARG00000009137|ENSOARG00000011463|ENSOARG00000013986|ENSOARG00000002725|ENSOARG00000008115|ENSOARG00000008091|ENSOARG00000021088|ENSOARG00000001471|ENSOARG00000003929|ENSOARG00000002613|ENSOARG00000002570	12	no
regulation of Wnt signaling pathway	GO:0030111	0.826977	0.966805	GO:0008590	241	ENSOARG00000011648	1	--	0	ENSOARG00000011648	1	no
regulation of protein localization	GO:0032880	0.834104	0.966805	--	801	ENSOARG00000010196|ENSOARG00000011815|ENSOARG00000003929|ENSOARG00000004123	4	ENSOARG00000011815	1	ENSOARG00000010196|ENSOARG00000004123|ENSOARG00000003929	3	no
regulation of protein transport	GO:0051223	0.825921	0.966805	--	617	ENSOARG00000010196|ENSOARG00000011815|ENSOARG00000004123	3	ENSOARG00000011815	1	ENSOARG00000010196|ENSOARG00000004123	2	no
positive regulation of transcription, DNA-templated	GO:0045893	0.827463	0.966805	GO:0043193|GO:0045941|GO:0061020	1125	ENSOARG00000009454|ENSOARG00000007216|ENSOARG00000009675|ENSOARG00000002613|ENSOARG00000017058|ENSOARG00000017514	6	ENSOARG00000017514|ENSOARG00000009675	2	ENSOARG00000002613|ENSOARG00000017058|ENSOARG00000007216|ENSOARG00000009454	4	no
positive regulation of transferase activity	GO:0051347	0.82935	0.966805	--	440	ENSOARG00000011083|ENSOARG00000001369	2	ENSOARG00000011083	1	ENSOARG00000001369	1	no
regulation of cell morphogenesis	GO:0022604	0.834084	0.966805	--	445	ENSOARG00000002613|ENSOARG00000006710	2	ENSOARG00000006710	1	ENSOARG00000002613	1	no
cellular macromolecule catabolic process	GO:0044265	0.830875	0.966805	GO:0034962	623	ENSOARG00000001369|ENSOARG00000001720|ENSOARG00000002360	3	--	0	ENSOARG00000001369|ENSOARG00000001720|ENSOARG00000002360	3	no
peptide transport	GO:0015833	0.829991	0.966805	--	1129	ENSOARG00000009137|ENSOARG00000008009|ENSOARG00000019577|ENSOARG00000004062|ENSOARG00000003929|ENSOARG00000015208	6	ENSOARG00000008009	1	ENSOARG00000009137|ENSOARG00000019577|ENSOARG00000004062|ENSOARG00000003929|ENSOARG00000015208	5	no
regulation of epithelial cell proliferation	GO:0050678	0.828239	0.966805	--	242	ENSOARG00000008430	1	--	0	ENSOARG00000008430	1	no
regulation of cytoskeleton organization	GO:0051493	0.825476	0.966805	--	436	ENSOARG00000013947|ENSOARG00000013288	2	ENSOARG00000013288	1	ENSOARG00000013947	1	no
monovalent inorganic cation transport	GO:0015672	0.834416	0.966805	--	247	ENSOARG00000004123	1	--	0	ENSOARG00000004123	1	no
positive regulation of response to stimulus	GO:0048584	0.830623	0.966805	--	1612	ENSOARG00000011083|ENSOARG00000009241|ENSOARG00000012457|ENSOARG00000019594|ENSOARG00000007906|ENSOARG00000020667|ENSOARG00000016476|ENSOARG00000002613|ENSOARG00000015208	9	ENSOARG00000016476|ENSOARG00000011083|ENSOARG00000009241|ENSOARG00000012457|ENSOARG00000019594	5	ENSOARG00000020667|ENSOARG00000002613|ENSOARG00000007906|ENSOARG00000015208	4	no
proteasome-mediated ubiquitin-dependent protein catabolic process	GO:0043161	0.829493	0.966805	--	243	ENSOARG00000001369	1	--	0	ENSOARG00000001369	1	no
regulation of actin filament organization	GO:0110053	0.835624	0.967501	--	248	ENSOARG00000013947	1	--	0	ENSOARG00000013947	1	no
regulation of nucleobase-containing compound metabolic process	GO:0019219	0.836317	0.967599	--	3459	ENSOARG00000017504|ENSOARG00000001944|ENSOARG00000009680|ENSOARG00000002402|ENSOARG00000007216|ENSOARG00000009675|ENSOARG00000005360|ENSOARG00000005814|ENSOARG00000003909|ENSOARG00000012587|ENSOARG00000013288|ENSOARG00000007773|ENSOARG00000002874|ENSOARG00000009454|ENSOARG00000018677|ENSOARG00000002613|ENSOARG00000017058|ENSOARG00000017514|ENSOARG00000003929|ENSOARG00000015208|ENSOARG00000014715	21	ENSOARG00000018677|ENSOARG00000013288|ENSOARG00000017504|ENSOARG00000012587|ENSOARG00000009675|ENSOARG00000017514|ENSOARG00000001944|ENSOARG00000009680	8	ENSOARG00000002874|ENSOARG00000014715|ENSOARG00000003909|ENSOARG00000002613|ENSOARG00000005814|ENSOARG00000005360|ENSOARG00000015208|ENSOARG00000003929|ENSOARG00000007773|ENSOARG00000002402|ENSOARG00000017058|ENSOARG00000007216|ENSOARG00000009454	13	no
proteolysis involved in cellular protein catabolic process	GO:0051603	0.837786	0.968595	--	449	ENSOARG00000001369|ENSOARG00000006246	2	ENSOARG00000006246	1	ENSOARG00000001369	1	no
cellular response to organonitrogen compound	GO:0071417	0.839198	0.96882	--	251	ENSOARG00000016476	1	ENSOARG00000016476	1	--	0	no
regulation of body fluid levels	GO:0050878	0.839198	0.96882	--	251	ENSOARG00000009137	1	--	0	ENSOARG00000009137	1	no
establishment of organelle localization	GO:0051656	0.840372	0.969472	--	252	ENSOARG00000009483	1	--	0	ENSOARG00000009483	1	no
regulation of autophagy	GO:0010506	0.848354	0.970244	--	259	ENSOARG00000005438	1	--	0	ENSOARG00000005438	1	no
regulation of developmental process	GO:0050793	0.842402	0.970244	--	1950	ENSOARG00000011083|ENSOARG00000008620|ENSOARG00000020369|ENSOARG00000009680|ENSOARG00000016476|ENSOARG00000009137|ENSOARG00000017189|ENSOARG00000008115|ENSOARG00000008091|ENSOARG00000002613|ENSOARG00000006710	11	ENSOARG00000011083|ENSOARG00000020369|ENSOARG00000016476|ENSOARG00000008620|ENSOARG00000017189|ENSOARG00000006710|ENSOARG00000009680	7	ENSOARG00000009137|ENSOARG00000008115|ENSOARG00000008091|ENSOARG00000002613	4	no
regulation of establishment of protein localization	GO:0070201	0.844264	0.970244	--	640	ENSOARG00000010196|ENSOARG00000011815|ENSOARG00000004123	3	ENSOARG00000011815	1	ENSOARG00000010196|ENSOARG00000004123	2	no
positive regulation of macromolecule biosynthetic process	GO:0010557	0.842343	0.970244	--	1313	ENSOARG00000009454|ENSOARG00000007216|ENSOARG00000009675|ENSOARG00000008765|ENSOARG00000002613|ENSOARG00000017058|ENSOARG00000017514	7	ENSOARG00000017514|ENSOARG00000009675|ENSOARG00000008765	3	ENSOARG00000002613|ENSOARG00000017058|ENSOARG00000007216|ENSOARG00000009454	4	no
ribose phosphate metabolic process	GO:0019693	0.843843	0.970244	--	255	ENSOARG00000003075	1	--	0	ENSOARG00000003075	1	no
chemical synaptic transmission	GO:0007268	0.847239	0.970244	--	258	ENSOARG00000012579	1	ENSOARG00000012579	1	--	0	no
cellular process involved in reproduction in multicellular organism	GO:0022412	0.848354	0.970244	--	259	ENSOARG00000019782	1	--	0	ENSOARG00000019782	1	no
anterograde trans-synaptic signaling	GO:0098916	0.847239	0.970244	--	258	ENSOARG00000012579	1	ENSOARG00000012579	1	--	0	no
regulation of macromolecule metabolic process	GO:0060255	0.846737	0.970244	--	4964	ENSOARG00000011083|ENSOARG00000009675|ENSOARG00000002874|ENSOARG00000009241|ENSOARG00000017504|ENSOARG00000001944|ENSOARG00000002402|ENSOARG00000008765|ENSOARG00000013288|ENSOARG00000007773|ENSOARG00000018677|ENSOARG00000015208|ENSOARG00000005638|ENSOARG00000009483|ENSOARG00000007216|ENSOARG00000003909|ENSOARG00000009137|ENSOARG00000002613|ENSOARG00000003929|ENSOARG00000017514|ENSOARG00000001369|…	31	ENSOARG00000006246|ENSOARG00000011083|ENSOARG00000018677|ENSOARG00000012108|ENSOARG00000005638|ENSOARG00000013288|ENSOARG00000009675|ENSOARG00000008765|ENSOARG00000012587|ENSOARG00000017504|ENSOARG00000017514|ENSOARG00000001944|ENSOARG00000009680|ENSOARG00000009241|ENSOARG00000011815	15	ENSOARG00000002874|ENSOARG00000014715|ENSOARG00000003909|ENSOARG00000009137|ENSOARG00000002613|ENSOARG00000005814|ENSOARG00000005360|ENSOARG00000015208|ENSOARG00000001369|ENSOARG00000003929|ENSOARG00000007773|ENSOARG00000002402|ENSOARG00000017058|ENSOARG00000007216|ENSOARG00000009483|ENSOARG00000009454	16	no
synaptic signaling	GO:0099536	0.847239	0.970244	--	258	ENSOARG00000012579	1	ENSOARG00000012579	1	--	0	no
trans-synaptic signaling	GO:0099537	0.847239	0.970244	--	258	ENSOARG00000012579	1	ENSOARG00000012579	1	--	0	no
protein modification by small protein conjugation	GO:0032446	0.843502	0.970244	--	639	ENSOARG00000001369|ENSOARG00000014847|ENSOARG00000019782	3	--	0	ENSOARG00000001369|ENSOARG00000019782|ENSOARG00000014847	3	no
positive regulation of neuron differentiation	GO:0045666	0.850561	0.97207	--	261	ENSOARG00000002613	1	--	0	ENSOARG00000002613	1	no
proteasomal protein catabolic process	GO:0010498	0.85488	0.974906	--	265	ENSOARG00000001369	1	--	0	ENSOARG00000001369	1	no
positive regulation of secretion by cell	GO:1903532	0.853812	0.974906	--	264	ENSOARG00000011815	1	ENSOARG00000011815	1	--	0	no
regulation of metal ion transport	GO:0010959	0.85488	0.974906	--	265	ENSOARG00000021088	1	--	0	ENSOARG00000021088	1	no
positive regulation of cell projection organization	GO:0031346	0.85594	0.975416	--	266	ENSOARG00000002613	1	--	0	ENSOARG00000002613	1	no
cellular nitrogen compound metabolic process	GO:0034641	0.856699	0.975583	--	4849	ENSOARG00000013947|ENSOARG00000003075|ENSOARG00000002874|ENSOARG00000011169|ENSOARG00000015832|ENSOARG00000001944|ENSOARG00000002402|ENSOARG00000008765|ENSOARG00000021088|ENSOARG00000009454|ENSOARG00000007773|ENSOARG00000019782|ENSOARG00000001720|ENSOARG00000015208|ENSOARG00000009483|ENSOARG00000004877|ENSOARG00000003909|ENSOARG00000009070|ENSOARG00000017504|ENSOARG00000017514|ENSOARG00000011670|…	30	ENSOARG00000004940|ENSOARG00000015832|ENSOARG00000004877|ENSOARG00000009070|ENSOARG00000017514|ENSOARG00000017504|ENSOARG00000008765|ENSOARG00000012587|ENSOARG00000001944|ENSOARG00000009680	10	ENSOARG00000011648|ENSOARG00000016119|ENSOARG00000002874|ENSOARG00000014715|ENSOARG00000003909|ENSOARG00000011169|ENSOARG00000011670|ENSOARG00000009483|ENSOARG00000003075|ENSOARG00000015208|ENSOARG00000019782|ENSOARG00000001720|ENSOARG00000021088|ENSOARG00000019994|ENSOARG00000007773|ENSOARG00000002402|ENSOARG00000017058|ENSOARG00000013947|ENSOARG00000005360|ENSOARG00000009454	20	no
positive regulation of metabolic process	GO:0009893	0.857634	0.97595	--	2606	ENSOARG00000011083|ENSOARG00000009241|ENSOARG00000012108|ENSOARG00000005438|ENSOARG00000009137|ENSOARG00000009483|ENSOARG00000007216|ENSOARG00000009675|ENSOARG00000008765|ENSOARG00000009454|ENSOARG00000002613|ENSOARG00000001369|ENSOARG00000017514|ENSOARG00000003929|ENSOARG00000017058	15	ENSOARG00000011083|ENSOARG00000012108|ENSOARG00000017514|ENSOARG00000009675|ENSOARG00000008765|ENSOARG00000009241	6	ENSOARG00000002613|ENSOARG00000005438|ENSOARG00000009454|ENSOARG00000001369|ENSOARG00000003929|ENSOARG00000009137|ENSOARG00000017058|ENSOARG00000007216|ENSOARG00000009483	9	no
positive regulation of cellular component organization	GO:0051130	0.861155	0.979257	--	1014	ENSOARG00000013947|ENSOARG00000002613|ENSOARG00000006710|ENSOARG00000008009|ENSOARG00000005438	5	ENSOARG00000008009|ENSOARG00000006710	2	ENSOARG00000002613|ENSOARG00000013947|ENSOARG00000005438	3	no
response to organic substance	GO:0010033	0.862205	0.97975	--	1514	ENSOARG00000011083|ENSOARG00000009241|ENSOARG00000008927|ENSOARG00000003000|ENSOARG00000010196|ENSOARG00000016476|ENSOARG00000015545|ENSOARG00000008115	8	ENSOARG00000016476|ENSOARG00000015545|ENSOARG00000011083|ENSOARG00000009241|ENSOARG00000008927	5	ENSOARG00000003000|ENSOARG00000008115|ENSOARG00000010196	3	no
positive regulation of RNA metabolic process	GO:0051254	0.86398	0.981067	--	1188	ENSOARG00000009454|ENSOARG00000007216|ENSOARG00000009675|ENSOARG00000002613|ENSOARG00000017058|ENSOARG00000017514	6	ENSOARG00000017514|ENSOARG00000009675	2	ENSOARG00000002613|ENSOARG00000017058|ENSOARG00000007216|ENSOARG00000009454	4	no
cellular response to nitrogen compound	GO:1901699	0.866128	0.982552	--	276	ENSOARG00000016476	1	ENSOARG00000016476	1	--	0	no
regulation of protein catabolic process	GO:0042176	0.867106	0.982552	--	277	ENSOARG00000003929	1	--	0	ENSOARG00000003929	1	no
regulation of plasma membrane bounded cell projection organization	GO:0120035	0.867139	0.982552	--	484	ENSOARG00000002613|ENSOARG00000002570	2	--	0	ENSOARG00000002613|ENSOARG00000002570	2	no
actin cytoskeleton organization	GO:0030036	0.87095	0.984767	--	281	ENSOARG00000019286	1	--	0	ENSOARG00000019286	1	no
regulation of cell projection organization	GO:0031344	0.870913	0.984767	--	489	ENSOARG00000002613|ENSOARG00000002570	2	--	0	ENSOARG00000002613|ENSOARG00000002570	2	no
cellular protein metabolic process	GO:0044267	0.869984	0.984767	--	2793	ENSOARG00000005587|ENSOARG00000013947|ENSOARG00000011034|ENSOARG00000016476|ENSOARG00000006811|ENSOARG00000008765|ENSOARG00000004877|ENSOARG00000010557|ENSOARG00000008454|ENSOARG00000009070|ENSOARG00000019782|ENSOARG00000008374|ENSOARG00000016119|ENSOARG00000001369|ENSOARG00000014847|ENSOARG00000019994	16	ENSOARG00000010557|ENSOARG00000011034|ENSOARG00000004877|ENSOARG00000009070|ENSOARG00000016476|ENSOARG00000008765	6	ENSOARG00000016119|ENSOARG00000001369|ENSOARG00000008374|ENSOARG00000014847|ENSOARG00000019782|ENSOARG00000005587|ENSOARG00000008454|ENSOARG00000019994|ENSOARG00000013947|ENSOARG00000006811	10	no
cellular amino acid metabolic process	GO:0006520	0.871893	0.985134	GO:0006519	282	ENSOARG00000008765	1	ENSOARG00000008765	1	--	0	no
regulation of catabolic process	GO:0009894	0.872859	0.985526	--	681	ENSOARG00000003929|ENSOARG00000006246|ENSOARG00000005438	3	ENSOARG00000006246	1	ENSOARG00000003929|ENSOARG00000005438	2	no
cellular response to endogenous stimulus	GO:0071495	0.873862	0.985569	--	493	ENSOARG00000016476|ENSOARG00000008927	2	ENSOARG00000016476|ENSOARG00000008927	2	--	0	no
cellular aromatic compound metabolic process	GO:0006725	0.874755	0.985569	--	4318	ENSOARG00000013947|ENSOARG00000003075|ENSOARG00000002851|ENSOARG00000002874|ENSOARG00000011169|ENSOARG00000017504|ENSOARG00000001944|ENSOARG00000002402|ENSOARG00000021088|ENSOARG00000009454|ENSOARG00000007773|ENSOARG00000019782|ENSOARG00000001720|ENSOARG00000015208|ENSOARG00000009483|ENSOARG00000012438|ENSOARG00000003909|ENSOARG00000009070|ENSOARG00000017514|ENSOARG00000005360|ENSOARG00000009680|…	26	ENSOARG00000004940|ENSOARG00000009070|ENSOARG00000012438|ENSOARG00000017504|ENSOARG00000012587|ENSOARG00000017514|ENSOARG00000001944|ENSOARG00000009680|ENSOARG00000002851	9	ENSOARG00000011648|ENSOARG00000002874|ENSOARG00000014715|ENSOARG00000003909|ENSOARG00000011169|ENSOARG00000009483|ENSOARG00000003075|ENSOARG00000015208|ENSOARG00000019782|ENSOARG00000001720|ENSOARG00000021088|ENSOARG00000007773|ENSOARG00000002402|ENSOARG00000017058|ENSOARG00000013947|ENSOARG00000005360|ENSOARG00000009454	17	no
purine-containing compound metabolic process	GO:0072521	0.874683	0.985569	--	285	ENSOARG00000003075	1	--	0	ENSOARG00000003075	1	no
regulation of metabolic process	GO:0019222	0.882327	0.987115	--	5378	ENSOARG00000011083|ENSOARG00000009675|ENSOARG00000002874|ENSOARG00000016771|ENSOARG00000017504|ENSOARG00000001944|ENSOARG00000002402|ENSOARG00000008765|ENSOARG00000013288|ENSOARG00000007773|ENSOARG00000018677|ENSOARG00000015208|ENSOARG00000005638|ENSOARG00000009241|ENSOARG00000009483|ENSOARG00000007216|ENSOARG00000003909|ENSOARG00000009137|ENSOARG00000002613|ENSOARG00000003929|ENSOARG00000017514|…	33	ENSOARG00000006246|ENSOARG00000011083|ENSOARG00000018677|ENSOARG00000012108|ENSOARG00000009241|ENSOARG00000005638|ENSOARG00000013288|ENSOARG00000009675|ENSOARG00000008765|ENSOARG00000012587|ENSOARG00000017504|ENSOARG00000017514|ENSOARG00000001944|ENSOARG00000009680|ENSOARG00000016771|ENSOARG00000011815	16	ENSOARG00000002874|ENSOARG00000014715|ENSOARG00000005438|ENSOARG00000003909|ENSOARG00000009137|ENSOARG00000002613|ENSOARG00000005814|ENSOARG00000005360|ENSOARG00000015208|ENSOARG00000001369|ENSOARG00000003929|ENSOARG00000007773|ENSOARG00000002402|ENSOARG00000017058|ENSOARG00000007216|ENSOARG00000009483|ENSOARG00000009454	17	no
rRNA processing	GO:0006364	0.877412	0.987115	GO:0006365	288	ENSOARG00000009070	1	ENSOARG00000009070	1	--	0	no
positive regulation of cell communication	GO:0010647	0.879012	0.987115	--	1218	ENSOARG00000011083|ENSOARG00000011815|ENSOARG00000009241|ENSOARG00000016476|ENSOARG00000002613|ENSOARG00000015208	6	ENSOARG00000016476|ENSOARG00000011083|ENSOARG00000011815|ENSOARG00000009241	4	ENSOARG00000002613|ENSOARG00000015208	2	no
cell projection organization	GO:0030030	0.881513	0.987115	--	695	ENSOARG00000001804|ENSOARG00000013288|ENSOARG00000016983	3	ENSOARG00000013288|ENSOARG00000016983|ENSOARG00000001804	3	--	0	no
positive regulation of signaling	GO:0023056	0.881378	0.987115	--	1223	ENSOARG00000011083|ENSOARG00000011815|ENSOARG00000009241|ENSOARG00000016476|ENSOARG00000002613|ENSOARG00000015208	6	ENSOARG00000016476|ENSOARG00000011083|ENSOARG00000011815|ENSOARG00000009241	4	ENSOARG00000002613|ENSOARG00000015208	2	no
regulation of cell cycle	GO:0051726	0.87904	0.987115	GO:0000074	872	ENSOARG00000013947|ENSOARG00000002725|ENSOARG00000006246|ENSOARG00000013288	4	ENSOARG00000013288|ENSOARG00000006246	2	ENSOARG00000013947|ENSOARG00000002725	2	no
regulation of intracellular transport	GO:0032386	0.880083	0.987115	--	291	ENSOARG00000011815	1	ENSOARG00000011815	1	--	0	no
nitrogen compound metabolic process	GO:0006807	0.881852	0.987115	--	7399	ENSOARG00000013947|ENSOARG00000003075|ENSOARG00000018477|ENSOARG00000010557|ENSOARG00000002874|ENSOARG00000008374|ENSOARG00000011169|ENSOARG00000017514|ENSOARG00000015832|ENSOARG00000001944|ENSOARG00000002402|ENSOARG00000008765|ENSOARG00000006811|ENSOARG00000021088|ENSOARG00000016476|ENSOARG00000007773|ENSOARG00000019782|ENSOARG00000017058|ENSOARG00000014847|ENSOARG00000015208|ENSOARG00000005587|…	47	ENSOARG00000004940|ENSOARG00000006246|ENSOARG00000015832|ENSOARG00000010557|ENSOARG00000011034|ENSOARG00000004877|ENSOARG00000012438|ENSOARG00000009070|ENSOARG00000016476|ENSOARG00000018477|ENSOARG00000006119|ENSOARG00000017514|ENSOARG00000017504|ENSOARG00000008765|ENSOARG00000012457|ENSOARG00000012587|ENSOARG00000001944|ENSOARG00000009680	18	ENSOARG00000016119|ENSOARG00000005360|ENSOARG00000015208|ENSOARG00000001369|ENSOARG00000008454|ENSOARG00000002402|ENSOARG00000013947|ENSOARG00000009483|ENSOARG00000002874|ENSOARG00000020549|ENSOARG00000011670|ENSOARG00000008374|ENSOARG00000007773|ENSOARG00000009454|ENSOARG00000002360|ENSOARG00000014847|ENSOARG00000003075|ENSOARG00000019782|ENSOARG00000001720|ENSOARG00000005587|ENSOARG00000019994|…	29	no
multi-organism process	GO:0051704	0.881	0.987115	GO:0051706	1051	ENSOARG00000011083|ENSOARG00000014971|ENSOARG00000006139|ENSOARG00000008115|ENSOARG00000008620	5	ENSOARG00000014971|ENSOARG00000011083|ENSOARG00000008620	3	ENSOARG00000008115|ENSOARG00000006139	2	no
nucleobase-containing compound catabolic process	GO:0034655	0.880083	0.987115	--	291	ENSOARG00000001720	1	--	0	ENSOARG00000001720	1	no
regulation of supramolecular fiber organization	GO:1902903	0.885251	0.989691	--	297	ENSOARG00000013947	1	--	0	ENSOARG00000013947	1	no
regulation of actin cytoskeleton organization	GO:0032956	0.886924	0.990866	--	299	ENSOARG00000013947	1	--	0	ENSOARG00000013947	1	no
movement of cell or subcellular component	GO:0006928	0.888812	0.991582	--	1067	ENSOARG00000021088|ENSOARG00000009241|ENSOARG00000009963|ENSOARG00000006246|ENSOARG00000008430	5	ENSOARG00000009963|ENSOARG00000006246|ENSOARG00000009241	3	ENSOARG00000008430|ENSOARG00000021088	2	no
regulation of translation	GO:0006417	0.888573	0.991582	GO:0006445	301	ENSOARG00000008765	1	ENSOARG00000008765	1	--	0	no
positive regulation of macromolecule metabolic process	GO:0010604	0.893777	0.996424	--	2395	ENSOARG00000011083|ENSOARG00000009241|ENSOARG00000012108|ENSOARG00000009137|ENSOARG00000009454|ENSOARG00000007216|ENSOARG00000009675|ENSOARG00000008765|ENSOARG00000002613|ENSOARG00000017058|ENSOARG00000017514|ENSOARG00000003929|ENSOARG00000001369	13	ENSOARG00000011083|ENSOARG00000012108|ENSOARG00000017514|ENSOARG00000009675|ENSOARG00000008765|ENSOARG00000009241	6	ENSOARG00000009137|ENSOARG00000001369|ENSOARG00000003929|ENSOARG00000002613|ENSOARG00000017058|ENSOARG00000007216|ENSOARG00000009454	7	no
macromolecule metabolic process	GO:0043170	0.894434	0.996459	GO:0043283	6735	ENSOARG00000013947|ENSOARG00000018477|ENSOARG00000010557|ENSOARG00000002874|ENSOARG00000008374|ENSOARG00000011169|ENSOARG00000017504|ENSOARG00000001944|ENSOARG00000002402|ENSOARG00000008765|ENSOARG00000006811|ENSOARG00000021088|ENSOARG00000016476|ENSOARG00000007773|ENSOARG00000019782|ENSOARG00000017058|ENSOARG00000014847|ENSOARG00000015208|ENSOARG00000005587|ENSOARG00000012457|ENSOARG00000007216|…	42	ENSOARG00000004940|ENSOARG00000006246|ENSOARG00000010557|ENSOARG00000011034|ENSOARG00000004877|ENSOARG00000006119|ENSOARG00000009070|ENSOARG00000016476|ENSOARG00000018477|ENSOARG00000017514|ENSOARG00000017504|ENSOARG00000008765|ENSOARG00000012457|ENSOARG00000012587|ENSOARG00000001944|ENSOARG00000009680	16	ENSOARG00000016119|ENSOARG00000005360|ENSOARG00000015208|ENSOARG00000001369|ENSOARG00000008454|ENSOARG00000002402|ENSOARG00000013947|ENSOARG00000011648|ENSOARG00000002874|ENSOARG00000011670|ENSOARG00000008374|ENSOARG00000007773|ENSOARG00000009454|ENSOARG00000002360|ENSOARG00000014847|ENSOARG00000019782|ENSOARG00000001720|ENSOARG00000005587|ENSOARG00000019994|ENSOARG00000007216|ENSOARG00000003909|…	26	no
rRNA metabolic process	GO:0016072	0.895703	0.997174	--	310	ENSOARG00000009070	1	ENSOARG00000009070	1	--	0	no
regulation of cell growth	GO:0001558	0.909965	0.998391	--	330	ENSOARG00000002570	1	--	0	ENSOARG00000002570	1	no
positive regulation of neurogenesis	GO:0050769	0.906593	0.998391	--	325	ENSOARG00000002613	1	--	0	ENSOARG00000002613	1	no
positive regulation of transport	GO:0051050	0.904432	0.998391	--	737	ENSOARG00000021088|ENSOARG00000011815|ENSOARG00000009137	3	ENSOARG00000011815	1	ENSOARG00000009137|ENSOARG00000021088	2	no
regulation of actin filament-based process	GO:0032970	0.909965	0.998391	--	330	ENSOARG00000013947	1	--	0	ENSOARG00000013947	1	no
vesicle-mediated transport	GO:0016192	0.90975	0.998391	GO:0006899	935	ENSOARG00000020667|ENSOARG00000009241|ENSOARG00000019577|ENSOARG00000012457	4	ENSOARG00000009241|ENSOARG00000012457	2	ENSOARG00000020667|ENSOARG00000019577	2	no
positive regulation of protein kinase activity	GO:0045860	0.903804	0.998391	--	321	ENSOARG00000011083	1	ENSOARG00000011083	1	--	0	no
heterocycle metabolic process	GO:0046483	0.906137	0.998391	--	4286	ENSOARG00000013947|ENSOARG00000003075|ENSOARG00000002874|ENSOARG00000011169|ENSOARG00000017504|ENSOARG00000001944|ENSOARG00000002402|ENSOARG00000021088|ENSOARG00000009454|ENSOARG00000007773|ENSOARG00000019782|ENSOARG00000001720|ENSOARG00000015208|ENSOARG00000009483|ENSOARG00000012438|ENSOARG00000003909|ENSOARG00000009070|ENSOARG00000017514|ENSOARG00000005360|ENSOARG00000009680|ENSOARG00000012587|…	25	ENSOARG00000004940|ENSOARG00000009070|ENSOARG00000012438|ENSOARG00000017504|ENSOARG00000012587|ENSOARG00000017514|ENSOARG00000001944|ENSOARG00000009680	8	ENSOARG00000011648|ENSOARG00000002874|ENSOARG00000014715|ENSOARG00000003909|ENSOARG00000011169|ENSOARG00000009483|ENSOARG00000003075|ENSOARG00000015208|ENSOARG00000019782|ENSOARG00000001720|ENSOARG00000021088|ENSOARG00000007773|ENSOARG00000002402|ENSOARG00000017058|ENSOARG00000013947|ENSOARG00000005360|ENSOARG00000009454	17	no
transport	GO:0006810	0.907255	0.998391	GO:0015457|GO:0015460|GO:0044765	3223	ENSOARG00000009241|ENSOARG00000020438|ENSOARG00000008009|ENSOARG00000000564|ENSOARG00000012457|ENSOARG00000004127|ENSOARG00000009483|ENSOARG00000008620|ENSOARG00000019577|ENSOARG00000012438|ENSOARG00000020667|ENSOARG00000009137|ENSOARG00000004062|ENSOARG00000009502|ENSOARG00000016119|ENSOARG00000003929|ENSOARG00000015208|ENSOARG00000004123	18	ENSOARG00000000564|ENSOARG00000008009|ENSOARG00000008620|ENSOARG00000012438|ENSOARG00000012457|ENSOARG00000004127|ENSOARG00000009241	7	ENSOARG00000016119|ENSOARG00000019577|ENSOARG00000009137|ENSOARG00000004062|ENSOARG00000009502|ENSOARG00000020667|ENSOARG00000015208|ENSOARG00000020438|ENSOARG00000003929|ENSOARG00000009483|ENSOARG00000004123	11	no
negative regulation of cellular component organization	GO:0051129	0.901304	0.998391	--	535	ENSOARG00000021088|ENSOARG00000006246	2	ENSOARG00000006246	1	ENSOARG00000021088	1	no
regulation of MAPK cascade	GO:0043408	0.908607	0.998391	--	548	ENSOARG00000009241|ENSOARG00000013288	2	ENSOARG00000013288|ENSOARG00000009241	2	--	0	no
regulation of cellular amide metabolic process	GO:0034248	0.907956	0.998391	--	327	ENSOARG00000008765	1	ENSOARG00000008765	1	--	0	no
response to oxygen-containing compound	GO:1901700	0.9013	0.998391	--	916	ENSOARG00000011083|ENSOARG00000016476|ENSOARG00000010196|ENSOARG00000003000	4	ENSOARG00000011083|ENSOARG00000016476	2	ENSOARG00000003000|ENSOARG00000010196	2	no
positive regulation of cellular catabolic process	GO:0031331	0.899466	0.998391	--	315	ENSOARG00000005438	1	--	0	ENSOARG00000005438	1	no
actin filament-based process	GO:0030029	0.902379	0.998391	--	319	ENSOARG00000019286	1	--	0	ENSOARG00000019286	1	no
positive regulation of organelle organization	GO:0010638	0.900133	0.998391	--	533	ENSOARG00000013947|ENSOARG00000005438	2	--	0	ENSOARG00000013947|ENSOARG00000005438	2	no
protein localization to membrane	GO:0072657	0.900933	0.998391	--	317	ENSOARG00000004062	1	--	0	ENSOARG00000004062	1	no
regulation of primary metabolic process	GO:0080090	0.903247	0.998391	--	4872	ENSOARG00000011083|ENSOARG00000009675|ENSOARG00000002874|ENSOARG00000009241|ENSOARG00000017504|ENSOARG00000001944|ENSOARG00000002402|ENSOARG00000008765|ENSOARG00000013288|ENSOARG00000007773|ENSOARG00000018677|ENSOARG00000015208|ENSOARG00000005638|ENSOARG00000016771|ENSOARG00000007216|ENSOARG00000003909|ENSOARG00000009137|ENSOARG00000002613|ENSOARG00000003929|ENSOARG00000017514|ENSOARG00000001369|…	29	ENSOARG00000011083|ENSOARG00000018677|ENSOARG00000016771|ENSOARG00000005638|ENSOARG00000013288|ENSOARG00000009675|ENSOARG00000008765|ENSOARG00000012587|ENSOARG00000017504|ENSOARG00000017514|ENSOARG00000001944|ENSOARG00000009680|ENSOARG00000009241|ENSOARG00000011815	14	ENSOARG00000002874|ENSOARG00000014715|ENSOARG00000003909|ENSOARG00000009137|ENSOARG00000002613|ENSOARG00000005814|ENSOARG00000005360|ENSOARG00000015208|ENSOARG00000001369|ENSOARG00000003929|ENSOARG00000007773|ENSOARG00000002402|ENSOARG00000017058|ENSOARG00000007216|ENSOARG00000009454	15	no
positive regulation of cellular metabolic process	GO:0031325	0.907089	0.998391	--	2438	ENSOARG00000011083|ENSOARG00000009241|ENSOARG00000005438|ENSOARG00000009137|ENSOARG00000009483|ENSOARG00000007216|ENSOARG00000009675|ENSOARG00000008765|ENSOARG00000009454|ENSOARG00000002613|ENSOARG00000001369|ENSOARG00000017514|ENSOARG00000017058	13	ENSOARG00000009675|ENSOARG00000017514|ENSOARG00000011083|ENSOARG00000009241|ENSOARG00000008765	5	ENSOARG00000002613|ENSOARG00000005438|ENSOARG00000009454|ENSOARG00000001369|ENSOARG00000009137|ENSOARG00000017058|ENSOARG00000007216|ENSOARG00000009483	8	no
organic substance transport	GO:0071702	0.899946	0.998391	--	1769	ENSOARG00000004127|ENSOARG00000008009|ENSOARG00000009137|ENSOARG00000019577|ENSOARG00000015208|ENSOARG00000009502|ENSOARG00000003929|ENSOARG00000012438|ENSOARG00000004062	9	ENSOARG00000008009|ENSOARG00000004127|ENSOARG00000012438	3	ENSOARG00000019577|ENSOARG00000009137|ENSOARG00000004062|ENSOARG00000009502|ENSOARG00000015208|ENSOARG00000003929	6	no
positive regulation of signal transduction	GO:0009967	0.90727	0.998391	GO:0035468	1109	ENSOARG00000011083|ENSOARG00000009241|ENSOARG00000002613|ENSOARG00000015208|ENSOARG00000016476	5	ENSOARG00000011083|ENSOARG00000009241|ENSOARG00000016476	3	ENSOARG00000002613|ENSOARG00000015208	2	no
regulation of cellular metabolic process	GO:0031323	0.907495	0.998391	--	5039	ENSOARG00000011083|ENSOARG00000009675|ENSOARG00000002874|ENSOARG00000009241|ENSOARG00000017504|ENSOARG00000001944|ENSOARG00000002402|ENSOARG00000008765|ENSOARG00000013288|ENSOARG00000007773|ENSOARG00000018677|ENSOARG00000015208|ENSOARG00000005638|ENSOARG00000009483|ENSOARG00000007216|ENSOARG00000003909|ENSOARG00000009137|ENSOARG00000002613|ENSOARG00000003929|ENSOARG00000017514|ENSOARG00000001369|…	30	ENSOARG00000011083|ENSOARG00000018677|ENSOARG00000005638|ENSOARG00000013288|ENSOARG00000009675|ENSOARG00000008765|ENSOARG00000012587|ENSOARG00000017504|ENSOARG00000017514|ENSOARG00000001944|ENSOARG00000009680|ENSOARG00000009241|ENSOARG00000011815	13	ENSOARG00000002874|ENSOARG00000014715|ENSOARG00000005438|ENSOARG00000003909|ENSOARG00000009137|ENSOARG00000002613|ENSOARG00000005814|ENSOARG00000005360|ENSOARG00000015208|ENSOARG00000001369|ENSOARG00000003929|ENSOARG00000007773|ENSOARG00000002402|ENSOARG00000017058|ENSOARG00000007216|ENSOARG00000009483|ENSOARG00000009454	17	no
protein modification by small protein conjugation or removal	GO:0070647	0.911603	0.999498	--	752	ENSOARG00000001369|ENSOARG00000014847|ENSOARG00000019782	3	--	0	ENSOARG00000001369|ENSOARG00000019782|ENSOARG00000014847	3	no
positive regulation of apoptotic process	GO:0043065	0.969134	0.999928	--	475	ENSOARG00000006246	1	ENSOARG00000006246	1	--	0	no
positive regulation of MAPK cascade	GO:0043410	0.932936	0.999928	--	370	ENSOARG00000009241	1	ENSOARG00000009241	1	--	0	no
positive regulation of nucleobase-containing compound metabolic process	GO:0045935	0.935481	0.999928	--	1370	ENSOARG00000009454|ENSOARG00000007216|ENSOARG00000009675|ENSOARG00000002613|ENSOARG00000017058|ENSOARG00000017514	6	ENSOARG00000017514|ENSOARG00000009675	2	ENSOARG00000002613|ENSOARG00000017058|ENSOARG00000007216|ENSOARG00000009454	4	no
negative regulation of macromolecule metabolic process	GO:0010605	0.999702	0.999928	--	1938	ENSOARG00000011815|ENSOARG00000003929|ENSOARG00000002613|ENSOARG00000005638	4	ENSOARG00000005638|ENSOARG00000011815	2	ENSOARG00000002613|ENSOARG00000003929	2	no
positive regulation of phosphorylation	GO:0042327	0.970235	0.999928	--	731	ENSOARG00000011083|ENSOARG00000009241	2	ENSOARG00000011083|ENSOARG00000009241	2	--	0	no
positive regulation of establishment of protein localization	GO:1904951	0.937241	0.999928	--	379	ENSOARG00000011815	1	ENSOARG00000011815	1	--	0	no
cellular protein modification process	GO:0006464	0.937788	0.999928	--	2233	ENSOARG00000005587|ENSOARG00000013947|ENSOARG00000011034|ENSOARG00000016476|ENSOARG00000010557|ENSOARG00000008454|ENSOARG00000019782|ENSOARG00000008374|ENSOARG00000001369|ENSOARG00000014847|ENSOARG00000006811	11	ENSOARG00000016476|ENSOARG00000011034|ENSOARG00000010557	3	ENSOARG00000001369|ENSOARG00000008374|ENSOARG00000014847|ENSOARG00000019782|ENSOARG00000005587|ENSOARG00000008454|ENSOARG00000013947|ENSOARG00000006811	8	no
protein phosphorylation	GO:0006468	0.98958	0.999928	--	621	ENSOARG00000010557	1	ENSOARG00000010557	1	--	0	no
regulation of neurogenesis	GO:0050767	0.930605	0.999928	--	594	ENSOARG00000016476|ENSOARG00000002613	2	ENSOARG00000016476	1	ENSOARG00000002613	1	no
phosphorylation	GO:0016310	0.968499	0.999928	--	722	ENSOARG00000010557|ENSOARG00000003075	2	ENSOARG00000010557	1	ENSOARG00000003075	1	no
regulation of ion transport	GO:0043269	0.93816	0.999928	--	381	ENSOARG00000021088	1	--	0	ENSOARG00000021088	1	no
regulation of phosphate metabolic process	GO:0019220	0.997018	0.999928	--	1334	ENSOARG00000011083|ENSOARG00000009241|ENSOARG00000013288	3	ENSOARG00000013288|ENSOARG00000011083|ENSOARG00000009241	3	--	0	no
regulation of protein complex assembly	GO:0043254	0.927273	0.999928	--	359	ENSOARG00000008009	1	ENSOARG00000008009	1	--	0	no
regulation of cellular response to stress	GO:0080135	0.965507	0.999928	--	460	ENSOARG00000011463	1	--	0	ENSOARG00000011463	1	no
peptidyl-amino acid modification	GO:0018193	0.990684	0.999928	--	636	ENSOARG00000011034	1	ENSOARG00000011034	1	--	0	no
positive regulation of protein phosphorylation	GO:0001934	0.962924	0.999928	--	696	ENSOARG00000011083|ENSOARG00000009241	2	ENSOARG00000011083|ENSOARG00000009241	2	--	0	no
positive regulation of phosphorus metabolic process	GO:0010562	0.981057	0.999928	--	802	ENSOARG00000011083|ENSOARG00000009241	2	ENSOARG00000011083|ENSOARG00000009241	2	--	0	no
negative regulation of macromolecule biosynthetic process	GO:0010558	0.999792	0.999928	--	1138	ENSOARG00000002613	1	--	0	ENSOARG00000002613	1	no
mRNA processing	GO:0006397	0.959107	0.999928	--	437	ENSOARG00000021088	1	--	0	ENSOARG00000021088	1	no
regulation of catalytic activity	GO:0050790	0.990298	0.999928	GO:0048552	1362	ENSOARG00000011083|ENSOARG00000009241|ENSOARG00000001369|ENSOARG00000005638	4	ENSOARG00000005638|ENSOARG00000011083|ENSOARG00000009241	3	ENSOARG00000001369	1	no
negative regulation of transcription, DNA-templated	GO:0045892	0.999027	0.999928	GO:0016481|GO:0032582|GO:0061021	936	ENSOARG00000002613	1	--	0	ENSOARG00000002613	1	no
phosphate-containing compound metabolic process	GO:0006796	0.980646	0.999928	--	1438	ENSOARG00000010557|ENSOARG00000013947|ENSOARG00000003075|ENSOARG00000002725|ENSOARG00000009502	5	ENSOARG00000010557	1	ENSOARG00000003075|ENSOARG00000013947|ENSOARG00000009502|ENSOARG00000002725	4	no
negative regulation of catalytic activity	GO:0043086	0.972587	0.999928	GO:0048553	491	ENSOARG00000005638	1	ENSOARG00000005638	1	--	0	no
regulation of response to stress	GO:0080134	0.926916	0.999928	--	979	ENSOARG00000011083|ENSOARG00000011815|ENSOARG00000011463|ENSOARG00000009241	4	ENSOARG00000011083|ENSOARG00000011815|ENSOARG00000009241	3	ENSOARG00000011463	1	no
nucleoside phosphate metabolic process	GO:0006753	0.933428	0.999928	--	371	ENSOARG00000003075	1	--	0	ENSOARG00000003075	1	no
positive regulation of programmed cell death	GO:0043068	0.970257	0.999928	GO:0043071	480	ENSOARG00000006246	1	ENSOARG00000006246	1	--	0	no
phosphorus metabolic process	GO:0006793	0.98631	0.999928	--	1505	ENSOARG00000010557|ENSOARG00000013947|ENSOARG00000003075|ENSOARG00000002725|ENSOARG00000009502	5	ENSOARG00000010557	1	ENSOARG00000003075|ENSOARG00000013947|ENSOARG00000009502|ENSOARG00000002725	4	no
regulation of cellular protein localization	GO:1903827	0.961171	0.999928	--	444	ENSOARG00000011815	1	ENSOARG00000011815	1	--	0	no
ubiquitin-dependent protein catabolic process	GO:0006511	0.935363	0.999928	--	375	ENSOARG00000001369	1	--	0	ENSOARG00000001369	1	no
macromolecule modification	GO:0043412	0.976763	0.999928	--	2492	ENSOARG00000005587|ENSOARG00000013947|ENSOARG00000011034|ENSOARG00000016476|ENSOARG00000010557|ENSOARG00000008454|ENSOARG00000019782|ENSOARG00000008374|ENSOARG00000001369|ENSOARG00000014847|ENSOARG00000006811	11	ENSOARG00000016476|ENSOARG00000011034|ENSOARG00000010557	3	ENSOARG00000001369|ENSOARG00000008374|ENSOARG00000014847|ENSOARG00000019782|ENSOARG00000005587|ENSOARG00000008454|ENSOARG00000013947|ENSOARG00000006811	8	no
RNA processing	GO:0006396	0.95361	0.999928	GO:0006394	872	ENSOARG00000021088|ENSOARG00000002402|ENSOARG00000009070	3	ENSOARG00000009070	1	ENSOARG00000002402|ENSOARG00000021088	2	no
regulation of kinase activity	GO:0043549	0.986771	0.999928	--	589	ENSOARG00000011083	1	ENSOARG00000011083	1	--	0	no
regulation of neuron differentiation	GO:0045664	0.972587	0.999928	--	491	ENSOARG00000002613	1	--	0	ENSOARG00000002613	1	no
cellular response to organic substance	GO:0071310	0.949066	0.999928	--	855	ENSOARG00000009241|ENSOARG00000008927|ENSOARG00000016476	3	ENSOARG00000016476|ENSOARG00000009241|ENSOARG00000008927	3	--	0	no
positive regulation of cell cycle	GO:0045787	0.919966	0.999928	--	346	ENSOARG00000006246	1	ENSOARG00000006246	1	--	0	no
regulation of protein kinase activity	GO:0045859	0.979781	0.999928	--	532	ENSOARG00000011083	1	ENSOARG00000011083	1	--	0	no
modification-dependent protein catabolic process	GO:0019941	0.938614	0.999928	--	382	ENSOARG00000001369	1	--	0	ENSOARG00000001369	1	no
negative regulation of nucleobase-containing compound metabolic process	GO:0045934	0.998034	0.999928	--	1143	ENSOARG00000002613|ENSOARG00000003929	2	--	0	ENSOARG00000002613|ENSOARG00000003929	2	no
establishment of protein localization	GO:0045184	0.97301	0.999928	--	1175	ENSOARG00000003929|ENSOARG00000019577|ENSOARG00000015208|ENSOARG00000004062	4	--	0	ENSOARG00000015208|ENSOARG00000019577|ENSOARG00000004062|ENSOARG00000003929	4	no
positive regulation of phosphate metabolic process	GO:0045937	0.981057	0.999928	--	802	ENSOARG00000011083|ENSOARG00000009241	2	ENSOARG00000011083|ENSOARG00000009241	2	--	0	no
negative regulation of transcription from RNA polymerase II promoter	GO:0000122	0.987537	0.999928	GO:0010553|GO:0045816	597	ENSOARG00000002613	1	--	0	ENSOARG00000002613	1	no
protein transport	GO:0015031	0.963054	0.999928	GO:0015831	1115	ENSOARG00000003929|ENSOARG00000019577|ENSOARG00000015208|ENSOARG00000004062	4	--	0	ENSOARG00000015208|ENSOARG00000019577|ENSOARG00000004062|ENSOARG00000003929	4	no
intracellular signal transduction	GO:0035556	0.996961	0.999928	GO:0007242|GO:0007243|GO:0023013|GO:0023034	1331	ENSOARG00000010557|ENSOARG00000003929|ENSOARG00000004062	3	ENSOARG00000010557	1	ENSOARG00000004062|ENSOARG00000003929	2	no
regulation of neuron projection development	GO:0010975	0.925648	0.999928	--	356	ENSOARG00000002613	1	--	0	ENSOARG00000002613	1	no
intracellular transport	GO:0046907	0.993339	0.999928	GO:1902582	962	ENSOARG00000009483|ENSOARG00000004062	2	--	0	ENSOARG00000009483|ENSOARG00000004062	2	no
signal transduction	GO:0007165	0.961497	0.999928	GO:0023033	3985	ENSOARG00000011083|ENSOARG00000016771|ENSOARG00000010196|ENSOARG00000008009|ENSOARG00000012457|ENSOARG00000009241|ENSOARG00000003000|ENSOARG00000009483|ENSOARG00000007216|ENSOARG00000016476|ENSOARG00000005022|ENSOARG00000020667|ENSOARG00000010557|ENSOARG00000004021|ENSOARG00000019594|ENSOARG00000018247|ENSOARG00000008115|ENSOARG00000003929|ENSOARG00000011670|ENSOARG00000004062|ENSOARG00000005887	21	ENSOARG00000005887|ENSOARG00000011083|ENSOARG00000010557|ENSOARG00000016476|ENSOARG00000009241|ENSOARG00000008009|ENSOARG00000019594|ENSOARG00000012457|ENSOARG00000004021|ENSOARG00000016771|ENSOARG00000005022	11	ENSOARG00000003000|ENSOARG00000018247|ENSOARG00000010196|ENSOARG00000011670|ENSOARG00000004062|ENSOARG00000020667|ENSOARG00000008115|ENSOARG00000003929|ENSOARG00000007216|ENSOARG00000009483	10	no
protein localization	GO:0008104	0.997714	0.999928	GO:0008105	1610	ENSOARG00000003929|ENSOARG00000019577|ENSOARG00000015208|ENSOARG00000004062	4	--	0	ENSOARG00000015208|ENSOARG00000019577|ENSOARG00000004062|ENSOARG00000003929	4	no
negative regulation of cellular macromolecule biosynthetic process	GO:2000113	0.999749	0.999928	--	1114	ENSOARG00000002613	1	--	0	ENSOARG00000002613	1	no
cellular macromolecule localization	GO:0070727	0.996665	0.999928	--	773	ENSOARG00000004062	1	--	0	ENSOARG00000004062	1	no
cytoskeleton organization	GO:0007010	0.993639	0.999928	--	687	ENSOARG00000019286	1	--	0	ENSOARG00000019286	1	no
regulation of phosphorylation	GO:0042325	0.991731	0.999928	--	1169	ENSOARG00000011083|ENSOARG00000009241|ENSOARG00000013288	3	ENSOARG00000013288|ENSOARG00000011083|ENSOARG00000009241	3	--	0	no
modification-dependent macromolecule catabolic process	GO:0043632	0.942132	0.999928	--	390	ENSOARG00000001369	1	--	0	ENSOARG00000001369	1	no
negative regulation of gene expression	GO:0010629	0.999588	0.999928	--	1368	ENSOARG00000011815|ENSOARG00000002613	2	ENSOARG00000011815	1	ENSOARG00000002613	1	no
positive regulation of cell motility	GO:2000147	0.929904	0.999928	--	364	ENSOARG00000021088	1	--	0	ENSOARG00000021088	1	no
regulation of transcription from RNA polymerase II promoter	GO:0006357	0.957438	0.999928	GO:0006358|GO:0010551	1464	ENSOARG00000007216|ENSOARG00000009675|ENSOARG00000018677|ENSOARG00000002613|ENSOARG00000017058|ENSOARG00000017514	6	ENSOARG00000018677|ENSOARG00000017514|ENSOARG00000009675	3	ENSOARG00000002613|ENSOARG00000017058|ENSOARG00000007216	3	no
regulation of cellular component biogenesis	GO:0044087	0.996431	0.999928	--	764	ENSOARG00000008009	1	ENSOARG00000008009	1	--	0	no
mRNA metabolic process	GO:0016071	0.986063	0.999928	--	582	ENSOARG00000021088	1	--	0	ENSOARG00000021088	1	no
positive regulation of cellular component biogenesis	GO:0044089	0.948957	0.999928	--	407	ENSOARG00000008009	1	ENSOARG00000008009	1	--	0	no
DNA recombination	GO:0006310	0.918779	0.999928	--	344	ENSOARG00000019782	1	--	0	ENSOARG00000019782	1	no
DNA metabolic process	GO:0006259	0.998371	0.999928	GO:0055132	868	ENSOARG00000019782	1	--	0	ENSOARG00000019782	1	no
positive regulation of molecular function	GO:0044093	0.953242	0.999928	--	1069	ENSOARG00000011083|ENSOARG00000009241|ENSOARG00000001369|ENSOARG00000007216	4	ENSOARG00000011083|ENSOARG00000009241	2	ENSOARG00000001369|ENSOARG00000007216	2	no
nucleobase-containing compound metabolic process	GO:0006139	0.939559	0.999928	GO:0055134	4145	ENSOARG00000003075|ENSOARG00000002874|ENSOARG00000011169|ENSOARG00000017504|ENSOARG00000001944|ENSOARG00000002402|ENSOARG00000021088|ENSOARG00000009454|ENSOARG00000007773|ENSOARG00000019782|ENSOARG00000001720|ENSOARG00000015208|ENSOARG00000009483|ENSOARG00000003909|ENSOARG00000009070|ENSOARG00000017514|ENSOARG00000005360|ENSOARG00000009680|ENSOARG00000012587|ENSOARG00000014715|ENSOARG00000011648|…	23	ENSOARG00000004940|ENSOARG00000009070|ENSOARG00000017514|ENSOARG00000017504|ENSOARG00000012587|ENSOARG00000001944|ENSOARG00000009680	7	ENSOARG00000011648|ENSOARG00000002874|ENSOARG00000014715|ENSOARG00000003909|ENSOARG00000011169|ENSOARG00000009483|ENSOARG00000003075|ENSOARG00000015208|ENSOARG00000019782|ENSOARG00000001720|ENSOARG00000021088|ENSOARG00000007773|ENSOARG00000002402|ENSOARG00000017058|ENSOARG00000005360|ENSOARG00000009454	16	no
cellular catabolic process	GO:0044248	0.92663	0.999928	--	1340	ENSOARG00000013947|ENSOARG00000003075|ENSOARG00000002851|ENSOARG00000002360|ENSOARG00000001369|ENSOARG00000001720	6	ENSOARG00000002851	1	ENSOARG00000003075|ENSOARG00000002360|ENSOARG00000013947|ENSOARG00000001369|ENSOARG00000001720	5	no
cellular macromolecule metabolic process	GO:0044260	0.932691	0.999928	GO:0034960	6202	ENSOARG00000013947|ENSOARG00000010557|ENSOARG00000002874|ENSOARG00000008374|ENSOARG00000011169|ENSOARG00000017504|ENSOARG00000001944|ENSOARG00000002402|ENSOARG00000008765|ENSOARG00000006811|ENSOARG00000021088|ENSOARG00000016476|ENSOARG00000007773|ENSOARG00000019782|ENSOARG00000017058|ENSOARG00000014847|ENSOARG00000015208|ENSOARG00000005587|ENSOARG00000007216|ENSOARG00000004877|ENSOARG00000003909|…	37	ENSOARG00000004940|ENSOARG00000010557|ENSOARG00000011034|ENSOARG00000004877|ENSOARG00000009070|ENSOARG00000016476|ENSOARG00000017514|ENSOARG00000017504|ENSOARG00000008765|ENSOARG00000012587|ENSOARG00000001944|ENSOARG00000009680	12	ENSOARG00000016119|ENSOARG00000005360|ENSOARG00000015208|ENSOARG00000001369|ENSOARG00000008454|ENSOARG00000002402|ENSOARG00000013947|ENSOARG00000011648|ENSOARG00000002874|ENSOARG00000008374|ENSOARG00000007773|ENSOARG00000009454|ENSOARG00000002360|ENSOARG00000014847|ENSOARG00000019782|ENSOARG00000001720|ENSOARG00000005587|ENSOARG00000019994|ENSOARG00000007216|ENSOARG00000003909|ENSOARG00000011169|…	25	no
negative regulation of molecular function	GO:0044092	0.969858	0.999928	--	729	ENSOARG00000005638|ENSOARG00000013288	2	ENSOARG00000005638|ENSOARG00000013288	2	--	0	no
response to chemical	GO:0042221	0.971091	0.999928	--	1913	ENSOARG00000011083|ENSOARG00000009241|ENSOARG00000008927|ENSOARG00000003000|ENSOARG00000010196|ENSOARG00000016476|ENSOARG00000015545|ENSOARG00000008115	8	ENSOARG00000016476|ENSOARG00000015545|ENSOARG00000011083|ENSOARG00000009241|ENSOARG00000008927	5	ENSOARG00000003000|ENSOARG00000008115|ENSOARG00000010196	3	no
regulation of molecular function	GO:0065009	0.984107	0.999928	--	1862	ENSOARG00000011083|ENSOARG00000005638|ENSOARG00000009241|ENSOARG00000009483|ENSOARG00000007216|ENSOARG00000013288|ENSOARG00000001369	7	ENSOARG00000005638|ENSOARG00000013288|ENSOARG00000011083|ENSOARG00000009241	4	ENSOARG00000001369|ENSOARG00000007216|ENSOARG00000009483	3	no
negative regulation of nucleic acid-templated transcription	GO:1903507	0.999041	0.999928	--	938	ENSOARG00000002613	1	--	0	ENSOARG00000002613	1	no
regulation of transferase activity	GO:0051338	0.963612	0.999928	--	699	ENSOARG00000011083|ENSOARG00000001369	2	ENSOARG00000011083	1	ENSOARG00000001369	1	no
regulation of hydrolase activity	GO:0051336	0.956684	0.999928	--	671	ENSOARG00000009241|ENSOARG00000005638	2	ENSOARG00000005638|ENSOARG00000009241	2	--	0	no
cell division	GO:0051301	0.944229	0.999928	--	395	ENSOARG00000001369	1	--	0	ENSOARG00000001369	1	no
sensory perception	GO:0007600	0.939639	0.999928	--	617	ENSOARG00000021128|ENSOARG00000020369	2	ENSOARG00000020369	1	ENSOARG00000021128	1	no
positive regulation of cellular component movement	GO:0051272	0.935837	0.999928	--	376	ENSOARG00000021088	1	--	0	ENSOARG00000021088	1	no
regulation of homeostatic process	GO:0032844	0.921715	0.999928	--	349	ENSOARG00000020369	1	ENSOARG00000020369	1	--	0	no
positive regulation of hydrolase activity	GO:0051345	0.943399	0.999928	--	393	ENSOARG00000009241	1	ENSOARG00000009241	1	--	0	no
regulation of proteolysis	GO:0030162	0.967731	0.999928	--	469	ENSOARG00000005638	1	ENSOARG00000005638	1	--	0	no
regulation of localization	GO:0032879	0.936938	0.999928	--	2063	ENSOARG00000011815|ENSOARG00000010196|ENSOARG00000004123|ENSOARG00000007623|ENSOARG00000021088|ENSOARG00000016476|ENSOARG00000013288|ENSOARG00000008115|ENSOARG00000009137|ENSOARG00000003929	10	ENSOARG00000013288|ENSOARG00000007623|ENSOARG00000011815|ENSOARG00000016476	4	ENSOARG00000010196|ENSOARG00000009137|ENSOARG00000008115|ENSOARG00000021088|ENSOARG00000003929|ENSOARG00000004123	6	no
regulation of cellular localization	GO:0060341	0.992387	0.999928	--	663	ENSOARG00000011815	1	ENSOARG00000011815	1	--	0	no
response to nitrogen compound	GO:1901698	0.986371	0.999928	--	585	ENSOARG00000016476	1	ENSOARG00000016476	1	--	0	no
positive regulation of cell death	GO:0010942	0.975474	0.999928	--	506	ENSOARG00000006246	1	ENSOARG00000006246	1	--	0	no
cellular response to oxygen-containing compound	GO:1901701	0.977059	0.999928	--	515	ENSOARG00000016476	1	ENSOARG00000016476	1	--	0	no
negative regulation of protein metabolic process	GO:0051248	0.995852	0.999928	--	744	ENSOARG00000005638	1	ENSOARG00000005638	1	--	0	no
negative regulation of RNA metabolic process	GO:0051253	0.995567	0.999928	--	1023	ENSOARG00000002613|ENSOARG00000003929	2	--	0	ENSOARG00000002613|ENSOARG00000003929	2	no
positive regulation of cell migration	GO:0030335	0.923987	0.999928	--	353	ENSOARG00000021088	1	--	0	ENSOARG00000021088	1	no
negative regulation of cellular metabolic process	GO:0031324	0.999603	0.999928	--	1893	ENSOARG00000011815|ENSOARG00000003929|ENSOARG00000002613|ENSOARG00000005638	4	ENSOARG00000005638|ENSOARG00000011815	2	ENSOARG00000002613|ENSOARG00000003929	2	no
positive regulation of cellular protein metabolic process	GO:0032270	0.964369	0.999928	--	1122	ENSOARG00000011083|ENSOARG00000009241|ENSOARG00000001369|ENSOARG00000008765	4	ENSOARG00000011083|ENSOARG00000009241|ENSOARG00000008765	3	ENSOARG00000001369	1	no
positive regulation of nervous system development	GO:0051962	0.940399	0.999928	--	386	ENSOARG00000002613	1	--	0	ENSOARG00000002613	1	no
regulation of nervous system development	GO:0051960	0.959037	0.999928	--	680	ENSOARG00000016476|ENSOARG00000002613	2	ENSOARG00000016476	1	ENSOARG00000002613	1	no
regulation of protein modification process	GO:0031399	0.990352	0.999928	--	1363	ENSOARG00000011083|ENSOARG00000009241|ENSOARG00000001369|ENSOARG00000013288	4	ENSOARG00000013288|ENSOARG00000011083|ENSOARG00000009241	3	ENSOARG00000001369	1	no
positive regulation of protein modification process	GO:0031401	0.955122	0.999928	--	878	ENSOARG00000011083|ENSOARG00000009241|ENSOARG00000001369	3	ENSOARG00000011083|ENSOARG00000009241	2	ENSOARG00000001369	1	no
regulation of cellular protein metabolic process	GO:0032268	0.994455	0.999928	--	1878	ENSOARG00000011083|ENSOARG00000009241|ENSOARG00000005638|ENSOARG00000008765|ENSOARG00000013288|ENSOARG00000001369	6	ENSOARG00000005638|ENSOARG00000013288|ENSOARG00000011083|ENSOARG00000009241|ENSOARG00000008765	5	ENSOARG00000001369	1	no
nucleobase-containing small molecule metabolic process	GO:0055086	0.962023	0.999928	--	447	ENSOARG00000003075	1	--	0	ENSOARG00000003075	1	no
cellular response to stimulus	GO:0051716	0.999606	0.999928	--	2127	ENSOARG00000006119|ENSOARG00000009241|ENSOARG00000005438|ENSOARG00000008927|ENSOARG00000016476	5	ENSOARG00000006119|ENSOARG00000016476|ENSOARG00000009241|ENSOARG00000008927	4	ENSOARG00000005438	1	no
regulation of cellular catabolic process	GO:0031329	0.924044	0.999928	--	579	ENSOARG00000003929|ENSOARG00000005438	2	--	0	ENSOARG00000003929|ENSOARG00000005438	2	no
RNA splicing	GO:0008380	0.930929	0.999928	GO:0006395	366	ENSOARG00000021088	1	--	0	ENSOARG00000021088	1	no
negative regulation of cellular biosynthetic process	GO:0031327	0.998585	0.999928	--	1191	ENSOARG00000011815|ENSOARG00000002613	2	ENSOARG00000011815	1	ENSOARG00000002613	1	no
establishment of localization in cell	GO:0051649	0.998087	0.999928	--	1147	ENSOARG00000009483|ENSOARG00000004062	2	--	0	ENSOARG00000009483|ENSOARG00000004062	2	no
cellular localization	GO:0051641	0.999885	0.999928	GO:1902580	1547	ENSOARG00000009483|ENSOARG00000004062	2	--	0	ENSOARG00000009483|ENSOARG00000004062	2	no
organelle localization	GO:0051640	0.917575	0.999928	--	342	ENSOARG00000009483	1	--	0	ENSOARG00000009483	1	no
negative regulation of cellular protein metabolic process	GO:0032269	0.99423	0.999928	--	700	ENSOARG00000005638	1	ENSOARG00000005638	1	--	0	no
organic cyclic compound metabolic process	GO:1901360	0.920916	0.999928	--	4503	ENSOARG00000013947|ENSOARG00000003075|ENSOARG00000002851|ENSOARG00000002874|ENSOARG00000011169|ENSOARG00000017504|ENSOARG00000001944|ENSOARG00000002402|ENSOARG00000021088|ENSOARG00000009454|ENSOARG00000007773|ENSOARG00000019782|ENSOARG00000001720|ENSOARG00000015208|ENSOARG00000009483|ENSOARG00000012438|ENSOARG00000003909|ENSOARG00000009070|ENSOARG00000017514|ENSOARG00000005360|ENSOARG00000009680|…	26	ENSOARG00000004940|ENSOARG00000009070|ENSOARG00000012438|ENSOARG00000017504|ENSOARG00000012587|ENSOARG00000017514|ENSOARG00000001944|ENSOARG00000009680|ENSOARG00000002851	9	ENSOARG00000011648|ENSOARG00000002874|ENSOARG00000014715|ENSOARG00000003909|ENSOARG00000011169|ENSOARG00000009483|ENSOARG00000003075|ENSOARG00000015208|ENSOARG00000019782|ENSOARG00000001720|ENSOARG00000021088|ENSOARG00000007773|ENSOARG00000002402|ENSOARG00000017058|ENSOARG00000013947|ENSOARG00000005360|ENSOARG00000009454	17	no
positive regulation of protein metabolic process	GO:0051247	0.941171	0.999928	--	1210	ENSOARG00000011083|ENSOARG00000009241|ENSOARG00000001369|ENSOARG00000003929|ENSOARG00000008765	5	ENSOARG00000011083|ENSOARG00000009241|ENSOARG00000008765	3	ENSOARG00000001369|ENSOARG00000003929	2	no
response to organonitrogen compound	GO:0010243	0.979325	0.999928	--	529	ENSOARG00000016476	1	ENSOARG00000016476	1	--	0	no
regulation of protein metabolic process	GO:0051246	0.993204	0.999928	--	2036	ENSOARG00000011083|ENSOARG00000009241|ENSOARG00000005638|ENSOARG00000008765|ENSOARG00000013288|ENSOARG00000001369|ENSOARG00000003929	7	ENSOARG00000005638|ENSOARG00000013288|ENSOARG00000011083|ENSOARG00000009241|ENSOARG00000008765	5	ENSOARG00000001369|ENSOARG00000003929	2	no
establishment of localization	GO:0051234	0.930069	0.999928	--	3320	ENSOARG00000009241|ENSOARG00000020438|ENSOARG00000008009|ENSOARG00000000564|ENSOARG00000012457|ENSOARG00000004127|ENSOARG00000009483|ENSOARG00000008620|ENSOARG00000019577|ENSOARG00000012438|ENSOARG00000020667|ENSOARG00000009137|ENSOARG00000004062|ENSOARG00000009502|ENSOARG00000016119|ENSOARG00000003929|ENSOARG00000015208|ENSOARG00000004123	18	ENSOARG00000000564|ENSOARG00000008009|ENSOARG00000008620|ENSOARG00000012438|ENSOARG00000012457|ENSOARG00000004127|ENSOARG00000009241	7	ENSOARG00000016119|ENSOARG00000019577|ENSOARG00000009137|ENSOARG00000004062|ENSOARG00000009502|ENSOARG00000020667|ENSOARG00000015208|ENSOARG00000020438|ENSOARG00000003929|ENSOARG00000009483|ENSOARG00000004123	11	no
ion transmembrane transport	GO:0034220	0.96725	0.999928	--	467	ENSOARG00000020438	1	--	0	ENSOARG00000020438	1	no
regulation of protein phosphorylation	GO:0001932	0.985905	0.999928	--	1080	ENSOARG00000011083|ENSOARG00000009241|ENSOARG00000013288	3	ENSOARG00000013288|ENSOARG00000011083|ENSOARG00000009241	3	--	0	no
regulation of anatomical structure morphogenesis	GO:0022603	0.983019	0.999928	--	819	ENSOARG00000002613|ENSOARG00000006710	2	ENSOARG00000006710	1	ENSOARG00000002613	1	no
mitotic cell cycle process	GO:1903047	0.976367	0.999928	--	511	ENSOARG00000001369	1	--	0	ENSOARG00000001369	1	no
ncRNA processing	GO:0034470	0.955642	0.999928	--	426	ENSOARG00000009070	1	ENSOARG00000009070	1	--	0	no
cellular protein localization	GO:0034613	0.996431	0.999928	GO:0016249	764	ENSOARG00000004062	1	--	0	ENSOARG00000004062	1	no
organelle organization	GO:0006996	0.984626	0.999928	GO:1902589	1869	ENSOARG00000009483|ENSOARG00000013986|ENSOARG00000019286|ENSOARG00000001804|ENSOARG00000013288|ENSOARG00000016983|ENSOARG00000004062	7	ENSOARG00000013288|ENSOARG00000016983|ENSOARG00000001804	3	ENSOARG00000019286|ENSOARG00000009483|ENSOARG00000013986|ENSOARG00000004062	4	no
regulation of transport	GO:0051049	0.977002	0.999928	--	1404	ENSOARG00000021088|ENSOARG00000011815|ENSOARG00000010196|ENSOARG00000004123|ENSOARG00000009137	5	ENSOARG00000011815	1	ENSOARG00000010196|ENSOARG00000021088|ENSOARG00000004123|ENSOARG00000009137	4	no
nucleic acid metabolic process	GO:0090304	0.91634	0.999928	--	3722	ENSOARG00000011169|ENSOARG00000001720|ENSOARG00000017504|ENSOARG00000019782|ENSOARG00000001944|ENSOARG00000009680|ENSOARG00000002402|ENSOARG00000003909|ENSOARG00000005360|ENSOARG00000021088|ENSOARG00000012587|ENSOARG00000009070|ENSOARG00000009454|ENSOARG00000007773|ENSOARG00000002874|ENSOARG00000011648|ENSOARG00000017058|ENSOARG00000017514|ENSOARG00000004940|ENSOARG00000015208|ENSOARG00000014715	21	ENSOARG00000004940|ENSOARG00000009070|ENSOARG00000017514|ENSOARG00000017504|ENSOARG00000012587|ENSOARG00000001944|ENSOARG00000009680	7	ENSOARG00000011648|ENSOARG00000002874|ENSOARG00000014715|ENSOARG00000003909|ENSOARG00000011169|ENSOARG00000005360|ENSOARG00000015208|ENSOARG00000019782|ENSOARG00000001720|ENSOARG00000021088|ENSOARG00000007773|ENSOARG00000002402|ENSOARG00000017058|ENSOARG00000009454	14	no
ncRNA metabolic process	GO:0034660	0.983582	0.999928	--	560	ENSOARG00000009070	1	ENSOARG00000009070	1	--	0	no
protein modification process	GO:0036211	0.937788	0.999928	--	2233	ENSOARG00000005587|ENSOARG00000013947|ENSOARG00000011034|ENSOARG00000016476|ENSOARG00000010557|ENSOARG00000008454|ENSOARG00000019782|ENSOARG00000008374|ENSOARG00000001369|ENSOARG00000014847|ENSOARG00000006811	11	ENSOARG00000016476|ENSOARG00000011034|ENSOARG00000010557	3	ENSOARG00000001369|ENSOARG00000008374|ENSOARG00000014847|ENSOARG00000019782|ENSOARG00000005587|ENSOARG00000008454|ENSOARG00000013947|ENSOARG00000006811	8	no
regulation of growth	GO:0040008	0.982444	0.999928	--	551	ENSOARG00000002570	1	--	0	ENSOARG00000002570	1	no
positive regulation of locomotion	GO:0040017	0.941704	0.999928	--	389	ENSOARG00000021088	1	--	0	ENSOARG00000021088	1	no
nucleotide metabolic process	GO:0009117	0.930418	0.999928	--	365	ENSOARG00000003075	1	--	0	ENSOARG00000003075	1	no
cell cycle process	GO:0022402	0.933573	0.999928	--	806	ENSOARG00000001369|ENSOARG00000006246|ENSOARG00000019782	3	ENSOARG00000006246	1	ENSOARG00000001369|ENSOARG00000019782	2	no
regulation of cellular component organization	GO:0051128	0.969943	0.999928	--	2081	ENSOARG00000013947|ENSOARG00000008009|ENSOARG00000005438|ENSOARG00000021088|ENSOARG00000006246|ENSOARG00000002570|ENSOARG00000002613|ENSOARG00000006710|ENSOARG00000013288	9	ENSOARG00000008009|ENSOARG00000013288|ENSOARG00000006246|ENSOARG00000006710	4	ENSOARG00000002613|ENSOARG00000013947|ENSOARG00000021088|ENSOARG00000002570|ENSOARG00000005438	5	no
membrane organization	GO:0061024	0.978542	0.999928	GO:0016044|GO:0044802	524	ENSOARG00000020667	1	--	0	ENSOARG00000020667	1	no
negative regulation of metabolic process	GO:0009892	0.999917	0.999928	--	2135	ENSOARG00000011815|ENSOARG00000003929|ENSOARG00000002613|ENSOARG00000005638	4	ENSOARG00000005638|ENSOARG00000011815	2	ENSOARG00000002613|ENSOARG00000003929	2	no
response to endogenous stimulus	GO:0009719	0.964511	0.999928	--	703	ENSOARG00000016476|ENSOARG00000008927	2	ENSOARG00000016476|ENSOARG00000008927	2	--	0	no
cellular response to stress	GO:0033554	0.999928	0.999928	--	1276	ENSOARG00000005438	1	--	0	ENSOARG00000005438	1	no
small GTPase mediated signal transduction	GO:0007264	0.913217	0.999928	--	335	ENSOARG00000004062	1	--	0	ENSOARG00000004062	1	no
negative regulation of biosynthetic process	GO:0009890	0.998716	0.999928	--	1205	ENSOARG00000011815|ENSOARG00000002613	2	ENSOARG00000011815	1	ENSOARG00000002613	1	no
positive regulation of protein transport	GO:0051222	0.929904	0.999928	--	364	ENSOARG00000011815	1	ENSOARG00000011815	1	--	0	no
macromolecule localization	GO:0033036	0.997936	0.999928	--	1627	ENSOARG00000003929|ENSOARG00000019577|ENSOARG00000015208|ENSOARG00000004062	4	--	0	ENSOARG00000015208|ENSOARG00000019577|ENSOARG00000004062|ENSOARG00000003929	4	no
regulation of organelle organization	GO:0033043	0.987705	0.999928	--	1103	ENSOARG00000013947|ENSOARG00000013288|ENSOARG00000005438	3	ENSOARG00000013288	1	ENSOARG00000013947|ENSOARG00000005438	2	no
localization	GO:0051179	0.968231	0.999928	GO:1902578	3728	ENSOARG00000009241|ENSOARG00000020438|ENSOARG00000008009|ENSOARG00000000564|ENSOARG00000012457|ENSOARG00000004127|ENSOARG00000009483|ENSOARG00000008620|ENSOARG00000019577|ENSOARG00000012438|ENSOARG00000020667|ENSOARG00000009137|ENSOARG00000004062|ENSOARG00000017189|ENSOARG00000009502|ENSOARG00000016119|ENSOARG00000003929|ENSOARG00000015208|ENSOARG00000004123	19	ENSOARG00000000564|ENSOARG00000008009|ENSOARG00000008620|ENSOARG00000012438|ENSOARG00000017189|ENSOARG00000012457|ENSOARG00000004127|ENSOARG00000009241	8	ENSOARG00000016119|ENSOARG00000019577|ENSOARG00000009137|ENSOARG00000004062|ENSOARG00000009502|ENSOARG00000020667|ENSOARG00000015208|ENSOARG00000020438|ENSOARG00000003929|ENSOARG00000009483|ENSOARG00000004123	11	no
regulation of phosphorus metabolic process	GO:0051174	0.997183	0.999928	--	1343	ENSOARG00000011083|ENSOARG00000009241|ENSOARG00000013288	3	ENSOARG00000013288|ENSOARG00000011083|ENSOARG00000009241	3	--	0	no
positive regulation of nitrogen compound metabolic process	GO:0051173	0.952108	0.999928	--	2305	ENSOARG00000011083|ENSOARG00000009241|ENSOARG00000009454|ENSOARG00000007216|ENSOARG00000009675|ENSOARG00000008765|ENSOARG00000002613|ENSOARG00000017058|ENSOARG00000017514|ENSOARG00000003929|ENSOARG00000001369	11	ENSOARG00000009675|ENSOARG00000017514|ENSOARG00000011083|ENSOARG00000009241|ENSOARG00000008765	5	ENSOARG00000002613|ENSOARG00000001369|ENSOARG00000003929|ENSOARG00000017058|ENSOARG00000007216|ENSOARG00000009454	6	no
negative regulation of RNA biosynthetic process	GO:1902679	0.999041	0.999928	--	938	ENSOARG00000002613	1	--	0	ENSOARG00000002613	1	no
negative regulation of nitrogen compound metabolic process	GO:0051172	0.999801	0.999928	--	1748	ENSOARG00000005638|ENSOARG00000003929|ENSOARG00000002613	3	ENSOARG00000005638	1	ENSOARG00000002613|ENSOARG00000003929	2	no
regulation of nitrogen compound metabolic process	GO:0051171	0.961754	0.999928	--	4763	ENSOARG00000011083|ENSOARG00000009675|ENSOARG00000002874|ENSOARG00000009241|ENSOARG00000017504|ENSOARG00000001944|ENSOARG00000002402|ENSOARG00000008765|ENSOARG00000013288|ENSOARG00000007773|ENSOARG00000018677|ENSOARG00000015208|ENSOARG00000007216|ENSOARG00000003909|ENSOARG00000002613|ENSOARG00000003929|ENSOARG00000017514|ENSOARG00000001369|ENSOARG00000005360|ENSOARG00000005638|ENSOARG00000009680|…	26	ENSOARG00000011083|ENSOARG00000018677|ENSOARG00000005638|ENSOARG00000013288|ENSOARG00000009675|ENSOARG00000008765|ENSOARG00000012587|ENSOARG00000017504|ENSOARG00000017514|ENSOARG00000001944|ENSOARG00000009680|ENSOARG00000009241	12	ENSOARG00000002874|ENSOARG00000014715|ENSOARG00000003909|ENSOARG00000002613|ENSOARG00000005814|ENSOARG00000005360|ENSOARG00000015208|ENSOARG00000001369|ENSOARG00000003929|ENSOARG00000007773|ENSOARG00000002402|ENSOARG00000017058|ENSOARG00000007216|ENSOARG00000009454	14	no
regulation of vesicle-mediated transport	GO:0060627	0.933917	0.999928	--	372	ENSOARG00000021088	1	--	0	ENSOARG00000021088	1	no
positive regulation of kinase activity	GO:0033674	0.925648	0.999928	--	356	ENSOARG00000011083	1	ENSOARG00000011083	1	--	0	no
cellular response to chemical stimulus	GO:0070887	0.984508	0.999928	--	1064	ENSOARG00000009241|ENSOARG00000008927|ENSOARG00000016476	3	ENSOARG00000016476|ENSOARG00000009241|ENSOARG00000008927	3	--	0	no
positive regulation of catalytic activity	GO:0043085	0.936023	0.999928	GO:0048554	813	ENSOARG00000011083|ENSOARG00000009241|ENSOARG00000001369	3	ENSOARG00000011083|ENSOARG00000009241	2	ENSOARG00000001369	1	no

## Sheet: PF vs. MF MF
Term_name	Accession	p-value	FDR	Alt_id	Background_Count	DE_Gene	DE_Count	Up_Gene	Up_Count	Down_Gene	Down_Count	Result
fluorene oxygenase activity	GO:0018585	0.00720988	0.185888	--	1	ENSOARG00000002851	1	ENSOARG00000002851	1	--	0	no
secondary active oligopeptide transmembrane transporter activity	GO:0015322	0.00720988	0.185888	--	1	ENSOARG00000008009	1	ENSOARG00000008009	1	--	0	no
receptor ligand activity	GO:0048018	0.0111383	0.185888	GO:0071884	258	ENSOARG00000015403|ENSOARG00000009241|ENSOARG00000009963|ENSOARG00000021088|ENSOARG00000010557|ENSOARG00000003929	6	ENSOARG00000009963|ENSOARG00000015403|ENSOARG00000009241|ENSOARG00000010557	4	ENSOARG00000021088|ENSOARG00000003929	2	no
MHC protein complex binding	GO:0023023	0.00140502	0.185888	--	8	ENSOARG00000007906|ENSOARG00000008091	2	--	0	ENSOARG00000007906|ENSOARG00000008091	2	no
acetylglucosaminyltransferase activity	GO:0008375	0.00530793	0.185888	--	49	ENSOARG00000005587|ENSOARG00000006811|ENSOARG00000008374	3	--	0	ENSOARG00000005587|ENSOARG00000006811|ENSOARG00000008374	3	no
MHC class II protein complex binding	GO:0023026	0.000759862	0.185888	--	6	ENSOARG00000007906|ENSOARG00000008091	2	--	0	ENSOARG00000007906|ENSOARG00000008091	2	no
death receptor activity	GO:0005035	0.00991048	0.185888	--	21	ENSOARG00000003000|ENSOARG00000010196	2	--	0	ENSOARG00000003000|ENSOARG00000010196	2	no
receptor regulator activity	GO:0030545	0.0125794	0.185888	--	265	ENSOARG00000015403|ENSOARG00000009241|ENSOARG00000009963|ENSOARG00000021088|ENSOARG00000010557|ENSOARG00000003929	6	ENSOARG00000009963|ENSOARG00000015403|ENSOARG00000009241|ENSOARG00000010557	4	ENSOARG00000021088|ENSOARG00000003929	2	no
pyridoxal phosphatase activity	GO:0033883	0.0143681	0.185888	--	2	ENSOARG00000013947	1	--	0	ENSOARG00000013947	1	no
protein complex binding	GO:0032403	0.0135515	0.185888	--	434	ENSOARG00000016771|ENSOARG00000008009|ENSOARG00000007906|ENSOARG00000021088|ENSOARG00000016476|ENSOARG00000008091|ENSOARG00000008430|ENSOARG00000004062	8	ENSOARG00000008009|ENSOARG00000016771|ENSOARG00000016476	3	ENSOARG00000008430|ENSOARG00000007906|ENSOARG00000021088|ENSOARG00000008091|ENSOARG00000004062	5	no
tumor necrosis factor-activated receptor activity	GO:0005031	0.00991048	0.185888	GO:0005032|GO:0005033	21	ENSOARG00000003000|ENSOARG00000010196	2	--	0	ENSOARG00000003000|ENSOARG00000010196	2	no
gonadotropin-releasing hormone receptor activity	GO:0004968	0.0143681	0.185888	--	2	ENSOARG00000007526	1	--	0	ENSOARG00000007526	1	no
bradykinin receptor activity	GO:0004947	0.00720988	0.185888	--	1	ENSOARG00000015990	1	--	0	ENSOARG00000015990	1	no
triose-phosphate isomerase activity	GO:0004807	0.0143681	0.185888	--	2	ENSOARG00000003075	1	--	0	ENSOARG00000003075	1	no
heparanase activity	GO:0030305	0.0143681	0.185888	--	2	ENSOARG00000002360	1	--	0	ENSOARG00000002360	1	no
tumor necrosis factor binding	GO:0043120	0.0143681	0.185888	--	2	ENSOARG00000003000	1	--	0	ENSOARG00000003000	1	no
prolactin receptor binding	GO:0005148	0.0143681	0.185888	--	2	ENSOARG00000009137	1	--	0	ENSOARG00000009137	1	no
leukotriene-C4 synthase activity	GO:0004464	0.0143681	0.185888	--	2	ENSOARG00000003078	1	--	0	ENSOARG00000003078	1	no
sucrose alpha-glucosidase activity	GO:0004575	0.0143681	0.185888	--	2	ENSOARG00000001636	1	--	0	ENSOARG00000001636	1	no
beta-1,3-galactosyl-O-glycosyl-glycoprotein beta-1,3-N-acetylglucosaminyltransferase activity	GO:0047223	0.0143681	0.185888	--	2	ENSOARG00000006811	1	--	0	ENSOARG00000006811	1	no
cell adhesion molecule binding	GO:0050839	0.00523918	0.185888	--	291	ENSOARG00000008430|ENSOARG00000012650|ENSOARG00000016476|ENSOARG00000008454|ENSOARG00000002570|ENSOARG00000008009|ENSOARG00000006710	7	ENSOARG00000008009|ENSOARG00000006710|ENSOARG00000016476|ENSOARG00000012650	4	ENSOARG00000002570|ENSOARG00000008430|ENSOARG00000008454	3	no
proton-dependent oligopeptide secondary active transmembrane transporter activity	GO:0005427	0.00720988	0.185888	--	1	ENSOARG00000008009	1	ENSOARG00000008009	1	--	0	no
receptor binding	GO:0005102	0.00451763	0.185888	--	973	ENSOARG00000015403|ENSOARG00000016771|ENSOARG00000009963|ENSOARG00000008009|ENSOARG00000009241|ENSOARG00000007216|ENSOARG00000016476|ENSOARG00000021088|ENSOARG00000010557|ENSOARG00000009137|ENSOARG00000019594|ENSOARG00000008430|ENSOARG00000003929|ENSOARG00000011670|ENSOARG00000020549	15	ENSOARG00000010557|ENSOARG00000015403|ENSOARG00000016476|ENSOARG00000009241|ENSOARG00000008009|ENSOARG00000019594|ENSOARG00000009963|ENSOARG00000016771	8	ENSOARG00000009137|ENSOARG00000020549|ENSOARG00000011670|ENSOARG00000021088|ENSOARG00000003929|ENSOARG00000008430|ENSOARG00000007216	7	no
beta-fructofuranosidase activity	GO:0004564	0.0143681	0.185888	--	2	ENSOARG00000001636	1	--	0	ENSOARG00000001636	1	no
vitamin binding	GO:0019842	0.00220885	0.185888	--	126	ENSOARG00000004127|ENSOARG00000007026|ENSOARG00000013018|ENSOARG00000005851|ENSOARG00000012438	5	ENSOARG00000007026|ENSOARG00000004127|ENSOARG00000013018|ENSOARG00000012438	4	ENSOARG00000005851	1	no
acetylgalactosaminyl-O-glycosyl-glycoprotein beta-1,3-N-acetylglucosaminyltransferase activity	GO:0047224	0.00720988	0.185888	--	1	ENSOARG00000006811	1	--	0	ENSOARG00000006811	1	no
AP-3 adaptor complex binding	GO:0035651	0.0143681	0.185888	--	2	ENSOARG00000004062	1	--	0	ENSOARG00000004062	1	no
TRAIL binding	GO:0045569	0.0143681	0.185888	--	2	ENSOARG00000001471	1	--	0	ENSOARG00000001471	1	no
BLOC-2 complex binding	GO:0036461	0.00720988	0.185888	--	1	ENSOARG00000004062	1	--	0	ENSOARG00000004062	1	no
dipeptidyl-peptidase activity	GO:0008239	0.00324974	0.185888	--	12	ENSOARG00000006246|ENSOARG00000018477	2	ENSOARG00000006246|ENSOARG00000018477	2	--	0	no
integrin binding	GO:0005178	0.0125646	0.185888	--	67	ENSOARG00000008430|ENSOARG00000016476|ENSOARG00000008009	3	ENSOARG00000008009|ENSOARG00000016476	2	ENSOARG00000008430	1	no
IgE binding	GO:0019863	0.0143681	0.185888	--	2	ENSOARG00000021088	1	--	0	ENSOARG00000021088	1	no
chemoattractant activity	GO:0042056	0.0149817	0.187953	--	26	ENSOARG00000021088|ENSOARG00000009963	2	ENSOARG00000009963	1	ENSOARG00000021088	1	no
beta-1,3-galactosyl-O-glycosyl-glycoprotein beta-1,6-N-acetylglucosaminyltransferase activity	GO:0003829	0.0214751	0.193276	--	3	ENSOARG00000008374	1	--	0	ENSOARG00000008374	1	no
oligo-1,6-glucosidase activity	GO:0004574	0.0214751	0.193276	--	3	ENSOARG00000001636	1	--	0	ENSOARG00000001636	1	no
phosphoserine phosphatase activity	GO:0004647	0.0214751	0.193276	--	3	ENSOARG00000013947	1	--	0	ENSOARG00000013947	1	no
phospholipase A2 activity	GO:0004623	0.0209394	0.193276	--	31	ENSOARG00000009502|ENSOARG00000002725	2	--	0	ENSOARG00000009502|ENSOARG00000002725	2	no
ubiquinone binding	GO:0048039	0.0214751	0.193276	--	3	ENSOARG00000013250	1	--	0	ENSOARG00000013250	1	no
1-acyl-2-lysophosphatidylserine acylhydrolase activity	GO:0052740	0.0214751	0.193276	--	3	ENSOARG00000002725	1	--	0	ENSOARG00000002725	1	no
sphingolipid delta-4 desaturase activity	GO:0042284	0.0214751	0.193276	--	3	ENSOARG00000015832	1	ENSOARG00000015832	1	--	0	no
glucuronosyl-N-acetylglucosaminyl-proteoglycan 4-alpha-N-acetylglucosaminyltransferase activity	GO:0050508	0.0214751	0.193276	--	3	ENSOARG00000005587	1	--	0	ENSOARG00000005587	1	no
catalytic activity, acting on a glycoprotein	GO:0140103	0.0161046	0.193276	--	27	ENSOARG00000006811|ENSOARG00000008374	2	--	0	ENSOARG00000006811|ENSOARG00000008374	2	no
phosphatidylserine 1-acylhydrolase activity	GO:0052739	0.0214751	0.193276	--	3	ENSOARG00000002725	1	--	0	ENSOARG00000002725	1	no
AP-1 adaptor complex binding	GO:0035650	0.0214751	0.193276	--	3	ENSOARG00000004062	1	--	0	ENSOARG00000004062	1	no
type 2 fibroblast growth factor receptor binding	GO:0005111	0.0214751	0.193276	--	3	ENSOARG00000010557	1	ENSOARG00000010557	1	--	0	no
extracellular matrix constituent conferring elasticity	GO:0030023	0.0214751	0.193276	--	3	ENSOARG00000017189	1	ENSOARG00000017189	1	--	0	no
oxidoreductase activity, acting on a heme group of donors	GO:0016675	0.0249108	0.206261	--	34	ENSOARG00000000023|ENSOARG00000000019	2	ENSOARG00000000019|ENSOARG00000000023	2	--	0	no
oxidoreductase activity, acting on a heme group of donors, oxygen as acceptor	GO:0016676	0.0249108	0.206261	--	34	ENSOARG00000000023|ENSOARG00000000019	2	ENSOARG00000000019|ENSOARG00000000023	2	--	0	no
cytochrome-c oxidase activity	GO:0004129	0.0249108	0.206261	--	34	ENSOARG00000000023|ENSOARG00000000019	2	ENSOARG00000000019|ENSOARG00000000023	2	--	0	no
heme-copper terminal oxidase activity	GO:0015002	0.0249108	0.206261	--	34	ENSOARG00000000023|ENSOARG00000000019	2	ENSOARG00000000019|ENSOARG00000000023	2	--	0	no
serine hydrolase activity	GO:0017171	0.0278917	0.210927	--	235	ENSOARG00000006119|ENSOARG00000008620|ENSOARG00000006246|ENSOARG00000012457|ENSOARG00000018477	5	ENSOARG00000006119|ENSOARG00000008620|ENSOARG00000006246|ENSOARG00000018477|ENSOARG00000012457	5	--	0	no
type 1 fibroblast growth factor receptor binding	GO:0005105	0.0285312	0.210927	--	4	ENSOARG00000010557	1	ENSOARG00000010557	1	--	0	no
alpha-1,4-glucosidase activity	GO:0004558	0.0285312	0.210927	GO:0004562|GO:0016982	4	ENSOARG00000001636	1	--	0	ENSOARG00000001636	1	no
glutamate decarboxylase activity	GO:0004351	0.0285312	0.210927	--	4	ENSOARG00000005851	1	--	0	ENSOARG00000005851	1	no
beta-glucuronidase activity	GO:0004566	0.0285312	0.210927	--	4	ENSOARG00000002360	1	--	0	ENSOARG00000002360	1	no
serine-type peptidase activity	GO:0008236	0.0270168	0.210927	--	233	ENSOARG00000006119|ENSOARG00000008620|ENSOARG00000006246|ENSOARG00000012457|ENSOARG00000018477	5	ENSOARG00000006119|ENSOARG00000008620|ENSOARG00000006246|ENSOARG00000018477|ENSOARG00000012457	5	--	0	no
hormone activity	GO:0005179	0.0306395	0.22254	--	38	ENSOARG00000015403|ENSOARG00000003929	2	ENSOARG00000015403	1	ENSOARG00000003929	1	no
amide transmembrane transporter activity	GO:0042887	0.0336806	0.237294	--	40	ENSOARG00000004127|ENSOARG00000008009	2	ENSOARG00000008009|ENSOARG00000004127	2	--	0	no
protein-arginine deiminase activity	GO:0004668	0.0355368	0.237294	--	5	ENSOARG00000011034	1	ENSOARG00000011034	1	--	0	no
toxic substance binding	GO:0015643	0.0355368	0.237294	--	5	ENSOARG00000002851	1	ENSOARG00000002851	1	--	0	no
vitamin D binding	GO:0005499	0.0355368	0.237294	--	5	ENSOARG00000013018	1	ENSOARG00000013018	1	--	0	no
platelet-derived growth factor binding	GO:0048407	0.0355368	0.237294	--	5	ENSOARG00000016476	1	ENSOARG00000016476	1	--	0	no
aminopeptidase activity	GO:0004177	0.038452	0.252685	--	43	ENSOARG00000006246|ENSOARG00000018477	2	ENSOARG00000006246|ENSOARG00000018477	2	--	0	no
immunoglobulin binding	GO:0019865	0.0424921	0.262563	--	6	ENSOARG00000021088	1	--	0	ENSOARG00000021088	1	no
oligopeptide transmembrane transporter activity	GO:0035673	0.0424921	0.262563	GO:0015198	6	ENSOARG00000008009	1	ENSOARG00000008009	1	--	0	no
poly(G) binding	GO:0034046	0.0424921	0.262563	--	6	ENSOARG00000002402	1	--	0	ENSOARG00000002402	1	no
folic acid transmembrane transporter activity	GO:0008517	0.0424921	0.262563	--	6	ENSOARG00000004127	1	ENSOARG00000004127	1	--	0	no
insulin-like growth factor receptor binding	GO:0005159	0.0493977	0.288037	GO:0005067	7	ENSOARG00000016771	1	ENSOARG00000016771	1	--	0	no
alpha-glucosidase activity	GO:0090599	0.0493977	0.288037	--	7	ENSOARG00000001636	1	--	0	ENSOARG00000001636	1	no
structural molecule activity conferring elasticity	GO:0097493	0.0493977	0.288037	--	7	ENSOARG00000017189	1	ENSOARG00000017189	1	--	0	no
MHC class II receptor activity	GO:0032395	0.0493977	0.288037	--	7	ENSOARG00000008091	1	--	0	ENSOARG00000008091	1	no
peptidase inhibitor activity	GO:0030414	0.0553217	0.3181	--	198	ENSOARG00000005638|ENSOARG00000011670|ENSOARG00000004139|ENSOARG00000014971	4	ENSOARG00000005638|ENSOARG00000014971	2	ENSOARG00000004139|ENSOARG00000011670	2	no
phosphatidylcholine 1-acylhydrolase activity	GO:0008970	0.0630608	0.334707	--	9	ENSOARG00000002725	1	--	0	ENSOARG00000002725	1	no
carbon-sulfur lyase activity	GO:0016846	0.0630608	0.334707	--	9	ENSOARG00000003078	1	--	0	ENSOARG00000003078	1	no
copper ion binding	GO:0005507	0.0598208	0.334707	--	55	ENSOARG00000007534|ENSOARG00000000019	2	ENSOARG00000000019|ENSOARG00000007534	2	--	0	no
cobalamin binding	GO:0031419	0.0630608	0.334707	--	9	ENSOARG00000012438	1	ENSOARG00000012438	1	--	0	no
retinol binding	GO:0019841	0.0630608	0.334707	--	9	ENSOARG00000007026	1	ENSOARG00000007026	1	--	0	no
selenocysteine insertion sequence binding	GO:0035368	0.0630608	0.334707	--	9	ENSOARG00000008765	1	ENSOARG00000008765	1	--	0	no
macromolecular complex binding	GO:0044877	0.0651272	0.337033	--	592	ENSOARG00000016771|ENSOARG00000008009|ENSOARG00000007906|ENSOARG00000021088|ENSOARG00000016476|ENSOARG00000008091|ENSOARG00000008430|ENSOARG00000004062	8	ENSOARG00000008009|ENSOARG00000016771|ENSOARG00000016476	3	ENSOARG00000008430|ENSOARG00000007906|ENSOARG00000021088|ENSOARG00000008091|ENSOARG00000004062	5	no
sequence-specific DNA binding	GO:0043565	0.0647984	0.337033	--	1019	ENSOARG00000011169|ENSOARG00000017504|ENSOARG00000009680|ENSOARG00000011648|ENSOARG00000009675|ENSOARG00000012587|ENSOARG00000009454|ENSOARG00000018677|ENSOARG00000002613|ENSOARG00000017058|ENSOARG00000017514|ENSOARG00000004940	12	ENSOARG00000004940|ENSOARG00000018677|ENSOARG00000017514|ENSOARG00000017504|ENSOARG00000012587|ENSOARG00000009675|ENSOARG00000009680	7	ENSOARG00000011169|ENSOARG00000017058|ENSOARG00000002613|ENSOARG00000011648|ENSOARG00000009454	5	no
GTP-dependent protein binding	GO:0030742	0.069819	0.34006	--	10	ENSOARG00000004062	1	--	0	ENSOARG00000004062	1	no
calcium ion binding	GO:0005509	0.0689117	0.34006	--	704	ENSOARG00000006551|ENSOARG00000008009|ENSOARG00000011034|ENSOARG00000006139|ENSOARG00000005022|ENSOARG00000017189|ENSOARG00000002570|ENSOARG00000009502|ENSOARG00000013018	9	ENSOARG00000008009|ENSOARG00000013018|ENSOARG00000005022|ENSOARG00000011034|ENSOARG00000017189	5	ENSOARG00000006551|ENSOARG00000002570|ENSOARG00000009502|ENSOARG00000006139	4	no
gamma-catenin binding	GO:0045295	0.069819	0.34006	--	10	ENSOARG00000006551	1	--	0	ENSOARG00000006551	1	no
UDP-galactose:beta-N-acetylglucosamine beta-1,3-galactosyltransferase activity	GO:0008499	0.069819	0.34006	--	10	ENSOARG00000006811	1	--	0	ENSOARG00000006811	1	no
intramolecular oxidoreductase activity, interconverting aldoses and ketoses	GO:0016861	0.069819	0.34006	--	10	ENSOARG00000003075	1	--	0	ENSOARG00000003075	1	no
peptidase regulator activity	GO:0061134	0.0771283	0.343182	--	222	ENSOARG00000005638|ENSOARG00000011670|ENSOARG00000004139|ENSOARG00000014971	4	ENSOARG00000005638|ENSOARG00000014971	2	ENSOARG00000004139|ENSOARG00000011670	2	no
acetylcholine binding	GO:0042166	0.0765288	0.343182	--	11	ENSOARG00000012579	1	ENSOARG00000012579	1	--	0	no
hydrolase activity, acting on carbon-nitrogen (but not peptide) bonds, in linear amidines	GO:0016813	0.0765288	0.343182	--	11	ENSOARG00000011034	1	ENSOARG00000011034	1	--	0	no
protein-hormone receptor activity	GO:0016500	0.0765288	0.343182	--	11	ENSOARG00000007526	1	--	0	ENSOARG00000007526	1	no
folic acid binding	GO:0005542	0.0765288	0.343182	--	11	ENSOARG00000004127	1	ENSOARG00000004127	1	--	0	no
phospholipase activator activity	GO:0016004	0.0765288	0.343182	--	11	ENSOARG00000009241	1	ENSOARG00000009241	1	--	0	no
growth factor binding	GO:0019838	0.0779206	0.343182	--	64	ENSOARG00000016476|ENSOARG00000004877	2	ENSOARG00000016476|ENSOARG00000004877	2	--	0	no
retinal binding	GO:0016918	0.0765288	0.343182	--	11	ENSOARG00000007026	1	ENSOARG00000007026	1	--	0	no
phospholipid scramblase activity	GO:0017128	0.0765288	0.343182	--	11	ENSOARG00000005513	1	--	0	ENSOARG00000005513	1	no
lipase activator activity	GO:0060229	0.0831905	0.351438	--	12	ENSOARG00000009241	1	ENSOARG00000009241	1	--	0	no
serine-type carboxypeptidase activity	GO:0004185	0.0831905	0.351438	--	12	ENSOARG00000018477	1	ENSOARG00000018477	1	--	0	no
fibroblast growth factor receptor binding	GO:0005104	0.0831905	0.351438	GO:0001521|GO:0005162	12	ENSOARG00000010557	1	ENSOARG00000010557	1	--	0	no
xenobiotic transmembrane transporting ATPase activity	GO:0008559	0.0831905	0.351438	GO:0005226|GO:0008560	12	ENSOARG00000000564	1	ENSOARG00000000564	1	--	0	no
modified amino acid transmembrane transporter activity	GO:0072349	0.0898045	0.360962	--	13	ENSOARG00000004127	1	ENSOARG00000004127	1	--	0	no
beta-1,3-galactosyltransferase activity	GO:0048531	0.0898045	0.360962	--	13	ENSOARG00000006811	1	--	0	ENSOARG00000006811	1	no
titin binding	GO:0031432	0.0898045	0.360962	--	13	ENSOARG00000005438	1	--	0	ENSOARG00000005438	1	no
xenobiotic transmembrane transporter activity	GO:0042910	0.0898045	0.360962	--	13	ENSOARG00000000564	1	ENSOARG00000000564	1	--	0	no
extracellular matrix structural constituent	GO:0005201	0.0886243	0.360962	--	69	ENSOARG00000016476|ENSOARG00000017189	2	ENSOARG00000016476|ENSOARG00000017189	2	--	0	no
sulfur compound binding	GO:1901681	0.0926446	0.368797	--	237	ENSOARG00000006119|ENSOARG00000009241|ENSOARG00000005022|ENSOARG00000002360	4	ENSOARG00000006119|ENSOARG00000009241|ENSOARG00000005022	3	ENSOARG00000002360	1	no
retinol dehydrogenase activity	GO:0004745	0.0963711	0.369423	--	14	ENSOARG00000015038	1	--	0	ENSOARG00000015038	1	no
metal cluster binding	GO:0051540	0.0952442	0.369423	--	72	ENSOARG00000008757|ENSOARG00000015896	2	ENSOARG00000015896	1	ENSOARG00000008757	1	no
iron-sulfur cluster binding	GO:0051536	0.0952442	0.369423	--	72	ENSOARG00000008757|ENSOARG00000015896	2	ENSOARG00000015896	1	ENSOARG00000008757	1	no
glucosidase activity	GO:0015926	0.0963711	0.369423	--	14	ENSOARG00000001636	1	--	0	ENSOARG00000001636	1	no
UDP-glycosyltransferase activity	GO:0008194	0.0974109	0.369983	--	152	ENSOARG00000005587|ENSOARG00000006811|ENSOARG00000008374	3	--	0	ENSOARG00000005587|ENSOARG00000006811|ENSOARG00000008374	3	no
insulin receptor binding	GO:0005158	0.102891	0.37832	--	15	ENSOARG00000016771	1	ENSOARG00000016771	1	--	0	no
phosphatidylinositol 3-kinase binding	GO:0043548	0.102891	0.37832	--	15	ENSOARG00000016771	1	ENSOARG00000016771	1	--	0	no
heparin binding	GO:0008201	0.103261	0.37832	--	156	ENSOARG00000006119|ENSOARG00000009241|ENSOARG00000005022	3	ENSOARG00000006119|ENSOARG00000009241|ENSOARG00000005022	3	--	0	no
poly(A) binding	GO:0008143	0.102891	0.37832	--	15	ENSOARG00000002402	1	--	0	ENSOARG00000002402	1	no
protein binding	GO:0005515	0.11017	0.394455	GO:0001948|GO:0045308	4225	ENSOARG00000006551|ENSOARG00000019594|ENSOARG00000009963|ENSOARG00000003075|ENSOARG00000009675|ENSOARG00000010557|ENSOARG00000004062|ENSOARG00000015403|ENSOARG00000016771|ENSOARG00000008009|ENSOARG00000013986|ENSOARG00000021088|ENSOARG00000016476|ENSOARG00000015545|ENSOARG00000001471|ENSOARG00000008430|ENSOARG00000012650|ENSOARG00000003000|ENSOARG00000004922|ENSOARG00000007216|ENSOARG00000004877|…	37	ENSOARG00000010557|ENSOARG00000012650|ENSOARG00000004877|ENSOARG00000015403|ENSOARG00000016476|ENSOARG00000009241|ENSOARG00000008009|ENSOARG00000005638|ENSOARG00000009675|ENSOARG00000019594|ENSOARG00000009963|ENSOARG00000006710|ENSOARG00000009680|ENSOARG00000016771|ENSOARG00000015545	15	ENSOARG00000020549|ENSOARG00000013986|ENSOARG00000001369|ENSOARG00000008091|ENSOARG00000004922|ENSOARG00000008454|ENSOARG00000005438|ENSOARG00000006551|ENSOARG00000002570|ENSOARG00000019286|ENSOARG00000011670|ENSOARG00000001471|ENSOARG00000007906|ENSOARG00000002360|ENSOARG00000004062|ENSOARG00000003075|ENSOARG00000007216|ENSOARG00000003000|ENSOARG00000009137|ENSOARG00000021088|ENSOARG00000003929|…	22	no
binding	GO:0005488	0.110524	0.394455	--	11966	ENSOARG00000006551|ENSOARG00000003075|ENSOARG00000003078|ENSOARG00000009675|ENSOARG00000021128|ENSOARG00000002402|ENSOARG00000008765|ENSOARG00000013986|ENSOARG00000021088|ENSOARG00000013018|ENSOARG00000015730|ENSOARG00000001471|ENSOARG00000005851|ENSOARG00000012438|ENSOARG00000011034|ENSOARG00000008620|ENSOARG00000007906|ENSOARG00000013250|ENSOARG00000012587|ENSOARG00000002360|ENSOARG00000002570|…	94	ENSOARG00000010557|ENSOARG00000015403|ENSOARG00000008927|ENSOARG00000012438|ENSOARG00000017504|ENSOARG00000017189|ENSOARG00000012457|ENSOARG00000012587|ENSOARG00000000019|ENSOARG00000016983|ENSOARG00000016771|ENSOARG00000005022|ENSOARG00000015545|ENSOARG00000009963|ENSOARG00000004877|ENSOARG00000012108|ENSOARG00000007534|ENSOARG00000008009|ENSOARG00000006119|ENSOARG00000008765|ENSOARG00000006710|…	44	ENSOARG00000005410|ENSOARG00000009137|ENSOARG00000015153|ENSOARG00000005360|ENSOARG00000001369|ENSOARG00000001636|ENSOARG00000008430|ENSOARG00000008454|ENSOARG00000005438|ENSOARG00000006551|ENSOARG00000002402|ENSOARG00000013947|ENSOARG00000011648|ENSOARG00000002874|ENSOARG00000007216|ENSOARG00000019286|ENSOARG00000011670|ENSOARG00000001471|ENSOARG00000013250|ENSOARG00000020438|ENSOARG00000007773|…	50	no
serine-type exopeptidase activity	GO:0070008	0.109364	0.394455	--	16	ENSOARG00000018477	1	ENSOARG00000018477	1	--	0	no
vitamin transmembrane transporter activity	GO:0090482	0.11579	0.401289	GO:0051183	17	ENSOARG00000004127	1	ENSOARG00000004127	1	--	0	no
RNA polymerase II transcription factor activity, sequence-specific DNA binding	GO:0000981	0.116316	0.401289	--	567	ENSOARG00000011648|ENSOARG00000009675|ENSOARG00000009454|ENSOARG00000018677|ENSOARG00000017058|ENSOARG00000021128|ENSOARG00000004940	7	ENSOARG00000018677|ENSOARG00000004940|ENSOARG00000009675	3	ENSOARG00000017058|ENSOARG00000021128|ENSOARG00000011648|ENSOARG00000009454	4	no
neuropeptide hormone activity	GO:0005184	0.11579	0.401289	--	17	ENSOARG00000015403	1	ENSOARG00000015403	1	--	0	no
tetrapyrrole binding	GO:0046906	0.113824	0.401289	--	163	ENSOARG00000013250|ENSOARG00000002851|ENSOARG00000012438	3	ENSOARG00000012438|ENSOARG00000002851	2	ENSOARG00000013250	1	no
transmitter-gated ion channel activity involved in regulation of postsynaptic membrane potential	GO:1904315	0.12217	0.404628	--	18	ENSOARG00000012579	1	ENSOARG00000012579	1	--	0	no
glutathione peroxidase activity	GO:0004602	0.12217	0.404628	GO:0016224	18	ENSOARG00000003078	1	--	0	ENSOARG00000003078	1	no
postsynaptic neurotransmitter receptor activity	GO:0098960	0.12217	0.404628	--	18	ENSOARG00000012579	1	ENSOARG00000012579	1	--	0	no
neurotransmitter receptor activity involved in regulation of postsynaptic membrane potential	GO:0099529	0.12217	0.404628	--	18	ENSOARG00000012579	1	ENSOARG00000012579	1	--	0	no
acetylcholine-gated cation-selective channel activity	GO:0022848	0.12217	0.404628	GO:0004889|GO:0016904	18	ENSOARG00000012579	1	ENSOARG00000012579	1	--	0	no
phospholipase activity	GO:0004620	0.127809	0.415634	--	86	ENSOARG00000009502|ENSOARG00000002725	2	--	0	ENSOARG00000009502|ENSOARG00000002725	2	no
ankyrin binding	GO:0030506	0.128505	0.415634	--	19	ENSOARG00000005438	1	--	0	ENSOARG00000005438	1	no
structural molecule activity	GO:0005198	0.128066	0.415634	--	1035	ENSOARG00000012650|ENSOARG00000008757|ENSOARG00000008765|ENSOARG00000004877|ENSOARG00000016476|ENSOARG00000008454|ENSOARG00000009070|ENSOARG00000017189|ENSOARG00000016119|ENSOARG00000019994|ENSOARG00000015896	11	ENSOARG00000004877|ENSOARG00000009070|ENSOARG00000016476|ENSOARG00000012650|ENSOARG00000015896|ENSOARG00000017189|ENSOARG00000008765	7	ENSOARG00000016119|ENSOARG00000008454|ENSOARG00000008757|ENSOARG00000019994	4	no
laminin binding	GO:0043236	0.141039	0.423116	GO:0043238|GO:0043239	21	ENSOARG00000021088	1	--	0	ENSOARG00000021088	1	no
mannose binding	GO:0005537	0.141039	0.423116	--	21	ENSOARG00000005410	1	--	0	ENSOARG00000005410	1	no
wide pore channel activity	GO:0022829	0.141039	0.423116	--	21	ENSOARG00000006139	1	--	0	ENSOARG00000006139	1	no
cadherin binding	GO:0045296	0.134461	0.423116	--	176	ENSOARG00000008454|ENSOARG00000006710|ENSOARG00000012650	3	ENSOARG00000006710|ENSOARG00000012650	2	ENSOARG00000008454	1	no
heparan sulfate proteoglycan binding	GO:0043395	0.141039	0.423116	--	21	ENSOARG00000002360	1	--	0	ENSOARG00000002360	1	no
poly-purine tract binding	GO:0070717	0.134794	0.423116	--	20	ENSOARG00000002402	1	--	0	ENSOARG00000002402	1	no
ubiquitin protein ligase activity	GO:0061630	0.137746	0.423116	GO:0090302|GO:0090622	178	ENSOARG00000001369|ENSOARG00000020029|ENSOARG00000019782	3	ENSOARG00000020029	1	ENSOARG00000001369|ENSOARG00000019782	2	no
quinone binding	GO:0048038	0.134794	0.423116	--	20	ENSOARG00000013250	1	--	0	ENSOARG00000013250	1	no
endopeptidase inhibitor activity	GO:0004866	0.139398	0.423116	--	179	ENSOARG00000005638|ENSOARG00000011670|ENSOARG00000014971	3	ENSOARG00000005638|ENSOARG00000014971	2	ENSOARG00000011670	1	no
transcriptional activator activity, RNA polymerase II distal enhancer sequence-specific DNA binding	GO:0001205	0.141039	0.423116	--	21	ENSOARG00000021128	1	--	0	ENSOARG00000021128	1	no
ubiquitin-like protein ligase activity	GO:0061659	0.146074	0.43507	--	183	ENSOARG00000001369|ENSOARG00000020029|ENSOARG00000019782	3	ENSOARG00000020029	1	ENSOARG00000001369|ENSOARG00000019782	2	no
endopeptidase regulator activity	GO:0061135	0.149451	0.441949	--	185	ENSOARG00000005638|ENSOARG00000011670|ENSOARG00000014971	3	ENSOARG00000005638|ENSOARG00000014971	2	ENSOARG00000011670	1	no
SH2 domain binding	GO:0042169	0.153393	0.450388	--	23	ENSOARG00000016771	1	ENSOARG00000016771	1	--	0	no
cofactor binding	GO:0048037	0.157437	0.459008	--	504	ENSOARG00000005851|ENSOARG00000008757|ENSOARG00000002851|ENSOARG00000012438|ENSOARG00000013250|ENSOARG00000015896	6	ENSOARG00000015896|ENSOARG00000012438|ENSOARG00000002851	3	ENSOARG00000005851|ENSOARG00000013250|ENSOARG00000008757	3	no
retinoid binding	GO:0005501	0.159504	0.46178	--	24	ENSOARG00000007026	1	ENSOARG00000007026	1	--	0	no
exopeptidase activity	GO:0008238	0.162526	0.467261	--	100	ENSOARG00000006246|ENSOARG00000018477	2	ENSOARG00000006246|ENSOARG00000018477	2	--	0	no
DNA binding, bending	GO:0008301	0.165571	0.469496	--	25	ENSOARG00000011648	1	--	0	ENSOARG00000011648	1	no
peptide transmembrane transporter activity	GO:1904680	0.165571	0.469496	--	25	ENSOARG00000008009	1	ENSOARG00000008009	1	--	0	no
glycosaminoglycan binding	GO:0005539	0.170223	0.476163	--	197	ENSOARG00000006119|ENSOARG00000009241|ENSOARG00000005022	3	ENSOARG00000006119|ENSOARG00000009241|ENSOARG00000005022	3	--	0	no
drug transmembrane transporter activity	GO:0015238	0.170174	0.476163	GO:0015239|GO:0015559|GO:0015564|GO:0090484	103	ENSOARG00000004127|ENSOARG00000000564	2	ENSOARG00000004127|ENSOARG00000000564	2	--	0	no
isoprenoid binding	GO:0019840	0.171594	0.476779	--	26	ENSOARG00000007026	1	ENSOARG00000007026	1	--	0	no
DNA binding transcription factor activity	GO:0003700	0.175119	0.483328	GO:0000130|GO:0001071	1106	ENSOARG00000011169|ENSOARG00000017514|ENSOARG00000011648|ENSOARG00000009675|ENSOARG00000007773|ENSOARG00000009454|ENSOARG00000018677|ENSOARG00000017058|ENSOARG00000021128|ENSOARG00000004940|ENSOARG00000014715	11	ENSOARG00000018677|ENSOARG00000004940|ENSOARG00000017514|ENSOARG00000009675	4	ENSOARG00000011169|ENSOARG00000009454|ENSOARG00000021128|ENSOARG00000014715|ENSOARG00000007773|ENSOARG00000017058|ENSOARG00000011648	7	no
transferase activity, transferring hexosyl groups	GO:0016758	0.177325	0.486175	--	201	ENSOARG00000005587|ENSOARG00000006811|ENSOARG00000008374	3	--	0	ENSOARG00000005587|ENSOARG00000006811|ENSOARG00000008374	3	no
lipase activity	GO:0016298	0.183052	0.496295	--	108	ENSOARG00000009502|ENSOARG00000002725	2	--	0	ENSOARG00000009502|ENSOARG00000002725	2	no
1-phosphatidylinositol-3-kinase activity	GO:0016303	0.189407	0.496295	GO:0004429	29	ENSOARG00000010557	1	ENSOARG00000010557	1	--	0	no
CCR chemokine receptor binding	GO:0048020	0.183512	0.496295	--	28	ENSOARG00000009241	1	ENSOARG00000009241	1	--	0	no
serine-type endopeptidase activity	GO:0004252	0.188129	0.496295	--	207	ENSOARG00000006119|ENSOARG00000006246|ENSOARG00000012457	3	ENSOARG00000006119|ENSOARG00000006246|ENSOARG00000012457	3	--	0	no
glutathione transferase activity	GO:0004364	0.189407	0.496295	--	29	ENSOARG00000003078	1	--	0	ENSOARG00000003078	1	no
ubiquitin-like protein conjugating enzyme activity	GO:0061650	0.189407	0.496295	--	29	ENSOARG00000001369	1	--	0	ENSOARG00000001369	1	no
ubiquitin conjugating enzyme activity	GO:0061631	0.189407	0.496295	--	29	ENSOARG00000001369	1	--	0	ENSOARG00000001369	1	no
hydrolase activity, hydrolyzing O-glycosyl compounds	GO:0004553	0.190846	0.496919	GO:0016800	111	ENSOARG00000001636|ENSOARG00000002360	2	--	0	ENSOARG00000002360|ENSOARG00000001636	2	no
electron transfer activity	GO:0009055	0.196067	0.504172	GO:0009053|GO:0009054	113	ENSOARG00000000023|ENSOARG00000000019	2	ENSOARG00000000019|ENSOARG00000000023	2	--	0	no
delayed rectifier potassium channel activity	GO:0005251	0.19526	0.504172	--	30	ENSOARG00000004123	1	--	0	ENSOARG00000004123	1	no
dicarboxylic acid transmembrane transporter activity	GO:0005310	0.201071	0.513847	GO:0005312|GO:0015365	31	ENSOARG00000004127	1	ENSOARG00000004127	1	--	0	no
serine-type endopeptidase inhibitor activity	GO:0004867	0.203931	0.51796	--	116	ENSOARG00000014971|ENSOARG00000011670	2	ENSOARG00000014971	1	ENSOARG00000011670	1	no
proteoglycan binding	GO:0043394	0.20684	0.522144	--	32	ENSOARG00000002360	1	--	0	ENSOARG00000002360	1	no
UDP-galactosyltransferase activity	GO:0035250	0.212567	0.533351	--	33	ENSOARG00000006811	1	--	0	ENSOARG00000006811	1	no
phosphatidylinositol-4,5-bisphosphate 3-kinase activity	GO:0046934	0.218254	0.54106	--	34	ENSOARG00000010557	1	ENSOARG00000010557	1	--	0	no
unfolded protein binding	GO:0051082	0.218254	0.54106	--	34	ENSOARG00000015545	1	ENSOARG00000015545	1	--	0	no
phosphatidylinositol kinase activity	GO:0052742	0.2239	0.551753	--	35	ENSOARG00000010557	1	ENSOARG00000010557	1	--	0	no
hydrogen ion transmembrane transporter activity	GO:0015078	0.230371	0.561021	--	126	ENSOARG00000000023|ENSOARG00000000019	2	ENSOARG00000000019|ENSOARG00000000023	2	--	0	no
aromatase activity	GO:0070330	0.229505	0.561021	--	36	ENSOARG00000002851	1	ENSOARG00000002851	1	--	0	no
peroxidase activity	GO:0004601	0.23507	0.562537	GO:0016685|GO:0016686|GO:0016687|GO:0016693	37	ENSOARG00000003078	1	--	0	ENSOARG00000003078	1	no
signal transducer activity, downstream of receptor	GO:0005057	0.233029	0.562537	--	127	ENSOARG00000020667|ENSOARG00000008115	2	--	0	ENSOARG00000020667|ENSOARG00000008115	2	no
phosphatidylinositol bisphosphate kinase activity	GO:0052813	0.23507	0.562537	--	37	ENSOARG00000010557	1	ENSOARG00000010557	1	--	0	no
carboxy-lyase activity	GO:0016831	0.240595	0.569179	--	38	ENSOARG00000005851	1	--	0	ENSOARG00000005851	1	no
chemokine activity	GO:0008009	0.240595	0.569179	--	38	ENSOARG00000009241	1	ENSOARG00000009241	1	--	0	no
carboxypeptidase activity	GO:0004180	0.246081	0.575578	--	39	ENSOARG00000018477	1	ENSOARG00000018477	1	--	0	no
oxidoreductase activity, acting on paired donors, with incorporation or reduction of molecular oxygen, reduced flavin or flavoprotein as one donor, and incorporation of one atom of oxygen	GO:0016712	0.246081	0.575578	GO:0008402|GO:0050381	39	ENSOARG00000002851	1	ENSOARG00000002851	1	--	0	no
oxidoreductase activity, acting on peroxide as acceptor	GO:0016684	0.251527	0.581743	--	40	ENSOARG00000003078	1	--	0	ENSOARG00000003078	1	no
extracellular matrix binding	GO:0050840	0.251527	0.581743	--	40	ENSOARG00000021088	1	--	0	ENSOARG00000021088	1	no
structural constituent of ribosome	GO:0003735	0.253284	0.582552	GO:0003736|GO:0003737|GO:0003738|GO:0003739|GO:0003740|GO:0003741|GO:0003742	471	ENSOARG00000016119|ENSOARG00000004877|ENSOARG00000008765|ENSOARG00000009070|ENSOARG00000019994	5	ENSOARG00000009070|ENSOARG00000008765|ENSOARG00000004877	3	ENSOARG00000016119|ENSOARG00000019994	2	no
galactosyltransferase activity	GO:0008378	0.256934	0.584454	--	41	ENSOARG00000006811	1	--	0	ENSOARG00000006811	1	no
translation regulator activity	GO:0045182	0.256934	0.584454	--	41	ENSOARG00000019994	1	--	0	ENSOARG00000019994	1	no
phosphatidylinositol 3-kinase activity	GO:0035004	0.262302	0.590316	--	42	ENSOARG00000010557	1	ENSOARG00000010557	1	--	0	no
hydrolase activity, acting on glycosyl bonds	GO:0016798	0.262363	0.590316	--	138	ENSOARG00000001636|ENSOARG00000002360	2	--	0	ENSOARG00000002360|ENSOARG00000001636	2	no
molecular function regulator	GO:0098772	0.264362	0.5916	--	1473	ENSOARG00000015403|ENSOARG00000009241|ENSOARG00000009963|ENSOARG00000005638|ENSOARG00000003078|ENSOARG00000005438|ENSOARG00000004139|ENSOARG00000021088|ENSOARG00000010557|ENSOARG00000014971|ENSOARG00000003929|ENSOARG00000011670|ENSOARG00000020549	13	ENSOARG00000010557|ENSOARG00000014971|ENSOARG00000015403|ENSOARG00000005638|ENSOARG00000009963|ENSOARG00000009241	6	ENSOARG00000020549|ENSOARG00000011670|ENSOARG00000021088|ENSOARG00000003929|ENSOARG00000005438|ENSOARG00000004139|ENSOARG00000003078	7	no
transporter activity	GO:0005215	0.266213	0.592511	GO:0005478	1348	ENSOARG00000004127|ENSOARG00000020438|ENSOARG00000008009|ENSOARG00000000564|ENSOARG00000007026|ENSOARG00000006139|ENSOARG00000012579|ENSOARG00000000019|ENSOARG00000005513|ENSOARG00000016119|ENSOARG00000000023|ENSOARG00000004123	12	ENSOARG00000007026|ENSOARG00000000023|ENSOARG00000000564|ENSOARG00000008009|ENSOARG00000004127|ENSOARG00000000019|ENSOARG00000012579	7	ENSOARG00000016119|ENSOARG00000020438|ENSOARG00000004123|ENSOARG00000006139|ENSOARG00000005513	5	no
neurotransmitter binding	GO:0042165	0.267632	0.592511	--	43	ENSOARG00000012579	1	ENSOARG00000012579	1	--	0	no
carboxylic ester hydrolase activity	GO:0052689	0.270376	0.595403	GO:0004091|GO:0004302|GO:0004759|GO:0016789	141	ENSOARG00000009502|ENSOARG00000002725	2	--	0	ENSOARG00000009502|ENSOARG00000002725	2	no
chaperone binding	GO:0051087	0.272923	0.597832	--	44	ENSOARG00000015545	1	ENSOARG00000015545	1	--	0	no
antigen binding	GO:0003823	0.275718	0.600774	--	143	ENSOARG00000019594|ENSOARG00000012457	2	ENSOARG00000019594|ENSOARG00000012457	2	--	0	no
chemokine receptor binding	GO:0042379	0.278177	0.602959	--	45	ENSOARG00000009241	1	ENSOARG00000009241	1	--	0	no
intramolecular oxidoreductase activity	GO:0016860	0.283393	0.611066	--	46	ENSOARG00000003075	1	--	0	ENSOARG00000003075	1	no
protease binding	GO:0002020	0.288571	0.619008	--	47	ENSOARG00000005638	1	ENSOARG00000005638	1	--	0	no
hormone binding	GO:0042562	0.293712	0.625016	--	48	ENSOARG00000012579	1	ENSOARG00000012579	1	--	0	no
ATPase activity, coupled to transmembrane movement of substances	GO:0042626	0.294392	0.625016	GO:0016820	150	ENSOARG00000020438|ENSOARG00000000564	2	ENSOARG00000000564	1	ENSOARG00000020438	1	no
monosaccharide binding	GO:0048029	0.323794	0.626406	--	54	ENSOARG00000005410	1	--	0	ENSOARG00000005410	1	no
enzyme inhibitor activity	GO:0004857	0.306864	0.626406	GO:0048551	388	ENSOARG00000005638|ENSOARG00000011670|ENSOARG00000004139|ENSOARG00000014971	4	ENSOARG00000005638|ENSOARG00000014971	2	ENSOARG00000004139|ENSOARG00000011670	2	no
modified amino acid binding	GO:0072341	0.308916	0.626406	--	51	ENSOARG00000004127	1	ENSOARG00000004127	1	--	0	no
pyridoxal phosphate binding	GO:0030170	0.31887	0.626406	--	53	ENSOARG00000005851	1	--	0	ENSOARG00000005851	1	no
translation elongation factor activity	GO:0003746	0.308916	0.626406	GO:0008182|GO:0008183	51	ENSOARG00000008927	1	ENSOARG00000008927	1	--	0	no
transmitter-gated channel activity	GO:0022835	0.323794	0.626406	--	54	ENSOARG00000012579	1	ENSOARG00000012579	1	--	0	no
oxidoreductase activity	GO:0016491	0.298977	0.626406	--	877	ENSOARG00000015832|ENSOARG00000015038|ENSOARG00000003078|ENSOARG00000002851|ENSOARG00000000019|ENSOARG00000011490|ENSOARG00000000023|ENSOARG00000015730	8	ENSOARG00000011490|ENSOARG00000000019|ENSOARG00000015832|ENSOARG00000002851|ENSOARG00000000023	5	ENSOARG00000003078|ENSOARG00000015038|ENSOARG00000015730	3	no
carbon-carbon lyase activity	GO:0016830	0.313911	0.626406	--	52	ENSOARG00000005851	1	--	0	ENSOARG00000005851	1	no
primary active transmembrane transporter activity	GO:0015399	0.315652	0.626406	--	158	ENSOARG00000020438|ENSOARG00000000564	2	ENSOARG00000000564	1	ENSOARG00000020438	1	no
transmitter-gated ion channel activity	GO:0022824	0.323794	0.626406	--	54	ENSOARG00000012579	1	ENSOARG00000012579	1	--	0	no
growth factor activity	GO:0008083	0.298817	0.626406	--	49	ENSOARG00000010557	1	ENSOARG00000010557	1	--	0	no
P-P-bond-hydrolysis-driven transmembrane transporter activity	GO:0015405	0.315652	0.626406	--	158	ENSOARG00000020438|ENSOARG00000000564	2	ENSOARG00000000564	1	ENSOARG00000020438	1	no
cation binding	GO:0043169	0.317326	0.626406	--	4466	ENSOARG00000006551|ENSOARG00000013947|ENSOARG00000020029|ENSOARG00000002851|ENSOARG00000000019|ENSOARG00000005887|ENSOARG00000002874|ENSOARG00000009502|ENSOARG00000008620|ENSOARG00000020438|ENSOARG00000008009|ENSOARG00000016476|ENSOARG00000015545|ENSOARG00000019782|ENSOARG00000013018|ENSOARG00000015730|ENSOARG00000015896|ENSOARG00000017189|ENSOARG00000012579|ENSOARG00000004877|ENSOARG00000003909|…	35	ENSOARG00000005887|ENSOARG00000011034|ENSOARG00000004877|ENSOARG00000006119|ENSOARG00000016983|ENSOARG00000007534|ENSOARG00000016476|ENSOARG00000008009|ENSOARG00000008620|ENSOARG00000015896|ENSOARG00000005022|ENSOARG00000017189|ENSOARG00000012587|ENSOARG00000013018|ENSOARG00000000019|ENSOARG00000020029|ENSOARG00000002851|ENSOARG00000012579|ENSOARG00000015545	19	ENSOARG00000002874|ENSOARG00000002570|ENSOARG00000003737|ENSOARG00000003909|ENSOARG00000009502|ENSOARG00000005360|ENSOARG00000013250|ENSOARG00000020438|ENSOARG00000008757|ENSOARG00000006139|ENSOARG00000014715|ENSOARG00000006551|ENSOARG00000005814|ENSOARG00000013947|ENSOARG00000015730|ENSOARG00000019782	16	no
cadherin binding involved in cell-cell adhesion	GO:0098641	0.320946	0.626406	--	160	ENSOARG00000008454|ENSOARG00000012650	2	ENSOARG00000012650	1	ENSOARG00000008454	1	no
cytokine binding	GO:0019955	0.31887	0.626406	GO:0019965	53	ENSOARG00000003000	1	--	0	ENSOARG00000003000	1	no
cysteine-type endopeptidase inhibitor activity	GO:0004869	0.308916	0.626406	GO:0004870	51	ENSOARG00000005638	1	ENSOARG00000005638	1	--	0	no
vitamin B6 binding	GO:0070279	0.31887	0.626406	--	53	ENSOARG00000005851	1	--	0	ENSOARG00000005851	1	no
heme binding	GO:0020037	0.305036	0.626406	--	154	ENSOARG00000013250|ENSOARG00000002851	2	ENSOARG00000002851	1	ENSOARG00000013250	1	no
transcriptional activator activity, RNA polymerase II transcription regulatory region sequence-specific DNA binding	GO:0001228	0.318577	0.626406	--	275	ENSOARG00000018677|ENSOARG00000021128|ENSOARG00000009675	3	ENSOARG00000018677|ENSOARG00000009675	2	ENSOARG00000021128	1	no
ammonium ion binding	GO:0070405	0.328683	0.632905	--	55	ENSOARG00000012579	1	ENSOARG00000012579	1	--	0	no
cell-cell adhesion mediator activity	GO:0098632	0.336769	0.638682	--	166	ENSOARG00000008454|ENSOARG00000012650	2	ENSOARG00000012650	1	ENSOARG00000008454	1	no
transferase activity, transferring glycosyl groups	GO:0016757	0.338297	0.638682	GO:0016932	285	ENSOARG00000005587|ENSOARG00000006811|ENSOARG00000008374	3	--	0	ENSOARG00000005587|ENSOARG00000006811|ENSOARG00000008374	3	no
G-protein coupled receptor binding	GO:0001664	0.336769	0.638682	--	166	ENSOARG00000009241|ENSOARG00000020549	2	ENSOARG00000009241	1	ENSOARG00000020549	1	no
excitatory extracellular ligand-gated ion channel activity	GO:0005231	0.333536	0.638682	--	56	ENSOARG00000012579	1	ENSOARG00000012579	1	--	0	no
ATPase activity, coupled to movement of substances	GO:0043492	0.339396	0.638682	--	167	ENSOARG00000020438|ENSOARG00000000564	2	ENSOARG00000000564	1	ENSOARG00000020438	1	no
carbohydrate binding	GO:0030246	0.342239	0.641117	GO:0005529	287	ENSOARG00000021088|ENSOARG00000001636|ENSOARG00000005410	3	--	0	ENSOARG00000005410|ENSOARG00000001636|ENSOARG00000021088	3	no
cytokine receptor binding	GO:0005126	0.347258	0.644685	--	170	ENSOARG00000009137|ENSOARG00000009241	2	ENSOARG00000009241	1	ENSOARG00000009137	1	no
cell adhesion mediator activity	GO:0098631	0.347258	0.644685	--	170	ENSOARG00000008454|ENSOARG00000012650	2	ENSOARG00000012650	1	ENSOARG00000008454	1	no
metal ion binding	GO:0046872	0.350413	0.647639	--	4393	ENSOARG00000006551|ENSOARG00000013947|ENSOARG00000020029|ENSOARG00000002851|ENSOARG00000000019|ENSOARG00000005887|ENSOARG00000002874|ENSOARG00000009502|ENSOARG00000008620|ENSOARG00000020438|ENSOARG00000008009|ENSOARG00000016476|ENSOARG00000015545|ENSOARG00000019782|ENSOARG00000013018|ENSOARG00000015730|ENSOARG00000015896|ENSOARG00000017189|ENSOARG00000004877|ENSOARG00000003909|ENSOARG00000003737|…	34	ENSOARG00000005887|ENSOARG00000011034|ENSOARG00000004877|ENSOARG00000006119|ENSOARG00000016983|ENSOARG00000007534|ENSOARG00000016476|ENSOARG00000008009|ENSOARG00000008620|ENSOARG00000015896|ENSOARG00000017189|ENSOARG00000012587|ENSOARG00000013018|ENSOARG00000000019|ENSOARG00000020029|ENSOARG00000002851|ENSOARG00000005022|ENSOARG00000015545	18	ENSOARG00000002874|ENSOARG00000002570|ENSOARG00000003737|ENSOARG00000003909|ENSOARG00000009502|ENSOARG00000005360|ENSOARG00000013250|ENSOARG00000020438|ENSOARG00000008757|ENSOARG00000006139|ENSOARG00000014715|ENSOARG00000006551|ENSOARG00000005814|ENSOARG00000013947|ENSOARG00000015730|ENSOARG00000019782	16	no
alcohol binding	GO:0043178	0.371128	0.653818	--	64	ENSOARG00000007026	1	ENSOARG00000007026	1	--	0	no
cation-transporting ATPase activity	GO:0019829	0.366547	0.653818	--	63	ENSOARG00000020438	1	--	0	ENSOARG00000020438	1	no
ubiquitin-like protein ligase binding	GO:0044389	0.36548	0.653818	--	177	ENSOARG00000001369|ENSOARG00000003075	2	--	0	ENSOARG00000003075|ENSOARG00000001369	2	no
transferase activity, transferring alkyl or aryl (other than methyl) groups	GO:0016765	0.366547	0.653818	GO:0016766	63	ENSOARG00000003078	1	--	0	ENSOARG00000003078	1	no
oxidoreductase activity, acting on paired donors, with incorporation or reduction of molecular oxygen	GO:0016705	0.368068	0.653818	--	178	ENSOARG00000015832|ENSOARG00000002851	2	ENSOARG00000015832|ENSOARG00000002851	2	--	0	no
growth factor receptor binding	GO:0070851	0.366547	0.653818	--	63	ENSOARG00000010557	1	ENSOARG00000010557	1	--	0	no
transcription regulator activity	GO:0140110	0.36639	0.653818	--	1465	ENSOARG00000011169|ENSOARG00000017514|ENSOARG00000011648|ENSOARG00000009675|ENSOARG00000007773|ENSOARG00000009454|ENSOARG00000018677|ENSOARG00000017058|ENSOARG00000021128|ENSOARG00000004940|ENSOARG00000005814|ENSOARG00000014715	12	ENSOARG00000018677|ENSOARG00000004940|ENSOARG00000017514|ENSOARG00000009675	4	ENSOARG00000014715|ENSOARG00000011169|ENSOARG00000009454|ENSOARG00000021128|ENSOARG00000005814|ENSOARG00000007773|ENSOARG00000017058|ENSOARG00000011648	8	no
histone deacetylase binding	GO:0042826	0.366547	0.653818	--	63	ENSOARG00000009675	1	ENSOARG00000009675	1	--	0	no
ubiquitin protein ligase binding	GO:0031625	0.357693	0.653818	--	174	ENSOARG00000001369|ENSOARG00000003075	2	--	0	ENSOARG00000003075|ENSOARG00000001369	2	no
MHC protein binding	GO:0042287	0.371128	0.653818	--	64	ENSOARG00000019594	1	ENSOARG00000019594	1	--	0	no
phospholipid transporter activity	GO:0005548	0.366547	0.653818	GO:0008497	63	ENSOARG00000005513	1	--	0	ENSOARG00000005513	1	no
transmembrane transporter activity	GO:0022857	0.378772	0.664456	GO:0005386|GO:0015563|GO:0015646|GO:0022891|GO:0022892	1082	ENSOARG00000004127|ENSOARG00000020438|ENSOARG00000008009|ENSOARG00000004123|ENSOARG00000000564|ENSOARG00000006139|ENSOARG00000012579|ENSOARG00000000019|ENSOARG00000000023	9	ENSOARG00000000023|ENSOARG00000000564|ENSOARG00000008009|ENSOARG00000004127|ENSOARG00000000019|ENSOARG00000012579	6	ENSOARG00000020438|ENSOARG00000004123|ENSOARG00000006139	3	no
lyase activity	GO:0016829	0.383508	0.669925	--	184	ENSOARG00000003078|ENSOARG00000005851	2	--	0	ENSOARG00000005851|ENSOARG00000003078	2	no
peptide antigen binding	GO:0042605	0.393546	0.681708	GO:0042606|GO:0042607	69	ENSOARG00000019594	1	ENSOARG00000019594	1	--	0	no
antioxidant activity	GO:0016209	0.393546	0.681708	--	69	ENSOARG00000003078	1	--	0	ENSOARG00000003078	1	no
Ras guanyl-nucleotide exchange factor activity	GO:0005088	0.401316	0.69107	--	191	ENSOARG00000010557|ENSOARG00000005438	2	ENSOARG00000010557	1	ENSOARG00000005438	1	no
single-stranded RNA binding	GO:0003727	0.40229	0.69107	GO:0003728	71	ENSOARG00000002402	1	--	0	ENSOARG00000002402	1	no
ATP-dependent RNA helicase activity	GO:0004004	0.406614	0.69275	--	72	ENSOARG00000001720	1	--	0	ENSOARG00000001720	1	no
RNA-dependent ATPase activity	GO:0008186	0.406614	0.69275	GO:0004010	72	ENSOARG00000001720	1	--	0	ENSOARG00000001720	1	no
transcription factor activity, RNA polymerase II distal enhancer sequence-specific binding	GO:0003705	0.410908	0.697196	--	73	ENSOARG00000021128	1	--	0	ENSOARG00000021128	1	no
RNA helicase activity	GO:0003724	0.41517	0.698701	--	74	ENSOARG00000001720	1	--	0	ENSOARG00000001720	1	no
transcriptional activator activity, RNA polymerase II proximal promoter sequence-specific DNA binding	GO:0001077	0.413889	0.698701	--	196	ENSOARG00000018677|ENSOARG00000009675	2	ENSOARG00000018677|ENSOARG00000009675	2	--	0	no
steroid binding	GO:0005496	0.427775	0.717	--	77	ENSOARG00000013018	1	ENSOARG00000013018	1	--	0	no
extracellular ligand-gated ion channel activity	GO:0005230	0.444163	0.741466	--	81	ENSOARG00000012579	1	ENSOARG00000012579	1	--	0	no
scavenger receptor activity	GO:0005044	0.448187	0.745178	--	82	ENSOARG00000002514	1	ENSOARG00000002514	1	--	0	no
ubiquitin-protein transferase activity	GO:0004842	0.45447	0.752602	GO:0004840|GO:0004841	345	ENSOARG00000001369|ENSOARG00000020029|ENSOARG00000019782	3	ENSOARG00000020029	1	ENSOARG00000001369|ENSOARG00000019782	2	no
Ras GTPase binding	GO:0017016	0.45822	0.75579	--	347	ENSOARG00000010557|ENSOARG00000013986|ENSOARG00000005438	3	ENSOARG00000010557	1	ENSOARG00000013986|ENSOARG00000005438	2	no
small GTPase binding	GO:0031267	0.469406	0.771167	--	353	ENSOARG00000010557|ENSOARG00000013986|ENSOARG00000005438	3	ENSOARG00000010557	1	ENSOARG00000013986|ENSOARG00000005438	2	no
voltage-gated potassium channel activity	GO:0005249	0.471728	0.771919	--	88	ENSOARG00000004123	1	--	0	ENSOARG00000004123	1	no
DNA binding	GO:0003677	0.481091	0.781066	GO:0043566	2419	ENSOARG00000011169|ENSOARG00000017514|ENSOARG00000017504|ENSOARG00000009680|ENSOARG00000002402|ENSOARG00000009675|ENSOARG00000003909|ENSOARG00000012587|ENSOARG00000009454|ENSOARG00000007773|ENSOARG00000002874|ENSOARG00000011648|ENSOARG00000018677|ENSOARG00000002613|ENSOARG00000017058|ENSOARG00000021128|ENSOARG00000004940|ENSOARG00000014715	18	ENSOARG00000004940|ENSOARG00000018677|ENSOARG00000017514|ENSOARG00000017504|ENSOARG00000012587|ENSOARG00000009675|ENSOARG00000009680	7	ENSOARG00000002874|ENSOARG00000014715|ENSOARG00000003909|ENSOARG00000011169|ENSOARG00000002613|ENSOARG00000011648|ENSOARG00000021128|ENSOARG00000002402|ENSOARG00000007773|ENSOARG00000017058|ENSOARG00000009454	11	no
ATPase coupled ion transmembrane transporter activity	GO:0042625	0.479351	0.781066	--	90	ENSOARG00000020438	1	--	0	ENSOARG00000020438	1	no
ATPase activity, coupled	GO:0042623	0.485991	0.781249	--	362	ENSOARG00000020438|ENSOARG00000001720|ENSOARG00000000564	3	ENSOARG00000000564	1	ENSOARG00000020438|ENSOARG00000001720	2	no
ubiquitin-like protein transferase activity	GO:0019787	0.485991	0.781249	GO:0008639|GO:0008640	362	ENSOARG00000001369|ENSOARG00000020029|ENSOARG00000019782	3	ENSOARG00000020029	1	ENSOARG00000001369|ENSOARG00000019782	2	no
Rho guanyl-nucleotide exchange factor activity	GO:0005089	0.486865	0.781249	--	92	ENSOARG00000005438	1	--	0	ENSOARG00000005438	1	no
enzyme regulator activity	GO:0030234	0.493485	0.788813	GO:0010576	917	ENSOARG00000005638|ENSOARG00000009241|ENSOARG00000014971|ENSOARG00000004139|ENSOARG00000003078|ENSOARG00000011670|ENSOARG00000020549	7	ENSOARG00000005638|ENSOARG00000009241|ENSOARG00000014971	3	ENSOARG00000011670|ENSOARG00000020549|ENSOARG00000004139|ENSOARG00000003078	4	no
cargo receptor activity	GO:0038024	0.497935	0.792866	--	95	ENSOARG00000002514	1	ENSOARG00000002514	1	--	0	no
monovalent inorganic cation transmembrane transporter activity	GO:0015077	0.502328	0.79523	--	371	ENSOARG00000000023|ENSOARG00000004123|ENSOARG00000000019	3	ENSOARG00000000019|ENSOARG00000000023	2	ENSOARG00000004123	1	no
peptide transporter activity	GO:0015197	0.505183	0.79523	GO:0015637	97	ENSOARG00000008009	1	ENSOARG00000008009	1	--	0	no
mechanosensitive cation channel activity	GO:0140135	0.504756	0.79523	--	234	ENSOARG00000012579|ENSOARG00000004123	2	ENSOARG00000012579	1	ENSOARG00000004123	1	no
protein binding, bridging	GO:0030674	0.52285	0.813759	--	102	ENSOARG00000008454	1	--	0	ENSOARG00000008454	1	no
neurotransmitter receptor activity	GO:0030594	0.519368	0.813759	--	101	ENSOARG00000012579	1	ENSOARG00000012579	1	--	0	no
GTPase activity	GO:0003924	0.522714	0.813759	--	242	ENSOARG00000015153|ENSOARG00000008927	2	ENSOARG00000008927	1	ENSOARG00000015153	1	no
ATP-dependent helicase activity	GO:0008026	0.536532	0.825741	--	106	ENSOARG00000001720	1	--	0	ENSOARG00000001720	1	no
cation transmembrane transporter activity	GO:0008324	0.536355	0.825741	--	673	ENSOARG00000020438|ENSOARG00000012579|ENSOARG00000000023|ENSOARG00000004123|ENSOARG00000000019	5	ENSOARG00000000019|ENSOARG00000000023|ENSOARG00000012579	3	ENSOARG00000020438|ENSOARG00000004123	2	no
purine NTP-dependent helicase activity	GO:0070035	0.536532	0.825741	--	106	ENSOARG00000001720	1	--	0	ENSOARG00000001720	1	no
mechanosensitived potassium channel activity	GO:0098782	0.543226	0.829873	--	108	ENSOARG00000004123	1	--	0	ENSOARG00000004123	1	no
ion binding	GO:0043167	0.542055	0.829873	--	6540	ENSOARG00000006551|ENSOARG00000015153|ENSOARG00000013947|ENSOARG00000020029|ENSOARG00000000564|ENSOARG00000005438|ENSOARG00000002851|ENSOARG00000000019|ENSOARG00000005887|ENSOARG00000002874|ENSOARG00000009502|ENSOARG00000004062|ENSOARG00000009241|ENSOARG00000020438|ENSOARG00000008009|ENSOARG00000016476|ENSOARG00000015545|ENSOARG00000019782|ENSOARG00000013018|ENSOARG00000001720|ENSOARG00000015730|…	47	ENSOARG00000017189|ENSOARG00000012587|ENSOARG00000000019|ENSOARG00000016983|ENSOARG00000005022|ENSOARG00000015545|ENSOARG00000004877|ENSOARG00000012108|ENSOARG00000007534|ENSOARG00000008009|ENSOARG00000008927|ENSOARG00000020029|ENSOARG00000002851|ENSOARG00000011034|ENSOARG00000006119|ENSOARG00000016476|ENSOARG00000008620|ENSOARG00000015896|ENSOARG00000013018|ENSOARG00000012579|ENSOARG00000005887|…	24	ENSOARG00000015153|ENSOARG00000005360|ENSOARG00000001369|ENSOARG00000005438|ENSOARG00000006551|ENSOARG00000013947|ENSOARG00000002874|ENSOARG00000013250|ENSOARG00000020438|ENSOARG00000002360|ENSOARG00000003737|ENSOARG00000004062|ENSOARG00000005851|ENSOARG00000019782|ENSOARG00000001720|ENSOARG00000006139|ENSOARG00000005814|ENSOARG00000002570|ENSOARG00000003909|ENSOARG00000009502|ENSOARG00000014715|…	23	no
single-stranded DNA binding	GO:0003697	0.553088	0.841832	GO:0003698|GO:0003699	111	ENSOARG00000002402	1	--	0	ENSOARG00000002402	1	no
transition metal ion binding	GO:0046914	0.570403	0.852096	--	1554	ENSOARG00000006119|ENSOARG00000020029|ENSOARG00000012587|ENSOARG00000005814|ENSOARG00000002851|ENSOARG00000000019|ENSOARG00000007534|ENSOARG00000019782|ENSOARG00000003737|ENSOARG00000016983|ENSOARG00000015730	11	ENSOARG00000006119|ENSOARG00000016983|ENSOARG00000007534|ENSOARG00000012587|ENSOARG00000000019|ENSOARG00000020029|ENSOARG00000002851	7	ENSOARG00000005814|ENSOARG00000019782|ENSOARG00000003737|ENSOARG00000015730	4	no
Rab GTPase binding	GO:0017137	0.562738	0.852096	GO:0005084	114	ENSOARG00000013986	1	--	0	ENSOARG00000013986	1	no
peptide receptor activity	GO:0001653	0.572181	0.852096	--	117	ENSOARG00000015990	1	--	0	ENSOARG00000015990	1	no
inorganic cation transmembrane transporter activity	GO:0022890	0.568805	0.852096	GO:0015082	554	ENSOARG00000012579|ENSOARG00000000023|ENSOARG00000004123|ENSOARG00000000019	4	ENSOARG00000000019|ENSOARG00000000023|ENSOARG00000012579	3	ENSOARG00000004123	1	no
monooxygenase activity	GO:0004497	0.565908	0.852096	--	115	ENSOARG00000002851	1	ENSOARG00000002851	1	--	0	no
G-protein coupled peptide receptor activity	GO:0008528	0.569056	0.852096	--	116	ENSOARG00000015990	1	--	0	ENSOARG00000015990	1	no
guanyl-nucleotide exchange factor activity	GO:0005085	0.580052	0.854596	GO:0008433|GO:0016219|GO:0019839	269	ENSOARG00000010557|ENSOARG00000005438	2	ENSOARG00000010557	1	ENSOARG00000005438	1	no
calcium channel activity	GO:0005262	0.578363	0.854596	--	119	ENSOARG00000012579	1	ENSOARG00000012579	1	--	0	no
molecular adaptor activity	GO:0060090	0.578363	0.854596	--	119	ENSOARG00000008454	1	--	0	ENSOARG00000008454	1	no
enzyme activator activity	GO:0008047	0.584674	0.855318	GO:0010577	419	ENSOARG00000003078|ENSOARG00000020549|ENSOARG00000009241	3	ENSOARG00000009241	1	ENSOARG00000020549|ENSOARG00000003078	2	no
amide binding	GO:0033218	0.584094	0.855318	--	271	ENSOARG00000019594|ENSOARG00000004127	2	ENSOARG00000004127|ENSOARG00000019594	2	--	0	no
ligand-gated ion channel activity	GO:0015276	0.640784	0.857369	--	141	ENSOARG00000012579	1	ENSOARG00000012579	1	--	0	no
ribonucleoside binding	GO:0032549	0.620968	0.857369	--	442	ENSOARG00000015153|ENSOARG00000004062|ENSOARG00000008927	3	ENSOARG00000008927	1	ENSOARG00000004062|ENSOARG00000015153	2	no
calcium ion transmembrane transporter activity	GO:0015085	0.638157	0.857369	--	140	ENSOARG00000012579	1	ENSOARG00000012579	1	--	0	no
translation factor activity, RNA binding	GO:0008135	0.596383	0.857369	--	125	ENSOARG00000008927	1	ENSOARG00000008927	1	--	0	no
guanyl ribonucleotide binding	GO:0032561	0.640517	0.857369	--	455	ENSOARG00000015153|ENSOARG00000004062|ENSOARG00000008927	3	ENSOARG00000008927	1	ENSOARG00000004062|ENSOARG00000015153	2	no
carboxylic acid binding	GO:0031406	0.640784	0.857369	--	141	ENSOARG00000004127	1	ENSOARG00000004127	1	--	0	no
purine nucleoside binding	GO:0001883	0.617898	0.857369	--	440	ENSOARG00000015153|ENSOARG00000004062|ENSOARG00000008927	3	ENSOARG00000008927	1	ENSOARG00000004062|ENSOARG00000015153	2	no
nucleoside binding	GO:0001882	0.628571	0.857369	--	447	ENSOARG00000015153|ENSOARG00000004062|ENSOARG00000008927	3	ENSOARG00000008927	1	ENSOARG00000004062|ENSOARG00000015153	2	no
protein homodimerization activity	GO:0042803	0.637556	0.857369	--	453	ENSOARG00000004922|ENSOARG00000006710|ENSOARG00000008430	3	ENSOARG00000006710	1	ENSOARG00000008430|ENSOARG00000004922	2	no
transcription factor activity, RNA polymerase II proximal promoter sequence-specific DNA binding	GO:0000982	0.622951	0.857369	--	291	ENSOARG00000018677|ENSOARG00000009675	2	ENSOARG00000018677|ENSOARG00000009675	2	--	0	no
RNA polymerase II proximal promoter sequence-specific DNA binding	GO:0000978	0.62668	0.857369	--	293	ENSOARG00000018677|ENSOARG00000009675	2	ENSOARG00000018677|ENSOARG00000009675	2	--	0	no
purine ribonucleoside binding	GO:0032550	0.614812	0.857369	--	438	ENSOARG00000015153|ENSOARG00000004062|ENSOARG00000008927	3	ENSOARG00000008927	1	ENSOARG00000004062|ENSOARG00000015153	2	no
ATPase activity	GO:0016887	0.641991	0.857369	GO:0004002	456	ENSOARG00000020438|ENSOARG00000001720|ENSOARG00000000564	3	ENSOARG00000000564	1	ENSOARG00000020438|ENSOARG00000001720	2	no
GTPase binding	GO:0051020	0.614812	0.857369	--	438	ENSOARG00000010557|ENSOARG00000013986|ENSOARG00000005438	3	ENSOARG00000010557	1	ENSOARG00000013986|ENSOARG00000005438	2	no
peptidase activity	GO:0008233	0.613866	0.857369	--	734	ENSOARG00000006119|ENSOARG00000008620|ENSOARG00000006246|ENSOARG00000012457|ENSOARG00000018477	5	ENSOARG00000006119|ENSOARG00000008620|ENSOARG00000006246|ENSOARG00000018477|ENSOARG00000012457	5	--	0	no
guanyl nucleotide binding	GO:0019001	0.641991	0.857369	--	456	ENSOARG00000015153|ENSOARG00000004062|ENSOARG00000008927	3	ENSOARG00000008927	1	ENSOARG00000004062|ENSOARG00000015153	2	no
peptidase activity, acting on L-amino acid peptides	GO:0070011	0.595492	0.857369	--	719	ENSOARG00000006119|ENSOARG00000008620|ENSOARG00000006246|ENSOARG00000012457|ENSOARG00000018477	5	ENSOARG00000006119|ENSOARG00000008620|ENSOARG00000006246|ENSOARG00000018477|ENSOARG00000012457	5	--	0	no
active transmembrane transporter activity	GO:0022804	0.600719	0.857369	--	429	ENSOARG00000020438|ENSOARG00000008009|ENSOARG00000000564	3	ENSOARG00000008009|ENSOARG00000000564	2	ENSOARG00000020438	1	no
lipid transporter activity	GO:0005319	0.599312	0.857369	--	126	ENSOARG00000005513	1	--	0	ENSOARG00000005513	1	no
potassium channel activity	GO:0005267	0.605105	0.857369	--	128	ENSOARG00000004123	1	--	0	ENSOARG00000004123	1	no
active ion transmembrane transporter activity	GO:0022853	0.638157	0.857369	--	140	ENSOARG00000020438	1	--	0	ENSOARG00000020438	1	no
GTP binding	GO:0005525	0.602301	0.857369	--	430	ENSOARG00000015153|ENSOARG00000004062|ENSOARG00000008927	3	ENSOARG00000008927	1	ENSOARG00000004062|ENSOARG00000015153	2	no
cytokine activity	GO:0005125	0.624733	0.857369	--	135	ENSOARG00000009241	1	ENSOARG00000009241	1	--	0	no
metalloendopeptidase activity	GO:0004222	0.610814	0.857369	--	130	ENSOARG00000006119	1	ENSOARG00000006119	1	--	0	no
ligand-gated channel activity	GO:0022834	0.640784	0.857369	--	141	ENSOARG00000012579	1	ENSOARG00000012579	1	--	0	no
Rho GTPase binding	GO:0017048	0.624733	0.857369	GO:0017031	135	ENSOARG00000005438	1	--	0	ENSOARG00000005438	1	no
hydrolase activity, acting on carbon-nitrogen (but not peptide) bonds	GO:0016810	0.610814	0.857369	--	130	ENSOARG00000011034	1	ENSOARG00000011034	1	--	0	no
passive transmembrane transporter activity	GO:0022803	0.647847	0.857829	GO:0022814	460	ENSOARG00000006139|ENSOARG00000012579|ENSOARG00000004123	3	ENSOARG00000012579	1	ENSOARG00000004123|ENSOARG00000006139	2	no
organic acid binding	GO:0043177	0.648552	0.857829	--	144	ENSOARG00000004127	1	ENSOARG00000004127	1	--	0	no
channel activity	GO:0015267	0.646389	0.857829	GO:0015249|GO:0015268	459	ENSOARG00000006139|ENSOARG00000012579|ENSOARG00000004123	3	ENSOARG00000012579	1	ENSOARG00000004123|ENSOARG00000006139	2	no
voltage-gated cation channel activity	GO:0022843	0.65865	0.865654	--	148	ENSOARG00000004123	1	--	0	ENSOARG00000004123	1	no
ion transmembrane transporter activity	GO:0015075	0.658261	0.865654	--	922	ENSOARG00000004127|ENSOARG00000020438|ENSOARG00000004123|ENSOARG00000012579|ENSOARG00000000019|ENSOARG00000000023	6	ENSOARG00000004127|ENSOARG00000000019|ENSOARG00000000023|ENSOARG00000012579	4	ENSOARG00000020438|ENSOARG00000004123	2	no
mechanosensitive ion channel activity	GO:0008381	0.68739	0.867452	GO:0022833	328	ENSOARG00000012579|ENSOARG00000004123	2	ENSOARG00000012579	1	ENSOARG00000004123	1	no
helicase activity	GO:0004386	0.684959	0.867452	--	159	ENSOARG00000001720	1	--	0	ENSOARG00000001720	1	no
rRNA binding	GO:0019843	0.684959	0.867452	--	159	ENSOARG00000004877	1	ENSOARG00000004877	1	--	0	no
proximal promoter sequence-specific DNA binding	GO:0000987	0.667535	0.867452	GO:0001159	316	ENSOARG00000018677|ENSOARG00000009675	2	ENSOARG00000018677|ENSOARG00000009675	2	--	0	no
potassium ion transmembrane transporter activity	GO:0015079	0.67326	0.867452	GO:0015388|GO:0022817	154	ENSOARG00000004123	1	--	0	ENSOARG00000004123	1	no
isomerase activity	GO:0016853	0.687248	0.867452	--	160	ENSOARG00000003075	1	--	0	ENSOARG00000003075	1	no
zinc ion binding	GO:0008270	0.689352	0.867452	--	1254	ENSOARG00000006119|ENSOARG00000020029|ENSOARG00000012587|ENSOARG00000005814|ENSOARG00000019782|ENSOARG00000003737|ENSOARG00000016983|ENSOARG00000015730	8	ENSOARG00000006119|ENSOARG00000012587|ENSOARG00000016983|ENSOARG00000020029	4	ENSOARG00000005814|ENSOARG00000019782|ENSOARG00000003737|ENSOARG00000015730	4	no
gated channel activity	GO:0022836	0.68739	0.867452	--	328	ENSOARG00000012579|ENSOARG00000004123	2	ENSOARG00000012579	1	ENSOARG00000004123	1	no
cation channel activity	GO:0005261	0.68739	0.867452	GO:0015281|GO:0015338	328	ENSOARG00000012579|ENSOARG00000004123	2	ENSOARG00000012579	1	ENSOARG00000004123	1	no
ion gated channel activity	GO:0022839	0.679237	0.867452	--	323	ENSOARG00000012579|ENSOARG00000004123	2	ENSOARG00000012579	1	ENSOARG00000004123	1	no
drug binding	GO:0008144	0.683914	0.867452	--	1839	ENSOARG00000004127|ENSOARG00000020438|ENSOARG00000012108|ENSOARG00000005851|ENSOARG00000000564|ENSOARG00000005438|ENSOARG00000012579|ENSOARG00000002851|ENSOARG00000012438|ENSOARG00000015545|ENSOARG00000001369|ENSOARG00000001720	12	ENSOARG00000012108|ENSOARG00000000564|ENSOARG00000012438|ENSOARG00000004127|ENSOARG00000015545|ENSOARG00000002851|ENSOARG00000012579	7	ENSOARG00000005851|ENSOARG00000020438|ENSOARG00000001720|ENSOARG00000001369|ENSOARG00000005438	5	no
organic acid transmembrane transporter activity	GO:0005342	0.68033	0.867452	--	157	ENSOARG00000004127	1	ENSOARG00000004127	1	--	0	no
oxidoreductase activity, acting on the CH-OH group of donors, NAD or NADP as acceptor	GO:0016616	0.663591	0.867452	--	150	ENSOARG00000015038	1	--	0	ENSOARG00000015038	1	no
carboxylic acid transmembrane transporter activity	GO:0046943	0.67799	0.867452	--	156	ENSOARG00000004127	1	ENSOARG00000004127	1	--	0	no
nucleoside-triphosphatase activity	GO:0017111	0.691895	0.868014	--	803	ENSOARG00000015153|ENSOARG00000001720|ENSOARG00000020438|ENSOARG00000000564|ENSOARG00000008927	5	ENSOARG00000008927|ENSOARG00000000564	2	ENSOARG00000020438|ENSOARG00000001720|ENSOARG00000015153	3	no
protein tyrosine kinase activity	GO:0004713	0.694018	0.868046	GO:0004718	163	ENSOARG00000010557	1	ENSOARG00000010557	1	--	0	no
inorganic molecular entity transmembrane transporter activity	GO:0015318	0.705343	0.874287	--	816	ENSOARG00000004127|ENSOARG00000012579|ENSOARG00000000023|ENSOARG00000004123|ENSOARG00000000019	5	ENSOARG00000004127|ENSOARG00000000019|ENSOARG00000000023|ENSOARG00000012579	4	ENSOARG00000004123	1	no
RNA polymerase II regulatory region sequence-specific DNA binding	GO:0000977	0.702688	0.874287	--	500	ENSOARG00000018677|ENSOARG00000009454|ENSOARG00000009675	3	ENSOARG00000018677|ENSOARG00000009675	2	ENSOARG00000009454	1	no
RNA polymerase II regulatory region DNA binding	GO:0001012	0.705253	0.874287	--	502	ENSOARG00000018677|ENSOARG00000009454|ENSOARG00000009675	3	ENSOARG00000018677|ENSOARG00000009675	2	ENSOARG00000009454	1	no
RNA-directed DNA polymerase activity	GO:0003964	0.713465	0.881715	--	172	ENSOARG00000017177	1	ENSOARG00000017177	1	--	0	no
oxidoreductase activity, acting on CH-OH group of donors	GO:0016614	0.719671	0.886737	--	175	ENSOARG00000015038	1	--	0	ENSOARG00000015038	1	no
pyrophosphatase activity	GO:0016462	0.738585	0.899119	--	850	ENSOARG00000015153|ENSOARG00000001720|ENSOARG00000020438|ENSOARG00000000564|ENSOARG00000008927	5	ENSOARG00000008927|ENSOARG00000000564	2	ENSOARG00000020438|ENSOARG00000001720|ENSOARG00000015153	3	no
phosphoprotein phosphatase activity	GO:0004721	0.739408	0.899119	--	185	ENSOARG00000013947	1	--	0	ENSOARG00000013947	1	no
endopeptidase activity	GO:0004175	0.740579	0.899119	GO:0016809	531	ENSOARG00000006119|ENSOARG00000006246|ENSOARG00000012457	3	ENSOARG00000006119|ENSOARG00000006246|ENSOARG00000012457	3	--	0	no
hydrolase activity, acting on acid anhydrides	GO:0016817	0.740453	0.899119	--	852	ENSOARG00000015153|ENSOARG00000001720|ENSOARG00000020438|ENSOARG00000000564|ENSOARG00000008927	5	ENSOARG00000008927|ENSOARG00000000564	2	ENSOARG00000020438|ENSOARG00000001720|ENSOARG00000015153	3	no
hydrolase activity, acting on acid anhydrides, in phosphorus-containing anhydrides	GO:0016818	0.740453	0.899119	--	852	ENSOARG00000015153|ENSOARG00000001720|ENSOARG00000020438|ENSOARG00000000564|ENSOARG00000008927	5	ENSOARG00000008927|ENSOARG00000000564	2	ENSOARG00000020438|ENSOARG00000001720|ENSOARG00000015153	3	no
voltage-gated ion channel activity	GO:0005244	0.761279	0.914618	--	197	ENSOARG00000004123	1	--	0	ENSOARG00000004123	1	no
double-stranded DNA binding	GO:0003690	0.762182	0.914618	--	715	ENSOARG00000018677|ENSOARG00000002402|ENSOARG00000009675|ENSOARG00000009454	4	ENSOARG00000018677|ENSOARG00000009675	2	ENSOARG00000002402|ENSOARG00000009454	2	no
voltage-gated channel activity	GO:0022832	0.761279	0.914618	--	197	ENSOARG00000004123	1	--	0	ENSOARG00000004123	1	no
enzyme binding	GO:0019899	0.757697	0.914618	--	1340	ENSOARG00000005638|ENSOARG00000003075|ENSOARG00000005438|ENSOARG00000009680|ENSOARG00000009675|ENSOARG00000013986|ENSOARG00000010557|ENSOARG00000001369	8	ENSOARG00000005638|ENSOARG00000009680|ENSOARG00000009675|ENSOARG00000010557	4	ENSOARG00000003075|ENSOARG00000001369|ENSOARG00000013986|ENSOARG00000005438	4	no
organic anion transmembrane transporter activity	GO:0008514	0.771521	0.920799	--	203	ENSOARG00000004127	1	ENSOARG00000004127	1	--	0	no
DNA polymerase activity	GO:0034061	0.773185	0.920799	--	204	ENSOARG00000017177	1	ENSOARG00000017177	1	--	0	no
nucleic acid binding	GO:0003676	0.774005	0.920799	--	4190	ENSOARG00000009675|ENSOARG00000005887|ENSOARG00000002874|ENSOARG00000021128|ENSOARG00000011169|ENSOARG00000017504|ENSOARG00000001944|ENSOARG00000002402|ENSOARG00000008765|ENSOARG00000021088|ENSOARG00000009454|ENSOARG00000007773|ENSOARG00000018677|ENSOARG00000001720|ENSOARG00000008927|ENSOARG00000004877|ENSOARG00000003909|ENSOARG00000009070|ENSOARG00000002613|ENSOARG00000017514|ENSOARG00000005360|…	27	ENSOARG00000004940|ENSOARG00000005887|ENSOARG00000004877|ENSOARG00000018677|ENSOARG00000009070|ENSOARG00000017514|ENSOARG00000009675|ENSOARG00000008765|ENSOARG00000012587|ENSOARG00000017504|ENSOARG00000001944|ENSOARG00000009680|ENSOARG00000008927	13	ENSOARG00000011648|ENSOARG00000002874|ENSOARG00000014715|ENSOARG00000003909|ENSOARG00000011169|ENSOARG00000002613|ENSOARG00000005360|ENSOARG00000021128|ENSOARG00000021088|ENSOARG00000001720|ENSOARG00000007773|ENSOARG00000002402|ENSOARG00000017058|ENSOARG00000009454	14	no
mRNA binding	GO:0003729	0.776477	0.921093	--	206	ENSOARG00000008765	1	ENSOARG00000008765	1	--	0	no
protein dimerization activity	GO:0046983	0.786725	0.922814	--	574	ENSOARG00000004922|ENSOARG00000006710|ENSOARG00000008430	3	ENSOARG00000006710	1	ENSOARG00000008430|ENSOARG00000004922	2	no
iron ion binding	GO:0005506	0.7845	0.922814	--	211	ENSOARG00000002851	1	ENSOARG00000002851	1	--	0	no
catalytic activity, acting on a protein	GO:0140096	0.786844	0.922814	--	2300	ENSOARG00000006119|ENSOARG00000009241|ENSOARG00000013947|ENSOARG00000020029|ENSOARG00000018477|ENSOARG00000012457|ENSOARG00000008620|ENSOARG00000005438|ENSOARG00000010557|ENSOARG00000019782|ENSOARG00000008374|ENSOARG00000001369|ENSOARG00000006246|ENSOARG00000006811	14	ENSOARG00000006246|ENSOARG00000010557|ENSOARG00000006119|ENSOARG00000018477|ENSOARG00000008620|ENSOARG00000012457|ENSOARG00000020029|ENSOARG00000009241	8	ENSOARG00000001369|ENSOARG00000008374|ENSOARG00000019782|ENSOARG00000005438|ENSOARG00000013947|ENSOARG00000006811	6	no
metallopeptidase activity	GO:0008237	0.781326	0.922814	--	209	ENSOARG00000006119	1	ENSOARG00000006119	1	--	0	no
magnesium ion binding	GO:0000287	0.790713	0.923414	--	215	ENSOARG00000013947	1	--	0	ENSOARG00000013947	1	no
actin binding	GO:0003779	0.792238	0.923414	--	216	ENSOARG00000019286	1	--	0	ENSOARG00000019286	1	no
hydrolase activity	GO:0016787	0.794047	0.923414	--	2764	ENSOARG00000006119|ENSOARG00000008620|ENSOARG00000015153|ENSOARG00000013947|ENSOARG00000012457|ENSOARG00000018477|ENSOARG00000000564|ENSOARG00000001636|ENSOARG00000020438|ENSOARG00000017177|ENSOARG00000002725|ENSOARG00000002360|ENSOARG00000009502|ENSOARG00000001720|ENSOARG00000006246|ENSOARG00000011034|ENSOARG00000008927	17	ENSOARG00000006246|ENSOARG00000012457|ENSOARG00000011034|ENSOARG00000006119|ENSOARG00000000564|ENSOARG00000008620|ENSOARG00000018477|ENSOARG00000017177|ENSOARG00000008927	9	ENSOARG00000002360|ENSOARG00000009502|ENSOARG00000015153|ENSOARG00000002725|ENSOARG00000020438|ENSOARG00000001636|ENSOARG00000001720|ENSOARG00000013947	8	no
small molecule binding	GO:0036094	0.797795	0.925174	--	2921	ENSOARG00000004127|ENSOARG00000015153|ENSOARG00000005851|ENSOARG00000008927|ENSOARG00000000564|ENSOARG00000001944|ENSOARG00000005438|ENSOARG00000002402|ENSOARG00000012108|ENSOARG00000020438|ENSOARG00000012438|ENSOARG00000015545|ENSOARG00000004062|ENSOARG00000005410|ENSOARG00000007026|ENSOARG00000013018|ENSOARG00000001720|ENSOARG00000001369	18	ENSOARG00000012108|ENSOARG00000000564|ENSOARG00000007026|ENSOARG00000012438|ENSOARG00000008927|ENSOARG00000004127|ENSOARG00000013018|ENSOARG00000001944|ENSOARG00000015545	9	ENSOARG00000005410|ENSOARG00000004062|ENSOARG00000015153|ENSOARG00000005851|ENSOARG00000020438|ENSOARG00000001720|ENSOARG00000005438|ENSOARG00000002402|ENSOARG00000001369	9	no
transcription regulatory region sequence-specific DNA binding	GO:0000976	0.804864	0.928172	--	593	ENSOARG00000018677|ENSOARG00000009454|ENSOARG00000009675	3	ENSOARG00000018677|ENSOARG00000009675	2	ENSOARG00000009454	1	no
carbohydrate derivative binding	GO:0097367	0.804507	0.928172	--	2334	ENSOARG00000006119|ENSOARG00000009241|ENSOARG00000015153|ENSOARG00000008927|ENSOARG00000000564|ENSOARG00000005438|ENSOARG00000012108|ENSOARG00000020438|ENSOARG00000005022|ENSOARG00000015545|ENSOARG00000002360|ENSOARG00000001369|ENSOARG00000001720|ENSOARG00000004062	14	ENSOARG00000006119|ENSOARG00000012108|ENSOARG00000000564|ENSOARG00000008927|ENSOARG00000009241|ENSOARG00000005022|ENSOARG00000015545	7	ENSOARG00000002360|ENSOARG00000020438|ENSOARG00000015153|ENSOARG00000004062|ENSOARG00000001369|ENSOARG00000001720|ENSOARG00000005438	7	no
ion channel activity	GO:0005216	0.819519	0.942447	--	430	ENSOARG00000012579|ENSOARG00000004123	2	ENSOARG00000012579	1	ENSOARG00000004123	1	no
peptide binding	GO:0042277	0.834416	0.94531	--	247	ENSOARG00000019594	1	ENSOARG00000019594	1	--	0	no
metal ion transmembrane transporter activity	GO:0046873	0.826452	0.94531	--	437	ENSOARG00000012579|ENSOARG00000004123	2	ENSOARG00000012579	1	ENSOARG00000004123	1	no
lipid binding	GO:0008289	0.832499	0.94531	--	625	ENSOARG00000003078|ENSOARG00000013018|ENSOARG00000007026	3	ENSOARG00000007026|ENSOARG00000013018	2	ENSOARG00000003078	1	no
sequence-specific double-stranded DNA binding	GO:1990837	0.833307	0.94531	--	626	ENSOARG00000018677|ENSOARG00000009454|ENSOARG00000009675	3	ENSOARG00000018677|ENSOARG00000009675	2	ENSOARG00000009454	1	no
identical protein binding	GO:0042802	0.835708	0.94531	--	629	ENSOARG00000004922|ENSOARG00000006710|ENSOARG00000008430	3	ENSOARG00000006710	1	ENSOARG00000008430|ENSOARG00000004922	2	no
substrate-specific channel activity	GO:0022838	0.82935	0.94531	--	440	ENSOARG00000012579|ENSOARG00000004123	2	ENSOARG00000012579	1	ENSOARG00000004123	1	no
organic cyclic compound binding	GO:0097159	0.840315	0.947931	--	6390	ENSOARG00000015153|ENSOARG00000000564|ENSOARG00000009675|ENSOARG00000002851|ENSOARG00000005887|ENSOARG00000002874|ENSOARG00000021128|ENSOARG00000004062|ENSOARG00000011169|ENSOARG00000020438|ENSOARG00000017514|ENSOARG00000017504|ENSOARG00000001944|ENSOARG00000002402|ENSOARG00000008765|ENSOARG00000021088|ENSOARG00000009454|ENSOARG00000015545|ENSOARG00000007773|ENSOARG00000018677|ENSOARG00000013018|…	41	ENSOARG00000004940|ENSOARG00000005887|ENSOARG00000012108|ENSOARG00000004877|ENSOARG00000018677|ENSOARG00000009070|ENSOARG00000012438|ENSOARG00000000564|ENSOARG00000008927|ENSOARG00000017514|ENSOARG00000017504|ENSOARG00000008765|ENSOARG00000004127|ENSOARG00000012587|ENSOARG00000009675|ENSOARG00000013018|ENSOARG00000001944|ENSOARG00000009680|ENSOARG00000002851|ENSOARG00000015545	20	ENSOARG00000011648|ENSOARG00000013250|ENSOARG00000002874|ENSOARG00000014715|ENSOARG00000005438|ENSOARG00000003909|ENSOARG00000011169|ENSOARG00000002613|ENSOARG00000004062|ENSOARG00000015153|ENSOARG00000005360|ENSOARG00000005851|ENSOARG00000001369|ENSOARG00000020438|ENSOARG00000021128|ENSOARG00000021088|ENSOARG00000001720|ENSOARG00000007773|ENSOARG00000002402|ENSOARG00000017058|ENSOARG00000009454	21	no
protein kinase activity	GO:0004672	0.843502	0.94894	GO:0050222	639	ENSOARG00000010557|ENSOARG00000005438|ENSOARG00000009241	3	ENSOARG00000010557|ENSOARG00000009241	2	ENSOARG00000005438	1	no
coenzyme binding	GO:0050662	0.853812	0.956541	--	264	ENSOARG00000005851	1	--	0	ENSOARG00000005851	1	no
secondary active transmembrane transporter activity	GO:0015291	0.85488	0.956541	GO:0015290|GO:0015353|GO:0015404|GO:0015570	265	ENSOARG00000008009	1	ENSOARG00000008009	1	--	0	no
transcription coactivator activity	GO:0003713	0.861127	0.960697	--	271	ENSOARG00000005814	1	--	0	ENSOARG00000005814	1	no
heterocyclic compound binding	GO:1901363	0.863235	0.960697	--	6324	ENSOARG00000015153|ENSOARG00000000564|ENSOARG00000009675|ENSOARG00000002851|ENSOARG00000005887|ENSOARG00000002874|ENSOARG00000021128|ENSOARG00000004062|ENSOARG00000011169|ENSOARG00000020438|ENSOARG00000017514|ENSOARG00000017504|ENSOARG00000001944|ENSOARG00000002402|ENSOARG00000008765|ENSOARG00000021088|ENSOARG00000009454|ENSOARG00000015545|ENSOARG00000007773|ENSOARG00000018677|ENSOARG00000001720|…	40	ENSOARG00000004940|ENSOARG00000005887|ENSOARG00000012108|ENSOARG00000004877|ENSOARG00000018677|ENSOARG00000009070|ENSOARG00000012438|ENSOARG00000000564|ENSOARG00000008927|ENSOARG00000017514|ENSOARG00000017504|ENSOARG00000008765|ENSOARG00000004127|ENSOARG00000012587|ENSOARG00000009675|ENSOARG00000001944|ENSOARG00000009680|ENSOARG00000002851|ENSOARG00000015545	19	ENSOARG00000011648|ENSOARG00000013250|ENSOARG00000002874|ENSOARG00000014715|ENSOARG00000005438|ENSOARG00000003909|ENSOARG00000011169|ENSOARG00000002613|ENSOARG00000004062|ENSOARG00000015153|ENSOARG00000005360|ENSOARG00000005851|ENSOARG00000001369|ENSOARG00000020438|ENSOARG00000021128|ENSOARG00000021088|ENSOARG00000001720|ENSOARG00000007773|ENSOARG00000002402|ENSOARG00000017058|ENSOARG00000009454	21	no
endonuclease activity	GO:0004519	0.87376	0.969803	--	284	ENSOARG00000017177	1	ENSOARG00000017177	1	--	0	no
phosphatase activity	GO:0016791	0.876509	0.970254	GO:0003869|GO:0016302	287	ENSOARG00000013947	1	--	0	ENSOARG00000013947	1	no
cytoskeletal protein binding	GO:0008092	0.879576	0.971052	--	501	ENSOARG00000005438|ENSOARG00000019286	2	--	0	ENSOARG00000019286|ENSOARG00000005438	2	no
nucleotidyltransferase activity	GO:0016779	0.884405	0.973787	--	296	ENSOARG00000017177	1	ENSOARG00000017177	1	--	0	no
[truncated: 38 more rows]

## Sheet: PF vs. MF CC
Term_name	Accession	p-value	FDR	Alt_id	Background_Count	DE_Gene	DE_Count	Up_Gene	Up_Count	Down_Gene	Down_Count	Result
MHC protein complex	GO:0042611	3.16254e-08	8.15934e-06	--	45	ENSOARG00000002985|ENSOARG00000009552|ENSOARG00000007906|ENSOARG00000001165|ENSOARG00000008091|ENSOARG00000015707|ENSOARG00000016610	7	ENSOARG00000015707|ENSOARG00000001165	2	ENSOARG00000002985|ENSOARG00000008091|ENSOARG00000007906|ENSOARG00000009552|ENSOARG00000016610	5	yes
[truncated: 257 more rows]

## Sheet: PL vs. ML BP
Term_name	Accession	p-value	FDR	Alt_id	Background_Count	DE_Gene	DE_Count	Up_Gene	Up_Count	Down_Gene	Down_Count	Result
[truncated: 2,449 more rows]

## Sheet: PL vs. ML MF
Term_name	Accession	p-value	FDR	Alt_id	Background_Count	DE_Gene	DE_Count	Up_Gene	Up_Count	Down_Gene	Down_Count	Result
[truncated: 523 more rows]

[truncated: 1 more sheets: PL vs. ML CC]
