# Supplementary material for: Integrated Hypothalamic Transcriptome Profiling Reveals the Reproductive Roles of mRNAs and miRNAs in Sheep
Source: Front Genet. 2020 Jan 15;10:1296. doi: 10.3389/fgene.2019.01296 (PMC6974689; doi:10.3389/fgene.2019.01296)
Supplement: Supplementary file 1 [file DataSheet_1.zip › Supplementary Materials/Supplementary Table 14.xlsx]

## Sheet: PF vs. MF
Name	Map	Count1	Count2	Count3	Count4	p	q	Gene_in_DE	Up_Gene	Up_Count	Down_Gene	Down_Count	Result
Type I diabetes mellitus	map04940	4	33	49	7809	0.000101468	0.0342962	ENSOARG00000005851|K01580;ENSOARG00000006139|K07818;ENSOARG00000007906|K06752;ENSOARG00000008091|K06752;	.	0	ENSOARG00000005851|K01580;ENSOARG00000006139|K07818;ENSOARG00000007906|K06752;ENSOARG00000008091|K06752	4	yes
Staphylococcus aureus infection	map05150	4	45	49	7797	0.000306709	0.0518337	ENSOARG00000006551|K07596;ENSOARG00000007906|K06752;ENSOARG00000008091|K06752;ENSOARG00000020667|K06498;	.	0	ENSOARG00000006551|K07596;ENSOARG00000007906|K06752;ENSOARG00000008091|K06752;ENSOARG00000020667|K06498	4	yes
Graft-versus-host disease	map05332	3	24	50	7818	0.000745702	0.0840158	ENSOARG00000006139|K07818;ENSOARG00000007906|K06752;ENSOARG00000008091|K06752;	.	0	ENSOARG00000006139|K07818;ENSOARG00000007906|K06752;ENSOARG00000008091|K06752	3	yes
Allograft rejection	map05330	3	29	50	7813	0.00123492	0.104351	ENSOARG00000006139|K07818;ENSOARG00000007906|K06752;ENSOARG00000008091|K06752;	.	0	ENSOARG00000006139|K07818;ENSOARG00000007906|K06752;ENSOARG00000008091|K06752	3	yes
Autoimmune thyroid disease	map05320	3	32	50	7810	0.00160658	0.108605	ENSOARG00000006139|K07818;ENSOARG00000007906|K06752;ENSOARG00000008091|K06752;	.	0	ENSOARG00000006139|K07818;ENSOARG00000007906|K06752;ENSOARG00000008091|K06752	3	yes
Inflammatory bowel disease (IBD)	map05321	3	51	50	7791	0.00556646	0.282952	ENSOARG00000011083|K05065;ENSOARG00000007906|K06752;ENSOARG00000008091|K06752;	ENSOARG00000011083|K05065	1	ENSOARG00000007906|K06752;ENSOARG00000008091|K06752	2	yes
Viral myocarditis	map05416	3	52	50	7790	0.00585995	0.282952	ENSOARG00000006139|K07818;ENSOARG00000007906|K06752;ENSOARG00000008091|K06752;	.	0	ENSOARG00000006139|K07818;ENSOARG00000007906|K06752;ENSOARG00000008091|K06752	3	yes
Asthma	map05310	2	19	51	7823	0.008558	0.3214	ENSOARG00000007906|K06752;ENSOARG00000008091|K06752;	.	0	ENSOARG00000007906|K06752;ENSOARG00000008091|K06752	2	yes
Leishmaniasis	map05140	3	60	50	7782	0.00854255	0.3214	ENSOARG00000007906|K06752;ENSOARG00000008091|K06752;ENSOARG00000020667|K06498;	.	0	ENSOARG00000007906|K06752;ENSOARG00000008091|K06752;ENSOARG00000020667|K06498	3	yes
alpha-Linolenic acid metabolism	map00592	2	26	51	7816	0.0149504	0.459384	ENSOARG00000002725|K16817;ENSOARG00000009502|K01047;	.	0	ENSOARG00000002725|K16817;ENSOARG00000009502|K01047	2	yes
Arachidonic acid metabolism	map00590	3	74	50	7768	0.0147361	0.459384	ENSOARG00000002725|K16817;ENSOARG00000003078|K00807;ENSOARG00000009502|K01047;	.	0	ENSOARG00000002725|K16817;ENSOARG00000003078|K00807;ENSOARG00000009502|K01047	3	yes
Phagosome	map04145	4	148	49	7694	0.0186348	0.52488	ENSOARG00000005410|K10066;ENSOARG00000007906|K06752;ENSOARG00000008091|K06752;ENSOARG00000020667|K06498;	.	0	ENSOARG00000005410|K10066;ENSOARG00000007906|K06752;ENSOARG00000008091|K06752;ENSOARG00000020667|K06498	4	yes
Hematopoietic cell lineage	map04640	3	88	50	7754	0.0229236	0.577659	ENSOARG00000007906|K06752;ENSOARG00000008091|K06752;ENSOARG00000020667|K06498;	.	0	ENSOARG00000007906|K06752;ENSOARG00000008091|K06752;ENSOARG00000020667|K06498	3	yes
Linoleic acid metabolism	map00591	2	34	51	7808	0.0240827	0.577659	ENSOARG00000002725|K16817;ENSOARG00000009502|K01047;	.	0	ENSOARG00000002725|K16817;ENSOARG00000009502|K01047	2	yes
Th17 cell differentiation	map04659	3	92	50	7750	0.0256358	0.577659	ENSOARG00000011083|K05065;ENSOARG00000007906|K06752;ENSOARG00000008091|K06752;	ENSOARG00000011083|K05065	1	ENSOARG00000007906|K06752;ENSOARG00000008091|K06752	2	yes
Intestinal immune network for IgA production	map04672	2	38	51	7804	0.0293144	0.58284	ENSOARG00000007906|K06752;ENSOARG00000008091|K06752;	.	0	ENSOARG00000007906|K06752;ENSOARG00000008091|K06752	2	yes
Parkinson disease	map05012	4	168	49	7674	0.0278426	0.58284	ENSOARG00000000019|K02261;ENSOARG00000000023|K02262;ENSOARG00000013250|K00237;ENSOARG00000016119|K05863;	ENSOARG00000000019|K02261;ENSOARG00000000023|K02262	2	ENSOARG00000013250|K00237;ENSOARG00000016119|K05863	2	yes
Ether lipid metabolism	map00565	2	42	51	7800	0.0349555	0.656386	ENSOARG00000002725|K16817;ENSOARG00000009502|K01047;	.	0	ENSOARG00000002725|K16817;ENSOARG00000009502|K01047	2	yes
Systemic lupus erythematosus	map05322	3	116	50	7726	0.0453659	0.807036	ENSOARG00000007906|K06752;ENSOARG00000008091|K06752;ENSOARG00000020667|K06498;	.	0	ENSOARG00000007906|K06752;ENSOARG00000008091|K06752;ENSOARG00000020667|K06498	3	yes
Vitamin B6 metabolism	map00750	1	7	52	7835	0.0524826	0.886955	ENSOARG00000013947|K07758;	.	0	ENSOARG00000013947|K07758	1	no
Huntington disease	map05016	4	217	49	7625	0.0603031	0.929361	ENSOARG00000000019|K02261;ENSOARG00000000023|K02262;ENSOARG00000013250|K00237;ENSOARG00000016119|K05863;	ENSOARG00000000019|K02261;ENSOARG00000000023|K02262	2	ENSOARG00000013250|K00237;ENSOARG00000016119|K05863	2	no
Antigen processing and presentation	map04612	2	60	51	7782	0.0647679	0.942903	ENSOARG00000007906|K06752;ENSOARG00000008091|K06752;	.	0	ENSOARG00000007906|K06752;ENSOARG00000008091|K06752	2	no
Cytokine-cytokine receptor interaction	map04060	4	225	49	7617	0.0669517	0.942903	ENSOARG00000009241|K16596;ENSOARG00000011083|K05065;ENSOARG00000009137|K05439;ENSOARG00000010196|K05146;	ENSOARG00000009241|K16596;ENSOARG00000011083|K05065	2	ENSOARG00000009137|K05439;ENSOARG00000010196|K05146	2	no
ABC transporters	map02010	1	81	52	7761	0.426039	1	ENSOARG00000000564|K05658;	ENSOARG00000000564|K05658	1	.	0	no
Acute myeloid leukemia	map05221	1	70	52	7772	0.38145	1	ENSOARG00000020667|K06498;	.	0	ENSOARG00000020667|K06498	1	no
Adipocytokine signaling pathway	map04920	1	73	52	7769	0.393937	1	ENSOARG00000018247|K05228;	.	0	ENSOARG00000018247|K05228	1	no
AGE-RAGE signaling pathway in diabetic complications	map04933	1	96	52	7746	0.481796	1	ENSOARG00000016476|K19720;	ENSOARG00000016476|K19720	1	.	0	no
Alanine, aspartate and glutamate metabolism	map00250	1	37	52	7805	0.226293	1	ENSOARG00000005851|K01580;	.	0	ENSOARG00000005851|K01580	1	no
Alzheimer disease	map05010	3	195	50	7647	0.147091	1	ENSOARG00000000019|K02261;ENSOARG00000000023|K02262;ENSOARG00000013250|K00237;	ENSOARG00000000019|K02261;ENSOARG00000000023|K02262	2	ENSOARG00000013250|K00237	1	no
Amoebiasis	map05146	1	99	52	7743	0.492292	1	ENSOARG00000016476|K19720;	ENSOARG00000016476|K19720	1	.	0	no
Antifolate resistance	map01523	1	57	52	7785	0.32436	1	ENSOARG00000004127|K13649;	ENSOARG00000004127|K13649	1	.	0	no
Apoptosis	map04210	1	159	52	7683	0.663365	1	ENSOARG00000006139|K07818;	.	0	ENSOARG00000006139|K07818	1	no
B cell receptor signaling pathway	map04662	1	69	52	7773	0.377232	1	ENSOARG00000008115|K19831;	.	0	ENSOARG00000008115|K19831	1	no
beta-Alanine metabolism	map00410	1	38	52	7804	0.231512	1	ENSOARG00000005851|K01580;	.	0	ENSOARG00000005851|K01580	1	no
Bile secretion	map04976	1	97	52	7745	0.485318	1	ENSOARG00000000564|K05658;	ENSOARG00000000564|K05658	1	.	0	no
Biosynthesis of amino acids	map01230	1	78	52	7764	0.414201	1	ENSOARG00000003075|K01803;	.	0	ENSOARG00000003075|K01803	1	no
Breast cancer	map05224	1	155	52	7687	0.653982	1	ENSOARG00000010557|K04358;	ENSOARG00000010557|K04358	1	.	0	no
Butanoate metabolism	map00650	1	29	52	7813	0.183269	1	ENSOARG00000005851|K01580;	.	0	ENSOARG00000005851|K01580	1	no
Calcium signaling pathway	map04020	2	187	51	7655	0.363528	1	ENSOARG00000015990|K03916;ENSOARG00000016119|K05863;	.	0	ENSOARG00000015990|K03916;ENSOARG00000016119|K05863	2	no
Carbohydrate digestion and absorption	map04973	1	42	52	7800	0.252045	1	ENSOARG00000001636|K01203;	.	0	ENSOARG00000001636|K01203	1	no
Carbon metabolism	map01200	2	127	51	7715	0.214499	1	ENSOARG00000003075|K01803;ENSOARG00000013250|K00237;	.	0	ENSOARG00000003075|K01803;ENSOARG00000013250|K00237	2	no
Cardiac muscle contraction	map04260	2	78	51	7764	0.100391	1	ENSOARG00000000019|K02261;ENSOARG00000000023|K02262;	ENSOARG00000000019|K02261;ENSOARG00000000023|K02262	2	.	0	no
Cell adhesion molecules (CAMs)	map04514	2	137	51	7705	0.239321	1	ENSOARG00000007906|K06752;ENSOARG00000008091|K06752;	.	0	ENSOARG00000007906|K06752;ENSOARG00000008091|K06752	2	no
Cellular senescence	map04218	1	151	52	7691	0.644342	1	ENSOARG00000016119|K05863;	.	0	ENSOARG00000016119|K05863	1	no
cGMP-PKG signaling pathway	map04022	2	164	51	7678	0.306781	1	ENSOARG00000015990|K03916;ENSOARG00000016119|K05863;	.	0	ENSOARG00000015990|K03916;ENSOARG00000016119|K05863	2	no
Chagas disease (American trypanosomiasis)	map05142	1	115	52	7727	0.544843	1	ENSOARG00000015990|K03916;	.	0	ENSOARG00000015990|K03916	1	no
Chemokine signaling pathway	map04062	1	180	52	7662	0.70868	1	ENSOARG00000009241|K16596;	ENSOARG00000009241|K16596	1	.	0	no
Citrate cycle (TCA cycle)	map00020	1	31	52	7811	0.19424	1	ENSOARG00000013250|K00237;	.	0	ENSOARG00000013250|K00237	1	no
Complement and coagulation cascades	map04610	1	85	52	7757	0.441458	1	ENSOARG00000015990|K03916;	.	0	ENSOARG00000015990|K03916	1	no
Endocrine and other factor-regulated calcium reabsorption	map04961	1	43	52	7799	0.257094	1	ENSOARG00000015990|K03916;	.	0	ENSOARG00000015990|K03916	1	no
Endocytosis	map04144	1	254	52	7588	0.825521	1	ENSOARG00000004127|K13649;	ENSOARG00000004127|K13649	1	.	0	no
Fat digestion and absorption	map04975	1	45	52	7797	0.267091	1	ENSOARG00000009502|K01047;	.	0	ENSOARG00000009502|K01047	1	no
Fc gamma R-mediated phagocytosis	map04666	1	96	52	7746	0.481796	1	ENSOARG00000020667|K06498;	.	0	ENSOARG00000020667|K06498	1	no
Focal adhesion	map04510	1	197	52	7645	0.74093	1	ENSOARG00000019286|K06275;	.	0	ENSOARG00000019286|K06275	1	no
FoxO signaling pathway	map04068	1	130	52	7712	0.589243	1	ENSOARG00000004940|K09385;	ENSOARG00000004940|K09385	1	.	0	no
Fructose and mannose metabolism	map00051	1	30	52	7812	0.188773	1	ENSOARG00000003075|K01803;	.	0	ENSOARG00000003075|K01803	1	no
GABAergic synapse	map04727	1	86	52	7756	0.445249	1	ENSOARG00000005851|K01580;	.	0	ENSOARG00000005851|K01580	1	no
Galactose metabolism	map00052	1	30	52	7812	0.188773	1	ENSOARG00000001636|K01203;	.	0	ENSOARG00000001636|K01203	1	no
Gastric cancer	map05226	3	160	50	7682	0.0958905	1	ENSOARG00000000564|K05658;ENSOARG00000008009|K06811;ENSOARG00000010557|K04358;	ENSOARG00000000564|K05658;ENSOARG00000008009|K06811;ENSOARG00000010557|K04358	3	.	0	no
Glycerophospholipid metabolism	map00564	2	94	51	7748	0.13558	1	ENSOARG00000002725|K16817;ENSOARG00000009502|K01047;	.	0	ENSOARG00000002725|K16817;ENSOARG00000009502|K01047	2	no
Glycolysis / Gluconeogenesis	map00010	1	74	52	7768	0.398044	1	ENSOARG00000003075|K01803;	.	0	ENSOARG00000003075|K01803	1	no
Glycosaminoglycan biosynthesis - heparan sulfate / heparin	map00534	1	22	52	7820	0.143704	1	ENSOARG00000005587|K02368;	.	0	ENSOARG00000005587|K02368	1	no
Glycosaminoglycan degradation	map00531	1	21	52	7821	0.1379	1	ENSOARG00000002360|K07964;	.	0	ENSOARG00000002360|K07964	1	no
GnRH signaling pathway	map04912	1	83	52	7759	0.4338	1	ENSOARG00000007526|K04280;	.	0	ENSOARG00000007526|K04280	1	no
Herpes simplex infection	map05168	2	209	51	7633	0.41623	1	ENSOARG00000007906|K06752;ENSOARG00000008091|K06752;	.	0	ENSOARG00000007906|K06752;ENSOARG00000008091|K06752	2	no
HTLV-I infection	map05166	3	261	50	7581	0.260652	1	ENSOARG00000007906|K06752;ENSOARG00000008091|K06752;ENSOARG00000016119|K05863;	.	0	ENSOARG00000007906|K06752;ENSOARG00000008091|K06752;ENSOARG00000016119|K05863	3	no
Inflammatory mediator regulation of TRP channels	map04750	1	97	52	7745	0.485318	1	ENSOARG00000015990|K03916;	.	0	ENSOARG00000015990|K03916	1	no
Influenza A	map05164	2	159	51	7683	0.294308	1	ENSOARG00000007906|K06752;ENSOARG00000008091|K06752;	.	0	ENSOARG00000007906|K06752;ENSOARG00000008091|K06752	2	no
Inositol phosphate metabolism	map00562	1	75	52	7767	0.402124	1	ENSOARG00000003075|K01803;	.	0	ENSOARG00000003075|K01803	1	no
Jak-STAT signaling pathway	map04630	2	160	51	7682	0.296805	1	ENSOARG00000011083|K05065;ENSOARG00000009137|K05439;	ENSOARG00000011083|K05065	1	ENSOARG00000009137|K05439	1	no
Legionellosis	map05134	1	91	52	7751	0.463828	1	ENSOARG00000008927|K03231;	ENSOARG00000008927|K03231	1	.	0	no
MAPK signaling pathway	map04010	1	280	52	7562	0.854451	1	ENSOARG00000010557|K04358;	ENSOARG00000010557|K04358	1	.	0	no
Maturity onset diabetes of the young	map04950	1	21	52	7821	0.1379	1	ENSOARG00000020369|K08039;	ENSOARG00000020369|K08039	1	.	0	no
Melanogenesis	map04916	2	98	51	7744	0.144771	1	ENSOARG00000009483|K08725;ENSOARG00000018247|K05228;	.	0	ENSOARG00000009483|K08725;ENSOARG00000018247|K05228	2	no
Melanoma	map05218	1	73	52	7769	0.393937	1	ENSOARG00000010557|K04358;	ENSOARG00000010557|K04358	1	.	0	no
MicroRNAs in cancer	map05206	2	168	51	7674	0.316734	1	ENSOARG00000000564|K05658;ENSOARG00000017514|K09295;	ENSOARG00000000564|K05658;ENSOARG00000017514|K09295	2	.	0	no
Mineral absorption	map04978	1	68	52	7774	0.372986	1	ENSOARG00000013018|K14734;	ENSOARG00000013018|K14734	1	.	0	no
Mucin type O-glycan biosynthesis	map00512	1	32	52	7810	0.199671	1	ENSOARG00000006811|K00739;	.	0	ENSOARG00000006811|K00739	1	no
Natural killer cell mediated cytotoxicity	map04650	1	116	52	7726	0.547944	1	ENSOARG00000006139|K07818;	.	0	ENSOARG00000006139|K07818	1	no
Necroptosis	map04217	1	183	52	7659	0.714644	1	ENSOARG00000016119|K05863;	.	0	ENSOARG00000016119|K05863	1	no
Neuroactive ligand-receptor interaction	map04080	4	267	49	7575	0.107764	1	ENSOARG00000012579|K04810;ENSOARG00000007526|K04280;ENSOARG00000009137|K05439;ENSOARG00000015990|K03916;	ENSOARG00000012579|K04810	1	ENSOARG00000007526|K04280;ENSOARG00000009137|K05439;ENSOARG00000015990|K03916	3	no
Non-alcoholic fatty liver disease (NAFLD)	map04932	3	174	50	7668	0.115361	1	ENSOARG00000000019|K02261;ENSOARG00000000023|K02262;ENSOARG00000013250|K00237;	ENSOARG00000000019|K02261;ENSOARG00000000023|K02262	2	ENSOARG00000013250|K00237	1	no
Osteoclast differentiation	map04380	1	125	52	7717	0.574937	1	ENSOARG00000020667|K06498;	.	0	ENSOARG00000020667|K06498	1	no
Oxidative phosphorylation	map00190	3	152	50	7690	0.0854439	1	ENSOARG00000000019|K02261;ENSOARG00000000023|K02262;ENSOARG00000013250|K00237;	ENSOARG00000000019|K02261;ENSOARG00000000023|K02262	2	ENSOARG00000013250|K00237	1	no
Pancreatic secretion	map04972	1	94	52	7748	0.474681	1	ENSOARG00000009502|K01047;	.	0	ENSOARG00000009502|K01047	1	no
Pathways in cancer	map05200	3	542	50	7300	0.718654	1	ENSOARG00000010557|K04358;ENSOARG00000011083|K05065;ENSOARG00000015990|K03916;	ENSOARG00000010557|K04358;ENSOARG00000011083|K05065	2	ENSOARG00000015990|K03916	1	no
PI3K-Akt signaling pathway	map04151	2	344	51	7498	0.682088	1	ENSOARG00000010557|K04358;ENSOARG00000009137|K05439;	ENSOARG00000010557|K04358	1	ENSOARG00000009137|K05439	1	no
Platelet activation	map04611	1	115	52	7727	0.544843	1	ENSOARG00000016476|K19720;	ENSOARG00000016476|K19720	1	.	0	no
Prolactin signaling pathway	map04917	1	68	52	7774	0.372986	1	ENSOARG00000009137|K05439;	.	0	ENSOARG00000009137|K05439	1	no
Protein digestion and absorption	map04974	1	82	52	7760	0.429932	1	ENSOARG00000016476|K19720;	ENSOARG00000016476|K19720	1	.	0	no
Proteoglycans in cancer	map05205	2	211	51	7631	0.420922	1	ENSOARG00000017514|K09295;ENSOARG00000002360|K07964;	ENSOARG00000017514|K09295	1	ENSOARG00000002360|K07964	1	no
Rap1 signaling pathway	map04015	1	210	52	7632	0.763203	1	ENSOARG00000010557|K04358;	ENSOARG00000010557|K04358	1	.	0	no
Ras signaling pathway	map04014	3	236	50	7606	0.215801	1	ENSOARG00000010557|K04358;ENSOARG00000002725|K16817;ENSOARG00000009502|K01047;	ENSOARG00000010557|K04358	1	ENSOARG00000002725|K16817;ENSOARG00000009502|K01047	2	no
Regulation of actin cytoskeleton	map04810	2	219	51	7623	0.439502	1	ENSOARG00000010557|K04358;ENSOARG00000015990|K03916;	ENSOARG00000010557|K04358	1	ENSOARG00000015990|K03916	1	no
Regulation of lipolysis in adipocytes	map04923	1	54	52	7788	0.310469	1	ENSOARG00000002725|K16817;	.	0	ENSOARG00000002725|K16817	1	no
Relaxin signaling pathway	map04926	1	122	52	7720	0.56612	1	ENSOARG00000016476|K19720;	ENSOARG00000016476|K19720	1	.	0	no
Retinol metabolism	map00830	1	56	52	7786	0.31976	1	ENSOARG00000015038|K15734;	.	0	ENSOARG00000015038|K15734	1	no
Rheumatoid arthritis	map05323	2	83	51	7759	0.111086	1	ENSOARG00000007906|K06752;ENSOARG00000008091|K06752;	.	0	ENSOARG00000007906|K06752;ENSOARG00000008091|K06752	2	no
Ribosome	map03010	3	388	50	7454	0.492241	1	ENSOARG00000004877|K02922;ENSOARG00000008765|K02908;ENSOARG00000019994|K02973;	ENSOARG00000004877|K02922;ENSOARG00000008765|K02908	2	ENSOARG00000019994|K02973	1	no
RNA degradation	map03018	1	78	52	7764	0.414201	1	ENSOARG00000001720|K12599;	.	0	ENSOARG00000001720|K12599	1	no
RNA transport	map03013	1	196	52	7646	0.739134	1	ENSOARG00000008927|K03231;	ENSOARG00000008927|K03231	1	.	0	no
Sphingolipid metabolism	map00600	1	49	52	7793	0.286691	1	ENSOARG00000015832|K04712;	ENSOARG00000015832|K04712	1	.	0	no
Sphingolipid signaling pathway	map04071	2	117	51	7725	0.189973	1	ENSOARG00000015832|K04712;ENSOARG00000015990|K03916;	ENSOARG00000015832|K04712	1	ENSOARG00000015990|K03916	1	no
Starch and sucrose metabolism	map00500	1	32	52	7810	0.199671	1	ENSOARG00000001636|K01203;	.	0	ENSOARG00000001636|K01203	1	no
Taurine and hypotaurine metabolism	map00430	1	12	52	7830	0.0839016	1	ENSOARG00000005851|K01580;	.	0	ENSOARG00000005851|K01580	1	no
Th1 and Th2 cell differentiation	map04658	2	88	51	7754	0.122067	1	ENSOARG00000007906|K06752;ENSOARG00000008091|K06752;	.	0	ENSOARG00000007906|K06752;ENSOARG00000008091|K06752	2	no
Toxoplasmosis	map05145	2	108	51	7734	0.168283	1	ENSOARG00000007906|K06752;ENSOARG00000008091|K06752;	.	0	ENSOARG00000007906|K06752;ENSOARG00000008091|K06752	2	no
Transcriptional misregulation in cancer	map05202	3	177	50	7665	0.119717	1	ENSOARG00000009675|K17443;ENSOARG00000009454|K15604;ENSOARG00000020667|K06498;	ENSOARG00000009675|K17443	1	ENSOARG00000009454|K15604;ENSOARG00000020667|K06498	2	no
Tuberculosis	map05152	3	188	50	7654	0.136205	1	ENSOARG00000007906|K06752;ENSOARG00000008091|K06752;ENSOARG00000020667|K06498;	.	0	ENSOARG00000007906|K06752;ENSOARG00000008091|K06752;ENSOARG00000020667|K06498	3	no
Ubiquitin mediated proteolysis	map04120	1	157	52	7685	0.658705	1	ENSOARG00000001369|K10583;	.	0	ENSOARG00000001369|K10583	1	no
Vascular smooth muscle contraction	map04270	2	118	51	7724	0.192408	1	ENSOARG00000012108|K12315;ENSOARG00000009502|K01047;	ENSOARG00000012108|K12315	1	ENSOARG00000009502|K01047	1	no
Vitamin digestion and absorption	map04977	1	23	52	7819	0.149469	1	ENSOARG00000007026|K14622;	ENSOARG00000007026|K14622	1	.	0	no
Wnt signaling pathway	map04310	1	140	52	7702	0.616452	1	ENSOARG00000006119|K01397;	ENSOARG00000006119|K01397	1	.	0	no

## Sheet: PL vs. ML
Name	Map	Count1	Count2	Count3	Count4	p	q	Gene_in_DE	Up_Gene	Up_Count	Down_Gene	Down_Count	Links	Result
Cytokine-cytokine receptor interaction	map04060	13	216	72	7594	8.49586e-07	0.00028716	ENSOARG00000009137|K05439;ENSOARG00000009241|K16596;ENSOARG00000000304|K04304;ENSOARG00000004253|K12964;ENSOARG00000007451|K05078;ENSOARG00000007618|K04737;ENSOARG00000009146|K16598;ENSOARG00000014380|K04665;ENSOARG00000016543|K05416;ENSOARG00000016611|K12671;ENSOARG00000016668|K12672;ENSOARG00000017732|K10032;ENSOARG00000019197|K05069;	ENSOARG00000009137|K05439;ENSOARG00000009241|K16596	2	ENSOARG00000000304|K04304;ENSOARG00000004253|K12964;ENSOARG00000007451|K05078;ENSOARG00000007618|K04737;ENSOARG00000009146|K16598;ENSOARG00000014380|K04665;ENSOARG00000016543|K05416;ENSOARG00000016611|K12671;ENSOARG00000016668|K12672;ENSOARG00000017732|K10032;ENSOARG00000019197|K05069	11	http://www.kegg.jp/pathway/map04060+K05439+K16596+K04304+K12964+K05078+K04737+K16598+K04665+K05416+K12671+K12672+K10032+K05069	yes
Chemokine signaling pathway	map04062	8	173	77	7637	0.00069817	0.0959067	ENSOARG00000009241|K16596;ENSOARG00000004253|K12964;ENSOARG00000009146|K16598;ENSOARG00000014841|K05505;ENSOARG00000016543|K05416;ENSOARG00000016611|K12671;ENSOARG00000016668|K12672;ENSOARG00000017732|K10032;	ENSOARG00000009241|K16596	1	ENSOARG00000004253|K12964;ENSOARG00000009146|K16598;ENSOARG00000014841|K05505;ENSOARG00000016543|K05416;ENSOARG00000016611|K12671;ENSOARG00000016668|K12672;ENSOARG00000017732|K10032	7	http://www.kegg.jp/pathway/map04062+K16596+K12964+K16598+K05505+K05416+K12671+K12672+K10032	yes
Intestinal immune network for IgA production	map04672	4	36	81	7774	0.000851243	0.0959067	ENSOARG00000006735|K13073;ENSOARG00000016098|K06752;ENSOARG00000016642|K06590;ENSOARG00000016867|K06483;	.	0	ENSOARG00000006735|K13073;ENSOARG00000016098|K06752;ENSOARG00000016642|K06590;ENSOARG00000016867|K06483	4	http://www.kegg.jp/pathway/map04672+K13073+K06752+K06590+K06483	yes
Hematopoietic cell lineage	map04640	5	86	80	7724	0.00289381	0.180443	ENSOARG00000017123|K06259;ENSOARG00000007618|K04737;ENSOARG00000016098|K06752;ENSOARG00000016867|K06483;ENSOARG00000020249|K06449;	ENSOARG00000017123|K06259	1	ENSOARG00000007618|K04737;ENSOARG00000016098|K06752;ENSOARG00000016867|K06483;ENSOARG00000020249|K06449	4	http://www.kegg.jp/pathway/map04640+K06259+K04737+K06752+K06483+K06449	yes
Non-alcoholic fatty liver disease (NAFLD)	map04932	7	170	78	7640	0.00286693	0.180443	ENSOARG00000000016|K02256;ENSOARG00000000023|K02262;ENSOARG00000000856|K08738;ENSOARG00000005897|K07187;ENSOARG00000001078|K03173;ENSOARG00000017031|K02272;ENSOARG00000025169|K08738;	ENSOARG00000000016|K02256;ENSOARG00000000023|K02262;ENSOARG00000000856|K08738;ENSOARG00000005897|K07187	4	ENSOARG00000001078|K03173;ENSOARG00000017031|K02272;ENSOARG00000025169|K08738	3	http://www.kegg.jp/pathway/map04932+K02256+K02262+K08738+K07187+K03173+K02272	yes
Retinol metabolism	map00830	4	53	81	7757	0.00320314	0.180443	ENSOARG00000020860|K07249;ENSOARG00000001556|K07437;ENSOARG00000015038|K15734;ENSOARG00000016231|K00157;	ENSOARG00000020860|K07249	1	ENSOARG00000001556|K07437;ENSOARG00000015038|K15734;ENSOARG00000016231|K00157	3	http://www.kegg.jp/pathway/map00830+K07249+K07437+K15734+K00157	yes
Jak-STAT signaling pathway	map04630	6	156	79	7654	0.00783485	0.378311	ENSOARG00000009137|K05439;ENSOARG00000013932|K05438;ENSOARG00000007451|K05078;ENSOARG00000007618|K04737;ENSOARG00000016231|K00157;ENSOARG00000019197|K05069;	ENSOARG00000009137|K05439;ENSOARG00000013932|K05438	2	ENSOARG00000007451|K05078;ENSOARG00000007618|K04737;ENSOARG00000016231|K00157;ENSOARG00000019197|K05069	4	http://www.kegg.jp/pathway/map04630+K05439+K05438+K05078+K04737+K00157+K05069	yes
Parkinson disease	map05012	6	166	79	7644	0.0103677	0.438037	ENSOARG00000000016|K02256;ENSOARG00000000023|K02262;ENSOARG00000000032|K03883;ENSOARG00000000856|K08738;ENSOARG00000017031|K02272;ENSOARG00000025169|K08738;	ENSOARG00000000016|K02256;ENSOARG00000000023|K02262;ENSOARG00000000032|K03883;ENSOARG00000000856|K08738	4	ENSOARG00000017031|K02272;ENSOARG00000025169|K08738	2	http://www.kegg.jp/pathway/map05012+K02256+K02262+K03883+K08738+K02272	yes
Tryptophan metabolism	map00380	3	42	82	7768	0.012344	0.463585	ENSOARG00000002251|K00463;ENSOARG00000005462|K01432;ENSOARG00000016231|K00157;	.	0	ENSOARG00000002251|K00463;ENSOARG00000005462|K01432;ENSOARG00000016231|K00157	3	http://www.kegg.jp/pathway/map00380+K00463+K01432+K00157	yes
Alzheimer disease	map05010	6	192	79	7618	0.0195933	0.476339	ENSOARG00000000016|K02256;ENSOARG00000000023|K02262;ENSOARG00000000856|K08738;ENSOARG00000003742|K00134;ENSOARG00000017031|K02272;ENSOARG00000025169|K08738;	ENSOARG00000000016|K02256;ENSOARG00000000023|K02262;ENSOARG00000000856|K08738	3	ENSOARG00000003742|K00134;ENSOARG00000017031|K02272;ENSOARG00000025169|K08738	3	http://www.kegg.jp/pathway/map05010+K02256+K02262+K08738+K00134+K02272	yes
Cell adhesion molecules (CAMs)	map04514	5	134	80	7676	0.0167737	0.476339	ENSOARG00000013509|K06745;ENSOARG00000016098|K06752;ENSOARG00000016642|K06590;ENSOARG00000016867|K06483;ENSOARG00000020249|K06449;	.	0	ENSOARG00000013509|K06745;ENSOARG00000016098|K06752;ENSOARG00000016642|K06590;ENSOARG00000016867|K06483;ENSOARG00000020249|K06449	5	http://www.kegg.jp/pathway/map04514+K06745+K06752+K06590+K06483+K06449	yes
Drug metabolism - cytochrome P450	map00982	3	52	82	7758	0.0211393	0.476339	ENSOARG00000004828|K17721;ENSOARG00000019281|K00799;ENSOARG00000016231|K00157;	ENSOARG00000004828|K17721;ENSOARG00000019281|K00799	2	ENSOARG00000016231|K00157	1	http://www.kegg.jp/pathway/map00982+K17721+K00799+K00157	yes
IL-17 signaling pathway	map04657	4	83	81	7727	0.0141573	0.476339	ENSOARG00000001078|K03173;ENSOARG00000009983|K09029;ENSOARG00000014841|K05505;ENSOARG00000016611|K12671;	.	0	ENSOARG00000001078|K03173;ENSOARG00000009983|K09029;ENSOARG00000014841|K05505;ENSOARG00000016611|K12671	4	http://www.kegg.jp/pathway/map04657+K03173+K09029+K05505+K12671	yes
Pantothenate and CoA biosynthesis	map00770	2	18	83	7792	0.0191947	0.476339	ENSOARG00000014440|K08069;ENSOARG00000014486|K08069;	ENSOARG00000014440|K08069;ENSOARG00000014486|K08069	2	.	0	http://www.kegg.jp/pathway/map00770+K08069	yes
Viral myocarditis	map05416	3	52	82	7758	0.0211393	0.476339	ENSOARG00000000856|K08738;ENSOARG00000016098|K06752;ENSOARG00000025169|K08738;	ENSOARG00000000856|K08738	1	ENSOARG00000016098|K06752;ENSOARG00000025169|K08738	2	http://www.kegg.jp/pathway/map05416+K08738+K06752	yes
Sulfur metabolism	map00920	2	21	83	7789	0.0250335	0.497725	ENSOARG00000000856|K08738;ENSOARG00000025169|K08738;	ENSOARG00000000856|K08738	1	ENSOARG00000025169|K08738	1	http://www.kegg.jp/pathway/map00920+K08738	yes
Toll-like receptor signaling pathway	map04620	4	98	81	7712	0.0239577	0.497725	ENSOARG00000004253|K12964;ENSOARG00000016543|K05416;ENSOARG00000016611|K12671;ENSOARG00000016668|K12672;	.	0	ENSOARG00000004253|K12964;ENSOARG00000016543|K05416;ENSOARG00000016611|K12671;ENSOARG00000016668|K12672	4	http://www.kegg.jp/pathway/map04620+K12964+K05416+K12671+K12672	yes
Butanoate metabolism	map00650	2	28	83	7782	0.0410127	0.770128	ENSOARG00000005851|K01580;ENSOARG00000013163|K01896;	ENSOARG00000005851|K01580;ENSOARG00000013163|K01896	2	.	0	http://www.kegg.jp/pathway/map00650+K01580+K01896	yes
Adipocytokine signaling pathway	map04920	3	71	82	7739	0.0452065	0.779522	ENSOARG00000005897|K07187;ENSOARG00000017123|K06259;ENSOARG00000001078|K03173;	ENSOARG00000005897|K07187;ENSOARG00000017123|K06259	2	ENSOARG00000001078|K03173	1	http://www.kegg.jp/pathway/map04920+K07187+K06259+K03173	yes
Hippo signaling pathway - multiple species	map04392	2	30	83	7780	0.0461256	0.779522	ENSOARG00000001129|K16507;ENSOARG00000001415|K16507;	.	0	ENSOARG00000001129|K16507;ENSOARG00000001415|K16507	2	http://www.kegg.jp/pathway/map04392+K16507	yes
Cardiac muscle contraction	map04260	3	77	82	7733	0.054757	0.809398	ENSOARG00000000016|K02256;ENSOARG00000000023|K02262;ENSOARG00000017031|K02272;	ENSOARG00000000016|K02256;ENSOARG00000000023|K02262	2	ENSOARG00000017031|K02272	1	http://www.kegg.jp/pathway/map04260+K02256+K02262+K02272	no
ECM-receptor interaction	map04512	3	80	82	7730	0.0598667	0.809398	ENSOARG00000017123|K06259;ENSOARG00000016642|K06590;ENSOARG00000016867|K06483;	ENSOARG00000017123|K06259	1	ENSOARG00000016642|K06590;ENSOARG00000016867|K06483	2	http://www.kegg.jp/pathway/map04512+K06259+K06590+K06483	no
Platinum drug resistance	map01524	3	79	82	7731	0.0581391	0.809398	ENSOARG00000000856|K08738;ENSOARG00000019281|K00799;ENSOARG00000025169|K08738;	ENSOARG00000000856|K08738;ENSOARG00000019281|K00799	2	ENSOARG00000025169|K08738	1	http://www.kegg.jp/pathway/map01524+K08738+K00799	no
Type I diabetes mellitus	map04940	2	35	83	7775	0.0598489	0.809398	ENSOARG00000005851|K01580;ENSOARG00000016098|K06752;	ENSOARG00000005851|K01580	1	ENSOARG00000016098|K06752	1	http://www.kegg.jp/pathway/map04940+K01580+K06752	no
Tyrosine metabolism	map00350	2	32	83	7778	0.0514593	0.809398	ENSOARG00000018554|K00545;ENSOARG00000016231|K00157;	ENSOARG00000018554|K00545	1	ENSOARG00000016231|K00157	1	http://www.kegg.jp/pathway/map00350+K00545+K00157	no
Apoptosis - multiple species	map04215	2	44	83	7766	0.0874792	0.888176	ENSOARG00000000856|K08738;ENSOARG00000025169|K08738;	ENSOARG00000000856|K08738	1	ENSOARG00000025169|K08738	1	http://www.kegg.jp/pathway/map04215+K08738	no
Bile secretion	map04976	3	95	82	7715	0.0885563	0.888176	ENSOARG00000000222|K05673;ENSOARG00000000564|K05658;ENSOARG00000012369|K13857;	ENSOARG00000000222|K05673	1	ENSOARG00000000564|K05658;ENSOARG00000012369|K13857	2	http://www.kegg.jp/pathway/map04976+K05673+K05658+K13857	no
Fat digestion and absorption	map04975	2	44	83	7766	0.0874792	0.888176	ENSOARG00000017123|K06259;ENSOARG00000002355|K14456;	ENSOARG00000017123|K06259	1	ENSOARG00000002355|K14456	1	http://www.kegg.jp/pathway/map04975+K06259+K14456	no
Herpes simplex infection	map05168	5	206	80	7604	0.076714	0.888176	ENSOARG00000000856|K08738;ENSOARG00000001078|K03173;ENSOARG00000014471|K12886;ENSOARG00000016098|K06752;ENSOARG00000025169|K08738;	ENSOARG00000000856|K08738	1	ENSOARG00000001078|K03173;ENSOARG00000014471|K12886;ENSOARG00000016098|K06752;ENSOARG00000025169|K08738	4	http://www.kegg.jp/pathway/map05168+K08738+K03173+K12886+K06752	no
Huntington disease	map05016	5	216	80	7594	0.0893431	0.888176	ENSOARG00000000016|K02256;ENSOARG00000000023|K02262;ENSOARG00000000856|K08738;ENSOARG00000017031|K02272;ENSOARG00000025169|K08738;	ENSOARG00000000016|K02256;ENSOARG00000000023|K02262;ENSOARG00000000856|K08738	3	ENSOARG00000017031|K02272;ENSOARG00000025169|K08738	2	http://www.kegg.jp/pathway/map05016+K02256+K02262+K08738+K02272	no
Legionellosis	map05134	3	89	82	7721	0.0764746	0.888176	ENSOARG00000000856|K08738;ENSOARG00000014841|K05505;ENSOARG00000025169|K08738;	ENSOARG00000000856|K08738	1	ENSOARG00000014841|K05505;ENSOARG00000025169|K08738	2	http://www.kegg.jp/pathway/map05134+K08738+K05505	no
Oxidative phosphorylation	map00190	4	151	81	7659	0.0855772	0.888176	ENSOARG00000000016|K02256;ENSOARG00000000023|K02262;ENSOARG00000000032|K03883;ENSOARG00000017031|K02272;	ENSOARG00000000016|K02256;ENSOARG00000000023|K02262;ENSOARG00000000032|K03883	3	ENSOARG00000017031|K02272	1	http://www.kegg.jp/pathway/map00190+K02256+K02262+K03883+K02272	no
PI3K-Akt signaling pathway	map04151	7	339	78	7471	0.0783709	0.888176	ENSOARG00000009137|K05439;ENSOARG00000013932|K05438;ENSOARG00000007618|K04737;ENSOARG00000016642|K06590;ENSOARG00000016867|K06483;ENSOARG00000017214|K04465;ENSOARG00000019197|K05069;	ENSOARG00000009137|K05439;ENSOARG00000013932|K05438	2	ENSOARG00000007618|K04737;ENSOARG00000016642|K06590;ENSOARG00000016867|K06483;ENSOARG00000017214|K04465;ENSOARG00000019197|K05069	5	http://www.kegg.jp/pathway/map04151+K05439+K05438+K04737+K06590+K06483+K04465+K05069	no
Vitamin B6 metabolism	map00750	1	7	84	7803	0.0829893	0.888176	ENSOARG00000016231|K00157;	.	0	ENSOARG00000016231|K00157	1	http://www.kegg.jp/pathway/map00750+K00157	no
Apoptosis	map04210	4	156	81	7654	0.0935347	0.889736	ENSOARG00000000856|K08738;ENSOARG00000001078|K03173;ENSOARG00000007618|K04737;ENSOARG00000025169|K08738;	ENSOARG00000000856|K08738	1	ENSOARG00000001078|K03173;ENSOARG00000007618|K04737;ENSOARG00000025169|K08738	3	http://www.kegg.jp/pathway/map04210+K08738+K03173+K04737	no
Influenza A	map05164	4	157	81	7653	0.0951675	0.889736	ENSOARG00000000856|K08738;ENSOARG00000016098|K06752;ENSOARG00000016611|K12671;ENSOARG00000025169|K08738;	ENSOARG00000000856|K08738	1	ENSOARG00000016098|K06752;ENSOARG00000016611|K12671;ENSOARG00000025169|K08738	3	http://www.kegg.jp/pathway/map05164+K08738+K06752+K12671	no
Staphylococcus aureus infection	map05150	2	47	83	7763	0.0973972	0.889736	ENSOARG00000006551|K07596;ENSOARG00000016098|K06752;	ENSOARG00000006551|K07596	1	ENSOARG00000016098|K06752	1	http://www.kegg.jp/pathway/map05150+K07596+K06752	no
Cytosolic DNA-sensing pathway	map04623	2	49	83	7761	0.104179	0.926642	ENSOARG00000004253|K12964;ENSOARG00000016611|K12671;	.	0	ENSOARG00000004253|K12964;ENSOARG00000016611|K12671	2	http://www.kegg.jp/pathway/map04623+K12964+K12671	no
Small cell lung cancer	map05222	3	105	82	7705	0.110336	0.956248	ENSOARG00000000856|K08738;ENSOARG00000001078|K03173;ENSOARG00000025169|K08738;	ENSOARG00000000856|K08738	1	ENSOARG00000001078|K03173;ENSOARG00000025169|K08738	2	http://www.kegg.jp/pathway/map05222+K08738+K03173	no
Toxoplasmosis	map05145	3	107	82	7703	0.114921	0.971086	ENSOARG00000000856|K08738;ENSOARG00000016098|K06752;ENSOARG00000025169|K08738;	ENSOARG00000000856|K08738	1	ENSOARG00000016098|K06752;ENSOARG00000025169|K08738	2	http://www.kegg.jp/pathway/map05145+K08738+K06752	no
ABC transporters	map02010	2	80	83	7730	0.220758	1	ENSOARG00000000222|K05673;ENSOARG00000000564|K05658;	ENSOARG00000000222|K05673	1	ENSOARG00000000564|K05658	1	http://www.kegg.jp/pathway/map02010+K05673+K05658	no
African trypanosomiasis	map05143	1	30	84	7780	0.285525	1	ENSOARG00000002251|K00463;	.	0	ENSOARG00000002251|K00463	1	http://www.kegg.jp/pathway/map05143+K00463	no
Alanine, aspartate and glutamate metabolism	map00250	1	37	84	7773	0.337881	1	ENSOARG00000005851|K01580;	ENSOARG00000005851|K01580	1	.	0	http://www.kegg.jp/pathway/map00250+K01580	no
Alcoholism	map05034	1	170	84	7640	0.846085	1	ENSOARG00000009983|K09029;	.	0	ENSOARG00000009983|K09029	1	http://www.kegg.jp/pathway/map05034+K09029	no
Aldosterone synthesis and secretion	map04925	1	77	84	7733	0.57194	1	ENSOARG00000017214|K04465;	.	0	ENSOARG00000017214|K04465	1	http://www.kegg.jp/pathway/map04925+K04465	no
Allograft rejection	map05330	1	31	84	7779	0.293248	1	ENSOARG00000016098|K06752;	.	0	ENSOARG00000016098|K06752	1	http://www.kegg.jp/pathway/map05330+K06752	no
Amoebiasis	map05146	1	99	84	7711	0.663565	1	ENSOARG00000006513|K13963;	.	0	ENSOARG00000006513|K13963	1	http://www.kegg.jp/pathway/map05146+K13963	no
Amphetamine addiction	map05031	1	68	84	7742	0.527707	1	ENSOARG00000009983|K09029;	.	0	ENSOARG00000009983|K09029	1	http://www.kegg.jp/pathway/map05031+K09029	no
AMPK signaling pathway	map04152	2	123	83	7687	0.390906	1	ENSOARG00000005897|K07187;ENSOARG00000017123|K06259;	ENSOARG00000005897|K07187;ENSOARG00000017123|K06259	2	.	0	http://www.kegg.jp/pathway/map04152+K07187+K06259	no
Amyotrophic lateral sclerosis (ALS)	map05014	2	59	83	7751	0.139806	1	ENSOARG00000000856|K08738;ENSOARG00000025169|K08738;	ENSOARG00000000856|K08738	1	ENSOARG00000025169|K08738	1	http://www.kegg.jp/pathway/map05014+K08738	no
Antifolate resistance	map01523	1	57	84	7753	0.467473	1	ENSOARG00000000222|K05673;	ENSOARG00000000222|K05673	1	.	0	http://www.kegg.jp/pathway/map01523+K05673	no
Antigen processing and presentation	map04612	1	61	84	7749	0.490207	1	ENSOARG00000016098|K06752;	.	0	ENSOARG00000016098|K06752	1	http://www.kegg.jp/pathway/map04612+K06752	no
Apoptosis - fly	map04214	2	71	83	7739	0.185363	1	ENSOARG00000000856|K08738;ENSOARG00000025169|K08738;	ENSOARG00000000856|K08738	1	ENSOARG00000025169|K08738	1	http://www.kegg.jp/pathway/map04214+K08738	no
Arachidonic acid metabolism	map00590	1	76	84	7734	0.567235	1	ENSOARG00000004828|K17721;	ENSOARG00000004828|K17721	1	.	0	http://www.kegg.jp/pathway/map00590+K17721	no
Arrhythmogenic right ventricular cardiomyopathy (ARVC)	map05412	2	67	83	7743	0.169919	1	ENSOARG00000016642|K06590;ENSOARG00000016867|K06483;	.	0	ENSOARG00000016642|K06590;ENSOARG00000016867|K06483	2	http://www.kegg.jp/pathway/map05412+K06590+K06483	no
Asthma	map05310	1	20	84	7790	0.203564	1	ENSOARG00000016098|K06752;	.	0	ENSOARG00000016098|K06752	1	http://www.kegg.jp/pathway/map05310+K06752	no
Autoimmune thyroid disease	map05320	1	34	84	7776	0.315924	1	ENSOARG00000016098|K06752;	.	0	ENSOARG00000016098|K06752	1	http://www.kegg.jp/pathway/map05320+K06752	no
Autophagy - animal	map04140	2	139	83	7671	0.450659	1	ENSOARG00000005897|K07187;ENSOARG00000020760|K08803;	ENSOARG00000005897|K07187;ENSOARG00000020760|K08803	2	.	0	http://www.kegg.jp/pathway/map04140+K07187+K08803	no
Bacterial invasion of epithelial cells	map05100	1	95	84	7715	0.648487	1	ENSOARG00000002821|K19241;	.	0	ENSOARG00000002821|K19241	1	http://www.kegg.jp/pathway/map05100+K19241	no
beta-Alanine metabolism	map00410	1	38	84	7772	0.345044	1	ENSOARG00000005851|K01580;	ENSOARG00000005851|K01580	1	.	0	http://www.kegg.jp/pathway/map00410+K01580	no
Biosynthesis of amino acids	map01230	1	78	84	7732	0.576595	1	ENSOARG00000003742|K00134;	.	0	ENSOARG00000003742|K00134	1	http://www.kegg.jp/pathway/map01230+K00134	no
Bladder cancer	map05219	1	37	84	7773	0.337881	1	ENSOARG00000020760|K08803;	ENSOARG00000020760|K08803	1	.	0	http://www.kegg.jp/pathway/map05219+K08803	no
Calcium signaling pathway	map04020	1	188	84	7622	0.873909	1	ENSOARG00000006565|K04161;	ENSOARG00000006565|K04161	1	.	0	http://www.kegg.jp/pathway/map04020+K04161	no
cAMP signaling pathway	map04024	3	232	82	7578	0.466621	1	ENSOARG00000000222|K05673;ENSOARG00000014380|K04665;ENSOARG00000016391|K04581;	ENSOARG00000000222|K05673	1	ENSOARG00000014380|K04665;ENSOARG00000016391|K04581	2	http://www.kegg.jp/pathway/map04024+K05673+K04665+K04581	no
Carbon metabolism	map01200	1	128	84	7682	0.755341	1	ENSOARG00000003742|K00134;	.	0	ENSOARG00000003742|K00134	1	http://www.kegg.jp/pathway/map01200+K00134	no
cGMP-PKG signaling pathway	map04022	1	165	84	7645	0.837332	1	ENSOARG00000005897|K07187;	ENSOARG00000005897|K07187	1	.	0	http://www.kegg.jp/pathway/map04022+K07187	no
Chemical carcinogenesis	map05204	2	65	83	7745	0.162284	1	ENSOARG00000004828|K17721;ENSOARG00000019281|K00799;	ENSOARG00000004828|K17721;ENSOARG00000019281|K00799	2	.	0	http://www.kegg.jp/pathway/map05204+K17721+K00799	no
Cholesterol metabolism	map04979	1	41	84	7769	0.366077	1	ENSOARG00000017123|K06259;	ENSOARG00000017123|K06259	1	.	0	http://www.kegg.jp/pathway/map04979+K06259	no
Cocaine addiction	map05030	1	52	84	7758	0.437642	1	ENSOARG00000009983|K09029;	.	0	ENSOARG00000009983|K09029	1	http://www.kegg.jp/pathway/map05030+K09029	no
Colorectal cancer	map05210	2	87	83	7723	0.248667	1	ENSOARG00000000856|K08738;ENSOARG00000025169|K08738;	ENSOARG00000000856|K08738	1	ENSOARG00000025169|K08738	1	http://www.kegg.jp/pathway/map05210+K08738	no
Complement and coagulation cascades	map04610	1	85	84	7725	0.607806	1	ENSOARG00000009130|K06462;	ENSOARG00000009130|K06462	1	.	0	http://www.kegg.jp/pathway/map04610+K06462	no
Dilated cardiomyopathy (DCM)	map05414	2	81	83	7729	0.224731	1	ENSOARG00000016642|K06590;ENSOARG00000016867|K06483;	.	0	ENSOARG00000016642|K06590;ENSOARG00000016867|K06483	2	http://www.kegg.jp/pathway/map05414+K06590+K06483	no
Dopaminergic synapse	map04728	1	130	84	7680	0.760668	1	ENSOARG00000018554|K00545;	ENSOARG00000018554|K00545	1	.	0	http://www.kegg.jp/pathway/map04728+K00545	no
Dorso-ventral axis formation	map04320	1	30	84	7780	0.285525	1	ENSOARG00000010357|K02156;	.	0	ENSOARG00000010357|K02156	1	http://www.kegg.jp/pathway/map04320+K02156	no
Endocytosis	map04144	1	254	84	7556	0.939549	1	ENSOARG00000019197|K05069;	.	0	ENSOARG00000019197|K05069	1	http://www.kegg.jp/pathway/map04144+K05069	no
Epstein-Barr virus infection	map05169	1	182	84	7628	0.865237	1	ENSOARG00000001078|K03173;	.	0	ENSOARG00000001078|K03173	1	http://www.kegg.jp/pathway/map05169+K03173	no
Fc gamma R-mediated phagocytosis	map04666	1	96	84	7714	0.652318	1	ENSOARG00000007578|K05768;	.	0	ENSOARG00000007578|K05768	1	http://www.kegg.jp/pathway/map04666+K05768	no
Ferroptosis	map04216	1	78	84	7732	0.576595	1	ENSOARG00000002980|K13625;	ENSOARG00000002980|K13625	1	.	0	http://www.kegg.jp/pathway/map04216+K13625	no
Fluid shear stress and atherosclerosis	map05418	2	137	83	7673	0.443362	1	ENSOARG00000019281|K00799;ENSOARG00000001008|K12336;	ENSOARG00000019281|K00799	1	ENSOARG00000001008|K12336	1	http://www.kegg.jp/pathway/map05418+K00799+K12336	no
Focal adhesion	map04510	2	196	83	7614	0.633643	1	ENSOARG00000016642|K06590;ENSOARG00000016867|K06483;	.	0	ENSOARG00000016642|K06590;ENSOARG00000016867|K06483	2	http://www.kegg.jp/pathway/map04510+K06590+K06483	no
FoxO signaling pathway	map04068	2	129	83	7681	0.413668	1	ENSOARG00000005897|K07187;ENSOARG00000004940|K09385;	ENSOARG00000005897|K07187	1	ENSOARG00000004940|K09385	1	http://www.kegg.jp/pathway/map04068+K07187+K09385	no
GABAergic synapse	map04727	1	86	84	7724	0.612075	1	ENSOARG00000005851|K01580;	ENSOARG00000005851|K01580	1	.	0	http://www.kegg.jp/pathway/map04727+K01580	no
Gastric cancer	map05226	1	162	84	7648	0.831847	1	ENSOARG00000000564|K05658;	.	0	ENSOARG00000000564|K05658	1	http://www.kegg.jp/pathway/map05226+K05658	no
Glutathione metabolism	map00480	1	57	84	7753	0.467473	1	ENSOARG00000019281|K00799;	ENSOARG00000019281|K00799	1	.	0	http://www.kegg.jp/pathway/map00480+K00799	no
Glycerolipid metabolism	map00561	1	62	84	7748	0.495739	1	ENSOARG00000002355|K14456;	.	0	ENSOARG00000002355|K14456	1	http://www.kegg.jp/pathway/map00561+K14456	no
Glycolysis / Gluconeogenesis	map00010	1	74	84	7736	0.557671	1	ENSOARG00000003742|K00134;	.	0	ENSOARG00000003742|K00134	1	http://www.kegg.jp/pathway/map00010+K00134	no
Glyoxylate and dicarboxylate metabolism	map00630	1	33	84	7777	0.308447	1	ENSOARG00000005462|K01432;	.	0	ENSOARG00000005462|K01432	1	http://www.kegg.jp/pathway/map00630+K01432	no
Graft-versus-host disease	map05332	1	26	84	7784	0.253792	1	ENSOARG00000016098|K06752;	.	0	ENSOARG00000016098|K06752	1	http://www.kegg.jp/pathway/map05332+K06752	no
Hepatitis B	map05161	2	149	83	7661	0.486329	1	ENSOARG00000000856|K08738;ENSOARG00000025169|K08738;	ENSOARG00000000856|K08738	1	ENSOARG00000025169|K08738	1	http://www.kegg.jp/pathway/map05161+K08738	no
Hepatitis C	map05160	1	121	84	7689	0.735759	1	ENSOARG00000001078|K03173;	.	0	ENSOARG00000001078|K03173	1	http://www.kegg.jp/pathway/map05160+K03173	no
Hepatocellular carcinoma	map05225	1	167	84	7643	0.840891	1	ENSOARG00000019281|K00799;	ENSOARG00000019281|K00799	1	.	0	http://www.kegg.jp/pathway/map05225+K00799	no
HIF-1 signaling pathway	map04066	1	111	84	7699	0.705069	1	ENSOARG00000003742|K00134;	.	0	ENSOARG00000003742|K00134	1	http://www.kegg.jp/pathway/map04066+K00134	no
Hippo signaling pathway - fly	map04391	2	72	83	7738	0.189256	1	ENSOARG00000001129|K16507;ENSOARG00000001415|K16507;	.	0	ENSOARG00000001129|K16507;ENSOARG00000001415|K16507	2	http://www.kegg.jp/pathway/map04391+K16507	no
Hippo signaling pathway	map04390	1	160	84	7650	0.828088	1	ENSOARG00000014380|K04665;	.	0	ENSOARG00000014380|K04665	1	http://www.kegg.jp/pathway/map04390+K04665	no
HTLV-I infection	map05166	2	262	83	7548	0.782826	1	ENSOARG00000016098|K06752;ENSOARG00000019197|K05069;	.	0	ENSOARG00000016098|K06752;ENSOARG00000019197|K05069	2	http://www.kegg.jp/pathway/map05166+K06752+K05069	no
Human papillomavirus infection	map05165	2	314	83	7496	0.860347	1	ENSOARG00000016642|K06590;ENSOARG00000016867|K06483;	.	0	ENSOARG00000016642|K06590;ENSOARG00000016867|K06483	2	http://www.kegg.jp/pathway/map05165+K06590+K06483	no
Hypertrophic cardiomyopathy (HCM)	map05410	2	77	83	7733	0.208881	1	ENSOARG00000016642|K06590;ENSOARG00000016867|K06483;	.	0	ENSOARG00000016642|K06590;ENSOARG00000016867|K06483	2	http://www.kegg.jp/pathway/map05410+K06590+K06483	no
Inflammatory bowel disease (IBD)	map05321	1	53	84	7757	0.443737	1	ENSOARG00000016098|K06752;	.	0	ENSOARG00000016098|K06752	1	http://www.kegg.jp/pathway/map05321+K06752	no
Insulin resistance	map04931	2	107	83	7703	0.328533	1	ENSOARG00000005897|K07187;ENSOARG00000017123|K06259;	ENSOARG00000005897|K07187;ENSOARG00000017123|K06259	2	.	0	http://www.kegg.jp/pathway/map04931+K07187+K06259	no
Insulin secretion	map04911	2	79	83	7731	0.216792	1	ENSOARG00000012721|K04979;ENSOARG00000016391|K04581;	.	0	ENSOARG00000012721|K04979;ENSOARG00000016391|K04581	2	http://www.kegg.jp/pathway/map04911+K04979+K04581	no
Insulin signaling pathway	map04910	1	144	84	7666	0.794878	1	ENSOARG00000005897|K07187;	ENSOARG00000005897|K07187	1	.	0	http://www.kegg.jp/pathway/map04910+K07187	no
Kaposi sarcoma-associated herpesvirus infection	map05167	4	183	81	7627	0.142117	1	ENSOARG00000000856|K08738;ENSOARG00000001078|K03173;ENSOARG00000014841|K05505;ENSOARG00000025169|K08738;	ENSOARG00000000856|K08738	1	ENSOARG00000001078|K03173;ENSOARG00000014841|K05505;ENSOARG00000025169|K08738	3	http://www.kegg.jp/pathway/map05167+K08738+K03173+K05505	no
Leishmaniasis	map05140	2	61	83	7749	0.147221	1	ENSOARG00000016098|K06752;ENSOARG00000016867|K06483;	.	0	ENSOARG00000016098|K06752;ENSOARG00000016867|K06483	2	http://www.kegg.jp/pathway/map05140+K06752+K06483	no
Leukocyte transendothelial migration	map04670	1	115	84	7695	0.717746	1	ENSOARG00000016867|K06483;	.	0	ENSOARG00000016867|K06483	1	http://www.kegg.jp/pathway/map04670+K06483	no
Linoleic acid metabolism	map00591	1	35	84	7775	0.323322	1	ENSOARG00000004828|K17721;	ENSOARG00000004828|K17721	1	.	0	http://www.kegg.jp/pathway/map00591+K17721	no
Longevity regulating pathway	map04211	1	89	84	7721	0.624608	1	ENSOARG00000005897|K07187;	ENSOARG00000005897|K07187	1	.	0	http://www.kegg.jp/pathway/map04211+K07187	no
Longevity regulating pathway - multiple species	map04213	1	55	84	7755	0.455733	1	ENSOARG00000005897|K07187;	ENSOARG00000005897|K07187	1	.	0	http://www.kegg.jp/pathway/map04213+K07187	no
Malaria	map05144	1	49	84	7761	0.418957	1	ENSOARG00000017123|K06259;	ENSOARG00000017123|K06259	1	.	0	http://www.kegg.jp/pathway/map05144+K06259	no
MAPK signaling pathway	map04010	2	279	83	7531	0.811547	1	ENSOARG00000001078|K03173;ENSOARG00000017214|K04465;	.	0	ENSOARG00000001078|K03173;ENSOARG00000017214|K04465	2	http://www.kegg.jp/pathway/map04010+K03173+K04465	no
Measles	map05162	1	118	84	7692	0.726899	1	ENSOARG00000019197|K05069;	.	0	ENSOARG00000019197|K05069	1	http://www.kegg.jp/pathway/map05162+K05069	no
Melanogenesis	map04916	1	99	84	7711	0.663565	1	ENSOARG00000009483|K08725;	.	0	ENSOARG00000009483|K08725	1	http://www.kegg.jp/pathway/map04916+K08725	no
Metabolism of xenobiotics by cytochrome P450	map00980	1	59	84	7751	0.478963	1	ENSOARG00000019281|K00799;	ENSOARG00000019281|K00799	1	.	0	http://www.kegg.jp/pathway/map00980+K00799	no
MicroRNAs in cancer	map05206	3	167	82	7643	0.276703	1	ENSOARG00000005897|K07187;ENSOARG00000000564|K05658;ENSOARG00000014471|K12886;	ENSOARG00000005897|K07187	1	ENSOARG00000000564|K05658;ENSOARG00000014471|K12886	2	http://www.kegg.jp/pathway/map05206+K07187+K05658+K12886	no
Mineral absorption	map04978	1	68	84	7742	0.527707	1	ENSOARG00000002980|K13625;	ENSOARG00000002980|K13625	1	.	0	http://www.kegg.jp/pathway/map04978+K13625	no
Natural killer cell mediated cytotoxicity	map04650	1	116	84	7694	0.720831	1	ENSOARG00000002941|K07986;	ENSOARG00000002941|K07986	1	.	0	http://www.kegg.jp/pathway/map04650+K07986	no
Necroptosis	map04217	2	182	83	7628	0.593421	1	ENSOARG00000002980|K13625;ENSOARG00000001078|K03173;	ENSOARG00000002980|K13625	1	ENSOARG00000001078|K03173	1	http://www.kegg.jp/pathway/map04217+K13625+K03173	no
Neuroactive ligand-receptor interaction	map04080	5	266	80	7544	0.166976	1	ENSOARG00000006565|K04161;ENSOARG00000009137|K05439;ENSOARG00000013932|K05438;ENSOARG00000009676|K04804;ENSOARG00000016391|K04581;	ENSOARG00000006565|K04161;ENSOARG00000009137|K05439;ENSOARG00000013932|K05438	3	ENSOARG00000009676|K04804;ENSOARG00000016391|K04581	2	http://www.kegg.jp/pathway/map04080+K04161+K05439+K05438+K04804+K04581	no
NF-kappa B signaling pathway	map04064	2	88	83	7722	0.252668	1	ENSOARG00000001078|K03173;ENSOARG00000004253|K12964;	.	0	ENSOARG00000001078|K03173;ENSOARG00000004253|K12964	2	http://www.kegg.jp/pathway/map04064+K03173+K12964	no
Nicotinate and nicotinamide metabolism	map00760	1	27	84	7783	0.261854	1	ENSOARG00000016231|K00157;	.	0	ENSOARG00000016231|K00157	1	http://www.kegg.jp/pathway/map00760+K00157	no
NOD-like receptor signaling pathway	map04621	2	150	83	7660	0.489818	1	ENSOARG00000001078|K03173;ENSOARG00000014841|K05505;	.	0	ENSOARG00000001078|K03173;ENSOARG00000014841|K05505	2	http://www.kegg.jp/pathway/map04621+K03173+K05505	no
Olfactory transduction	map04740	1	603	84	7207	0.998889	1	ENSOARG00000010937|K04257;	.	0	ENSOARG00000010937|K04257	1	http://www.kegg.jp/pathway/map04740+K04257	no
Osteoclast differentiation	map04380	3	123	82	7687	0.154013	1	ENSOARG00000001078|K03173;ENSOARG00000002099|K06512;ENSOARG00000009983|K09029;	.	0	ENSOARG00000001078|K03173;ENSOARG00000002099|K06512;ENSOARG00000009983|K09029	3	http://www.kegg.jp/pathway/map04380+K03173+K06512+K09029	no
p53 signaling pathway	map04115	2	83	83	7727	0.232693	1	ENSOARG00000000856|K08738;ENSOARG00000025169|K08738;	ENSOARG00000000856|K08738	1	ENSOARG00000025169|K08738	1	http://www.kegg.jp/pathway/map04115+K08738	no
Pathogenic Escherichia coli infection	map05130	1	63	84	7747	0.501212	1	ENSOARG00000006617|K11294;	.	0	ENSOARG00000006617|K11294	1	http://www.kegg.jp/pathway/map05130+K11294	no
Pathways in cancer	map05200	7	538	78	7272	0.371421	1	ENSOARG00000000856|K08738;ENSOARG00000019281|K00799;ENSOARG00000020760|K08803;ENSOARG00000001078|K03173;ENSOARG00000007618|K04737;ENSOARG00000019197|K05069;ENSOARG00000025169|K08738;	ENSOARG00000000856|K08738;ENSOARG00000019281|K00799;ENSOARG00000020760|K08803	3	ENSOARG00000001078|K03173;ENSOARG00000007618|K04737;ENSOARG00000019197|K05069;ENSOARG00000025169|K08738	4	http://www.kegg.jp/pathway/map05200+K08738+K00799+K08803+K03173+K04737+K05069	no
Phagosome	map04145	2	150	83	7660	0.489818	1	ENSOARG00000017123|K06259;ENSOARG00000016098|K06752;	ENSOARG00000017123|K06259	1	ENSOARG00000016098|K06752	1	http://www.kegg.jp/pathway/map04145+K06259+K06752	no
Phototransduction	map04744	1	24	84	7786	0.237408	1	ENSOARG00000016949|K13756;	ENSOARG00000016949|K13756	1	.	0	http://www.kegg.jp/pathway/map04744+K13756	no
PPAR signaling pathway	map03320	1	72	84	7738	0.547898	1	ENSOARG00000017123|K06259;	ENSOARG00000017123|K06259	1	.	0	http://www.kegg.jp/pathway/map03320+K06259	no
Prolactin signaling pathway	map04917	1	68	84	7742	0.527707	1	ENSOARG00000009137|K05439;	ENSOARG00000009137|K05439	1	.	0	http://www.kegg.jp/pathway/map04917+K05439	no
Protein digestion and absorption	map04974	1	82	84	7728	0.594718	1	ENSOARG00000014954|K14208;	ENSOARG00000014954|K14208	1	.	0	http://www.kegg.jp/pathway/map04974+K14208	no
Protein processing in endoplasmic reticulum	map04141	1	180	84	7630	0.862217	1	ENSOARG00000001078|K03173;	.	0	ENSOARG00000001078|K03173	1	http://www.kegg.jp/pathway/map04141+K03173	no
Purine metabolism	map00230	1	187	84	7623	0.872503	1	ENSOARG00000016949|K13756;	ENSOARG00000016949|K13756	1	.	0	http://www.kegg.jp/pathway/map00230+K13756	no
Pyruvate metabolism	map00620	1	43	84	7767	0.379727	1	ENSOARG00000006394|K00102;	.	0	ENSOARG00000006394|K00102	1	http://www.kegg.jp/pathway/map00620+K00102	no
Regulation of actin cytoskeleton	map04810	4	217	81	7593	0.214371	1	ENSOARG00000009130|K06462;ENSOARG00000007578|K05768;ENSOARG00000016642|K06590;ENSOARG00000016867|K06483;	ENSOARG00000009130|K06462	1	ENSOARG00000007578|K05768;ENSOARG00000016642|K06590;ENSOARG00000016867|K06483	3	http://www.kegg.jp/pathway/map04810+K06462+K05768+K06590+K06483	no
Regulation of lipolysis in adipocytes	map04923	1	54	84	7756	0.449767	1	ENSOARG00000005897|K07187;	ENSOARG00000005897|K07187	1	.	0	http://www.kegg.jp/pathway/map04923+K07187	no
Retrograde endocannabinoid signaling	map04723	1	159	84	7651	0.826178	1	ENSOARG00000000032|K03883;	ENSOARG00000000032|K03883	1	.	0	http://www.kegg.jp/pathway/map04723+K03883	no
Rheumatoid arthritis	map05323	1	84	84	7726	0.60349	1	ENSOARG00000016098|K06752;	.	0	ENSOARG00000016098|K06752	1	http://www.kegg.jp/pathway/map05323+K06752	no
Ribosome	map03010	3	388	82	7422	0.799921	1	ENSOARG00000008765|K02908;ENSOARG00000019443|K02981;ENSOARG00000011986|K02865;	ENSOARG00000008765|K02908;ENSOARG00000019443|K02981	2	ENSOARG00000011986|K02865	1	http://www.kegg.jp/pathway/map03010+K02908+K02981+K02865	no
RIG-I-like receptor signaling pathway	map04622	2	67	83	7743	0.169919	1	ENSOARG00000001078|K03173;ENSOARG00000016611|K12671;	.	0	ENSOARG00000001078|K03173;ENSOARG00000016611|K12671	2	http://www.kegg.jp/pathway/map04622+K03173+K12671	no
Salmonella infection	map05132	2	94	83	7716	0.276698	1	ENSOARG00000004253|K12964;ENSOARG00000014841|K05505;	.	0	ENSOARG00000004253|K12964;ENSOARG00000014841|K05505	2	http://www.kegg.jp/pathway/map05132+K12964+K05505	no
Serotonergic synapse	map04726	2	117	83	7693	0.367771	1	ENSOARG00000004828|K17721;ENSOARG00000006565|K04161;	ENSOARG00000004828|K17721;ENSOARG00000006565|K04161	2	.	0	http://www.kegg.jp/pathway/map04726+K17721+K04161	no
Shigellosis	map05131	1	75	84	7735	0.562479	1	ENSOARG00000002821|K19241;	.	0	ENSOARG00000002821|K19241	1	http://www.kegg.jp/pathway/map05131+K19241	no
Signaling pathways regulating pluripotency of stem cells	map04550	1	133	84	7677	0.768444	1	ENSOARG00000007169|K17846;	.	0	ENSOARG00000007169|K17846	1	http://www.kegg.jp/pathway/map04550+K17846	no
Sphingolipid signaling pathway	map04071	1	118	84	7692	0.726899	1	ENSOARG00000001078|K03173;	.	0	ENSOARG00000001078|K03173	1	http://www.kegg.jp/pathway/map04071+K03173	no
Spliceosome	map03040	1	173	84	7637	0.851111	1	ENSOARG00000014471|K12886;	.	0	ENSOARG00000014471|K12886	1	http://www.kegg.jp/pathway/map03040+K12886	no
Starch and sucrose metabolism	map00500	1	32	84	7778	0.300888	1	ENSOARG00000008304|K00750;	.	0	ENSOARG00000008304|K00750	1	http://www.kegg.jp/pathway/map00500+K00750	no
Steroid hormone biosynthesis	map00140	1	46	84	7764	0.399658	1	ENSOARG00000018554|K00545;	ENSOARG00000018554|K00545	1	.	0	http://www.kegg.jp/pathway/map00140+K00545	no
Systemic lupus erythematosus	map05322	1	118	84	7692	0.726899	1	ENSOARG00000016098|K06752;	.	0	ENSOARG00000016098|K06752	1	http://www.kegg.jp/pathway/map05322+K06752	no
Taurine and hypotaurine metabolism	map00430	1	12	84	7798	0.131362	1	ENSOARG00000005851|K01580;	ENSOARG00000005851|K01580	1	.	0	http://www.kegg.jp/pathway/map00430+K01580	no
TGF-beta signaling pathway	map04350	1	86	84	7724	0.612075	1	ENSOARG00000014380|K04665;	.	0	ENSOARG00000014380|K04665	1	http://www.kegg.jp/pathway/map04350+K04665	no
Th17 cell differentiation	map04659	2	93	83	7717	0.272692	1	ENSOARG00000016098|K06752;ENSOARG00000019197|K05069;	.	0	ENSOARG00000016098|K06752;ENSOARG00000019197|K05069	2	http://www.kegg.jp/pathway/map04659+K06752+K05069	no
Th1 and Th2 cell differentiation	map04658	2	88	83	7722	0.252668	1	ENSOARG00000016098|K06752;ENSOARG00000019197|K05069;	.	0	ENSOARG00000016098|K06752;ENSOARG00000019197|K05069	2	http://www.kegg.jp/pathway/map04658+K06752+K05069	no
Thyroid hormone synthesis	map04918	1	72	84	7738	0.547898	1	ENSOARG00000006342|K20731;	ENSOARG00000006342|K20731	1	.	0	http://www.kegg.jp/pathway/map04918+K20731	no
Tight junction	map04530	1	176	84	7634	0.855975	1	ENSOARG00000013927|K07839;	ENSOARG00000013927|K07839	1	.	0	http://www.kegg.jp/pathway/map04530+K07839	no
TNF signaling pathway	map04668	3	111	82	7699	0.124305	1	ENSOARG00000001078|K03173;ENSOARG00000014841|K05505;ENSOARG00000016611|K12671;	.	0	ENSOARG00000001078|K03173;ENSOARG00000014841|K05505;ENSOARG00000016611|K12671	3	http://www.kegg.jp/pathway/map04668+K03173+K05505+K12671	no
Transcriptional misregulation in cancer	map05202	2	178	83	7632	0.581352	1	ENSOARG00000016642|K06590;ENSOARG00000019197|K05069;	.	0	ENSOARG00000016642|K06590;ENSOARG00000019197|K05069	2	http://www.kegg.jp/pathway/map05202+K06590+K05069	no
Tuberculosis	map05152	4	187	81	7623	0.150046	1	ENSOARG00000000856|K08738;ENSOARG00000009130|K06462;ENSOARG00000016098|K06752;ENSOARG00000025169|K08738;	ENSOARG00000000856|K08738;ENSOARG00000009130|K06462	2	ENSOARG00000016098|K06752;ENSOARG00000025169|K08738	2	http://www.kegg.jp/pathway/map05152+K08738+K06462+K06752	no
Type II diabetes mellitus	map04930	1	46	84	7764	0.399658	1	ENSOARG00000005897|K07187;	ENSOARG00000005897|K07187	1	.	0	http://www.kegg.jp/pathway/map04930+K07187	no
Valine, leucine and isoleucine degradation	map00280	2	55	83	7755	0.125243	1	ENSOARG00000016231|K00157;ENSOARG00000018033|K18660;	.	0	ENSOARG00000016231|K00157;ENSOARG00000018033|K18660	2	http://www.kegg.jp/pathway/map00280+K00157+K18660	no
Vascular smooth muscle contraction	map04270	1	119	84	7691	0.729885	1	ENSOARG00000013678|K08449;	.	0	ENSOARG00000013678|K08449	1	http://www.kegg.jp/pathway/map04270+K08449	no
Vasopressin-regulated water reabsorption	map04962	1	45	84	7765	0.393086	1	ENSOARG00000016781|K10418;	ENSOARG00000016781|K10418	1	.	0	http://www.kegg.jp/pathway/map04962+K10418	no
Viral carcinogenesis	map05203	3	222	82	7588	0.438285	1	ENSOARG00000001078|K03173;ENSOARG00000007578|K05768;ENSOARG00000014471|K12886;	.	0	ENSOARG00000001078|K03173;ENSOARG00000007578|K05768;ENSOARG00000014471|K12886	3	http://www.kegg.jp/pathway/map05203+K03173+K05768+K12886	no
