# Supplementary material for: Integrated Hypothalamic Transcriptome Profiling Reveals the Reproductive Roles of mRNAs and miRNAs in Sheep
Source: Front Genet. 2020 Jan 15;10:1296. doi: 10.3389/fgene.2019.01296 (PMC6974689; doi:10.3389/fgene.2019.01296)
Supplement: Supplementary file 1 [file DataSheet_1.zip › Supplementary Materials/Supplementary Table 15.xlsx]

## Sheet: PF vs. MF (novel miRNA)
miRNA	Up/Down	mRNA	Gene_name	Up/Down
Novel_237	up	ENSOARG00000009551	FYB1	up
Novel_449	up	ENSOARG00000014169	DISP1	down
Novel_262	up	ENSOARG00000011238	KIAA0232	down
Novel_327	up	ENSOARG00000002484	CREBBP	up
Novel_449	up	ENSOARG00000000473	ADGRG5	down
Novel_327	up	ENSOARG00000003533	TLX3	down
Novel_327	up	ENSOARG00000003537	SYNE1	up
Novel_237	up	ENSOARG00000005746	MAP4K1	down
Novel_237	up	ENSOARG00000005741	FAM117A	down
Novel_206	up	ENSOARG00000009376	ENSOARG00000009376	down
Novel_237	up	ENSOARG00000001590	RAI1	down
Novel_237	up	ENSOARG00000009557	AKAP3	down
Novel_206	up	ENSOARG00000006041	TNRC6C	up
Novel_327	up	ENSOARG00000001590	RAI1	down
Novel_237	up	ENSOARG00000003354	FNIP2	up
Novel_327	up	ENSOARG00000006483	#N/A	#N/A
Novel_449	up	ENSOARG00000020011	DPH6	down
Novel_327	up	ENSOARG00000005569	ZNF532	down
Novel_261	up	ENSOARG00000009700	MBD5	up
Novel_327	up	ENSOARG00000000862	ENSOARG00000000862	up
Novel_237	up	ENSOARG00000001758	AATK	down
Novel_449	up	ENSOARG00000009520	BAG1	up
Novel_237	up	ENSOARG00000006403	#N/A	#N/A
Novel_449	up	ENSOARG00000005855	ENSOARG00000005855	up
Novel_449	up	ENSOARG00000013065	IKBIP	down
Novel_449	up	ENSOARG00000009224	NEK3	down
Novel_384	down	ENSOARG00000025681	#N/A	#N/A
Novel_385	down	ENSOARG00000015398	ENSOARG00000015398	up
Novel_237	up	ENSOARG00000000873	PRKCG	down
Novel_237	up	ENSOARG00000003788	MUC1	up
Novel_262	up	ENSOARG00000001869	TREM1	up
Novel_237	up	ENSOARG00000009821	ENSOARG00000009821	down
Novel_327	up	ENSOARG00000004743	ATP6AP1	down
Novel_384	down	ENSOARG00000002285	GAA	down
Novel_327	up	ENSOARG00000010541	CACNB1	down
Novel_327	up	ENSOARG00000010549	LRIG1	down
Novel_237	up	ENSOARG00000006962	BTNL9	down
Novel_327	up	ENSOARG00000010954	DET1	down
Novel_237	up	ENSOARG00000003620	KCP	down
Novel_237	up	ENSOARG00000010763	MRVI1	up
Novel_237	up	ENSOARG00000010760	ATG2A	down
Novel_384	down	ENSOARG00000012458	ENSOARG00000012458	down
Novel_327	up	ENSOARG00000000524	SKIDA1	up
Novel_237	up	ENSOARG00000007337	MTCH2	down
Novel_237	up	ENSOARG00000007332	LRP1	down
Novel_327	up	ENSOARG00000005692	ENSOARG00000005692	down
Novel_237	up	ENSOARG00000009294	MAGED1	up
Novel_237	up	ENSOARG00000011054	FOXM1	up
Novel_237	up	ENSOARG00000004990	CCDC68	up
Novel_206	up	ENSOARG00000007631	ENSOARG00000007631	up
Novel_262	up	ENSOARG00000003830	ADAMTS2	down
Novel_237	up	ENSOARG00000009424	NOL6	down
Novel_327	up	ENSOARG00000008062	DOCK3	down
Novel_327	up	ENSOARG00000002315	GRID2IP	down
Novel_237	up	ENSOARG00000002178	ENSOARG00000002178	up
Novel_327	up	ENSOARG00000010124	MYO1D	up
Novel_449	up	ENSOARG00000006983	LRGUK	up
Novel_262	up	ENSOARG00000010208	RBM20	up
Novel_327	up	ENSOARG00000000910	HM13	up
Novel_261	up	ENSOARG00000001869	TREM1	up
Novel_237	up	ENSOARG00000006579	#N/A	#N/A
Novel_327	up	ENSOARG00000009638	#N/A	#N/A
Novel_327	up	ENSOARG00000009634	PPP1R37	down
Novel_327	up	ENSOARG00000008321	EVPL	down
Novel_327	up	ENSOARG00000009090	CYP1B1	down
Novel_237	up	ENSOARG00000007138	CD302	down
Novel_261	up	ENSOARG00000008614	PHLDB3	down
Novel_261	up	ENSOARG00000001734	ZC2HC1B	up
Novel_327	up	ENSOARG00000010084	ANKLE2	down
Novel_206	up	ENSOARG00000007108	ARHGEF7	down
Novel_385	down	ENSOARG00000013548	BARX2	up
Novel_237	up	ENSOARG00000003148	ZBTB2	down
Novel_237	up	ENSOARG00000001160	ARAP3	down
Novel_237	up	ENSOARG00000001166	NRIP1	up
Novel_261	up	ENSOARG00000014868	CHKA	up
Novel_449	up	ENSOARG00000020900	C15orf65	up
Novel_401	down	ENSOARG00000004670	PHF7	up
Novel_237	up	ENSOARG00000005208	FLNA	up
Novel_237	up	ENSOARG00000005203	CCAR1	up
Novel_237	up	ENSOARG00000004924	F12	up
Novel_206	up	ENSOARG00000002124	ADGRB1	up
Novel_206	up	ENSOARG00000002125	SF3B2	down
Novel_206	up	ENSOARG00000002129	COL5A1	up
Novel_206	up	ENSOARG00000011861	MAP1LC3B	up
Novel_327	up	ENSOARG00000000263	SZT2	down
Novel_262	up	ENSOARG00000002205	DNAH10	up
Novel_401	down	ENSOARG00000026305	#N/A	#N/A
Novel_401	down	ENSOARG00000003308	ZNF667	up
Novel_237	up	ENSOARG00000009953	ENSOARG00000009953	down
Novel_237	up	ENSOARG00000000259	#N/A	#N/A
Novel_237	up	ENSOARG00000000252	SYTL5	down
Novel_23	down	ENSOARG00000005413	AMER1	down
Novel_237	up	ENSOARG00000008210	ENSOARG00000008210	up
Novel_327	up	ENSOARG00000007366	TMPRSS13	down
Novel_401	down	ENSOARG00000018635	DZANK1	up
Novel_384	down	ENSOARG00000018338	RGL3	down
Novel_237	up	ENSOARG00000010102	#N/A	#N/A
Novel_401	down	ENSOARG00000010726	SELP	down
Novel_262	up	ENSOARG00000001809	LARP7	down
Novel_206	up	ENSOARG00000000699	DRC7	up
Novel_327	up	ENSOARG00000001300	XYLB	up
Novel_327	up	ENSOARG00000000897	CUEDC2	down
Novel_237	up	ENSOARG00000001750	PEAK1	up
Novel_237	up	ENSOARG00000001095	INTS3	up
Novel_327	up	ENSOARG00000009686	ADAMTS4	down
Novel_237	up	ENSOARG00000001842	#N/A	#N/A
Novel_206	up	ENSOARG00000003519	TTC7B	up
Novel_327	up	ENSOARG00000007546	DCAF1	down
Novel_385	down	ENSOARG00000004992	LFNG	down
Novel_206	up	ENSOARG00000010260	PABPC5	down
Novel_237	up	ENSOARG00000007707	NRCAM	up
Novel_237	up	ENSOARG00000001700	PLCG1	up
Novel_237	up	ENSOARG00000006257	MYBPC3	down
Novel_261	up	ENSOARG00000004003	ERLEC1	up
Novel_384	down	ENSOARG00000003550	MAP3K6	down
Novel_327	up	ENSOARG00000010321	CCHCR1	down
Novel_206	up	ENSOARG00000008624	MADCAM1	down
Novel_237	up	ENSOARG00000007905	NPC1	down
Novel_237	up	ENSOARG00000001352	SMG7	up
Novel_385	down	ENSOARG00000015343	GNPTAB	down
Novel_237	up	ENSOARG00000008749	GPR50	down
Novel_401	down	ENSOARG00000011653	RXFP2	down
Novel_261	up	ENSOARG00000002990	ENSOARG00000002990	down
Novel_237	up	ENSOARG00000006095	MINK1	down
Novel_237	up	ENSOARG00000007364	ZMYND15	down
Novel_237	up	ENSOARG00000006839	ENSOARG00000006839	up
Novel_293	down	ENSOARG00000012267	PRC1	down
Novel_449	up	ENSOARG00000019357	ENSOARG00000019357	down
Novel_401	down	ENSOARG00000005249	ENSOARG00000005249	up
Novel_327	up	ENSOARG00000005976	ENSOARG00000005976	up
Novel_327	up	ENSOARG00000005974	MEF2D	down
Novel_206	up	ENSOARG00000009325	UNC13D	down
Novel_237	up	ENSOARG00000000327	LAMA1	up
Novel_237	up	ENSOARG00000000325	#N/A	#N/A
Novel_237	up	ENSOARG00000005569	ZNF532	down
Novel_237	up	ENSOARG00000000405	PPP1R16B	down
Novel_327	up	ENSOARG00000011017	WDR45	down
Novel_327	up	ENSOARG00000011010	USP10	up
Novel_449	up	ENSOARG00000015326	ENSOARG00000015326	up
Novel_237	up	ENSOARG00000003673	ZNF550	down
Novel_237	up	ENSOARG00000003672	JPH2	up
Novel_237	up	ENSOARG00000004182	ELK4	up
Novel_237	up	ENSOARG00000005636	GSPT2	up
Novel_401	down	ENSOARG00000017260	ENSOARG00000017260	down
Novel_401	down	ENSOARG00000010837	TPMT	up
Novel_237	up	ENSOARG00000011342	ARRB1	up
Novel_385	down	ENSOARG00000008760	MXRA5	down
Novel_401	down	ENSOARG00000013237	ENSOARG00000013237	down
Novel_327	up	ENSOARG00000011391	EHD2	down
Novel_327	up	ENSOARG00000007134	HOXB2	up
Novel_237	up	ENSOARG00000008957	RALY	down
Novel_327	up	ENSOARG00000010395	TGIF1	down
Novel_327	up	ENSOARG00000010396	MAP3K14	down
Novel_327	up	ENSOARG00000000145	FAM167B	down
Novel_237	up	ENSOARG00000009609	ENSOARG00000009609	up
Novel_237	up	ENSOARG00000009604	NDC80	down
Novel_237	up	ENSOARG00000002383	#N/A	#N/A
Novel_237	up	ENSOARG00000004714	NRF1	up
Novel_327	up	ENSOARG00000009591	DEDD	down
Novel_237	up	ENSOARG00000008163	POU2F2	up
Novel_327	up	ENSOARG00000006826	LTBP4	down
Novel_327	up	ENSOARG00000003667	ZBTB47	down
Novel_327	up	ENSOARG00000003669	ZFHX3	up
Novel_449	up	ENSOARG00000012993	MS4A5	down
Novel_262	up	ENSOARG00000003189	INPP5F	down
Novel_237	up	ENSOARG00000010374	PER3	up
Novel_237	up	ENSOARG00000001632	STIM1	down
Novel_327	up	ENSOARG00000008375	ENSOARG00000008375	down
Novel_237	up	ENSOARG00000007676	CADM3	down
Novel_237	up	ENSOARG00000009198	TOGARAM1	up
Novel_384	down	ENSOARG00000008760	MXRA5	down
Novel_449	up	ENSOARG00000006197	RGS3	down
Novel_237	up	ENSOARG00000005475	KLC4	down
Novel_237	up	ENSOARG00000006751	#N/A	#N/A
Novel_327	up	ENSOARG00000009411	AMOTL1	up
Novel_327	up	ENSOARG00000009415	KDM2A	down
Novel_237	up	ENSOARG00000000514	KRBA1	down
Novel_327	up	ENSOARG00000003140	USP43	up
Novel_327	up	ENSOARG00000002816	ENSOARG00000002816	up
Novel_206	up	ENSOARG00000003354	FNIP2	up
Novel_237	up	ENSOARG00000000826	COQ6	up
Novel_327	up	ENSOARG00000010211	QPCTL	down
Novel_237	up	ENSOARG00000000287	#N/A	#N/A
Novel_237	up	ENSOARG00000003730	STK10	up
Novel_262	up	ENSOARG00000004003	ERLEC1	up
Novel_237	up	ENSOARG00000006160	NSMCE4A	up
Novel_237	up	ENSOARG00000006161	ZNF618	up
Novel_237	up	ENSOARG00000007217	ACRBP	down
Novel_237	up	ENSOARG00000007214	LRRC56	up
Novel_327	up	ENSOARG00000011688	NOC4L	down
Novel_384	down	ENSOARG00000013548	BARX2	up
Novel_262	up	ENSOARG00000014849	NEDD9	down
Novel_237	up	ENSOARG00000004925	MYPN	down
Novel_237	up	ENSOARG00000010666	AKAP13	up
Novel_327	up	ENSOARG00000003926	CARMIL1	up
Novel_401	down	ENSOARG00000017105	KRT14	up
Novel_327	up	ENSOARG00000001531	SCAPER	up
Novel_327	up	ENSOARG00000005197	CLIP3	down
Novel_401	down	ENSOARG00000009224	NEK3	down
Novel_262	up	ENSOARG00000001564	BRSK1	down
Novel_237	up	ENSOARG00000011536	NCKAP5	up
Novel_237	up	ENSOARG00000011746	MDC1	up
Novel_237	up	ENSOARG00000011742	HIPK2	up
Novel_237	up	ENSOARG00000011743	MPEG1	down
Novel_327	up	ENSOARG00000005587	EXTL1	down
Novel_385	down	ENSOARG00000011883	ALMS1	up
Novel_206	up	ENSOARG00000007985	ENSOARG00000007985	down
Novel_401	down	ENSOARG00000005496	ENSOARG00000005496	down
Novel_237	up	ENSOARG00000009931	SMARCC2	up
Novel_237	up	ENSOARG00000003969	ENSOARG00000003969	down
Novel_237	up	ENSOARG00000003966	NOTCH3	down
Novel_261	up	ENSOARG00000007335	#N/A	#N/A
Novel_237	up	ENSOARG00000010822	ENSOARG00000010822	down
Novel_327	up	ENSOARG00000005833	ASTN2	down
Novel_359	down	ENSOARG00000006370	ASF1B	down
Novel_327	up	ENSOARG00000005037	ENSOARG00000005037	up
Novel_327	up	ENSOARG00000007789	USP54	up
Novel_327	up	ENSOARG00000007781	MEGF8	down
Novel_327	up	ENSOARG00000006679	ARHGEF11	down
Novel_327	up	ENSOARG00000006674	GLI1	down
Novel_237	up	ENSOARG00000009902	LAMP5	up
Novel_327	up	ENSOARG00000001782	ENSOARG00000001782	down
Novel_327	up	ENSOARG00000001168	PPP4R1	down
Novel_237	up	ENSOARG00000004403	ARID5B	down
Novel_261	up	ENSOARG00000009476	DLG5	up
Novel_237	up	ENSOARG00000008907	TIMELESS	up
Novel_237	up	ENSOARG00000009322	ARAP2	up
Novel_262	up	ENSOARG00000008614	PHLDB3	down
Novel_401	down	ENSOARG00000013782	ALB	up
Novel_401	down	ENSOARG00000004936	ETV2	down
Novel_237	up	ENSOARG00000006977	SETD5	up
Novel_327	up	ENSOARG00000010932	ZC3H4	down
Novel_449	up	ENSOARG00000003564	STIL	down
Novel_237	up	ENSOARG00000010201	ZDHHC5	down
Novel_385	down	ENSOARG00000000266	BCL11B	down
Novel_261	up	ENSOARG00000012834	ATP6V0D2	up
Novel_261	up	ENSOARG00000007827	DHX29	up
Novel_327	up	ENSOARG00000002241	CSRNP1	down
Novel_327	up	ENSOARG00000003596	HEATR6	down
Novel_262	up	ENSOARG00000010773	FAM83A	up
Novel_237	up	ENSOARG00000008624	MADCAM1	down
Novel_384	down	ENSOARG00000011068	BEND3	up
Novel_262	up	ENSOARG00000015281	CDC123	up
Novel_237	up	ENSOARG00000001578	ENSOARG00000001578	up
Novel_237	up	ENSOARG00000001576	FGFR1	down
Novel_262	up	ENSOARG00000011163	TIMM22	down
Novel_237	up	ENSOARG00000005259	CNKSR1	down
Novel_262	up	ENSOARG00000011244	RDH5	down
Novel_401	down	ENSOARG00000015470	#N/A	#N/A
Novel_449	up	ENSOARG00000016509	CTHRC1	down
Novel_327	up	ENSOARG00000005704	RYR1	up
Novel_237	up	ENSOARG00000010632	TET2	up
Novel_261	up	ENSOARG00000006174	SUPT5H	down
Novel_401	down	ENSOARG00000025976	#N/A	#N/A
Novel_206	up	ENSOARG00000005173	ENSOARG00000005173	up
Novel_262	up	ENSOARG00000002721	CBX2	down
Novel_262	up	ENSOARG00000025553	#N/A	#N/A
Novel_327	up	ENSOARG00000006358	CSF1R	down
Novel_206	up	ENSOARG00000000531	ENSOARG00000000531	up
Novel_261	up	ENSOARG00000001809	LARP7	down
Novel_449	up	ENSOARG00000018599	#N/A	#N/A
Novel_237	up	ENSOARG00000009840	PIP4K2B	down
Novel_262	up	ENSOARG00000001003	CNOT6	up
Novel_237	up	ENSOARG00000007056	NUP214	up
Novel_237	up	ENSOARG00000012243	#N/A	#N/A
Novel_237	up	ENSOARG00000012241	ADAM12	down
Novel_237	up	ENSOARG00000008691	ENSOARG00000008691	down
Novel_237	up	ENSOARG00000005161	DNAH1	up
Novel_385	down	ENSOARG00000001309	LY6H	down
Novel_262	up	ENSOARG00000008813	NPHP3	down
Novel_327	up	ENSOARG00000005253	ENSOARG00000005253	up
Novel_457	down	ENSOARG00000007560	ARHGAP42	down
Novel_237	up	ENSOARG00000007458	HLA-DOB	down
Novel_327	up	ENSOARG00000010694	ENSOARG00000010694	down
Novel_261	up	ENSOARG00000012296	PLEKHA4	down
Novel_449	up	ENSOARG00000018555	ENSOARG00000018555	up
Novel_237	up	ENSOARG00000005937	MAST4	up
Novel_237	up	ENSOARG00000005930	FIGN	up
Novel_262	up	ENSOARG00000001865	RIN2	down
Novel_449	up	ENSOARG00000014656	KCNS2	down
Novel_327	up	ENSOARG00000006427	PLXNA4	up
Novel_206	up	ENSOARG00000003130	PLAT	down
Novel_237	up	ENSOARG00000000607	ENSOARG00000000607	down
Novel_327	up	ENSOARG00000003372	FLNC	up
Novel_206	up	ENSOARG00000009397	TRMT1	down
Novel_262	up	ENSOARG00000002881	ENSOARG00000002881	up
Novel_449	up	ENSOARG00000006627	FCMR	up
Novel_237	up	ENSOARG00000003866	SIDT2	down
Novel_237	up	ENSOARG00000010929	ROBO4	down
Novel_237	up	ENSOARG00000006336	#N/A	#N/A
Novel_327	up	ENSOARG00000000876	PPFIA4	up
Novel_237	up	ENSOARG00000005193	KMT2C	up
Novel_237	up	ENSOARG00000011717	TNPO2	down
Novel_237	up	ENSOARG00000007762	ENSOARG00000007762	up
Novel_449	up	ENSOARG00000010741	FOXO3	down
Novel_262	up	ENSOARG00000007573	ENSOARG00000007573	down
Novel_237	up	ENSOARG00000010133	RECQL5	down
Novel_237	up	ENSOARG00000008803	CNOT4	up
Novel_237	up	ENSOARG00000008802	SSH2	down
Novel_237	up	ENSOARG00000002235	LRRC74A	down
Novel_401	down	ENSOARG00000012518	SLC38A5	down
Novel_206	up	ENSOARG00000008681	SPSB1	down
Novel_206	up	ENSOARG00000001758	AATK	down
Novel_401	down	ENSOARG00000002166	#N/A	#N/A
Novel_261	up	ENSOARG00000001939	ENSOARG00000001939	up
Novel_262	up	ENSOARG00000000443	ENSOARG00000000443	up
Novel_384	down	ENSOARG00000015139	ABLIM1	up
Novel_449	up	ENSOARG00000009963	ENSOARG00000009963	up
Novel_327	up	ENSOARG00000006492	SSR4	down
Novel_237	up	ENSOARG00000002015	XAB2	down
Novel_237	up	ENSOARG00000004089	CREBRF	up
Novel_449	up	ENSOARG00000001336	#N/A	#N/A
Novel_237	up	ENSOARG00000012005	PATL1	down
Novel_237	up	ENSOARG00000012003	RUSC2	down
Novel_449	up	ENSOARG00000016884	CACNA1I	down
Novel_262	up	ENSOARG00000009126	PINK1	down
Novel_237	up	ENSOARG00000009287	MPO	up
Novel_385	down	ENSOARG00000011068	BEND3	up
Novel_237	up	ENSOARG00000002567	AHSA1	down
Novel_262	up	ENSOARG00000012176	MRC1	up
Novel_206	up	ENSOARG00000011146	PADI2	down
Novel_237	up	ENSOARG00000006078	COL27A1	up
Novel_449	up	ENSOARG00000009897	UFM1	down
Novel_237	up	ENSOARG00000006792	MLIP	up
Novel_457	down	ENSOARG00000013953	#N/A	#N/A
Novel_237	up	ENSOARG00000005625	GRIN2A	down
Novel_401	down	ENSOARG00000005855	ENSOARG00000005855	up
Novel_327	up	ENSOARG00000012235	SLC9A3R1	down
Novel_327	up	ENSOARG00000010180	ITPR3	down
Novel_261	up	ENSOARG00000006996	MYL3	up
Novel_237	up	ENSOARG00000002738	ENSOARG00000002738	down
Novel_327	up	ENSOARG00000002519	ENSOARG00000002519	down
Novel_327	up	ENSOARG00000007144	TCOF1	up
Novel_261	up	ENSOARG00000010856	PYM1	up
Novel_237	up	ENSOARG00000011960	SPHK2	down
Novel_401	down	ENSOARG00000011525	SPATA17	up
Novel_261	up	ENSOARG00000003729	JAKMIP2	down
Novel_237	up	ENSOARG00000011007	PLA2G7	up
Novel_327	up	ENSOARG00000006515	COL4A2	up
Novel_237	up	ENSOARG00000001033	FCHSD1	up
Novel_237	up	ENSOARG00000007690	S1PR3	down
Novel_401	down	ENSOARG00000017428	ENSOARG00000017428	up
Novel_327	up	ENSOARG00000004711	#N/A	#N/A
Novel_401	down	ENSOARG00000020011	DPH6	down
Novel_327	up	ENSOARG00000009860	ROR1	up
Novel_261	up	ENSOARG00000003084	RTN3	up
Novel_206	up	ENSOARG00000007626	AKAP1	down
Novel_449	up	ENSOARG00000010837	TPMT	up
Novel_237	up	ENSOARG00000004360	SNAPC4	up
Novel_327	up	ENSOARG00000008707	TICAM1	down
Novel_237	up	ENSOARG00000010779	ZNF768	down
Novel_237	up	ENSOARG00000010775	SSH3	down
Novel_237	up	ENSOARG00000008532	MCM9	down
Novel_237	up	ENSOARG00000008530	UHRF1	down
Novel_327	up	ENSOARG00000011401	RXRG	up
Novel_262	up	ENSOARG00000006880	SERPINB7	up
Novel_237	up	ENSOARG00000004227	CCDC6	up
Novel_401	down	ENSOARG00000026359	#N/A	#N/A
Novel_327	up	ENSOARG00000000287	#N/A	#N/A
Novel_237	up	ENSOARG00000000842	MYO15A	up
Novel_237	up	ENSOARG00000010252	AK9	down
Novel_237	up	ENSOARG00000005304	MYT1L	down
Novel_327	up	ENSOARG00000003826	NUAK2	down
Novel_327	up	ENSOARG00000011660	RECK	up
Novel_327	up	ENSOARG00000010136	EXOSC1	down
Novel_237	up	ENSOARG00000002168	OTOG	up
Novel_262	up	ENSOARG00000003084	RTN3	up
Novel_206	up	ENSOARG00000003678	ZNF549	up
Novel_327	up	ENSOARG00000003342	NFATC3	up
Novel_327	up	ENSOARG00000002300	VPS13B	up
Novel_237	up	ENSOARG00000009419	ENSOARG00000009419	up
Novel_237	up	ENSOARG00000010527	SIAE	down
Novel_237	up	ENSOARG00000008645	CCL28	up
Novel_261	up	ENSOARG00000010307	C7orf31	up
Novel_237	up	ENSOARG00000003901	ZNF19	down
Novel_237	up	ENSOARG00000009818	NCOA3	up
Novel_401	down	ENSOARG00000019529	#N/A	#N/A
Novel_237	up	ENSOARG00000009811	SUGP2	up
Novel_385	down	ENSOARG00000008465	BOD1L1	up
Novel_237	up	ENSOARG00000012295	GIF	down
Novel_237	up	ENSOARG00000012290	COX6A1	down
Novel_449	up	ENSOARG00000017092	NPHS2	down
Novel_327	up	ENSOARG00000009788	HTR6	down
Novel_237	up	ENSOARG00000001175	ENSOARG00000001175	up
Novel_237	up	ENSOARG00000001172	NXPE4	down
Novel_237	up	ENSOARG00000011529	ZFR2	down
Novel_449	up	ENSOARG00000019155	KANSL1L	up
Novel_385	down	ENSOARG00000003282	DPEP3	down
Novel_327	up	ENSOARG00000001236	TFIP11	down
Novel_327	up	ENSOARG00000011371	ATXN7	down
Novel_327	up	ENSOARG00000000493	KDM4A	up
Novel_261	up	ENSOARG00000005384	ENSOARG00000005384	up
Novel_262	up	ENSOARG00000010527	SIAE	down
Novel_401	down	ENSOARG00000025325	#N/A	#N/A
Novel_237	up	ENSOARG00000012117	RAB11FIP3	down
Novel_23	down	ENSOARG00000008177	ENSOARG00000008177	down
Novel_237	up	ENSOARG00000011559	GRPEL1	up
Novel_237	up	ENSOARG00000011553	MFAP2	down
Novel_327	up	ENSOARG00000010747	ENSOARG00000010747	down
Novel_327	up	ENSOARG00000010741	FOXO3	down
Novel_327	up	ENSOARG00000007888	PKP3	down
Novel_327	up	ENSOARG00000007882	CCNO	up
Novel_327	up	ENSOARG00000007887	ENSOARG00000007887	down
Novel_237	up	ENSOARG00000007890	ZNF629	down
Novel_237	up	ENSOARG00000005231	WDR62	down
Novel_237	up	ENSOARG00000005235	GYG1	down
Novel_237	up	ENSOARG00000005238	ENO2	up
Novel_401	down	ENSOARG00000008645	CCL28	up
Novel_385	down	ENSOARG00000016290	ENSOARG00000016290	down
Novel_327	up	ENSOARG00000009165	PRSS57	up
Novel_237	up	ENSOARG00000009700	MBD5	up
Novel_237	up	ENSOARG00000004670	PHF7	up
Novel_401	down	ENSOARG00000010414	GHITM	down
Novel_327	up	ENSOARG00000006078	COL27A1	up
Novel_237	up	ENSOARG00000010968	#N/A	#N/A
Novel_237	up	ENSOARG00000010962	ADAMTS9	down
Novel_359	down	ENSOARG00000003361	ENSOARG00000003361	down
Novel_261	up	ENSOARG00000006492	SSR4	down
Novel_262	up	ENSOARG00000005827	GLMP	down
Novel_237	up	ENSOARG00000006003	IQGAP3	down
Novel_237	up	ENSOARG00000003058	GALC	up
Novel_327	up	ENSOARG00000010993	ISM1	up
Novel_262	up	ENSOARG00000004548	FAM50A	down
Novel_401	down	ENSOARG00000011419	#N/A	#N/A
Novel_401	down	ENSOARG00000004990	CCDC68	up
Novel_237	up	ENSOARG00000008807	E2F8	down
Novel_327	up	ENSOARG00000010332	ENSOARG00000010332	up
Novel_449	up	ENSOARG00000012396	#N/A	#N/A
Novel_262	up	ENSOARG00000011387	ENG	up
Novel_262	up	ENSOARG00000005785	MYO16	up
Novel_237	up	ENSOARG00000007039	ENSOARG00000007039	down
Novel_261	up	ENSOARG00000008117	TDGF1	up
Novel_327	up	ENSOARG00000005647	RASGRP4	down
Novel_237	up	ENSOARG00000000314	ENSOARG00000000314	down
Novel_237	up	ENSOARG00000010726	SELP	down
Novel_327	up	ENSOARG00000004786	UBAC1	up
Novel_449	up	ENSOARG00000010414	GHITM	down
Novel_237	up	ENSOARG00000007372	#N/A	#N/A
Novel_237	up	ENSOARG00000007373	ENSOARG00000007373	up
Novel_261	up	ENSOARG00000011949	C3orf67	up
Novel_237	up	ENSOARG00000005469	USP7	up
Novel_237	up	ENSOARG00000007821	SLC4A1	up
Novel_327	up	ENSOARG00000009403	INPP5J	down
Novel_262	up	ENSOARG00000006174	SUPT5H	down
Novel_237	up	ENSOARG00000011361	UBN2	up
Novel_381	up	ENSOARG00000016290	ENSOARG00000016290	down
Novel_262	up	ENSOARG00000026493	#N/A	#N/A
Novel_384	down	ENSOARG00000019500	AAMP	down
Novel_237	up	ENSOARG00000005813	#N/A	#N/A
Novel_385	down	ENSOARG00000000942	RNF213	down
Novel_237	up	ENSOARG00000010183	CTTNBP2	up
Novel_237	up	ENSOARG00000003438	CDH3	down
Novel_206	up	ENSOARG00000004143	ALDOA	down
Novel_237	up	ENSOARG00000005783	MAPRE2	down
Novel_237	up	ENSOARG00000005785	MYO16	up
Novel_327	up	ENSOARG00000003394	AHDC1	down
Novel_327	up	ENSOARG00000001979	NOS3	down
Novel_237	up	ENSOARG00000010023	CFAP126	up
Novel_237	up	ENSOARG00000011993	ADAMTS12	up
Novel_237	up	ENSOARG00000011992	LRSAM1	down
Novel_237	up	ENSOARG00000009318	KIF24	up
Novel_237	up	ENSOARG00000006538	PDGFRB	down
Novel_237	up	ENSOARG00000010307	C7orf31	up
Novel_237	up	ENSOARG00000007664	PIK3CD	down
Novel_237	up	ENSOARG00000006390	GPR137	up
Novel_237	up	ENSOARG00000001624	SCN10A	down
Novel_262	up	ENSOARG00000008988	PLCG2	up
Novel_449	up	ENSOARG00000007683	CXCL16	down
Novel_237	up	ENSOARG00000008940	LPO	up
Novel_237	up	ENSOARG00000008941	TRIM65	down
Novel_237	up	ENSOARG00000004706	FLOT2	down
Novel_237	up	ENSOARG00000009630	MLLT6	down
Novel_381	up	ENSOARG00000002285	GAA	down
Novel_327	up	ENSOARG00000007524	PLEKHN1	up
Novel_206	up	ENSOARG00000010476	PSMD11	up
Novel_262	up	ENSOARG00000002821	ELMO3	down
Novel_206	up	ENSOARG00000003365	FGR	down
Novel_327	up	ENSOARG00000006843	NUMBL	down
Novel_327	up	ENSOARG00000006849	SF3A1	down
Novel_327	up	ENSOARG00000006620	TBR1	down
Novel_237	up	ENSOARG00000000848	ARHGEF15	down
Novel_327	up	ENSOARG00000010209	ENSOARG00000010209	down
Novel_401	down	ENSOARG00000026259	#N/A	#N/A
Novel_237	up	ENSOARG00000001397	ADGRG6	down
Novel_262	up	ENSOARG00000003179	TNRC18	up
Novel_262	up	ENSOARG00000011026	PDSS2	up
Novel_237	up	ENSOARG00000004275	ARID1A	down
Novel_327	up	ENSOARG00000002689	PRRT4	down
Novel_385	down	ENSOARG00000025681	#N/A	#N/A
Novel_385	down	ENSOARG00000019074	NYNRIN	down
Novel_237	up	ENSOARG00000011525	SPATA17	up
Novel_237	up	ENSOARG00000010654	CTNND1	up
Novel_237	up	ENSOARG00000011387	ENG	up
Novel_237	up	ENSOARG00000011380	ADGRF5	down
Novel_327	up	ENSOARG00000006508	TTC9B	up
Novel_237	up	ENSOARG00000007201	ENSOARG00000007201	down
Novel_23	down	ENSOARG00000006441	SERPINB12	down
Novel_237	up	ENSOARG00000001505	HIVEP2	up
Novel_457	down	ENSOARG00000004747	ENSOARG00000004747	up
Novel_401	down	ENSOARG00000007081	THADA	up
Novel_327	up	ENSOARG00000011159	CLIP1	up
Novel_384	down	ENSOARG00000012566	ACOT7	down
Novel_261	up	ENSOARG00000005707	C11orf58	down
Novel_449	up	ENSOARG00000002251	IDO1	down
Novel_262	up	ENSOARG00000010319	RASGRP3	down
Novel_385	down	ENSOARG00000009155	KYAT1	up
Novel_237	up	ENSOARG00000009463	SHROOM4	down
Novel_237	up	ENSOARG00000001968	MFAP5	up
Novel_237	up	ENSOARG00000006474	GLRB	down
Novel_327	up	ENSOARG00000008284	ENSOARG00000008284	down
Novel_401	down	ENSOARG00000006192	ATR	up
Novel_206	up	ENSOARG00000005642	PPP2R2C	up
Novel_23	down	ENSOARG00000007628	#N/A	#N/A
Novel_327	up	ENSOARG00000003400	RALGAPA2	down
Novel_206	up	ENSOARG00000011089	ANKS1A	down
Novel_261	up	ENSOARG00000026074	#N/A	#N/A
Novel_327	up	ENSOARG00000007056	NUP214	up
Novel_237	up	ENSOARG00000002902	ENSOARG00000002902	up
Novel_261	up	ENSOARG00000001994	GPR83	down
Novel_237	up	ENSOARG00000006623	C9orf84	down
Novel_237	up	ENSOARG00000001933	CCDC42	up
Novel_206	up	ENSOARG00000005577	ASCC2	down
Novel_327	up	ENSOARG00000006688	EVC	down
Novel_381	up	ENSOARG00000011883	ALMS1	up
Novel_237	up	ENSOARG00000011149	CRYBG1	down
Novel_359	down	ENSOARG00000013663	CCDC78	down
Novel_262	up	ENSOARG00000002567	AHSA1	down
Novel_237	up	ENSOARG00000007041	ENSOARG00000007041	down
Novel_449	up	ENSOARG00000020872	TCF12	down
Novel_449	up	ENSOARG00000020871	NT5DC4	down
Novel_237	up	ENSOARG00000008701	RNASEH2B	up
Novel_237	up	ENSOARG00000008705	ENSOARG00000008705	up
Novel_237	up	ENSOARG00000011482	GRHPR	down
Novel_206	up	ENSOARG00000011829	EPRS	down
Novel_449	up	ENSOARG00000013918	IL12RB1	down
Novel_262	up	ENSOARG00000009476	DLG5	up
Novel_237	up	ENSOARG00000009573	SLC26A7	down
Novel_327	up	ENSOARG00000006729	TACC2	up
Novel_381	up	ENSOARG00000001309	LY6H	down
Novel_237	up	ENSOARG00000008465	BOD1L1	up
Novel_237	up	ENSOARG00000009152	ENSOARG00000009152	up
Novel_261	up	ENSOARG00000007573	ENSOARG00000007573	down
Novel_261	up	ENSOARG00000013086	MCM3AP	down
Novel_237	up	ENSOARG00000010627	NBEA	up
Novel_261	up	ENSOARG00000006936	ABCC10	down
Novel_457	down	ENSOARG00000001935	HEPHL1	down
Novel_237	up	ENSOARG00000012317	#N/A	#N/A
Novel_237	up	ENSOARG00000004141	ENSOARG00000004141	up
Novel_237	up	ENSOARG00000000791	HEBP2	down
Novel_262	up	ENSOARG00000005295	ENSOARG00000005295	down
Novel_237	up	ENSOARG00000000131	TEX15	up
Novel_237	up	ENSOARG00000000137	HMGN4	down
Novel_237	up	ENSOARG00000005650	ARHGEF10	down
Novel_262	up	ENSOARG00000009700	MBD5	up
Novel_457	down	ENSOARG00000005854	ADGRL3	up
Novel_237	up	ENSOARG00000007252	CD1D	up
Novel_327	up	ENSOARG00000011764	CROCC	down
Novel_327	up	ENSOARG00000010013	EMC1	down
Novel_237	up	ENSOARG00000002220	POMGNT1	down
Novel_206	up	ENSOARG00000012080	DOC2B	up
Novel_237	up	ENSOARG00000012277	ENSOARG00000012277	up
Novel_261	up	ENSOARG00000003961	HNRNPM	down
Novel_327	up	ENSOARG00000008822	CRAT	down
Novel_261	up	ENSOARG00000006733	ENSOARG00000006733	down
Novel_237	up	ENSOARG00000010030	RAVER2	up
Novel_401	down	ENSOARG00000012396	#N/A	#N/A
Novel_237	up	ENSOARG00000004385	ENSOARG00000004385	down
Novel_237	up	ENSOARG00000004386	FLRT3	down
Novel_237	up	ENSOARG00000007872	HMCN2	down
Novel_261	up	ENSOARG00000008813	NPHP3	down
Novel_327	up	ENSOARG00000010569	TAS1R2	down
Novel_401	down	ENSOARG00000020900	C15orf65	up
Novel_206	up	ENSOARG00000003102	URB2	down
Novel_237	up	ENSOARG00000000611	LDB3	down
Novel_327	up	ENSOARG00000003346	CYP1A2	down
Novel_237	up	ENSOARG00000000473	ADGRG5	down
Novel_237	up	ENSOARG00000000479	TTC17	up
Novel_237	up	ENSOARG00000009349	KNTC1	down
Novel_327	up	ENSOARG00000008101	OSBPL7	down
Novel_449	up	ENSOARG00000014037	ENSOARG00000014037	down
Novel_385	down	ENSOARG00000015959	ZAN	up
Novel_327	up	ENSOARG00000005541	ARHGEF37	down
Novel_327	up	ENSOARG00000005544	PPP1R14A	down
Novel_262	up	ENSOARG00000003729	JAKMIP2	down
Novel_262	up	ENSOARG00000006238	TBATA	down
Novel_327	up	ENSOARG00000006095	MINK1	down
Novel_327	up	ENSOARG00000006993	RASSF7	down
Novel_237	up	ENSOARG00000006427	PLXNA4	up
Novel_237	up	ENSOARG00000007770	#N/A	#N/A
Novel_384	down	ENSOARG00000001309	LY6H	down
Novel_23	down	ENSOARG00000006656	#N/A	#N/A
Novel_262	up	ENSOARG00000025672	#N/A	#N/A
Novel_262	up	ENSOARG00000010586	ENSOARG00000010586	up
Novel_206	up	ENSOARG00000007760	EDEM1	up
Novel_327	up	ENSOARG00000003187	ENSOARG00000003187	down
Novel_261	up	ENSOARG00000004837	SBSN	down
Novel_237	up	ENSOARG00000003283	PPP1R8	down
Novel_237	up	ENSOARG00000006690	CDX1	up
Novel_449	up	ENSOARG00000019529	#N/A	#N/A
Novel_384	down	ENSOARG00000020629	ITGA10	down
Novel_237	up	ENSOARG00000007091	ENSOARG00000007091	down
Novel_401	down	ENSOARG00000013288	PKHD1	up
Novel_327	up	ENSOARG00000003626	NUMA1	down
Novel_237	up	ENSOARG00000009644	NHLRC3	down
Novel_237	up	ENSOARG00000002342	SH3RF2	down
Novel_327	up	ENSOARG00000008002	SLC6A5	up
Novel_237	up	ENSOARG00000006005	SREK1	down
Novel_206	up	ENSOARG00000006069	ENSOARG00000006069	up
Novel_237	up	ENSOARG00000003375	ENSOARG00000003375	up
Novel_237	up	ENSOARG00000012127	ENSOARG00000012127	up
Novel_327	up	ENSOARG00000003550	MAP3K6	down
Novel_237	up	ENSOARG00000010783	#N/A	#N/A
Novel_237	up	ENSOARG00000010788	R3HDM1	up
Novel_237	up	ENSOARG00000005295	ENSOARG00000005295	down
Novel_237	up	ENSOARG00000005294	TPGS2	down
Novel_327	up	ENSOARG00000009812	FREM2	up
Novel_237	up	ENSOARG00000002555	LGALS12	up
Novel_237	up	ENSOARG00000002554	SLC22A18	down
Novel_384	down	ENSOARG00000015959	ZAN	up
Novel_237	up	ENSOARG00000003608	AMBRA1	down
Novel_237	up	ENSOARG00000011436	MGAT5	up
Novel_237	up	ENSOARG00000003239	SLC29A4	down
Novel_237	up	ENSOARG00000002727	SUPT6H	up
Novel_237	up	ENSOARG00000002721	CBX2	down
Novel_449	up	ENSOARG00000016381	ENSOARG00000016381	up
Novel_262	up	ENSOARG00000006792	MLIP	up
Novel_327	up	ENSOARG00000007297	ENSOARG00000007297	down
Novel_327	up	ENSOARG00000011827	SLC6A13	down
Novel_206	up	ENSOARG00000000873	PRKCG	down
Novel_237	up	ENSOARG00000008284	ENSOARG00000008284	down
Novel_237	up	ENSOARG00000010629	POLE	down
Novel_262	up	ENSOARG00000004046	ENSOARG00000004046	down
Novel_262	up	ENSOARG00000005455	ELP2	down
Novel_384	down	ENSOARG00000006022	LRFN1	down
Novel_237	up	ENSOARG00000010167	NR2F2	down
Novel_237	up	ENSOARG00000007353	ZFHX4	up
Novel_237	up	ENSOARG00000006019	TVP23A	down
Novel_262	up	ENSOARG00000002078	#N/A	#N/A
Novel_385	down	ENSOARG00000018338	RGL3	down
Novel_237	up	ENSOARG00000003898	SH3PXD2B	down
Novel_206	up	ENSOARG00000005836	#N/A	#N/A
Novel_327	up	ENSOARG00000004708	REEP3	down
Novel_237	up	ENSOARG00000008924	NCAN	down
Novel_237	up	ENSOARG00000008063	HEY1	down
Novel_327	up	ENSOARG00000010978	GAB1	down
Novel_401	down	ENSOARG00000026211	#N/A	#N/A
Novel_237	up	ENSOARG00000001020	BCOR	down
Novel_237	up	ENSOARG00000011014	RGS4	up
Novel_237	up	ENSOARG00000006557	AKAP6	up
Novel_327	up	ENSOARG00000006867	MYOM3	up
Novel_262	up	ENSOARG00000006066	JAKMIP1	up
Novel_327	up	ENSOARG00000011530	HID1	down
Novel_327	up	ENSOARG00000006636	GRHL3	down
Novel_384	down	ENSOARG00000013850	CRB2	down
Novel_327	up	ENSOARG00000009468	HDGFL2	down
Novel_327	up	ENSOARG00000002664	ENSOARG00000002664	up
Novel_237	up	ENSOARG00000000853	DLEC1	down
Novel_381	up	ENSOARG00000015186	ACSS3	down
Novel_384	down	ENSOARG00000015398	ENSOARG00000015398	up
Novel_327	up	ENSOARG00000005062	ARHGAP33	down
Novel_206	up	ENSOARG00000003667	ZBTB47	down
Novel_327	up	ENSOARG00000003338	HNF1B	down
Novel_327	up	ENSOARG00000007347	ENSOARG00000007347	down
Novel_237	up	ENSOARG00000011542	KLB	down
Novel_385	down	ENSOARG00000006022	LRFN1	down
Novel_327	up	ENSOARG00000010068	ENSOARG00000010068	up
Novel_237	up	ENSOARG00000002293	KMT2E	up
Novel_237	up	ENSOARG00000001187	ITGA6	down
Novel_327	up	ENSOARG00000008443	ENSOARG00000008443	down
Novel_327	up	ENSOARG00000008858	PAG1	down
Novel_327	up	ENSOARG00000007588	STAT6	down
Novel_327	up	ENSOARG00000005741	FAM117A	down
Novel_206	up	ENSOARG00000006257	MYBPC3	down
Novel_327	up	ENSOARG00000005889	ENSOARG00000005889	down
Novel_449	up	ENSOARG00000004936	ETV2	down
Novel_237	up	ENSOARG00000010534	TMEM248	down
Novel_237	up	ENSOARG00000008379	#N/A	#N/A
Novel_327	up	ENSOARG00000003817	RYR2	up
Novel_261	up	ENSOARG00000000252	SYTL5	down
Novel_327	up	ENSOARG00000003333	ZBTB7B	down
Novel_261	up	ENSOARG00000011163	TIMM22	down
Novel_327	up	ENSOARG00000010806	UBASH3A	up
Novel_293	down	ENSOARG00000010428	CCDC22	down
Novel_23	down	ENSOARG00000005476	ALPK2	down
Novel_384	down	ENSOARG00000000266	BCL11B	down
Novel_237	up	ENSOARG00000009699	PTK2B	down
Novel_237	up	ENSOARG00000009698	GOLGA3	down
Novel_381	up	ENSOARG00000013548	BARX2	up
Novel_327	up	ENSOARG00000002881	ENSOARG00000002881	up
Novel_327	up	ENSOARG00000009507	#N/A	#N/A
Novel_262	up	ENSOARG00000012308	TBC1D25	down
Novel_237	up	ENSOARG00000001339	ENSOARG00000001339	up
Novel_262	up	ENSOARG00000011653	RXFP2	down
Novel_237	up	ENSOARG00000007590	CFAP70	down
Novel_401	down	ENSOARG00000012748	GPNMB	down
Novel_327	up	ENSOARG00000010751	SPDEF	up
Novel_327	up	ENSOARG00000005911	INSC	down
Novel_327	up	ENSOARG00000008022	ENSOARG00000008022	up
Novel_401	down	ENSOARG00000000596	ENSOARG00000000596	down
Novel_237	up	ENSOARG00000001813	NUP210L	down
Novel_237	up	ENSOARG00000008407	BAZ2A	down
Novel_262	up	ENSOARG00000006936	ABCC10	down
Novel_237	up	ENSOARG00000008405	CASQ1	down
Novel_449	up	ENSOARG00000007919	ENSOARG00000007919	up
Novel_237	up	ENSOARG00000005442	DCDC2C	up
Novel_401	down	ENSOARG00000004550	CCDC105	down
Novel_237	up	ENSOARG00000000737	CCDC138	up
Novel_237	up	ENSOARG00000003424	KIAA1211	down
Novel_237	up	ENSOARG00000003426	ENSOARG00000003426	down
Novel_401	down	ENSOARG00000016555	ENSOARG00000016555	down
Novel_327	up	ENSOARG00000011890	FANCE	up
Novel_327	up	ENSOARG00000011893	APC2	down
Novel_262	up	ENSOARG00000007096	PDE1C	down
Novel_237	up	ENSOARG00000003282	DPEP3	down
Novel_262	up	ENSOARG00000012834	ATP6V0D2	up
Novel_327	up	ENSOARG00000000499	OPN4	up
Novel_327	up	ENSOARG00000000491	SRRM2	up
Novel_237	up	ENSOARG00000005054	SETD2	up
Novel_237	up	ENSOARG00000005053	ZFYVE9	up
Novel_449	up	ENSOARG00000017195	TTN	down
Novel_385	down	ENSOARG00000013850	CRB2	down
Novel_237	up	ENSOARG00000010846	#N/A	#N/A
Novel_327	up	ENSOARG00000006041	TNRC6C	up
Novel_237	up	ENSOARG00000004606	COL22A1	up
Novel_237	up	ENSOARG00000004601	JMJD1C	up
Novel_327	up	ENSOARG00000008221	ENSOARG00000008221	down
Novel_206	up	ENSOARG00000010245	KLF1	down
Novel_262	up	ENSOARG00000014868	CHKA	up
Novel_449	up	ENSOARG00000013435	VPS28	down
Novel_237	up	ENSOARG00000008038	BRD2	down
Novel_327	up	ENSOARG00000001770	AFG3L2	down
Novel_457	down	ENSOARG00000017651	#N/A	#N/A
Novel_237	up	ENSOARG00000008762	ENSOARG00000008762	up
Novel_449	up	ENSOARG00000017277	DUS1L	down
Novel_327	up	ENSOARG00000004960	ENSOARG00000004960	down
Novel_262	up	ENSOARG00000008117	TDGF1	up
Novel_237	up	ENSOARG00000010733	MAGI1	up
Novel_206	up	ENSOARG00000009552	ENSOARG00000009552	down
Novel_206	up	ENSOARG00000004374	ENSOARG00000004374	down
Novel_262	up	ENSOARG00000010783	#N/A	#N/A
Novel_206	up	ENSOARG00000003372	FLNC	up
Novel_237	up	ENSOARG00000000809	STAT5A	down
Novel_327	up	ENSOARG00000010234	CCAR2	down
Novel_327	up	ENSOARG00000007939	WDR1	down
Novel_237	up	ENSOARG00000005450	ENSOARG00000005450	down
Novel_237	up	ENSOARG00000006773	ZNF689	down
Novel_327	up	ENSOARG00000006120	#N/A	#N/A
Novel_327	up	ENSOARG00000006123	GPATCH4	down
Novel_327	up	ENSOARG00000005151	HMCN1	down
Novel_262	up	ENSOARG00000006648	SLFN14	down
Novel_261	up	ENSOARG00000000878	KIFC3	down
Novel_385	down	ENSOARG00000003550	MAP3K6	down
Novel_237	up	ENSOARG00000007300	HRH4	up
Novel_237	up	ENSOARG00000010365	NCOA6	up
Novel_401	down	ENSOARG00000020812	PAX8	down
Novel_449	up	ENSOARG00000001623	ENSOARG00000001623	up
Novel_327	up	ENSOARG00000005954	CUL9	down
Novel_327	up	ENSOARG00000005491	HK1	down
Novel_237	up	ENSOARG00000011096	ENSOARG00000011096	up
Novel_327	up	ENSOARG00000005490	SLC30A2	down
Novel_327	up	ENSOARG00000011914	ZCCHC14	down
Novel_237	up	ENSOARG00000008604	OSBP2	down
Novel_327	up	ENSOARG00000006133	TNFRSF4	down
Novel_237	up	ENSOARG00000009957	CREB3L2	down
Novel_237	up	ENSOARG00000006528	LAG3	down
Novel_120	down	ENSOARG00000007585	TANC1	down
Novel_237	up	ENSOARG00000007658	PRRC2A	down
Novel_237	up	ENSOARG00000011760	GDPD5	up
Novel_237	up	ENSOARG00000006770	#N/A	#N/A
Novel_327	up	ENSOARG00000002692	BRD3	down
Novel_327	up	ENSOARG00000003166	ENSOARG00000003166	up
Novel_401	down	ENSOARG00000017408	SLC44A3	up
Novel_237	up	ENSOARG00000001992	TTLL5	up
Novel_261	up	ENSOARG00000005237	SEC61A1	down
Novel_381	up	ENSOARG00000009155	KYAT1	up
Novel_206	up	ENSOARG00000009656	POLR3A	up
Novel_401	down	ENSOARG00000025980	#N/A	#N/A
Novel_327	up	ENSOARG00000000942	RNF213	down
Novel_384	down	ENSOARG00000009155	KYAT1	up
Novel_23	down	ENSOARG00000021180	DCAF5	down
Novel_327	up	ENSOARG00000007471	MKL2	up
Novel_327	up	ENSOARG00000008975	MYH11	up
Novel_206	up	ENSOARG00000003582	AP5Z1	down
Novel_206	up	ENSOARG00000009515	ENSOARG00000009515	up
Novel_449	up	ENSOARG00000019790	MAATS1	up
Novel_401	down	ENSOARG00000026607	#N/A	#N/A
Novel_206	up	ENSOARG00000011441	ATP13A2	down
Novel_327	up	ENSOARG00000009727	ENSOARG00000009727	up
Novel_327	up	ENSOARG00000010476	PSMD11	up
Novel_327	up	ENSOARG00000009325	UNC13D	down
Novel_237	up	ENSOARG00000002978	NFASC	up
Novel_327	up	ENSOARG00000005857	NBEAL2	down
Novel_206	up	ENSOARG00000011676	KIF7	down
Novel_206	up	ENSOARG00000011672	ENSOARG00000011672	up
Novel_206	up	ENSOARG00000004988	AFDN	up
Novel_359	down	ENSOARG00000019135	CELSR2	down
Novel_262	up	ENSOARG00000006733	ENSOARG00000006733	down
Novel_262	up	ENSOARG00000005237	SEC61A1	down
Novel_384	down	ENSOARG00000008465	BOD1L1	up
Novel_385	down	ENSOARG00000001660	PRELP	down
Novel_206	up	ENSOARG00000008957	RALY	down
Novel_237	up	ENSOARG00000006149	ENSOARG00000006149	up
Novel_237	up	ENSOARG00000012182	STX3	down
Novel_237	up	ENSOARG00000002124	ADGRB1	up
Novel_262	up	ENSOARG00000026074	#N/A	#N/A
Novel_237	up	ENSOARG00000003010	ENSOARG00000003010	down
Novel_237	up	ENSOARG00000004897	CAMTA2	down
Novel_327	up	ENSOARG00000000744	LAMC2	down
Novel_384	down	ENSOARG00000011734	FBXO31	down
Novel_237	up	ENSOARG00000003911	ZNF23	down
Novel_327	up	ENSOARG00000011277	PRICKLE2	up
Novel_237	up	ENSOARG00000007078	LHX5	down
Novel_327	up	ENSOARG00000006334	ENSOARG00000006334	down
Novel_401	down	ENSOARG00000007505	ENSOARG00000007505	up
Novel_261	up	ENSOARG00000020368	YEATS4	up
Novel_327	up	ENSOARG00000002769	ENSOARG00000002769	up
Novel_237	up	ENSOARG00000006996	MYL3	up
Novel_237	up	ENSOARG00000000932	ZNF862	down
Novel_327	up	ENSOARG00000007070	GCLC	down
Novel_401	down	ENSOARG00000012869	#N/A	#N/A
Novel_206	up	ENSOARG00000005507	WDR87	down
Novel_327	up	ENSOARG00000010463	MAST1	down
Novel_327	up	ENSOARG00000011590	ENSOARG00000011590	down
Novel_401	down	ENSOARG00000015508	#N/A	#N/A
Novel_327	up	ENSOARG00000010854	JUNB	down
Novel_262	up	ENSOARG00000001786	STX11	down
Novel_237	up	ENSOARG00000002534	ENSOARG00000002534	down
Novel_327	up	ENSOARG00000002397	ABCB8	down
Novel_237	up	ENSOARG00000002785	KIAA1217	up
Novel_237	up	ENSOARG00000002789	ENSOARG00000002789	down
Novel_237	up	ENSOARG00000004178	ENSOARG00000004178	up
Novel_327	up	ENSOARG00000003252	HK3	down
Novel_237	up	ENSOARG00000010068	ENSOARG00000010068	up
Novel_327	up	ENSOARG00000005176	LRFN3	down
Novel_237	up	ENSOARG00000005857	NBEAL2	down
Novel_261	up	ENSOARG00000010783	#N/A	#N/A
Novel_327	up	ENSOARG00000002974	KIAA1257	up
Novel_327	up	ENSOARG00000003268	NAALAD2	up
Novel_327	up	ENSOARG00000006039	TTC24	down
Novel_237	up	ENSOARG00000006260	HEATR5A	up
Novel_327	up	ENSOARG00000012054	SSBP4	down
Novel_237	up	ENSOARG00000012261	GARNL3	up
Novel_237	up	ENSOARG00000012264	LTA4H	down
Novel_262	up	ENSOARG00000003154	ARHGAP21	up
Novel_237	up	ENSOARG00000010921	HBM	down
Novel_327	up	ENSOARG00000002055	FOXP4	down
Novel_384	down	ENSOARG00000006723	TXNDC11	down
Novel_262	up	ENSOARG00000009931	SMARCC2	up
Novel_237	up	ENSOARG00000006701	PLD2	down
Novel_237	up	ENSOARG00000007471	MKL2	up
Novel_327	up	ENSOARG00000003197	#N/A	#N/A
Novel_261	up	ENSOARG00000001958	IFNG	up
Novel_327	up	ENSOARG00000005394	ENSOARG00000005394	down
Novel_262	up	ENSOARG00000001734	ZC2HC1B	up
Novel_327	up	ENSOARG00000001756	TMEM176A	down
Novel_237	up	ENSOARG00000004239	CPEB4	up
Novel_401	down	ENSOARG00000019357	ENSOARG00000019357	down
Novel_237	up	ENSOARG00000012111	PHF6	down
Novel_401	down	ENSOARG00000004701	WDR11	down
Novel_262	up	ENSOARG00000007661	LYAR	down
Novel_327	up	ENSOARG00000010901	TLDC1	up
Novel_206	up	ENSOARG00000003836	SLC9A1	up
Novel_206	up	ENSOARG00000004362	KIF1C	up
Novel_237	up	ENSOARG00000005421	NDRG1	down
Novel_237	up	ENSOARG00000009871	ENSOARG00000009871	down
Novel_401	down	ENSOARG00000019714	METTL17	up
Novel_237	up	ENSOARG00000011276	ENSOARG00000011276	up
Novel_384	down	ENSOARG00000015186	ACSS3	down
Novel_327	up	ENSOARG00000011029	N4BP2L1	down
Novel_237	up	ENSOARG00000011340	MMP16	up
Novel_237	up	ENSOARG00000010468	PRDM15	down
Novel_327	up	ENSOARG00000008248	HSPG2	down
Novel_237	up	ENSOARG00000007784	FAM168A	down
Novel_237	up	ENSOARG00000007789	USP54	up
Novel_237	up	ENSOARG00000001781	ENSOARG00000001781	down
Novel_327	up	ENSOARG00000001386	SPNS1	down
Novel_23	down	ENSOARG00000005656	PDE2A	up
Novel_327	up	ENSOARG00000005558	PKN1	down
Novel_237	up	ENSOARG00000005062	ARHGAP33	down
Novel_237	up	ENSOARG00000005064	HERPUD2	down
Novel_463	down	ENSOARG00000012233	ZFR	up
Novel_327	up	ENSOARG00000004395	CHAD	up
Novel_327	up	ENSOARG00000004396	LRP3	down
Novel_449	up	ENSOARG00000012116	ENSOARG00000012116	down
Novel_449	up	ENSOARG00000012824	ENSOARG00000012824	down
Novel_262	up	ENSOARG00000006996	MYL3	up
Novel_384	down	ENSOARG00000004076	EPN3	down
Novel_237	up	ENSOARG00000004746	CHID1	down
Novel_237	up	ENSOARG00000004747	ENSOARG00000004747	up
Novel_237	up	ENSOARG00000010344	LTBP1	up
Novel_327	up	ENSOARG00000009018	SSRP1	up
Novel_384	down	ENSOARG00000002286	CIPC	down
Novel_262	up	ENSOARG00000002593	SPTLC2	down
Novel_327	up	ENSOARG00000000173	GML	up
Novel_237	up	ENSOARG00000003834	NSD1	up
Novel_327	up	ENSOARG00000001220	BTBD19	down
Novel_262	up	ENSOARG00000008948	KIF17	up
Novel_237	up	ENSOARG00000008051	MRPL10	down
Novel_327	up	ENSOARG00000007560	ARHGAP42	down
Novel_262	up	ENSOARG00000006241	CD300LG	down
Novel_381	up	ENSOARG00000020629	ITGA10	down
Novel_401	down	ENSOARG00000000646	ENSOARG00000000646	down
Novel_327	up	ENSOARG00000003652	FOXK1	down
Novel_457	down	ENSOARG00000004760	VWA7	down
Novel_237	up	ENSOARG00000002545	EPB41	down
Novel_237	up	ENSOARG00000010792	WDR78	down
Novel_237	up	ENSOARG00000010797	ENSOARG00000010797	up
Novel_237	up	ENSOARG00000008554	SLC25A33	up
Novel_237	up	ENSOARG00000001546	NAA10	down
Novel_237	up	ENSOARG00000006015	GAS2L2	up
Novel_237	up	ENSOARG00000009096	MTUS1	up
Novel_237	up	ENSOARG00000011852	LMTK3	down
Novel_237	up	ENSOARG00000001268	SSC5D	down
Novel_262	up	ENSOARG00000012296	PLEKHA4	down
Novel_262	up	ENSOARG00000009399	ARHGAP30	down
Novel_237	up	ENSOARG00000007242	CATSPERD	up
Novel_237	up	ENSOARG00000007244	ACOT11	down
Novel_237	up	ENSOARG00000009505	UBE4A	up
Novel_237	up	ENSOARG00000009507	#N/A	#N/A
Novel_237	up	ENSOARG00000005805	ENSOARG00000005805	down
Novel_237	up	ENSOARG00000000751	ENSOARG00000000751	up
Novel_385	down	ENSOARG00000011193	FOXE1	down
Novel_401	down	ENSOARG00000000473	ADGRG5	down
Novel_327	up	ENSOARG00000010649	SEMA3F	down
Novel_327	up	ENSOARG00000010640	CALM3	down
Novel_327	up	ENSOARG00000003560	ELP6	down
Novel_327	up	ENSOARG00000003567	TERF2	down
Novel_237	up	ENSOARG00000010610	EIF4ENIF1	down
Novel_401	down	ENSOARG00000019790	MAATS1	up
Novel_327	up	ENSOARG00000003974	ENSOARG00000003974	up
Novel_327	up	ENSOARG00000001810	ZBED2	up
Novel_261	up	ENSOARG00000005295	ENSOARG00000005295	down
Novel_237	up	ENSOARG00000006935	ZNF354B	up
Novel_327	up	ENSOARG00000004736	LSR	down
Novel_206	up	ENSOARG00000008140	AHNAK2	down
Novel_237	up	ENSOARG00000011026	PDSS2	up
Novel_237	up	ENSOARG00000004797	WWTR1	down
Novel_327	up	ENSOARG00000008860	NFIA	up
Novel_327	up	ENSOARG00000001990	DRGX	up
Novel_384	down	ENSOARG00000013419	SACS	up
Novel_327	up	ENSOARG00000007555	ATP2B3	down
Novel_237	up	ENSOARG00000007987	GZMK	up
Novel_237	up	ENSOARG00000005904	CCDC178	up
Novel_237	up	ENSOARG00000011180	TRMO	down
Novel_237	up	ENSOARG00000005589	MARVELD2	down
Novel_237	up	ENSOARG00000005581	PPARGC1A	up
Novel_327	up	ENSOARG00000012143	FBXO42	down
Novel_401	down	ENSOARG00000019155	KANSL1L	up
Novel_327	up	ENSOARG00000007169	KLF4	down
Novel_262	up	ENSOARG00000001958	IFNG	up
Novel_206	up	ENSOARG00000002007	SIGLEC1	up
Novel_327	up	ENSOARG00000011224	MEP1A	up
Novel_237	up	ENSOARG00000003881	SCAP	down
Novel_237	up	ENSOARG00000007533	ADCYAP1R1	up
Novel_327	up	ENSOARG00000006477	MARS	down
Novel_206	up	ENSOARG00000005968	CSMD1	up
Novel_237	up	ENSOARG00000003569	KSR2	down
Novel_237	up	ENSOARG00000003564	STIL	down
Novel_262	up	ENSOARG00000002655	CES4A	up
Novel_23	down	ENSOARG00000000238	#N/A	#N/A
Novel_261	up	ENSOARG00000003154	ARHGAP21	up
Novel_401	down	ENSOARG00000002767	ENSOARG00000002767	down
Novel_327	up	ENSOARG00000003308	ZNF667	up
Novel_449	up	ENSOARG00000018752	MDH1B	up
Novel_121	down	ENSOARG00000007585	TANC1	down
Novel_237	up	ENSOARG00000001195	ENSOARG00000001195	up
Novel_384	down	ENSOARG00000016290	ENSOARG00000016290	down
Novel_237	up	ENSOARG00000005674	ALAS2	up
Novel_237	up	ENSOARG00000011671	CADPS	up
Novel_237	up	ENSOARG00000002994	ENSOARG00000002994	down
Novel_237	up	ENSOARG00000002993	ULK4	down
Novel_237	up	ENSOARG00000008362	ENSOARG00000008362	up
Novel_237	up	ENSOARG00000008368	CENPF	down
Novel_327	up	ENSOARG00000006728	IMPG1	up
Novel_327	up	ENSOARG00000009516	ENSOARG00000009516	up
Novel_327	up	ENSOARG00000011355	BICRA	up
Novel_237	up	ENSOARG00000005531	USP5	down
Novel_262	up	ENSOARG00000000357	NCOR2	down
Novel_237	up	ENSOARG00000006361	FGD1	down
Novel_237	up	ENSOARG00000008845	FAT2	down
Novel_237	up	ENSOARG00000006983	LRGUK	up
Novel_449	up	ENSOARG00000007505	ENSOARG00000007505	up
Novel_237	up	ENSOARG00000003079	CARMIL2	down
Novel_327	up	ENSOARG00000004983	VAV1	down
Novel_237	up	ENSOARG00000002597	CHD6	up
Novel_237	up	ENSOARG00000001804	ENSOARG00000001804	up
Novel_327	up	ENSOARG00000005208	FLNA	up
Novel_327	up	ENSOARG00000010729	SLC1A3	up
Novel_262	up	ENSOARG00000004645	TSPYL5	down
Novel_237	up	ENSOARG00000004576	CASZ1	down
Novel_449	up	ENSOARG00000013854	DNASE2B	up
Novel_449	up	ENSOARG00000018309	PEX1	down
Novel_237	up	ENSOARG00000008454	CDK3	down
Novel_261	up	ENSOARG00000007505	ENSOARG00000007505	up
Novel_327	up	ENSOARG00000004053	PRAM1	up
Novel_327	up	ENSOARG00000004058	IKBKG	down
Novel_237	up	ENSOARG00000006455	CPNE9	up
Novel_206	up	ENSOARG00000007916	WWOX	down
Novel_385	down	ENSOARG00000004076	EPN3	down
Novel_384	down	ENSOARG00000011193	FOXE1	down
Novel_327	up	ENSOARG00000000786	ENSOARG00000000786	down
Novel_237	up	ENSOARG00000012032	MAMSTR	up
Novel_449	up	ENSOARG00000015288	CNOT10	down
Novel_327	up	ENSOARG00000003238	GNPAT	down
Novel_449	up	ENSOARG00000012747	AKR1E2	up
Novel_261	up	ENSOARG00000011387	ENG	up
Novel_237	up	ENSOARG00000007291	#N/A	#N/A
Novel_237	up	ENSOARG00000007295	#N/A	#N/A
Novel_237	up	ENSOARG00000008001	C1QA	down
Novel_262	up	ENSOARG00000004239	CPEB4	up
Novel_262	up	ENSOARG00000006492	SSR4	down
Novel_385	down	ENSOARG00000020629	ITGA10	down
Novel_401	down	ENSOARG00000014845	ESCO2	up
Novel_261	up	ENSOARG00000005551	OCLN	down
Novel_237	up	ENSOARG00000007179	SHMT2	down
Novel_206	up	ENSOARG00000000310	ZNF331	down
Novel_23	down	ENSOARG00000000927	ATF6B	down
Novel_327	up	ENSOARG00000008890	RING1	down
Novel_237	up	ENSOARG00000007733	ACVR1	up
Novel_237	up	ENSOARG00000010431	C5orf42	up
Novel_327	up	ENSOARG00000000842	MYO15A	up
Novel_449	up	ENSOARG00000014886	SCYL1	down
Novel_449	up	ENSOARG00000009663	DGKK	up
Novel_262	up	ENSOARG00000011949	C3orf67	up
Novel_237	up	ENSOARG00000006765	PHRF1	down
Novel_237	up	ENSOARG00000006762	ZNF318	down
Novel_262	up	ENSOARG00000009522	ABCC1	down
Novel_327	up	ENSOARG00000007632	PBX4	up
Novel_327	up	ENSOARG00000007637	LMCD1	down
Novel_381	up	ENSOARG00000008465	BOD1L1	up
Novel_385	down	ENSOARG00000010180	ITPR3	down
Novel_237	up	ENSOARG00000004319	PLXNA3	down
Novel_237	up	ENSOARG00000004489	EGR2	down
Novel_237	up	ENSOARG00000004480	TTC39A	down
Novel_237	up	ENSOARG00000010288	MAP1A	down
Novel_237	up	ENSOARG00000010285	MYO15B	up
Novel_237	up	ENSOARG00000010286	DNAJC6	down
Novel_327	up	ENSOARG00000000462	NUMB	down
Novel_327	up	ENSOARG00000009955	CUBN	up
Novel_327	up	ENSOARG00000007916	WWOX	down
Novel_237	up	ENSOARG00000002411	ENSOARG00000002411	down
Novel_449	up	ENSOARG00000025250	#N/A	#N/A
Novel_327	up	ENSOARG00000026377	#N/A	#N/A
Novel_449	up	ENSOARG00000001739	TUBB6	down
Novel_237	up	ENSOARG00000012059	PIGA	up
Novel_237	up	ENSOARG00000012051	MTUS2	down
Novel_237	up	ENSOARG00000011317	CCDC180	up
Novel_237	up	ENSOARG00000011319	ATP6V1B1	up
Novel_385	down	ENSOARG00000015139	ABLIM1	up
Novel_237	up	ENSOARG00000009276	EYA2	down
Novel_237	up	ENSOARG00000003640	BRD4	down
Novel_237	up	ENSOARG00000003642	EWSR1	down
Novel_449	up	ENSOARG00000019849	#N/A	#N/A
Novel_237	up	ENSOARG00000011291	ENSOARG00000011291	down
Novel_237	up	ENSOARG00000011296	ZNF541	up
Novel_449	up	ENSOARG00000019401	RIBC2	down
Novel_237	up	ENSOARG00000007318	ID3	down
Novel_237	up	ENSOARG00000007315	PERM1	down
Novel_237	up	ENSOARG00000007313	GMIP	down
Novel_237	up	ENSOARG00000007310	BTBD16	up
Novel_359	down	ENSOARG00000012382	ENSOARG00000012382	down
Novel_261	up	ENSOARG00000021107	C14orf37	down
Novel_206	up	ENSOARG00000010415	WWC3	up
Novel_237	up	ENSOARG00000003951	CCDC33	up
Novel_327	up	ENSOARG00000005783	MAPRE2	down
Novel_237	up	ENSOARG00000006822	PLXNB3	down
Novel_237	up	ENSOARG00000006827	RBM19	down
Novel_261	up	ENSOARG00000001758	AATK	down
Novel_237	up	ENSOARG00000004076	EPN3	down
Novel_262	up	ENSOARG00000000252	SYTL5	down
Novel_237	up	ENSOARG00000008614	PHLDB3	down
Novel_262	up	ENSOARG00000000878	KIFC3	down
Novel_449	up	ENSOARG00000017260	ENSOARG00000017260	down
Novel_237	up	ENSOARG00000001145	ENSOARG00000001145	up
Novel_327	up	ENSOARG00000008406	TBKBP1	down
Novel_206	up	ENSOARG00000001384	PMS2	down
Novel_237	up	ENSOARG00000006491	BIRC2	down
Novel_237	up	ENSOARG00000006495	ATP1B3	down
Novel_327	up	ENSOARG00000010524	#N/A	#N/A
Novel_385	down	ENSOARG00000014393	BACH1	down
Novel_237	up	ENSOARG00000001511	STAT3	down
Novel_327	up	ENSOARG00000003179	TNRC18	up
Novel_327	up	ENSOARG00000003177	C6orf132	down
Novel_237	up	ENSOARG00000003319	F8	up
Novel_262	up	ENSOARG00000007827	DHX29	up
Novel_237	up	ENSOARG00000008967	SLAMF7	down
Novel_401	down	ENSOARG00000012907	ENSOARG00000012907	down
Novel_327	up	ENSOARG00000005438	OBSCN	down
Novel_206	up	ENSOARG00000009643	NKPD1	down
Novel_327	up	ENSOARG00000000932	ZNF862	down
Novel_384	down	ENSOARG00000014393	BACH1	down
Novel_327	up	ENSOARG00000008300	ENSOARG00000008300	down
Novel_237	up	ENSOARG00000006519	HSDL2	down
Novel_237	up	ENSOARG00000010326	DRG1	down
Novel_237	up	ENSOARG00000010325	LLGL2	down
Novel_237	up	ENSOARG00000001523	PHC1	up
Novel_327	up	ENSOARG00000009330	LYPD6	up
Novel_327	up	ENSOARG00000008060	ZNF185	down
Novel_237	up	ENSOARG00000001001	ENSOARG00000001001	down
Novel_327	up	ENSOARG00000007381	ENSOARG00000007381	down
Novel_237	up	ENSOARG00000006994	MTRF1	down
Novel_327	up	ENSOARG00000004822	FBXO21	down
Novel_327	up	ENSOARG00000002277	ENSOARG00000002277	down
Novel_327	up	ENSOARG00000002271	HAX1	down
Novel_237	up	ENSOARG00000005263	PLEKHA7	down
Novel_449	up	ENSOARG00000013674	RBM10	down
Novel_327	up	ENSOARG00000007065	MAP1LC3C	down
Novel_327	up	ENSOARG00000006701	PLD2	down
Novel_384	down	ENSOARG00000001660	PRELP	down
Novel_385	down	ENSOARG00000006723	TXNDC11	down
Novel_237	up	ENSOARG00000005048	RNF214	up
Novel_206	up	ENSOARG00000007284	ARHGAP10	down
Novel_401	down	ENSOARG00000010268	SNAP25	up
Novel_206	up	ENSOARG00000009223	PALM	down
Novel_237	up	ENSOARG00000001567	CNOT1	up
Novel_327	up	ENSOARG00000005847	PRKCE	down
Novel_327	up	ENSOARG00000005848	ECH1	down
Novel_237	up	ENSOARG00000000185	DPF3	up
Novel_327	up	ENSOARG00000005023	PHF12	down
Novel_237	up	ENSOARG00000011500	DYSF	up
Novel_237	up	ENSOARG00000000680	ELMSAN1	down
Novel_237	up	ENSOARG00000004987	KMT2B	down
Novel_237	up	ENSOARG00000008276	ENSOARG00000008276	up
Novel_401	down	ENSOARG00000010586	ENSOARG00000010586	up
Novel_385	down	ENSOARG00000016237	PDE4A	down
Novel_327	up	ENSOARG00000000662	KREMEN2	up
Novel_262	up	ENSOARG00000005384	ENSOARG00000005384	up
Novel_327	up	ENSOARG00000004265	ANK3	up
Novel_401	down	ENSOARG00000018752	MDH1B	up
Novel_206	up	ENSOARG00000004540	AP2A2	down
Novel_237	up	ENSOARG00000002552	#N/A	#N/A
Novel_237	up	ENSOARG00000008760	MXRA5	down
Novel_385	down	ENSOARG00000010992	#N/A	#N/A
Novel_237	up	ENSOARG00000012217	#N/A	#N/A
Novel_457	down	ENSOARG00000008267	PAAF1	down
Novel_327	up	ENSOARG00000010841	DNAH11	up
Novel_327	up	ENSOARG00000010844	VARS2	down
Novel_449	up	ENSOARG00000017434	CMYA5	up
Novel_327	up	ENSOARG00000010454	TAF1C	down
Novel_262	up	ENSOARG00000008887	INTS6	down
Novel_327	up	ENSOARG00000005356	MVP	down
Novel_327	up	ENSOARG00000010311	CIZ1	down
Novel_237	up	ENSOARG00000002302	RAPGEF2	up
Novel_237	up	ENSOARG00000002305	ENSOARG00000002305	up
Novel_401	down	ENSOARG00000027006	#N/A	#N/A
Novel_327	up	ENSOARG00000004239	CPEB4	up
Novel_327	up	ENSOARG00000009545	RELB	down
Novel_237	up	ENSOARG00000001370	CHI3L1	down
Novel_327	up	ENSOARG00000006446	CDHR5	down
Novel_327	up	ENSOARG00000006443	PDZD4	up
Novel_449	up	ENSOARG00000000915	ADGRB2	down
Novel_237	up	ENSOARG00000007344	ABCA1	down
Novel_237	up	ENSOARG00000007348	P4HA1	up
Novel_327	up	ENSOARG00000005145	CC2D1B	down
Novel_385	down	ENSOARG00000002286	CIPC	down
Novel_237	up	ENSOARG00000009324	PROX1	down
Novel_237	up	ENSOARG00000009323	BCAM	down
Novel_327	up	ENSOARG00000006410	COL12A1	up
Novel_237	up	ENSOARG00000002200	NUP98	up
Novel_237	up	ENSOARG00000002206	MPRIP	down
Novel_237	up	ENSOARG00000007180	ENSOARG00000007180	up
Novel_237	up	ENSOARG00000026040	#N/A	#N/A
Novel_237	up	ENSOARG00000004644	PM20D1	down
Novel_237	up	ENSOARG00000000699	DRC7	up
Novel_237	up	ENSOARG00000005119	KIRREL2	up
Novel_327	up	ENSOARG00000009139	FYCO1	down
Novel_327	up	ENSOARG00000009133	IL11RA	down
Novel_237	up	ENSOARG00000003983	KDM6A	up
Novel_237	up	ENSOARG00000003982	ENSOARG00000003982	down
Novel_237	up	ENSOARG00000001723	#N/A	#N/A
Novel_237	up	ENSOARG00000009494	PUDP	down
Novel_206	up	ENSOARG00000003084	RTN3	up
Novel_237	up	ENSOARG00000011616	ENSOARG00000011616	down
Novel_237	up	ENSOARG00000011228	#N/A	#N/A
Novel_261	up	ENSOARG00000002881	ENSOARG00000002881	up
Novel_261	up	ENSOARG00000008011	GALNT13	up
Novel_237	up	ENSOARG00000010179	TRIM24	up
Novel_237	up	ENSOARG00000004862	GAD2	down
Novel_359	down	ENSOARG00000006192	ATR	up
Novel_237	up	ENSOARG00000011408	FRY	up
Novel_327	up	ENSOARG00000010273	ENSOARG00000010273	down
Novel_237	up	ENSOARG00000003718	MAPK3	down
Novel_237	up	ENSOARG00000005384	ENSOARG00000005384	up
Novel_327	up	ENSOARG00000011463	IER3	down
Novel_237	up	ENSOARG00000009663	DGKK	up
Novel_237	up	ENSOARG00000002241	CSRNP1	down
Novel_384	down	ENSOARG00000020209	CHPF	down
Novel_327	up	ENSOARG00000010722	CREB3L3	down
Novel_449	up	ENSOARG00000020278	KCNJ8	down
Novel_384	down	ENSOARG00000019074	NYNRIN	down
Novel_237	up	ENSOARG00000010195	GEMIN5	down
Novel_237	up	ENSOARG00000011244	RDH5	down
Novel_327	up	ENSOARG00000006991	ENSOARG00000006991	up
Novel_327	up	ENSOARG00000000598	#N/A	#N/A
Novel_262	up	ENSOARG00000013291	IFI30	down
Novel_327	up	ENSOARG00000000336	GCC2	down
Novel_327	up	ENSOARG00000005818	ENSOARG00000005818	up
Novel_237	up	ENSOARG00000002030	TMEM69	down
Novel_449	up	ENSOARG00000019170	TRPM8	down
Novel_237	up	ENSOARG00000010737	#N/A	#N/A
Novel_401	down	ENSOARG00000001053	SYNDIG1L	up
Novel_237	up	ENSOARG00000006187	MAPKAPK2	down
Novel_237	up	ENSOARG00000005157	ENSOARG00000005157	down
Novel_401	down	ENSOARG00000026956	#N/A	#N/A
Novel_327	up	ENSOARG00000003640	BRD4	down
Novel_327	up	ENSOARG00000004353	SALL3	down
Novel_449	up	ENSOARG00000012311	ENSOARG00000012311	up
Novel_237	up	ENSOARG00000011085	CCDC120	down
Novel_237	up	ENSOARG00000011089	ANKS1A	down
Novel_327	up	ENSOARG00000005442	DCDC2C	up
Novel_449	up	ENSOARG00000002744	ENSOARG00000002744	down
Novel_385	down	ENSOARG00000020480	#N/A	#N/A
Novel_237	up	ENSOARG00000008876	CDC16	down
Novel_237	up	ENSOARG00000006857	SVEP1	up
Novel_206	up	ENSOARG00000004423	ENSOARG00000004423	up
Novel_262	up	ENSOARG00000010307	C7orf31	up
Novel_327	up	ENSOARG00000006283	PITPNM2	down
Novel_237	up	ENSOARG00000011720	FAM221B	down
Novel_237	up	ENSOARG00000011727	RAI14	up
Novel_401	down	ENSOARG00000013073	RIN3	down
Novel_237	up	ENSOARG00000009918	DOCK5	down
Novel_262	up	ENSOARG00000011301	GCN1	down
Novel_262	up	ENSOARG00000011303	MAPT	down
Novel_327	up	ENSOARG00000001448	PNPLA6	down
Novel_262	up	ENSOARG00000005707	C11orf58	down
Novel_261	up	ENSOARG00000006049	MCUB	down
Novel_327	up	ENSOARG00000007031	CCDC157	down
Novel_327	up	ENSOARG00000007030	EVC2	up
Novel_449	up	ENSOARG00000006770	#N/A	#N/A
Novel_237	up	ENSOARG00000004871	COL1A1	up
Novel_401	down	ENSOARG00000018662	ENSOARG00000018662	up
Novel_237	up	ENSOARG00000000971	ANKRD12	up
Novel_237	up	ENSOARG00000008542	ENSOARG00000008542	up
Novel_327	up	ENSOARG00000006675	TDRD9	down
Novel_385	down	ENSOARG00000013419	SACS	up
Novel_327	up	ENSOARG00000000789	SPOCD1	up
Novel_385	down	ENSOARG00000011080	#N/A	#N/A
Novel_262	up	ENSOARG00000006049	MCUB	down
Novel_237	up	ENSOARG00000009128	C7	down
Novel_449	up	ENSOARG00000010137	ASGR1	up
Novel_327	up	ENSOARG00000010428	CCDC22	down
Novel_327	up	ENSOARG00000010421	SLC27A4	down
Novel_262	up	ENSOARG00000004837	SBSN	down
Novel_327	up	ENSOARG00000003057	ENSOARG00000003057	up
Novel_327	up	ENSOARG00000003052	MAOA	down
Novel_327	up	ENSOARG00000003906	ARHGAP1	down
Novel_237	up	ENSOARG00000009519	DAXX	down
Novel_327	up	ENSOARG00000009361	ENSOARG00000009361	up
Novel_206	up	ENSOARG00000008898	POLRMT	down
Novel_327	up	ENSOARG00000001557	MEFV	down
Novel_384	down	ENSOARG00000011080	#N/A	#N/A
Novel_237	up	ENSOARG00000008677	KAT6B	up
Novel_237	up	ENSOARG00000005141	TET1	up
Novel_401	down	ENSOARG00000019401	RIBC2	down
Novel_206	up	ENSOARG00000009856	HEXIM2	down
Novel_237	up	ENSOARG00000003100	C20orf194	up
Novel_206	up	ENSOARG00000004493	FNDC1	up
Novel_385	down	ENSOARG00000012458	ENSOARG00000012458	down
Novel_327	up	ENSOARG00000004275	ARID1A	down
Novel_206	up	ENSOARG00000003568	AKAP8	down
Novel_237	up	ENSOARG00000002272	ADGB	up
Novel_237	up	ENSOARG00000004279	SLC7A9	up
Novel_237	up	ENSOARG00000008032	ENSOARG00000008032	down
Novel_327	up	ENSOARG00000005060	WDR27	up
Novel_401	down	ENSOARG00000020467	TMEM207	down
Novel_327	up	ENSOARG00000007174	KIRREL1	down
Novel_206	up	ENSOARG00000006019	TVP23A	down
Novel_449	up	ENSOARG00000002124	ADGRB1	up
Novel_237	up	ENSOARG00000009954	ENSOARG00000009954	up
Novel_237	up	ENSOARG00000006922	FBRS	down
Novel_237	up	ENSOARG00000004785	PIK3CG	down
Novel_237	up	ENSOARG00000004786	UBAC1	up
Novel_237	up	ENSOARG00000004780	KIF15	up
Novel_327	up	ENSOARG00000003151	#N/A	#N/A
Novel_237	up	ENSOARG00000009864	ZNF713	up
Novel_237	up	ENSOARG00000008668	FBP2	up
Novel_237	up	ENSOARG00000010418	ATF6	down
Novel_237	up	ENSOARG00000003393	USP36	down
Novel_237	up	ENSOARG00000002621	ALKBH1	down
Novel_237	up	ENSOARG00000010142	TNKS	up
Novel_237	up	ENSOARG00000010146	R3HCC1	down
Novel_237	up	ENSOARG00000008036	NCAPD2	up
Novel_261	up	ENSOARG00000025553	#N/A	#N/A
Novel_206	up	ENSOARG00000005438	OBSCN	down
Novel_327	up	ENSOARG00000007698	SHC3	up
Novel_457	down	ENSOARG00000017531	PTBP2	up
Novel_237	up	ENSOARG00000011233	NCBP1	down
Novel_237	up	ENSOARG00000004137	#N/A	#N/A
Novel_237	up	ENSOARG00000004134	MED12L	up
Novel_237	up	ENSOARG00000010515	BIRC6	up
Novel_237	up	ENSOARG00000010513	FAM160B2	down
Novel_401	down	ENSOARG00000002429	SDF2	down
Novel_327	up	ENSOARG00000012110	ENSOARG00000012110	up
Novel_237	up	ENSOARG00000007307	CD1E	up
Novel_237	up	ENSOARG00000007302	UBE3D	down
Novel_237	up	ENSOARG00000011915	TBXAS1	down
Novel_327	up	ENSOARG00000002354	ZMAT4	down
Novel_327	up	ENSOARG00000003482	ENSOARG00000003482	down
Novel_327	up	ENSOARG00000001264	PTCH2	down
Novel_262	up	ENSOARG00000008905	ACAD11	down
Novel_449	up	ENSOARG00000016871	ENSOARG00000016871	up
Novel_457	down	ENSOARG00000007689	SLC38A9	down
Novel_327	up	ENSOARG00000012035	GRIN2C	up
Novel_119	up	ENSOARG00000007585	TANC1	down
Novel_327	up	ENSOARG00000006736	ST6GALNAC1	up
Novel_449	up	ENSOARG00000014579	FANCA	up
Novel_261	up	ENSOARG00000019052	AURKB	up
Novel_237	up	ENSOARG00000001292	ENSOARG00000001292	up
Novel_237	up	ENSOARG00000001877	ENSOARG00000001877	up
Novel_327	up	ENSOARG00000004834	STARD6	up
Novel_327	up	ENSOARG00000002860	FHOD1	down
Novel_327	up	ENSOARG00000011347	FBRSL1	down
Novel_327	up	ENSOARG00000011343	RLBP1	down
Novel_401	down	ENSOARG00000006251	CD109	down
Novel_327	up	ENSOARG00000003594	FOXD2	down
Novel_237	up	ENSOARG00000007287	ENSOARG00000007287	down
Novel_327	up	ENSOARG00000012251	CAPN15	down
Novel_237	up	ENSOARG00000010953	XDH	up
Novel_237	up	ENSOARG00000002714	ENSOARG00000002714	down
Novel_327	up	ENSOARG00000003938	ENSOARG00000003938	down
Novel_237	up	ENSOARG00000011303	MAPT	down
Novel_237	up	ENSOARG00000000080	CEP131	down
Novel_237	up	ENSOARG00000002824	ENSOARG00000002824	down
Novel_449	up	ENSOARG00000015508	#N/A	#N/A
Novel_261	up	ENSOARG00000005785	MYO16	up
Novel_327	up	ENSOARG00000010603	VSIG2	down
Novel_401	down	ENSOARG00000026588	#N/A	#N/A
Novel_237	up	ENSOARG00000012025	FAM3D	down
Novel_237	up	ENSOARG00000004622	ENSOARG00000004622	down
Novel_237	up	ENSOARG00000010428	CCDC22	down
Novel_261	up	ENSOARG00000002078	#N/A	#N/A
Novel_262	up	ENSOARG00000005159	ENSOARG00000005159	down
Novel_384	down	ENSOARG00000004992	LFNG	down
Novel_261	up	ENSOARG00000006241	CD300LG	down
Novel_206	up	ENSOARG00000008063	HEY1	down
Novel_206	up	ENSOARG00000002603	MROH5	up
Novel_261	up	ENSOARG00000004046	ENSOARG00000004046	down
Novel_23	down	ENSOARG00000007120	MRPS22	down
Novel_262	up	ENSOARG00000001994	GPR83	down
Novel_237	up	ENSOARG00000006383	TTLL10	up
Novel_237	up	ENSOARG00000004493	FNDC1	up
Novel_237	up	ENSOARG00000008499	ARSE	down
Novel_237	up	ENSOARG00000006384	PRCC	down
Novel_401	down	ENSOARG00000003923	ENSOARG00000003923	down
Novel_327	up	ENSOARG00000009457	#N/A	#N/A
Novel_206	up	ENSOARG00000008248	HSPG2	down
Novel_384	down	ENSOARG00000003282	DPEP3	down
Novel_262	up	ENSOARG00000013086	MCM3AP	down
Novel_449	up	ENSOARG00000020214	ENSOARG00000020214	up
Novel_237	up	ENSOARG00000010277	CDC42BPG	down
Novel_237	up	ENSOARG00000005320	ENSOARG00000005320	down
Novel_327	up	ENSOARG00000000474	GJA4	down
Novel_327	up	ENSOARG00000000473	ADGRG5	down
Novel_237	up	ENSOARG00000007573	ENSOARG00000007573	down
Novel_206	up	ENSOARG00000006410	COL12A1	up
Novel_237	up	ENSOARG00000009262	CARD6	up
Novel_237	up	ENSOARG00000003342	NFATC3	up
Novel_237	up	ENSOARG00000005770	KIF1B	up
Novel_327	up	ENSOARG00000009391	TAPBP	down
Novel_384	down	ENSOARG00000011883	ALMS1	up
Novel_237	up	ENSOARG00000010753	ENSOARG00000010753	up
Novel_261	up	ENSOARG00000007661	LYAR	down
Novel_262	up	ENSOARG00000019052	AURKB	up
Novel_381	up	ENSOARG00000011080	#N/A	#N/A
Novel_237	up	ENSOARG00000006854	PRR14	down
Novel_237	up	ENSOARG00000000403	FAM217A	up
Novel_401	down	ENSOARG00000025230	#N/A	#N/A
Novel_237	up	ENSOARG00000011508	#N/A	#N/A
Novel_327	up	ENSOARG00000005872	ASXL3	down
Novel_327	up	ENSOARG00000003848	RPS5	down
Novel_206	up	ENSOARG00000011652	DEPDC5	down
Novel_327	up	ENSOARG00000004134	MED12L	up
Novel_237	up	ENSOARG00000002106	TTC28	down
Novel_237	up	ENSOARG00000009431	DAB2	up
Novel_237	up	ENSOARG00000009432	COX6A2	up
Novel_385	down	ENSOARG00000012566	ACOT7	down
Novel_384	down	ENSOARG00000000893	FOXB1	up
Novel_237	up	ENSOARG00000011065	SLCO2B1	down
Novel_327	up	ENSOARG00000008337	CAMK2G	up
Novel_237	up	ENSOARG00000005085	ENSOARG00000005085	up
Novel_237	up	ENSOARG00000005080	#N/A	#N/A
Novel_237	up	ENSOARG00000006501	ENSOARG00000006501	down
Novel_237	up	ENSOARG00000009830	KMT2A	up
Novel_237	up	ENSOARG00000009833	MITF	down
Novel_206	up	ENSOARG00000005232	KDELC1	up
Novel_327	up	ENSOARG00000007455	ADCY8	up
Novel_237	up	ENSOARG00000008623	ENSOARG00000008623	down
Novel_381	up	ENSOARG00000006022	LRFN1	down
Novel_237	up	ENSOARG00000003926	CARMIL1	up
Novel_261	up	ENSOARG00000004645	TSPYL5	down
Novel_384	down	ENSOARG00000004590	DAP3	down
Novel_262	up	ENSOARG00000007335	#N/A	#N/A
Novel_237	up	ENSOARG00000009022	ENSOARG00000009022	up
Novel_206	up	ENSOARG00000011852	LMTK3	down
Novel_237	up	ENSOARG00000001534	PIEZO2	down
Novel_206	up	ENSOARG00000010733	MAGI1	up
Novel_237	up	ENSOARG00000010135	F5	up
Novel_261	up	ENSOARG00000004548	FAM50A	down
Novel_237	up	ENSOARG00000006797	CNMD	down
Novel_401	down	ENSOARG00000004003	ERLEC1	up
Novel_262	up	ENSOARG00000001758	AATK	down
Novel_237	up	ENSOARG00000006129	ZNF652	up
Novel_401	down	ENSOARG00000007919	ENSOARG00000007919	up
Novel_262	up	ENSOARG00000003961	HNRNPM	down
Novel_401	down	ENSOARG00000013168	IFNGR2	down
Novel_449	up	ENSOARG00000018635	DZANK1	up
Novel_327	up	ENSOARG00000003455	CDH1	down
Novel_327	up	ENSOARG00000009264	CHFR	down
Novel_237	up	ENSOARG00000001473	#N/A	#N/A
Novel_237	up	ENSOARG00000001478	DRP2	down
Novel_401	down	ENSOARG00000007683	CXCL16	down
Novel_206	up	ENSOARG00000009533	ENSOARG00000009533	down
Novel_237	up	ENSOARG00000004018	SPINK5	up
Novel_385	down	ENSOARG00000000893	FOXB1	up
Novel_206	up	ENSOARG00000003187	ENSOARG00000003187	down
Novel_237	up	ENSOARG00000008209	FNBP1	up
Novel_237	up	ENSOARG00000008207	SETD1A	down
Novel_401	down	ENSOARG00000012311	ENSOARG00000012311	up
Novel_327	up	ENSOARG00000005666	CPXM1	down
Novel_327	up	ENSOARG00000004470	B4GAT1	up
Novel_359	down	ENSOARG00000003819	ENSOARG00000003819	down
Novel_327	up	ENSOARG00000012075	CDON	up
Novel_262	up	ENSOARG00000007505	ENSOARG00000007505	up
Novel_237	up	ENSOARG00000008890	RING1	down
Novel_327	up	ENSOARG00000001370	CHI3L1	down
Novel_262	up	ENSOARG00000003177	C6orf132	down
Novel_237	up	ENSOARG00000004654	PICALM	up
Novel_401	down	ENSOARG00000018084	RAB11A	down
Novel_261	up	ENSOARG00000006880	SERPINB7	up
Novel_384	down	ENSOARG00000016237	PDE4A	down
Novel_237	up	ENSOARG00000007938	ENSOARG00000007938	down
Novel_237	up	ENSOARG00000004443	XRN2	up
Novel_237	up	ENSOARG00000011118	ENSOARG00000011118	up
Novel_262	up	ENSOARG00000005551	OCLN	down
Novel_327	up	ENSOARG00000004015	CD248	up
Novel_327	up	ENSOARG00000011318	ENSOARG00000011318	down
Novel_262	up	ENSOARG00000002922	ENSOARG00000002922	down
Novel_206	up	ENSOARG00000007826	ENSOARG00000007826	down
Novel_237	up	ENSOARG00000005954	CUL9	down
Novel_237	up	ENSOARG00000011042	ENSOARG00000011042	down
Novel_327	up	ENSOARG00000005336	RALGDS	down
Novel_237	up	ENSOARG00000006886	ENSOARG00000006886	up
Novel_327	up	ENSOARG00000005159	ENSOARG00000005159	down
Novel_237	up	ENSOARG00000002647	MAP4	up
Novel_237	up	ENSOARG00000010313	TBRG1	up
Novel_401	down	ENSOARG00000018980	IDH1	down
Novel_457	down	ENSOARG00000003977	IGSF10	up
Novel_23	down	ENSOARG00000000287	#N/A	#N/A
Novel_237	up	ENSOARG00000009234	ENSOARG00000009234	up
Novel_237	up	ENSOARG00000012134	B4GALNT3	down
Novel_237	up	ENSOARG00000002484	CREBBP	up
Novel_449	up	ENSOARG00000002429	SDF2	down
Novel_237	up	ENSOARG00000010373	MICAL1	down
Novel_449	up	ENSOARG00000020235	RPUSD2	down
Novel_327	up	ENSOARG00000007214	LRRC56	up
Novel_327	up	ENSOARG00000007236	C17orf53	up
Novel_23	down	ENSOARG00000003524	ANKRD65	up
Novel_327	up	ENSOARG00000002034	ENSOARG00000002034	up
Novel_237	up	ENSOARG00000003414	CYP4X1	down
Novel_237	up	ENSOARG00000003411	AKAP8L	down
Novel_327	up	ENSOARG00000003275	WFIKKN2	up
Novel_237	up	ENSOARG00000009361	ENSOARG00000009361	up
Novel_385	down	ENSOARG00000004590	DAP3	down
Novel_401	down	ENSOARG00000017163	ENSOARG00000017163	down
Novel_449	up	ENSOARG00000010797	ENSOARG00000010797	up
Novel_206	up	ENSOARG00000011251	ENSOARG00000011251	down
Novel_237	up	ENSOARG00000010368	ENSOARG00000010368	down
Novel_237	up	ENSOARG00000007604	DAPL1	down
Novel_237	up	ENSOARG00000001606	PCDH12	up
Novel_384	down	ENSOARG00000006147	PSPN	up
Novel_237	up	ENSOARG00000002394	ENSOARG00000002394	down
Novel_327	up	ENSOARG00000005475	KLC4	down
Novel_237	up	ENSOARG00000005401	ENSOARG00000005401	up
Novel_401	down	ENSOARG00000007770	#N/A	#N/A
Novel_237	up	ENSOARG00000009278	CBLC	up
Novel_401	down	ENSOARG00000013674	RBM10	down
Novel_237	up	ENSOARG00000000333	ADAMTS7	up
Novel_237	up	ENSOARG00000010701	CAMTA1	down
Novel_327	up	ENSOARG00000011009	ENSOARG00000011009	down
Novel_327	up	ENSOARG00000004165	ISLR2	down
Novel_327	up	ENSOARG00000005295	ENSOARG00000005295	down
Novel_237	up	ENSOARG00000012236	RNF150	up
Novel_327	up	ENSOARG00000007906	ENSOARG00000007906	down
Novel_261	up	ENSOARG00000025672	#N/A	#N/A
Novel_327	up	ENSOARG00000010885	PHLDB1	down
Novel_237	up	ENSOARG00000005392	SCN2A	up
Novel_401	down	ENSOARG00000013906	TCEA1	up
Novel_449	up	ENSOARG00000000386	ENSOARG00000000386	up
Novel_237	up	ENSOARG00000009187	CEACAM19	up
Novel_23	down	ENSOARG00000005692	ENSOARG00000005692	down
Novel_327	up	ENSOARG00000010373	MICAL1	down
Novel_237	up	ENSOARG00000002327	ATG9B	down
Novel_327	up	ENSOARG00000012180	FLT1	up
Novel_327	up	ENSOARG00000010144	KLF3	down
Novel_327	up	ENSOARG00000003426	ENSOARG00000003426	down
Novel_327	up	ENSOARG00000007850	ROR2	down
Novel_261	up	ENSOARG00000011301	GCN1	down
Novel_449	up	ENSOARG00000012356	WNK1	down
Novel_384	down	ENSOARG00000000942	RNF213	down
Novel_237	up	ENSOARG00000010399	#N/A	#N/A
Novel_262	up	ENSOARG00000021107	C14orf37	down
Novel_237	up	ENSOARG00000006174	SUPT5H	down
Novel_237	up	ENSOARG00000007228	LAMB1	up
Novel_449	up	ENSOARG00000010726	SELP	down
Novel_237	up	ENSOARG00000010830	#N/A	#N/A
Novel_359	down	ENSOARG00000017787	#N/A	#N/A
Novel_449	up	ENSOARG00000013321	ENSOARG00000013321	up
Novel_401	down	ENSOARG00000013844	#N/A	#N/A
Novel_237	up	ENSOARG00000008012	PHF2	down
Novel_327	up	ENSOARG00000000832	MGAT2	down
Novel_327	up	ENSOARG00000000833	ENSOARG00000000833	down
Novel_237	up	ENSOARG00000011754	PGAP3	up
Novel_327	up	ENSOARG00000009716	EXOC3L2	down
Novel_449	up	ENSOARG00000010367	PARP11	up
Novel_237	up	ENSOARG00000011811	STEAP4	up
Novel_261	up	ENSOARG00000010527	SIAE	down
Novel_261	up	ENSOARG00000011653	RXFP2	down
Novel_457	down	ENSOARG00000020170	FAM161A	up
Novel_262	up	ENSOARG00000020368	YEATS4	up
Novel_237	up	ENSOARG00000011162	ENSOARG00000011162	down
Novel_237	up	ENSOARG00000006828	FCRL5	down
Novel_327	up	ENSOARG00000003603	DPYSL3	up
Novel_237	up	ENSOARG00000004431	XIRP2	up
Novel_237	up	ENSOARG00000004436	DLX6	up
Novel_237	up	ENSOARG00000004437	GNA12	down
Novel_206	up	ENSOARG00000002801	SLC4A2	up
Novel_237	up	ENSOARG00000005346	SCFD1	down
Novel_237	up	ENSOARG00000007514	CABYR	up
Novel_237	up	ENSOARG00000007510	TMEM61	down
Novel_23	down	ENSOARG00000000357	NCOR2	down
Novel_237	up	ENSOARG00000009133	IL11RA	down
Novel_261	up	ENSOARG00000006648	SLFN14	down
Novel_262	up	ENSOARG00000001939	ENSOARG00000001939	up
Novel_237	up	ENSOARG00000002055	FOXP4	down
Novel_206	up	ENSOARG00000008477	SPEN	up
Novel_237	up	ENSOARG00000003591	NFAT5	up
Novel_237	up	ENSOARG00000003592	LRP2	down
Novel_385	down	ENSOARG00000015186	ACSS3	down
Novel_457	down	ENSOARG00000015684	ARMC4	up
Novel_237	up	ENSOARG00000007239	ENSOARG00000007239	down
Novel_327	up	ENSOARG00000007872	HMCN2	down
Novel_237	up	ENSOARG00000000386	ENSOARG00000000386	up
Novel_401	down	ENSOARG00000019849	#N/A	#N/A
Novel_237	up	ENSOARG00000006030	AKNA	down
Novel_237	up	ENSOARG00000006031	#N/A	#N/A
Novel_237	up	ENSOARG00000008068	#N/A	#N/A
Novel_385	down	ENSOARG00000002285	GAA	down
Novel_327	up	ENSOARG00000011783	ENSOARG00000011783	up
Novel_385	down	ENSOARG00000014045	POLA2	down
Novel_237	up	ENSOARG00000007149	#N/A	#N/A
Novel_237	up	ENSOARG00000007145	#N/A	#N/A
Novel_237	up	ENSOARG00000007144	TCOF1	up
Novel_327	up	ENSOARG00000002066	PRDM11	down
Novel_237	up	ENSOARG00000012255	TET3	up
Novel_237	up	ENSOARG00000012257	ENSOARG00000012257	up
Novel_237	up	ENSOARG00000005153	TBX20	down
Novel_237	up	ENSOARG00000005151	HMCN1	down
Novel_385	down	ENSOARG00000020209	CHPF	down
Novel_401	down	ENSOARG00000013065	IKBIP	down
Novel_327	up	ENSOARG00000008477	SPEN	up
Novel_327	up	ENSOARG00000003736	FAM184B	up
Novel_327	up	ENSOARG00000003730	STK10	up
Novel_381	up	ENSOARG00000010992	#N/A	#N/A
Novel_385	down	ENSOARG00000011734	FBXO31	down
Novel_385	down	ENSOARG00000019500	AAMP	down
Novel_206	up	ENSOARG00000005294	TPGS2	down
Novel_261	up	ENSOARG00000004239	CPEB4	up
Novel_206	up	ENSOARG00000008163	POU2F2	up
Novel_327	up	ENSOARG00000008537	NAV2	up
Novel_261	up	ENSOARG00000002567	AHSA1	down
Novel_237	up	ENSOARG00000012165	ADAMTSL5	down
Novel_401	down	ENSOARG00000010137	ASGR1	up
Novel_401	down	ENSOARG00000012824	ENSOARG00000012824	down
Novel_262	up	ENSOARG00000008738	SCRN1	down
Novel_384	down	ENSOARG00000010992	#N/A	#N/A
Novel_261	up	ENSOARG00000001003	CNOT6	up
Novel_262	up	ENSOARG00000010856	PYM1	up
Novel_237	up	ENSOARG00000000436	#N/A	#N/A
Novel_237	up	ENSOARG00000010124	MYO1D	up
Novel_237	up	ENSOARG00000010158	ENSOARG00000010158	up
Novel_327	up	ENSOARG00000007684	LIPE	down
Novel_327	up	ENSOARG00000005261	GBGT1	down
Novel_237	up	ENSOARG00000009042	ENSOARG00000009042	down
Novel_327	up	ENSOARG00000002348	STXBP5	up
Novel_384	down	ENSOARG00000020480	#N/A	#N/A
Novel_327	up	ENSOARG00000007959	SPTBN2	down
Novel_237	up	ENSOARG00000004125	TSHZ3	down
Novel_449	up	ENSOARG00000009411	AMOTL1	up
Novel_401	down	ENSOARG00000020278	KCNJ8	down
Novel_384	down	ENSOARG00000015343	GNPTAB	down
Novel_237	up	ENSOARG00000002632	ENSOARG00000002632	down
Novel_206	up	ENSOARG00000010611	PNMA8B	down
Novel_261	up	ENSOARG00000002922	ENSOARG00000002922	down
Novel_237	up	ENSOARG00000006301	CD4	up
Novel_261	up	ENSOARG00000012176	MRC1	up
Novel_384	down	ENSOARG00000014045	POLA2	down
Novel_237	up	ENSOARG00000009748	DLC1	down
Novel_327	up	ENSOARG00000008580	CNGA2	down
Novel_401	down	ENSOARG00000002251	IDO1	down
Novel_237	up	ENSOARG00000008062	DOCK3	down
Novel_384	down	ENSOARG00000010180	ITPR3	down
Novel_237	up	ENSOARG00000008962	MAMLD1	down
Novel_327	up	ENSOARG00000007180	ENSOARG00000007180	up
Novel_457	down	ENSOARG00000020651	PTPRO	down
Novel_327	up	ENSOARG00000010521	PDE4B	up
Novel_262	up	ENSOARG00000008011	GALNT13	up
Novel_327	up	ENSOARG00000007332	LRP1	down
Novel_401	down	ENSOARG00000014904	PAPD7	down
Novel_262	up	ENSOARG00000002990	ENSOARG00000002990	down
Novel_237	up	ENSOARG00000007951	ENSOARG00000007951	down
Novel_401	down	ENSOARG00000025657	#N/A	#N/A

## Sheet: PL vs. ML (know miRNA)
miRNA	Up/Down	mRNA	Gene_name	Up/Down
oar-miR-181a	down	ENSOARG00000018834	NLRC5	down
oar-miR-3958-3p	down	ENSOARG00000008117	TDGF1	down
oar-miR-106b	up	ENSOARG00000012821	SLC6A16	down
oar-miR-103	down	ENSOARG00000002147	PIK3R6	down
oar-miR-152	up	ENSOARG00000013163	ACSM3	up
oar-miR-16b	down	ENSOARG00000008800	---	down
oar-miR-370-3p	down	ENSOARG00000000032	ND5	up
oar-miR-493-3p	down	ENSOARG00000009325	UNC13D	down
oar-miR-541-5p	down	ENSOARG00000014101	MCOLN3	down
oar-miR-3958-3p	down	ENSOARG00000013942	SPATA1	up
oar-miR-30c	up	ENSOARG00000006551	DSG1	up
oar-miR-106b	up	ENSOARG00000010357	PIWIL2	down
oar-let-7a	down	ENSOARG00000012485	VWCE	down
oar-miR-485-5p	down	ENSOARG00000007992	C19orf57	up
oar-miR-432	down	ENSOARG00000004550	CCDC105	down
oar-miR-152	up	ENSOARG00000009130	ITGAX	up
oar-miR-143	up	ENSOARG00000002251	IDO1	down
oar-let-7d	down	ENSOARG00000017214	NR4A1	down
oar-miR-3958-5p	down	ENSOARG00000002821	ELMO3	down
oar-miR-25	down	ENSOARG00000010175	---	up
oar-miR-218a	up	ENSOARG00000015038	SDR16C5	down
oar-miR-432	down	ENSOARG00000017214	NR4A1	down
oar-miR-16b	down	ENSOARG00000014749	ALDH8A1	down
oar-miR-370-3p	down	ENSOARG00000020924	WDR72	up
oar-miR-433-3p	down	ENSOARG00000008415	AAED1	up
oar-miR-493-3p	down	ENSOARG00000009552	---	down
oar-miR-541-5p	down	ENSOARG00000009073	RASEF	down
oar-let-7f	down	ENSOARG00000019913	---	down
oar-miR-493-3p	down	ENSOARG00000011577	PDIA2	down
oar-miR-103	down	ENSOARG00000000496	GLRA4	down
oar-miR-493-5p	down	ENSOARG00000004848	ITGBL1	up
oar-miR-103	down	ENSOARG00000017058	POU1F1	up
oar-miR-181a	down	ENSOARG00000011811	STEAP4	up
oar-miR-181a	down	ENSOARG00000016867	ITGA4	down
oar-miR-485-5p	down	ENSOARG00000009325	UNC13D	down
oar-miR-370-3p	down	ENSOARG00000011293	RGS11	down
oar-miR-495-3p	up	ENSOARG00000016231	---	down
oar-miR-181a	down	ENSOARG00000009676	CHRNA2	down
oar-let-7f	down	ENSOARG00000012369	SLC4A5	down
oar-miR-30b	up	ENSOARG00000019443	---	up
oar-miR-370-3p	down	ENSOARG00000008800	---	down
oar-miR-485-5p	down	ENSOARG00000019281	---	up
oar-miR-432	down	ENSOARG00000019197	IL2RB	down
oar-miR-432	down	ENSOARG00000002143	---	down
oar-miR-487b-3p	down	ENSOARG00000010357	PIWIL2	down
oar-miR-494-5p	down	ENSOARG00000017123	---	up
oar-miR-16b	down	ENSOARG00000016949	PDE6B	up
oar-miR-409-3p	down	ENSOARG00000020924	WDR72	up
oar-miR-25	down	ENSOARG00000016595	---	down
oar-miR-409-3p	down	ENSOARG00000002874	---	up
oar-miR-152	up	ENSOARG00000002249	ADAM33	down
oar-miR-30b	up	ENSOARG00000005851	---	up
oar-miR-370-3p	down	ENSOARG00000014380	---	down
oar-miR-485-5p	down	ENSOARG00000005772	---	down
oar-miR-493-3p	down	ENSOARG00000019721	---	up
oar-miR-30c	up	ENSOARG00000014440	VNN1	up
oar-let-7c	down	ENSOARG00000006675	TDRD9	down
oar-miR-493-5p	down	ENSOARG00000018979	ASZ1	up
oar-miR-432	down	ENSOARG00000002874	---	up
oar-miR-493-3p	down	ENSOARG00000012485	VWCE	down
oar-let-7c	down	ENSOARG00000012485	VWCE	down
oar-miR-181a	down	ENSOARG00000000496	GLRA4	down
oar-miR-432	down	ENSOARG00000001140	---	down
oar-miR-485-5p	down	ENSOARG00000015386	---	down
oar-miR-493-5p	down	ENSOARG00000014467	EOMES	down
oar-miR-493-5p	down	ENSOARG00000002874	---	up
oar-let-7c	down	ENSOARG00000011811	STEAP4	up
oar-miR-374a	up	ENSOARG00000004550	CCDC105	down
oar-let-7b	down	ENSOARG00000002821	ELMO3	down
oar-miR-218a	up	ENSOARG00000006342	TTR	up
oar-miR-493-5p	down	ENSOARG00000006967	ITGB6	up
oar-miR-148a	up	ENSOARG00000010357	PIWIL2	down
oar-miR-218a	up	ENSOARG00000019913	---	down
oar-miR-221	down	ENSOARG00000019913	---	down
oar-miR-181a	down	ENSOARG00000004848	ITGBL1	up
oar-miR-154a-3p	up	ENSOARG00000001129	---	down
oar-miR-3956-5p	down	ENSOARG00000019913	---	down
oar-miR-485-5p	down	ENSOARG00000006034	SIX2	up
oar-miR-370-3p	down	ENSOARG00000020249	CD2	down
oar-miR-3958-3p	down	ENSOARG00000010400	FREM3	down
oar-miR-432	down	ENSOARG00000009130	ITGAX	up
oar-miR-218a	up	ENSOARG00000002168	OTOG	down
oar-miR-379-5p	up	ENSOARG00000014486	---	up
oar-miR-30c	up	ENSOARG00000000673	---	down
oar-miR-154a-3p	up	ENSOARG00000018356	SLCO6A1	up
oar-miR-152	up	ENSOARG00000005005	NPAS4	down
oar-miR-370-3p	down	ENSOARG00000004828	---	up
oar-miR-154a-3p	up	ENSOARG00000010175	---	up
oar-miR-16b	down	ENSOARG00000010175	---	up
oar-miR-25	down	ENSOARG00000002143	---	down
oar-miR-494-5p	down	ENSOARG00000019721	---	up
oar-miR-16b	down	ENSOARG00000019721	---	up
oar-miR-432	down	ENSOARG00000000155	CPM	up
oar-miR-432	down	ENSOARG00000009146	CCL27	down
oar-miR-106b	up	ENSOARG00000015432	---	down
oar-let-7f	down	ENSOARG00000001078	---	down
oar-miR-30c	up	ENSOARG00000018356	SLCO6A1	up
oar-miR-432	down	ENSOARG00000005851	---	up
oar-miR-3958-5p	down	ENSOARG00000016949	PDE6B	up
oar-miR-148a	up	ENSOARG00000000564	---	down
oar-miR-103	down	ENSOARG00000014900	CCDC154	down
oar-miR-409-3p	down	ENSOARG00000005005	NPAS4	down
oar-miR-432	down	ENSOARG00000014336	CYR61	down
oar-miR-143	up	ENSOARG00000014101	MCOLN3	down
oar-miR-432	down	ENSOARG00000009676	CHRNA2	down
oar-miR-370-3p	down	ENSOARG00000012369	SLC4A5	down
oar-miR-409-3p	down	ENSOARG00000002686	---	up
oar-let-7g	down	ENSOARG00000020249	CD2	down
oar-miR-379-5p	up	ENSOARG00000008117	TDGF1	down
oar-miR-16b	down	ENSOARG00000000155	CPM	up
oar-miR-181a	down	ENSOARG00000007119	---	down
oar-let-7a	down	ENSOARG00000001281	ACCSL	down
oar-miR-30c	up	ENSOARG00000010357	PIWIL2	down
oar-miR-152	up	ENSOARG00000006342	TTR	up
oar-miR-3958-5p	down	ENSOARG00000006675	TDRD9	down
oar-miR-379-5p	up	ENSOARG00000002874	---	up
oar-let-7c	down	ENSOARG00000002821	ELMO3	down
oar-let-7i	down	ENSOARG00000006967	ITGB6	up
oar-let-7f	down	ENSOARG00000002821	ELMO3	down
oar-miR-16b	down	ENSOARG00000013927	---	up
oar-miR-369-5p	down	ENSOARG00000006675	TDRD9	down
oar-miR-143	up	ENSOARG00000000673	---	down
oar-miR-485-5p	down	ENSOARG00000001902	FAM170B	down
oar-miR-493-3p	down	ENSOARG00000020760	DAPK2	up
oar-miR-379-5p	up	ENSOARG00000009325	UNC13D	down
oar-miR-3956-5p	down	ENSOARG00000018117	ANGPTL8	down
oar-miR-3956-5p	down	ENSOARG00000002147	PIK3R6	down
oar-miR-25	down	ENSOARG00000011811	STEAP4	up
oar-miR-30c	up	ENSOARG00000017123	---	up
oar-miR-154a-3p	up	ENSOARG00000016231	---	down
oar-let-7d	down	ENSOARG00000002168	OTOG	down
oar-miR-25	down	ENSOARG00000014738	MTTP	up
oar-miR-379-5p	up	ENSOARG00000019715	MOV10L1	up
oar-miR-16b	down	ENSOARG00000018834	NLRC5	down
oar-miR-25	down	ENSOARG00000010026	ADAM28	up
oar-let-7d	down	ENSOARG00000009130	ITGAX	up
oar-miR-143	up	ENSOARG00000007119	---	down
oar-let-7a	down	ENSOARG00000010400	FREM3	down
oar-miR-369-5p	down	ENSOARG00000016231	---	down
oar-miR-494-5p	down	ENSOARG00000001140	---	down
oar-miR-3958-5p	down	ENSOARG00000002147	PIK3R6	down
oar-miR-3958-5p	down	ENSOARG00000002143	---	down
oar-miR-485-5p	down	ENSOARG00000014900	CCDC154	down
oar-miR-493-3p	down	ENSOARG00000018699	CRTAM	down
oar-miR-103	down	ENSOARG00000020924	WDR72	up
oar-miR-433-3p	down	ENSOARG00000007578	SCIN	down
oar-let-7c	down	ENSOARG00000012821	SLC6A16	down
oar-miR-218a	up	ENSOARG00000006675	TDRD9	down
oar-miR-374a	up	ENSOARG00000002143	---	down
oar-miR-181a	down	ENSOARG00000012821	SLC6A16	down
oar-miR-30b	up	ENSOARG00000002143	---	down
oar-let-7c	down	ENSOARG00000009130	ITGAX	up
oar-miR-30b	up	ENSOARG00000011811	STEAP4	up
oar-miR-3958-5p	down	ENSOARG00000001140	---	down
oar-miR-412-3p	down	ENSOARG00000002168	OTOG	down
oar-miR-16b	down	ENSOARG00000008117	TDGF1	down
oar-miR-370-3p	down	ENSOARG00000000049	---	up
oar-miR-103	down	ENSOARG00000003771	GDPD3	down
oar-let-7b	down	ENSOARG00000017058	POU1F1	up
oar-miR-148a	up	ENSOARG00000013509	CD274	down
oar-miR-103	down	ENSOARG00000001556	CYP26A1	down
oar-miR-493-3p	down	ENSOARG00000006034	SIX2	up
oar-miR-432	down	ENSOARG00000009552	---	down
oar-miR-541-5p	down	ENSOARG00000001287	PTPN20	up
oar-miR-541-5p	down	ENSOARG00000001281	ACCSL	down
oar-miR-3956-5p	down	ENSOARG00000022840	RNase_MRP	down
oar-let-7f	down	ENSOARG00000002168	OTOG	down
oar-miR-3958-3p	down	ENSOARG00000019443	---	up
oar-let-7a	down	ENSOARG00000019715	MOV10L1	up
oar-miR-106b	up	ENSOARG00000000049	---	up
oar-miR-143	up	ENSOARG00000011811	STEAP4	up
oar-miR-370-3p	down	ENSOARG00000002143	---	down
oar-miR-152	up	ENSOARG00000014900	CCDC154	down
oar-miR-25	down	ENSOARG00000001281	ACCSL	down
oar-miR-152	up	ENSOARG00000009325	UNC13D	down
oar-miR-485-5p	down	ENSOARG00000014122	C11orf88	down
oar-miR-493-3p	down	ENSOARG00000014440	VNN1	up
oar-miR-485-5p	down	ENSOARG00000002249	ADAM33	down
oar-let-7g	down	ENSOARG00000001344	---	up
oar-miR-221	down	ENSOARG00000004848	ITGBL1	up
oar-let-7c	down	ENSOARG00000019913	---	down
oar-let-7g	down	ENSOARG00000019000	RBM44	up
oar-miR-3958-3p	down	ENSOARG00000013019	TRH	down
oar-miR-379-5p	up	ENSOARG00000014122	C11orf88	down
oar-miR-374a	up	ENSOARG00000000673	---	down
oar-let-7g	down	ENSOARG00000016391	GLP1R	down
oar-miR-379-5p	up	ENSOARG00000011811	STEAP4	up
oar-miR-493-3p	down	ENSOARG00000016595	---	down
oar-miR-370-3p	down	ENSOARG00000016949	PDE6B	up
oar-let-7i	down	ENSOARG00000018356	SLCO6A1	up
oar-miR-143	up	ENSOARG00000001287	PTPN20	up
oar-miR-143	up	ENSOARG00000001281	ACCSL	down
oar-miR-493-3p	down	ENSOARG00000003044	ACTA1	down
oar-miR-152	up	ENSOARG00000002251	IDO1	down
oar-miR-218a	up	ENSOARG00000002941	---	up
oar-miR-409-3p	down	ENSOARG00000008117	TDGF1	down
oar-miR-487b-3p	down	ENSOARG00000020924	WDR72	up
oar-miR-432	down	ENSOARG00000014467	EOMES	down
oar-miR-218a	up	ENSOARG00000020000	C12orf40	up
oar-miR-218a	up	ENSOARG00000011811	STEAP4	up
oar-miR-103	down	ENSOARG00000010357	PIWIL2	down
oar-miR-103	down	ENSOARG00000001902	FAM170B	down
oar-miR-103	down	ENSOARG00000019721	---	up
oar-miR-16b	down	ENSOARG00000009697	GADD45GIP1	down
oar-let-7b	down	ENSOARG00000002168	OTOG	down
oar-miR-370-3p	down	ENSOARG00000009130	ITGAX	up
oar-miR-154a-3p	up	ENSOARG00000002686	---	up
oar-let-7i	down	ENSOARG00000002649	ACAD9	down
oar-miR-493-5p	down	ENSOARG00000016391	GLP1R	down
oar-miR-485-5p	down	ENSOARG00000019715	MOV10L1	up
oar-miR-495-3p	up	ENSOARG00000013019	TRH	down
oar-let-7c	down	ENSOARG00000001281	ACCSL	down
oar-let-7a	down	ENSOARG00000019000	RBM44	up
oar-miR-485-5p	down	ENSOARG00000005005	NPAS4	down
oar-miR-154a-3p	up	ENSOARG00000014101	MCOLN3	down
oar-miR-103	down	ENSOARG00000016949	PDE6B	up
oar-miR-16b	down	ENSOARG00000006551	DSG1	up
oar-miR-409-3p	down	ENSOARG00000010026	ADAM28	up
oar-miR-493-5p	down	ENSOARG00000019443	---	up
oar-miR-485-5p	down	ENSOARG00000003771	GDPD3	down
oar-miR-181a	down	ENSOARG00000019000	RBM44	up
oar-miR-16b	down	ENSOARG00000006675	TDRD9	down
oar-miR-25	down	ENSOARG00000019913	---	down
oar-miR-432	down	ENSOARG00000011811	STEAP4	up
oar-miR-3958-3p	down	ENSOARG00000006675	TDRD9	down
oar-miR-181a	down	ENSOARG00000001415	DCHS2	down
oar-miR-218a	up	ENSOARG00000001415	DCHS2	down
oar-miR-103	down	ENSOARG00000006342	TTR	up
oar-miR-379-5p	up	ENSOARG00000000673	---	down
oar-miR-148a	up	ENSOARG00000007119	---	down
oar-let-7i	down	ENSOARG00000020249	CD2	down
oar-miR-379-5p	up	ENSOARG00000012721	TRPM4	down
oar-miR-143	up	ENSOARG00000002355	---	down
oar-miR-432	down	ENSOARG00000006735	PIGR	down
oar-miR-103	down	ENSOARG00000004550	CCDC105	down
oar-miR-409-3p	down	ENSOARG00000012369	SLC4A5	down
oar-miR-432	down	ENSOARG00000010026	ADAM28	up
oar-miR-433-3p	down	ENSOARG00000016639	---	up
oar-miR-25	down	ENSOARG00000015072	---	down
oar-miR-152	up	ENSOARG00000018117	ANGPTL8	down
oar-miR-485-5p	down	ENSOARG00000008241	---	down
oar-miR-541-5p	down	ENSOARG00000005610	SLC38A11	up
oar-let-7f	down	ENSOARG00000001281	ACCSL	down
oar-miR-493-3p	down	ENSOARG00000017214	NR4A1	down
oar-let-7c	down	ENSOARG00000002649	ACAD9	down
oar-miR-148a	up	ENSOARG00000014954	XPNPEP2	up
oar-miR-25	down	ENSOARG00000002874	---	up
oar-miR-541-5p	down	ENSOARG00000002249	ADAM33	down
oar-miR-16b	down	ENSOARG00000000304	ACKR3	down
oar-miR-409-3p	down	ENSOARG00000002649	ACAD9	down
oar-let-7a	down	ENSOARG00000002821	ELMO3	down
oar-miR-485-5p	down	ENSOARG00000000049	---	up
oar-miR-181a	down	ENSOARG00000017092	NPHS2	down
oar-miR-143	up	ENSOARG00000013698	---	down
oar-miR-433-3p	down	ENSOARG00000015386	---	down
oar-miR-432	down	ENSOARG00000014440	VNN1	up
oar-let-7b	down	ENSOARG00000017214	NR4A1	down
oar-miR-494-5p	down	ENSOARG00000019197	IL2RB	down
oar-miR-493-3p	down	ENSOARG00000014467	EOMES	down
oar-miR-221	down	ENSOARG00000009130	ITGAX	up
oar-miR-370-3p	down	ENSOARG00000015432	---	down
oar-miR-152	up	ENSOARG00000001415	DCHS2	down
oar-let-7d	down	ENSOARG00000006675	TDRD9	down
oar-miR-106b	up	ENSOARG00000010400	FREM3	down
oar-miR-148a	up	ENSOARG00000011811	STEAP4	up
oar-miR-30b	up	ENSOARG00000000673	---	down
oar-let-7i	down	ENSOARG00000001078	---	down
oar-miR-218a	up	ENSOARG00000005462	AFMID	down
oar-miR-409-3p	down	ENSOARG00000001415	DCHS2	down
oar-miR-25	down	ENSOARG00000019715	MOV10L1	up
oar-miR-218a	up	ENSOARG00000019721	---	up
oar-miR-370-3p	down	ENSOARG00000008304	GYG2	down
oar-miR-16b	down	ENSOARG00000015038	SDR16C5	down
oar-miR-148a	up	ENSOARG00000000673	---	down
oar-miR-3958-3p	down	ENSOARG00000009042	---	down
oar-miR-493-3p	down	ENSOARG00000000049	---	up
oar-miR-370-3p	down	ENSOARG00000014749	ALDH8A1	down
oar-let-7g	down	ENSOARG00000018197	RNF112	down
oar-let-7i	down	ENSOARG00000009130	ITGAX	up
oar-let-7d	down	ENSOARG00000020249	CD2	down
oar-miR-495-3p	up	ENSOARG00000013509	CD274	down
oar-miR-433-3p	down	ENSOARG00000015072	---	down
oar-miR-103	down	ENSOARG00000010400	FREM3	down
oar-miR-432	down	ENSOARG00000017092	NPHS2	down
oar-miR-143	up	ENSOARG00000017123	---	up
oar-miR-374a	up	ENSOARG00000013509	CD274	down
oar-miR-370-3p	down	ENSOARG00000005005	NPAS4	down
oar-miR-30c	up	ENSOARG00000008241	---	down
oar-miR-541-5p	down	ENSOARG00000014122	C11orf88	down
oar-miR-493-3p	down	ENSOARG00000008117	TDGF1	down
oar-let-7c	down	ENSOARG00000020760	DAPK2	up
oar-let-7g	down	ENSOARG00000007119	---	down
oar-miR-485-5p	down	ENSOARG00000001078	---	down
oar-miR-541-5p	down	ENSOARG00000011577	PDIA2	down
oar-miR-493-5p	down	ENSOARG00000019474	TDRD15	down
oar-miR-16b	down	ENSOARG00000017092	NPHS2	down
oar-miR-495-3p	up	ENSOARG00000018356	SLCO6A1	up
oar-miR-16b	down	ENSOARG00000003771	GDPD3	down
oar-miR-3958-5p	down	ENSOARG00000007578	SCIN	down
oar-miR-143	up	ENSOARG00000018979	ASZ1	up
oar-miR-143	up	ENSOARG00000006675	TDRD9	down
oar-let-7d	down	ENSOARG00000012369	SLC4A5	down
oar-miR-3958-3p	down	ENSOARG00000009073	RASEF	down
oar-miR-379-5p	up	ENSOARG00000016642	ITGB7	down
oar-let-7f	down	ENSOARG00000016867	ITGA4	down
oar-miR-541-5p	down	ENSOARG00000013509	CD274	down
oar-miR-143	up	ENSOARG00000005005	NPAS4	down
oar-miR-30b	up	ENSOARG00000019000	RBM44	up
oar-let-7d	down	ENSOARG00000019721	---	up
oar-miR-3958-3p	down	ENSOARG00000014122	C11orf88	down
oar-miR-3958-5p	down	ENSOARG00000011811	STEAP4	up
oar-miR-494-5p	down	ENSOARG00000001415	DCHS2	down
oar-miR-433-3p	down	ENSOARG00000011034	---	down
oar-miR-16b	down	ENSOARG00000012721	TRPM4	down
oar-let-7a	down	ENSOARG00000002874	---	up
oar-miR-218a	up	ENSOARG00000009042	---	down
oar-miR-370-3p	down	ENSOARG00000001465	---	down
oar-miR-493-5p	down	ENSOARG00000018117	ANGPTL8	down
oar-miR-103	down	ENSOARG00000009325	UNC13D	down
oar-let-7g	down	ENSOARG00000017214	NR4A1	down
oar-miR-432	down	ENSOARG00000019913	---	down
oar-miR-432	down	ENSOARG00000010400	FREM3	down
oar-let-7d	down	ENSOARG00000006735	PIGR	down
oar-miR-493-3p	down	ENSOARG00000018834	NLRC5	down
oar-let-7b	down	ENSOARG00000019000	RBM44	up
oar-let-7i	down	ENSOARG00000012485	VWCE	down
oar-miR-379-5p	up	ENSOARG00000020924	WDR72	up
oar-miR-433-3p	down	ENSOARG00000018197	RNF112	down
oar-let-7d	down	ENSOARG00000018356	SLCO6A1	up
oar-miR-432	down	ENSOARG00000002147	PIK3R6	down
oar-miR-103	down	ENSOARG00000009697	GADD45GIP1	down
oar-miR-370-3p	down	ENSOARG00000001281	ACCSL	down
oar-miR-485-5p	down	ENSOARG00000009130	ITGAX	up
oar-miR-152	up	ENSOARG00000002686	---	up
oar-miR-495-3p	up	ENSOARG00000001140	---	down
oar-miR-493-3p	down	ENSOARG00000001140	---	down
oar-miR-143	up	ENSOARG00000016639	---	up
oar-miR-103	down	ENSOARG00000014101	MCOLN3	down
oar-miR-16b	down	ENSOARG00000014336	CYR61	down
oar-let-7d	down	ENSOARG00000016391	GLP1R	down
oar-miR-379-5p	up	ENSOARG00000013163	ACSM3	up
oar-miR-106b	up	ENSOARG00000001281	ACCSL	down
oar-let-7d	down	ENSOARG00000019913	---	down
oar-miR-379-5p	up	ENSOARG00000019913	---	down
oar-miR-493-5p	down	ENSOARG00000006675	TDRD9	down
oar-miR-218a	up	ENSOARG00000009325	UNC13D	down
oar-miR-485-5p	down	ENSOARG00000016639	---	up
oar-miR-374a	up	ENSOARG00000017092	NPHS2	down
oar-miR-218a	up	ENSOARG00000000673	---	down
oar-miR-103	down	ENSOARG00000014954	XPNPEP2	up
oar-miR-3958-5p	down	ENSOARG00000019443	---	up
oar-miR-493-3p	down	ENSOARG00000005772	---	down
oar-let-7c	down	ENSOARG00000017058	POU1F1	up
oar-let-7f	down	ENSOARG00000012485	VWCE	down
oar-miR-181a	down	ENSOARG00000001344	---	up
oar-miR-485-5p	down	ENSOARG00000000023	COX3	up
oar-miR-432	down	ENSOARG00000018834	NLRC5	down
oar-miR-494-5p	down	ENSOARG00000001287	PTPN20	up
oar-miR-370-3p	down	ENSOARG00000004550	CCDC105	down
oar-let-7i	down	ENSOARG00000006735	PIGR	down
oar-miR-148a	up	ENSOARG00000000049	---	up
oar-miR-16b	down	ENSOARG00000009073	RASEF	down
oar-miR-3958-5p	down	ENSOARG00000017092	NPHS2	down
oar-miR-103	down	ENSOARG00000009130	ITGAX	up
oar-miR-103	down	ENSOARG00000009137	PRL	up
oar-miR-485-5p	down	ENSOARG00000014954	XPNPEP2	up
oar-miR-181a	down	ENSOARG00000008117	TDGF1	down
oar-miR-181a	down	ENSOARG00000000155	CPM	up
oar-miR-412-3p	down	ENSOARG00000004940	FOXG1	down
oar-miR-409-3p	down	ENSOARG00000001556	CYP26A1	down
oar-miR-103	down	ENSOARG00000005851	---	up
oar-miR-143	up	ENSOARG00000009130	ITGAX	up
oar-let-7d	down	ENSOARG00000012821	SLC6A16	down
oar-miR-493-3p	down	ENSOARG00000000023	COX3	up
oar-let-7i	down	ENSOARG00000002980	---	up
oar-let-7c	down	ENSOARG00000002874	---	up
oar-miR-379-5p	up	ENSOARG00000013509	CD274	down
oar-miR-106b	up	ENSOARG00000009130	ITGAX	up
oar-miR-154a-3p	up	ENSOARG00000014486	---	up
oar-miR-16b	down	ENSOARG00000010357	PIWIL2	down
oar-miR-485-5p	down	ENSOARG00000007451	CRLF2	down
oar-miR-432	down	ENSOARG00000006967	ITGB6	up
oar-miR-370-3p	down	ENSOARG00000001078	---	down
oar-let-7i	down	ENSOARG00000000673	---	down
oar-miR-370-3p	down	ENSOARG00000014900	CCDC154	down
oar-miR-485-5p	down	ENSOARG00000007375	---	down
oar-miR-379-5p	up	ENSOARG00000019474	TDRD15	down
oar-miR-412-3p	down	ENSOARG00000009676	CHRNA2	down
oar-miR-541-5p	down	ENSOARG00000004550	CCDC105	down
oar-miR-16b	down	ENSOARG00000019197	IL2RB	down
oar-let-7b	down	ENSOARG00000009042	---	down
oar-miR-370-3p	down	ENSOARG00000009325	UNC13D	down
oar-miR-494-5p	down	ENSOARG00000006675	TDRD9	down
oar-miR-30c	up	ENSOARG00000014122	C11orf88	down
oar-miR-493-5p	down	ENSOARG00000001140	---	down
oar-miR-30c	up	ENSOARG00000013019	TRH	down
oar-miR-485-5p	down	ENSOARG00000018117	ANGPTL8	down
oar-miR-221	down	ENSOARG00000009042	---	down
oar-miR-433-3p	down	ENSOARG00000002143	---	down
oar-miR-433-3p	down	ENSOARG00000002147	PIK3R6	down
oar-miR-148a	up	ENSOARG00000013019	TRH	down
oar-miR-16b	down	ENSOARG00000018197	RNF112	down
oar-miR-432	down	ENSOARG00000018356	SLCO6A1	up
oar-miR-495-3p	up	ENSOARG00000001281	ACCSL	down
oar-miR-221	down	ENSOARG00000016642	ITGB7	down
oar-miR-485-5p	down	ENSOARG00000013698	---	down
oar-miR-433-3p	down	ENSOARG00000001415	DCHS2	down
oar-miR-433-3p	down	ENSOARG00000001140	---	down
oar-miR-152	up	ENSOARG00000016867	ITGA4	down
oar-miR-148a	up	ENSOARG00000002355	---	down
oar-miR-16b	down	ENSOARG00000002821	ELMO3	down
oar-miR-16b	down	ENSOARG00000014954	XPNPEP2	up
oar-miR-433-3p	down	ENSOARG00000009670	CPXM2	down
oar-miR-152	up	ENSOARG00000007366	TMPRSS13	down
oar-miR-25	down	ENSOARG00000009676	CHRNA2	down
oar-miR-152	up	ENSOARG00000019000	RBM44	up
oar-miR-103	down	ENSOARG00000002249	ADAM33	down
oar-miR-103	down	ENSOARG00000014440	VNN1	up
oar-miR-16b	down	ENSOARG00000016867	ITGA4	down
oar-miR-181a	down	ENSOARG00000004707	TOM1L1	up
oar-miR-3958-5p	down	ENSOARG00000001415	DCHS2	down
oar-miR-541-5p	down	ENSOARG00000000155	CPM	up
oar-let-7c	down	ENSOARG00000014467	EOMES	down
oar-miR-152	up	ENSOARG00000010400	FREM3	down
oar-let-7g	down	ENSOARG00000012821	SLC6A16	down
oar-miR-25	down	ENSOARG00000007451	CRLF2	down
oar-miR-370-3p	down	ENSOARG00000009042	---	down
oar-miR-493-3p	down	ENSOARG00000013932	---	up
oar-let-7f	down	ENSOARG00000017214	NR4A1	down
oar-miR-106b	up	ENSOARG00000002649	ACAD9	down
oar-miR-154a-3p	up	ENSOARG00000002251	IDO1	down
oar-let-7d	down	ENSOARG00000016867	ITGA4	down
oar-miR-103	down	ENSOARG00000012369	SLC4A5	down
oar-miR-218a	up	ENSOARG00000018834	NLRC5	down
oar-miR-3958-3p	down	ENSOARG00000018356	SLCO6A1	up
oar-miR-152	up	ENSOARG00000005772	---	down
oar-miR-152	up	ENSOARG00000018356	SLCO6A1	up
oar-miR-218a	up	ENSOARG00000009073	RASEF	down
oar-miR-409-3p	down	ENSOARG00000002168	OTOG	down
oar-miR-143	up	ENSOARG00000000155	CPM	up
oar-miR-30b	up	ENSOARG00000019474	TDRD15	down
oar-miR-433-3p	down	ENSOARG00000003771	GDPD3	down
oar-miR-143	up	ENSOARG00000013942	SPATA1	up
oar-miR-3956-5p	down	ENSOARG00000006675	TDRD9	down
oar-miR-541-5p	down	ENSOARG00000019721	---	up
oar-miR-493-5p	down	ENSOARG00000011986	---	down
oar-miR-369-5p	down	ENSOARG00000001415	DCHS2	down
oar-miR-485-5p	down	ENSOARG00000014440	VNN1	up
oar-miR-370-3p	down	ENSOARG00000009676	CHRNA2	down
oar-miR-370-3p	down	ENSOARG00000009670	CPXM2	down
oar-let-7c	down	ENSOARG00000001344	---	up
oar-miR-3958-5p	down	ENSOARG00000001129	---	down
oar-miR-3958-5p	down	ENSOARG00000016231	---	down
oar-miR-218a	up	ENSOARG00000016231	---	down
oar-miR-409-3p	down	ENSOARG00000020249	CD2	down
oar-miR-412-3p	down	ENSOARG00000005851	---	up
oar-miR-106b	up	ENSOARG00000006766	ASB5	up
oar-miR-143	up	ENSOARG00000014467	EOMES	down
oar-miR-16b	down	ENSOARG00000001902	FAM170B	down
oar-miR-432	down	ENSOARG00000015072	---	down
oar-miR-154a-3p	up	ENSOARG00000000016	COX1	up
oar-let-7d	down	ENSOARG00000018197	RNF112	down
oar-miR-154a-3p	up	ENSOARG00000007119	---	down
oar-miR-25	down	ENSOARG00000002168	OTOG	down
oar-let-7i	down	ENSOARG00000019000	RBM44	up
oar-let-7c	down	ENSOARG00000019474	TDRD15	down
oar-miR-3958-5p	down	ENSOARG00000008800	---	down
oar-miR-432	down	ENSOARG00000014749	ALDH8A1	down
oar-miR-25	down	ENSOARG00000000155	CPM	up
oar-miR-3958-5p	down	ENSOARG00000005772	---	down
oar-let-7g	down	ENSOARG00000012485	VWCE	down
oar-miR-541-5p	down	ENSOARG00000016639	---	up
oar-miR-3958-5p	down	ENSOARG00000020249	CD2	down
oar-let-7g	down	ENSOARG00000016867	ITGA4	down
oar-miR-221	down	ENSOARG00000019443	---	up
oar-miR-541-5p	down	ENSOARG00000010357	PIWIL2	down
oar-let-7i	down	ENSOARG00000010400	FREM3	down
oar-miR-154a-3p	up	ENSOARG00000011811	STEAP4	up
oar-miR-30b	up	ENSOARG00000018834	NLRC5	down
oar-miR-409-3p	down	ENSOARG00000004707	TOM1L1	up
oar-let-7g	down	ENSOARG00000012369	SLC4A5	down
oar-miR-493-5p	down	ENSOARG00000002168	OTOG	down
oar-miR-3956-5p	down	ENSOARG00000018033	---	down
oar-miR-16b	down	ENSOARG00000017214	NR4A1	down
oar-let-7g	down	ENSOARG00000019443	---	up
oar-miR-143	up	ENSOARG00000019443	---	up
oar-let-7f	down	ENSOARG00000020760	DAPK2	up
oar-miR-148a	up	ENSOARG00000002686	---	up
oar-miR-16b	down	ENSOARG00000017981	---	down
oar-miR-370-3p	down	ENSOARG00000006735	PIGR	down
oar-miR-493-3p	down	ENSOARG00000009042	---	down
oar-miR-106b	up	ENSOARG00000000333	ADAMTS7	down
oar-miR-541-5p	down	ENSOARG00000001344	---	up
oar-miR-221	down	ENSOARG00000000049	---	up
oar-miR-103	down	ENSOARG00000007578	SCIN	down
oar-let-7f	down	ENSOARG00000010400	FREM3	down
oar-miR-103	down	ENSOARG00000006551	DSG1	up
oar-miR-103	down	ENSOARG00000014841	---	down
oar-miR-152	up	ENSOARG00000013019	TRH	down
oar-miR-485-5p	down	ENSOARG00000001701	---	down
oar-miR-30b	up	ENSOARG00000010400	FREM3	down
oar-miR-143	up	ENSOARG00000014471	---	down
oar-let-7a	down	ENSOARG00000009130	ITGAX	up
oar-miR-495-3p	up	ENSOARG00000001415	DCHS2	down
oar-miR-16b	down	ENSOARG00000006394	LDHD	down
oar-miR-541-5p	down	ENSOARG00000018356	SLCO6A1	up
oar-miR-433-3p	down	ENSOARG00000012369	SLC4A5	down
oar-let-7a	down	ENSOARG00000020249	CD2	down
oar-miR-148a	up	ENSOARG00000017671	RAB26	down
oar-miR-30c	up	ENSOARG00000006967	ITGB6	up
oar-miR-433-3p	down	ENSOARG00000020249	CD2	down
oar-miR-379-5p	up	ENSOARG00000013019	TRH	down
oar-miR-494-5p	down	ENSOARG00000002251	IDO1	down
oar-miR-103	down	ENSOARG00000000049	---	up
oar-miR-3958-3p	down	ENSOARG00000000032	ND5	up
oar-miR-16b	down	ENSOARG00000013019	TRH	down
oar-miR-3958-5p	down	ENSOARG00000016867	ITGA4	down
oar-let-7b	down	ENSOARG00000002686	---	up
oar-miR-370-3p	down	ENSOARG00000000607	---	up
oar-miR-485-5p	down	ENSOARG00000012821	SLC6A16	down
oar-miR-16b	down	ENSOARG00000001129	---	down
oar-let-7f	down	ENSOARG00000019715	MOV10L1	up
oar-miR-370-3p	down	ENSOARG00000006565	---	up
oar-miR-3958-5p	down	ENSOARG00000006551	DSG1	up
oar-miR-25	down	ENSOARG00000001129	---	down
oar-miR-16b	down	ENSOARG00000002249	ADAM33	down
oar-let-7a	down	ENSOARG00000012721	TRPM4	down
oar-miR-374a	up	ENSOARG00000020899	DNAAF4	up
oar-miR-16b	down	ENSOARG00000009137	PRL	up
oar-miR-154a-3p	up	ENSOARG00000002143	---	down
oar-miR-16b	down	ENSOARG00000009130	ITGAX	up
oar-miR-218a	up	ENSOARG00000002099	---	down
oar-miR-370-3p	down	ENSOARG00000007169	KLF4	down
oar-miR-16b	down	ENSOARG00000012821	SLC6A16	down
oar-miR-152	up	ENSOARG00000019443	---	up
oar-miR-485-5p	down	ENSOARG00000006967	ITGB6	up
oar-miR-16b	down	ENSOARG00000007578	SCIN	down
oar-miR-16b	down	ENSOARG00000006735	PIGR	down
oar-miR-485-5p	down	ENSOARG00000017981	---	down
oar-miR-143	up	ENSOARG00000001556	CYP26A1	down
oar-miR-485-5p	down	ENSOARG00000007366	TMPRSS13	down
oar-let-7g	down	ENSOARG00000010400	FREM3	down
oar-miR-432	down	ENSOARG00000015432	---	down
oar-miR-379-5p	up	ENSOARG00000009130	ITGAX	up
oar-miR-181a	down	ENSOARG00000019721	---	up
oar-miR-493-5p	down	ENSOARG00000016231	---	down
oar-miR-103	down	ENSOARG00000015659	COMMD6	down
oar-let-7f	down	ENSOARG00000018356	SLCO6A1	up
oar-miR-485-5p	down	ENSOARG00000019474	TDRD15	down
oar-miR-154a-3p	up	ENSOARG00000019913	---	down
oar-let-7f	down	ENSOARG00000019000	RBM44	up
oar-miR-148a	up	ENSOARG00000016867	ITGA4	down
oar-miR-3958-3p	down	ENSOARG00000020760	DAPK2	up
oar-miR-103	down	ENSOARG00000012721	TRPM4	down
oar-miR-152	up	ENSOARG00000018834	NLRC5	down
oar-miR-370-3p	down	ENSOARG00000011750	MYL4	up
oar-miR-374a	up	ENSOARG00000000564	---	down
oar-let-7b	down	ENSOARG00000009130	ITGAX	up
oar-miR-433-3p	down	ENSOARG00000014738	MTTP	up
oar-miR-493-3p	down	ENSOARG00000012721	TRPM4	down
oar-miR-30b	up	ENSOARG00000004707	TOM1L1	up
oar-miR-3958-5p	down	ENSOARG00000018699	CRTAM	down
oar-miR-495-3p	up	ENSOARG00000019443	---	up
oar-miR-409-3p	down	ENSOARG00000002251	IDO1	down
oar-miR-152	up	ENSOARG00000007119	---	down
oar-miR-370-3p	down	ENSOARG00000015072	---	down
oar-miR-495-3p	up	ENSOARG00000019594	TRAV5	up
oar-miR-181a	down	ENSOARG00000002821	ELMO3	down
oar-miR-370-3p	down	ENSOARG00000010400	FREM3	down
oar-miR-3958-3p	down	ENSOARG00000018834	NLRC5	down
oar-miR-432	down	ENSOARG00000009670	CPXM2	down
oar-miR-493-3p	down	ENSOARG00000004707	TOM1L1	up
oar-miR-3956-5p	down	ENSOARG00000001415	DCHS2	down
oar-let-7c	down	ENSOARG00000001078	---	down
oar-miR-218a	up	ENSOARG00000014122	C11orf88	down
oar-miR-409-3p	down	ENSOARG00000006675	TDRD9	down
oar-miR-3958-5p	down	ENSOARG00000000222	---	up
oar-miR-432	down	ENSOARG00000014900	CCDC154	down
oar-let-7d	down	ENSOARG00000002686	---	up
oar-miR-493-3p	down	ENSOARG00000016867	ITGA4	down
oar-let-7c	down	ENSOARG00000014122	C11orf88	down
oar-miR-495-3p	up	ENSOARG00000006675	TDRD9	down
oar-miR-103	down	ENSOARG00000014471	---	down
oar-miR-103	down	ENSOARG00000002251	IDO1	down
oar-miR-409-3p	down	ENSOARG00000000333	ADAMTS7	down
oar-miR-370-3p	down	ENSOARG00000006394	LDHD	down
oar-miR-218a	up	ENSOARG00000020249	CD2	down
oar-miR-103	down	ENSOARG00000008800	---	down
oar-miR-370-3p	down	ENSOARG00000010357	PIWIL2	down
oar-miR-409-3p	down	ENSOARG00000011811	STEAP4	up
oar-miR-493-5p	down	ENSOARG00000009042	---	down
oar-miR-30b	up	ENSOARG00000014440	VNN1	up
oar-miR-154a-3p	up	ENSOARG00000020249	CD2	down
oar-miR-370-3p	down	ENSOARG00000020760	DAPK2	up
oar-miR-106b	up	ENSOARG00000008117	TDGF1	down
oar-let-7i	down	ENSOARG00000009042	---	down
oar-miR-3958-5p	down	ENSOARG00000018834	NLRC5	down
oar-let-7g	down	ENSOARG00000009042	---	down
oar-miR-485-5p	down	ENSOARG00000010026	ADAM28	up
oar-let-7c	down	ENSOARG00000016391	GLP1R	down
oar-miR-369-5p	down	ENSOARG00000014738	MTTP	up
oar-miR-16b	down	ENSOARG00000000049	---	up
oar-miR-221	down	ENSOARG00000006034	SIX2	up
oar-miR-409-3p	down	ENSOARG00000000049	---	up
oar-miR-493-5p	down	ENSOARG00000013163	ACSM3	up
oar-miR-493-3p	down	ENSOARG00000017123	---	up
oar-miR-374a	up	ENSOARG00000008117	TDGF1	down
oar-miR-493-3p	down	ENSOARG00000001078	---	down
oar-miR-433-3p	down	ENSOARG00000020760	DAPK2	up
oar-miR-432	down	ENSOARG00000014738	MTTP	up
oar-miR-409-3p	down	ENSOARG00000005772	---	down
oar-miR-379-5p	up	ENSOARG00000011293	RGS11	down
oar-miR-148a	up	ENSOARG00000014900	CCDC154	down
oar-miR-103	down	ENSOARG00000018699	CRTAM	down
oar-miR-3956-5p	down	ENSOARG00000019715	MOV10L1	up
oar-let-7b	down	ENSOARG00000011811	STEAP4	up
oar-miR-495-3p	up	ENSOARG00000019474	TDRD15	down
oar-miR-3958-5p	down	ENSOARG00000013509	CD274	down
oar-miR-30b	up	ENSOARG00000020249	CD2	down
oar-miR-103	down	ENSOARG00000001129	---	down
oar-miR-370-3p	down	ENSOARG00000008241	---	down
oar-miR-103	down	ENSOARG00000001078	---	down
oar-miR-495-3p	up	ENSOARG00000005851	---	up
oar-miR-485-5p	down	ENSOARG00000014380	---	down
oar-let-7g	down	ENSOARG00000002821	ELMO3	down
oar-miR-103	down	ENSOARG00000009676	CHRNA2	down
oar-miR-106b	up	ENSOARG00000002874	---	up
oar-miR-103	down	ENSOARG00000018979	ASZ1	up
oar-miR-3958-5p	down	ENSOARG00000004550	CCDC105	down
oar-miR-103	down	ENSOARG00000016867	ITGA4	down
oar-miR-3958-3p	down	ENSOARG00000002874	---	up
oar-miR-152	up	ENSOARG00000006394	LDHD	down
oar-miR-106b	up	ENSOARG00000005005	NPAS4	down
oar-miR-432	down	ENSOARG00000008241	---	down
oar-miR-25	down	ENSOARG00000019197	IL2RB	down
oar-let-7i	down	ENSOARG00000016391	GLP1R	down
oar-miR-221	down	ENSOARG00000004550	CCDC105	down
oar-miR-412-3p	down	ENSOARG00000000333	ADAMTS7	down
oar-let-7b	down	ENSOARG00000016231	---	down
oar-let-7b	down	ENSOARG00000006967	ITGB6	up
oar-miR-16b	down	ENSOARG00000008304	GYG2	down
oar-miR-370-3p	down	ENSOARG00000016908	---	up
oar-miR-433-3p	down	ENSOARG00000004940	FOXG1	down
oar-miR-25	down	ENSOARG00000005005	NPAS4	down
oar-let-7d	down	ENSOARG00000014122	C11orf88	down
oar-miR-370-3p	down	ENSOARG00000018356	SLCO6A1	up
oar-miR-30c	up	ENSOARG00000019913	---	down
oar-miR-181a	down	ENSOARG00000006342	TTR	up
oar-miR-221	down	ENSOARG00000006551	DSG1	up
oar-miR-148a	up	ENSOARG00000016806	ASPA	up
oar-let-7g	down	ENSOARG00000002168	OTOG	down
oar-miR-152	up	ENSOARG00000016391	GLP1R	down
oar-miR-148a	up	ENSOARG00000008117	TDGF1	down
oar-miR-433-3p	down	ENSOARG00000009137	PRL	up
oar-miR-485-5p	down	ENSOARG00000007169	KLF4	down
oar-miR-218a	up	ENSOARG00000006513	SERPINB13	down
oar-miR-143	up	ENSOARG00000008117	TDGF1	down
oar-let-7i	down	ENSOARG00000019443	---	up
oar-miR-3958-5p	down	ENSOARG00000019715	MOV10L1	up
oar-let-7i	down	ENSOARG00000019913	---	down
oar-miR-152	up	ENSOARG00000001902	FAM170B	down
oar-miR-218a	up	ENSOARG00000005005	NPAS4	down
oar-miR-370-3p	down	ENSOARG00000019913	---	down
oar-miR-154a-3p	up	ENSOARG00000019000	RBM44	up
oar-miR-218a	up	ENSOARG00000002686	---	up
oar-let-7f	down	ENSOARG00000000673	---	down
oar-miR-148a	up	ENSOARG00000009325	UNC13D	down
oar-miR-432	down	ENSOARG00000020000	C12orf40	up
oar-miR-148a	up	ENSOARG00000002168	OTOG	down
oar-miR-412-3p	down	ENSOARG00000001415	DCHS2	down
oar-miR-541-5p	down	ENSOARG00000001129	---	down
oar-miR-409-3p	down	ENSOARG00000012821	SLC6A16	down
oar-miR-370-3p	down	ENSOARG00000006513	SERPINB13	down
oar-miR-16b	down	ENSOARG00000002874	---	up
oar-miR-154a-3p	up	ENSOARG00000013509	CD274	down
oar-let-7b	down	ENSOARG00000001344	---	up
oar-miR-493-5p	down	ENSOARG00000016949	PDE6B	up
oar-miR-493-3p	down	ENSOARG00000019715	MOV10L1	up
oar-miR-379-5p	up	ENSOARG00000016231	---	down
oar-miR-148a	up	ENSOARG00000020249	CD2	down
oar-miR-409-3p	down	ENSOARG00000009130	ITGAX	up
oar-miR-494-5p	down	ENSOARG00000014440	VNN1	up
oar-let-7g	down	ENSOARG00000001281	ACCSL	down
oar-let-7c	down	ENSOARG00000020249	CD2	down
oar-miR-374a	up	ENSOARG00000001281	ACCSL	down
oar-miR-25	down	ENSOARG00000009325	UNC13D	down
oar-miR-152	up	ENSOARG00000001078	---	down
oar-miR-3958-5p	down	ENSOARG00000014738	MTTP	up
oar-let-7b	down	ENSOARG00000002874	---	up
oar-miR-495-3p	up	ENSOARG00000020924	WDR72	up
oar-miR-493-3p	down	ENSOARG00000018197	RNF112	down
oar-miR-103	down	ENSOARG00000011811	STEAP4	up
oar-miR-103	down	ENSOARG00000007366	TMPRSS13	down
oar-miR-103	down	ENSOARG00000006513	SERPINB13	down
oar-miR-25	down	ENSOARG00000006675	TDRD9	down
oar-miR-152	up	ENSOARG00000016642	ITGB7	down
oar-let-7g	down	ENSOARG00000014467	EOMES	down
oar-miR-218a	up	ENSOARG00000011750	MYL4	up
oar-miR-16b	down	ENSOARG00000015432	---	down
oar-miR-25	down	ENSOARG00000002686	---	up
oar-let-7c	down	ENSOARG00000019721	---	up
oar-miR-409-3p	down	ENSOARG00000019913	---	down
oar-miR-221	down	ENSOARG00000013509	CD274	down
oar-miR-493-3p	down	ENSOARG00000002722	---	up
oar-miR-541-5p	down	ENSOARG00000016391	GLP1R	down
oar-miR-152	up	ENSOARG00000006034	SIX2	up
oar-miR-495-3p	up	ENSOARG00000017092	NPHS2	down
oar-miR-16b	down	ENSOARG00000006967	ITGB6	up
oar-miR-493-5p	down	ENSOARG00000002249	ADAM33	down
oar-miR-412-3p	down	ENSOARG00000016595	---	down
oar-miR-495-3p	up	ENSOARG00000007119	---	down
oar-miR-106b	up	ENSOARG00000013509	CD274	down
oar-miR-106b	up	ENSOARG00000019715	MOV10L1	up
oar-miR-16b	down	ENSOARG00000001281	ACCSL	down
oar-miR-152	up	ENSOARG00000012721	TRPM4	down
oar-miR-143	up	ENSOARG00000006034	SIX2	up
oar-miR-493-5p	down	ENSOARG00000004550	CCDC105	down
oar-miR-103	down	ENSOARG00000005973	LY6G6E	up
oar-miR-433-3p	down	ENSOARG00000000333	ADAMTS7	down
oar-let-7f	down	ENSOARG00000016595	---	down
oar-miR-379-5p	up	ENSOARG00000018356	SLCO6A1	up
oar-miR-103	down	ENSOARG00000015330	THAP6	up
oar-let-7f	down	ENSOARG00000019721	---	up
oar-miR-221	down	ENSOARG00000010175	---	up
oar-let-7c	down	ENSOARG00000009042	---	down
oar-miR-495-3p	up	ENSOARG00000008117	TDGF1	down
oar-miR-30b	up	ENSOARG00000002168	OTOG	down
oar-miR-103	down	ENSOARG00000014467	EOMES	down
oar-let-7g	down	ENSOARG00000006675	TDRD9	down
oar-miR-143	up	ENSOARG00000002686	---	up
oar-miR-30b	up	ENSOARG00000013019	TRH	down
oar-miR-30c	up	ENSOARG00000007169	KLF4	down
oar-let-7c	down	ENSOARG00000019443	---	up
oar-miR-493-5p	down	ENSOARG00000012369	SLC4A5	down
oar-miR-432	down	ENSOARG00000013019	TRH	down
oar-miR-495-3p	up	ENSOARG00000000720	---	up
oar-let-7c	down	ENSOARG00000002980	---	up
oar-miR-433-3p	down	ENSOARG00000018699	CRTAM	down
oar-let-7c	down	ENSOARG00000017214	NR4A1	down
oar-miR-433-3p	down	ENSOARG00000006967	ITGB6	up
oar-miR-485-5p	down	ENSOARG00000000333	ADAMTS7	down
oar-miR-25	down	ENSOARG00000016391	GLP1R	down
oar-miR-433-3p	down	ENSOARG00000015427	---	up
oar-let-7g	down	ENSOARG00000000673	---	down
oar-let-7d	down	ENSOARG00000002821	ELMO3	down
oar-miR-433-3p	down	ENSOARG00000010357	PIWIL2	down
oar-miR-370-3p	down	ENSOARG00000019715	MOV10L1	up
oar-let-7c	down	ENSOARG00000019715	MOV10L1	up
oar-miR-103	down	ENSOARG00000019197	IL2RB	down
oar-miR-3958-5p	down	ENSOARG00000009042	---	down
oar-miR-495-3p	up	ENSOARG00000009042	---	down
oar-miR-493-5p	down	ENSOARG00000001344	---	up
oar-miR-494-5p	down	ENSOARG00000008241	---	down
oar-miR-409-3p	down	ENSOARG00000013019	TRH	down
oar-miR-106b	up	ENSOARG00000000016	COX1	up
oar-miR-148a	up	ENSOARG00000007366	TMPRSS13	down
oar-miR-494-5p	down	ENSOARG00000013698	---	down
oar-miR-103	down	ENSOARG00000002168	OTOG	down
oar-miR-370-3p	down	ENSOARG00000001556	CYP26A1	down
oar-miR-221	down	ENSOARG00000015432	---	down
oar-miR-541-5p	down	ENSOARG00000000673	---	down
oar-miR-370-3p	down	ENSOARG00000000016	COX1	up
oar-miR-218a	up	ENSOARG00000013509	CD274	down
oar-miR-25	down	ENSOARG00000010357	PIWIL2	down
oar-miR-493-3p	down	ENSOARG00000013678	RAMP3	down
oar-miR-221	down	ENSOARG00000014738	MTTP	up
oar-miR-103	down	ENSOARG00000016639	---	up
oar-let-7f	down	ENSOARG00000007119	---	down
oar-miR-493-3p	down	ENSOARG00000016391	GLP1R	down
oar-miR-218a	up	ENSOARG00000017981	---	down
oar-miR-493-3p	down	ENSOARG00000014122	C11orf88	down
oar-miR-221	down	ENSOARG00000016806	ASPA	up
oar-miR-3958-3p	down	ENSOARG00000019474	TDRD15	down
oar-miR-103	down	ENSOARG00000017214	NR4A1	down
oar-miR-143	up	ENSOARG00000016595	---	down
oar-miR-106b	up	ENSOARG00000009042	---	down
oar-miR-103	down	ENSOARG00000006394	LDHD	down
oar-miR-409-3p	down	ENSOARG00000004550	CCDC105	down
oar-miR-485-5p	down	ENSOARG00000016391	GLP1R	down
oar-miR-16b	down	ENSOARG00000016391	GLP1R	down
oar-miR-432	down	ENSOARG00000002355	---	down
oar-miR-16b	down	ENSOARG00000013932	---	up
oar-miR-485-5p	down	ENSOARG00000012721	TRPM4	down
oar-miR-493-5p	down	ENSOARG00000012485	VWCE	down
oar-let-7c	down	ENSOARG00000002168	OTOG	down
oar-miR-16b	down	ENSOARG00000006034	SIX2	up
oar-miR-370-3p	down	ENSOARG00000007119	---	down
oar-miR-143	up	ENSOARG00000019913	---	down
oar-miR-485-5p	down	ENSOARG00000016642	ITGB7	down
oar-miR-541-5p	down	ENSOARG00000013019	TRH	down
oar-miR-409-3p	down	ENSOARG00000006551	DSG1	up
oar-miR-3956-5p	down	ENSOARG00000017981	---	down
oar-miR-485-5p	down	ENSOARG00000019913	---	down
oar-miR-495-3p	up	ENSOARG00000002251	IDO1	down
oar-miR-103	down	ENSOARG00000018834	NLRC5	down
oar-miR-218a	up	ENSOARG00000000333	ADAMTS7	down
oar-miR-370-3p	down	ENSOARG00000016595	---	down
oar-miR-103	down	ENSOARG00000001701	---	down
oar-miR-3958-5p	down	ENSOARG00000012369	SLC4A5	down
oar-miR-370-3p	down	ENSOARG00000014738	MTTP	up
oar-miR-154a-3p	up	ENSOARG00000015432	---	down
oar-miR-369-5p	down	ENSOARG00000005851	---	up
oar-let-7f	down	ENSOARG00000016391	GLP1R	down
oar-miR-152	up	ENSOARG00000000049	---	up
oar-miR-379-5p	up	ENSOARG00000015072	---	down
oar-let-7i	down	ENSOARG00000014467	EOMES	down
oar-miR-148a	up	ENSOARG00000019197	IL2RB	down
oar-miR-152	up	ENSOARG00000014954	XPNPEP2	up
oar-miR-218a	up	ENSOARG00000020899	DNAAF4	up
oar-miR-30b	up	ENSOARG00000013509	CD274	down
oar-miR-494-5p	down	ENSOARG00000004550	CCDC105	down
oar-miR-485-5p	down	ENSOARG00000010400	FREM3	down
oar-miR-181a	down	ENSOARG00000002874	---	up
oar-let-7i	down	ENSOARG00000019474	TDRD15	down
oar-miR-379-5p	up	ENSOARG00000005005	NPAS4	down
oar-miR-148a	up	ENSOARG00000001415	DCHS2	down
oar-miR-370-3p	down	ENSOARG00000009073	RASEF	down
oar-miR-16b	down	ENSOARG00000006766	ASB5	up
oar-let-7i	down	ENSOARG00000001281	ACCSL	down
oar-miR-432	down	ENSOARG00000019715	MOV10L1	up
oar-let-7d	down	ENSOARG00000001281	ACCSL	down
oar-miR-379-5p	up	ENSOARG00000010357	PIWIL2	down
oar-let-7g	down	ENSOARG00000011811	STEAP4	up
oar-miR-493-3p	down	ENSOARG00000010400	FREM3	down
oar-miR-433-3p	down	ENSOARG00000009325	UNC13D	down
oar-miR-3958-5p	down	ENSOARG00000000673	---	down
oar-miR-412-3p	down	ENSOARG00000006735	PIGR	down
oar-miR-494-5p	down	ENSOARG00000006551	DSG1	up
oar-miR-103	down	ENSOARG00000020249	CD2	down
oar-miR-221	down	ENSOARG00000007992	C19orf57	up
oar-miR-432	down	ENSOARG00000001129	---	down
oar-miR-218a	up	ENSOARG00000012821	SLC6A16	down
oar-miR-148a	up	ENSOARG00000006551	DSG1	up
oar-let-7b	down	ENSOARG00000018356	SLCO6A1	up
oar-let-7a	down	ENSOARG00000012369	SLC4A5	down
oar-miR-485-5p	down	ENSOARG00000012485	VWCE	down
oar-miR-16b	down	ENSOARG00000012369	SLC4A5	down
oar-miR-3958-3p	down	ENSOARG00000016867	ITGA4	down
oar-miR-181a	down	ENSOARG00000015330	THAP6	up
oar-miR-106b	up	ENSOARG00000016231	---	down
oar-miR-493-3p	down	ENSOARG00000005005	NPAS4	down
oar-miR-432	down	ENSOARG00000020924	WDR72	up
oar-miR-433-3p	down	ENSOARG00000014486	---	up
oar-miR-370-3p	down	ENSOARG00000012821	SLC6A16	down
oar-miR-541-5p	down	ENSOARG00000006675	TDRD9	down
oar-miR-154a-3p	up	ENSOARG00000001415	DCHS2	down
oar-miR-154a-3p	up	ENSOARG00000001140	---	down
oar-miR-541-5p	down	ENSOARG00000020249	CD2	down
oar-miR-494-5p	down	ENSOARG00000010357	PIWIL2	down
oar-miR-106b	up	ENSOARG00000019913	---	down
oar-miR-493-3p	down	ENSOARG00000019913	---	down
oar-miR-3958-5p	down	ENSOARG00000008241	---	down
oar-miR-487b-3p	down	ENSOARG00000000333	ADAMTS7	down
oar-miR-485-5p	down	ENSOARG00000012369	SLC4A5	down
oar-miR-493-3p	down	ENSOARG00000000333	ADAMTS7	down
oar-let-7g	down	ENSOARG00000019715	MOV10L1	up
oar-miR-493-3p	down	ENSOARG00000013509	CD274	down
oar-let-7i	down	ENSOARG00000007119	---	down
oar-miR-493-5p	down	ENSOARG00000015038	SDR16C5	down
oar-miR-485-5p	down	ENSOARG00000008304	GYG2	down
oar-miR-541-5p	down	ENSOARG00000005005	NPAS4	down
oar-miR-154a-3p	up	ENSOARG00000001281	ACCSL	down
oar-miR-495-3p	up	ENSOARG00000002686	---	up
oar-miR-148a	up	ENSOARG00000017981	---	down
oar-miR-370-3p	down	ENSOARG00000001140	---	down
oar-let-7a	down	ENSOARG00000001078	---	down
oar-miR-370-3p	down	ENSOARG00000011811	STEAP4	up
oar-miR-3958-3p	down	ENSOARG00000000155	CPM	up
oar-miR-493-3p	down	ENSOARG00000009130	ITGAX	up
oar-miR-432	down	ENSOARG00000016639	---	up
oar-miR-25	down	ENSOARG00000012721	TRPM4	down
oar-miR-143	up	ENSOARG00000010937	---	down
oar-miR-30c	up	ENSOARG00000007451	CRLF2	down
oar-miR-432	down	ENSOARG00000006675	TDRD9	down
oar-miR-409-3p	down	ENSOARG00000006766	ASB5	up
oar-miR-433-3p	down	ENSOARG00000000564	---	down
oar-miR-106b	up	ENSOARG00000007119	---	down
oar-miR-493-3p	down	ENSOARG00000010357	PIWIL2	down
oar-miR-485-5p	down	ENSOARG00000000673	---	down
oar-miR-379-5p	up	ENSOARG00000007119	---	down
oar-miR-370-3p	down	ENSOARG00000002147	PIK3R6	down
oar-miR-485-5p	down	ENSOARG00000006735	PIGR	down
oar-miR-374a	up	ENSOARG00000007119	---	down
oar-let-7i	down	ENSOARG00000017214	NR4A1	down
oar-miR-218a	up	ENSOARG00000001902	FAM170B	down
oar-miR-16b	down	ENSOARG00000000673	---	down
oar-miR-432	down	ENSOARG00000014122	C11orf88	down
oar-miR-487b-3p	down	ENSOARG00000011811	STEAP4	up
oar-miR-374a	up	ENSOARG00000000049	---	up
oar-let-7a	down	ENSOARG00000019474	TDRD15	down
oar-miR-541-5p	down	ENSOARG00000012369	SLC4A5	down
oar-miR-106b	up	ENSOARG00000016595	---	down
oar-miR-218a	up	ENSOARG00000019474	TDRD15	down
oar-miR-495-3p	up	ENSOARG00000017123	---	up
oar-let-7b	down	ENSOARG00000019443	---	up
oar-miR-493-5p	down	ENSOARG00000010357	PIWIL2	down
oar-miR-370-3p	down	ENSOARG00000014440	VNN1	up
oar-miR-379-5p	up	ENSOARG00000016391	GLP1R	down
oar-miR-485-5p	down	ENSOARG00000004550	CCDC105	down
oar-miR-432	down	ENSOARG00000013698	---	down
oar-miR-106b	up	ENSOARG00000015386	---	down
oar-miR-143	up	ENSOARG00000012485	VWCE	down
oar-let-7f	down	ENSOARG00000019474	TDRD15	down
oar-let-7g	down	ENSOARG00000002686	---	up
oar-miR-494-5p	down	ENSOARG00000016231	---	down
oar-miR-495-3p	up	ENSOARG00000002874	---	up
oar-let-7c	down	ENSOARG00000018197	RNF112	down
oar-miR-218a	up	ENSOARG00000017123	---	up
oar-miR-433-3p	down	ENSOARG00000014440	VNN1	up
oar-miR-152	up	ENSOARG00000016231	---	down
oar-miR-3958-3p	down	ENSOARG00000019913	---	down
oar-miR-143	up	ENSOARG00000016231	---	down
oar-miR-181a	down	ENSOARG00000010026	ADAM28	up
oar-miR-103	down	ENSOARG00000014336	CYR61	down
oar-miR-493-5p	down	ENSOARG00000001415	DCHS2	down
oar-let-7b	down	ENSOARG00000001281	ACCSL	down
oar-miR-181a	down	ENSOARG00000020924	WDR72	up
oar-miR-374a	up	ENSOARG00000019913	---	down
oar-miR-143	up	ENSOARG00000007366	TMPRSS13	down
oar-let-7a	down	ENSOARG00000012821	SLC6A16	down
oar-let-7c	down	ENSOARG00000007119	---	down
oar-miR-152	up	ENSOARG00000014101	MCOLN3	down
oar-miR-485-5p	down	ENSOARG00000002649	ACAD9	down
oar-miR-432	down	ENSOARG00000005005	NPAS4	down
oar-miR-493-3p	down	ENSOARG00000007992	C19orf57	up
oar-miR-16b	down	ENSOARG00000018117	ANGPTL8	down
oar-miR-3958-3p	down	ENSOARG00000019000	RBM44	up
oar-let-7a	down	ENSOARG00000002686	---	up
oar-miR-218a	up	ENSOARG00000016642	ITGB7	down
oar-miR-409-3p	down	ENSOARG00000016867	ITGA4	down
oar-let-7f	down	ENSOARG00000002686	---	up
oar-miR-493-3p	down	ENSOARG00000008415	AAED1	up
oar-miR-221	down	ENSOARG00000008241	---	down
oar-let-7a	down	ENSOARG00000016595	---	down
oar-miR-3958-3p	down	ENSOARG00000002143	---	down
oar-miR-493-5p	down	ENSOARG00000007366	TMPRSS13	down
oar-let-7b	down	ENSOARG00000019474	TDRD15	down
oar-miR-25	down	ENSOARG00000012821	SLC6A16	down
oar-miR-148a	up	ENSOARG00000002874	---	up
oar-let-7f	down	ENSOARG00000009130	ITGAX	up
oar-miR-495-3p	up	ENSOARG00000014122	C11orf88	down
oar-miR-432	down	ENSOARG00000001281	ACCSL	down
oar-miR-412-3p	down	ENSOARG00000006675	TDRD9	down
oar-miR-16b	down	ENSOARG00000014380	---	down
oar-let-7b	down	ENSOARG00000019913	---	down
oar-miR-143	up	ENSOARG00000004550	CCDC105	down
oar-miR-218a	up	ENSOARG00000000049	---	up
oar-miR-370-3p	down	ENSOARG00000001129	---	down
oar-miR-493-3p	down	ENSOARG00000004940	FOXG1	down
oar-miR-493-5p	down	ENSOARG00000019721	---	up
oar-miR-154a-3p	up	ENSOARG00000014440	VNN1	up
oar-miR-485-5p	down	ENSOARG00000002168	OTOG	down
oar-miR-379-5p	up	ENSOARG00000016949	PDE6B	up
oar-miR-433-3p	down	ENSOARG00000016949	PDE6B	up
oar-miR-369-5p	down	ENSOARG00000008241	---	down
oar-miR-493-3p	down	ENSOARG00000013942	SPATA1	up
oar-miR-103	down	ENSOARG00000000155	CPM	up
oar-miR-379-5p	up	ENSOARG00000007366	TMPRSS13	down
oar-miR-374a	up	ENSOARG00000004828	---	up
oar-miR-106b	up	ENSOARG00000001415	DCHS2	down
oar-miR-103	down	ENSOARG00000012821	SLC6A16	down
oar-miR-487b-3p	down	ENSOARG00000019913	---	down
oar-let-7i	down	ENSOARG00000019721	---	up
oar-miR-3958-3p	down	ENSOARG00000020000	C12orf40	up
oar-miR-16b	down	ENSOARG00000001556	CYP26A1	down
oar-let-7b	down	ENSOARG00000012721	TRPM4	down
oar-miR-143	up	ENSOARG00000001140	---	down
oar-miR-218a	up	ENSOARG00000012485	VWCE	down
oar-miR-218a	up	ENSOARG00000012721	TRPM4	down
oar-miR-494-5p	down	ENSOARG00000018834	NLRC5	down
oar-miR-370-3p	down	ENSOARG00000002168	OTOG	down
oar-miR-16b	down	ENSOARG00000019913	---	down
oar-let-7a	down	ENSOARG00000017214	NR4A1	down
oar-miR-3958-5p	down	ENSOARG00000019721	---	up
oar-miR-541-5p	down	ENSOARG00000016867	ITGA4	down
oar-miR-16b	down	ENSOARG00000002143	---	down
oar-miR-16b	down	ENSOARG00000002147	PIK3R6	down
oar-miR-432	down	ENSOARG00000019443	---	up
oar-miR-370-3p	down	ENSOARG00000016231	---	down
oar-miR-181a	down	ENSOARG00000006551	DSG1	up
oar-miR-218a	up	ENSOARG00000010400	FREM3	down
oar-miR-494-5p	down	ENSOARG00000000032	ND5	up
oar-miR-493-3p	down	ENSOARG00000016231	---	down
oar-miR-379-5p	up	ENSOARG00000008241	---	down
oar-miR-148a	up	ENSOARG00000018834	NLRC5	down
oar-miR-493-3p	down	ENSOARG00000000673	---	down
oar-miR-143	up	ENSOARG00000019197	IL2RB	down
oar-let-7g	down	ENSOARG00000001078	---	down
oar-miR-16b	down	ENSOARG00000020249	CD2	down
oar-miR-181a	down	ENSOARG00000006735	PIGR	down
oar-let-7g	down	ENSOARG00000006967	ITGB6	up
oar-miR-379-5p	up	ENSOARG00000012369	SLC4A5	down
oar-miR-485-5p	down	ENSOARG00000020924	WDR72	up
oar-let-7g	down	ENSOARG00000017058	POU1F1	up
oar-miR-152	up	ENSOARG00000010026	ADAM28	up
oar-miR-30c	up	ENSOARG00000018834	NLRC5	down
oar-let-7d	down	ENSOARG00000009042	---	down
oar-miR-181a	down	ENSOARG00000004550	CCDC105	down
oar-miR-16b	down	ENSOARG00000016642	ITGB7	down
oar-miR-541-5p	down	ENSOARG00000019474	TDRD15	down
oar-miR-432	down	ENSOARG00000016595	---	down
oar-miR-143	up	ENSOARG00000009073	RASEF	down
oar-miR-379-5p	up	ENSOARG00000019000	RBM44	up
oar-miR-106b	up	ENSOARG00000016867	ITGA4	down
oar-miR-221	down	ENSOARG00000005005	NPAS4	down
oar-miR-493-3p	down	ENSOARG00000001415	DCHS2	down
oar-miR-432	down	ENSOARG00000003742	---	down
oar-let-7c	down	ENSOARG00000018356	SLCO6A1	up
oar-miR-433-3p	down	ENSOARG00000006394	LDHD	down
oar-let-7a	down	ENSOARG00000017058	POU1F1	up
oar-miR-143	up	ENSOARG00000007169	KLF4	down
oar-miR-143	up	ENSOARG00000006967	ITGB6	up
oar-miR-374a	up	ENSOARG00000007578	SCIN	down
oar-miR-493-5p	down	ENSOARG00000019000	RBM44	up
oar-miR-154a-3p	up	ENSOARG00000017123	---	up
oar-miR-25	down	ENSOARG00000001140	---	down
oar-miR-433-3p	down	ENSOARG00000001281	ACCSL	down
oar-miR-433-3p	down	ENSOARG00000001287	PTPN20	up
oar-miR-485-5p	down	ENSOARG00000009042	---	down
oar-let-7a	down	ENSOARG00000016231	---	down
oar-miR-25	down	ENSOARG00000006967	ITGB6	up
oar-miR-152	up	ENSOARG00000004550	CCDC105	down
oar-miR-432	down	ENSOARG00000002722	---	up
oar-miR-218a	up	ENSOARG00000001548	CRYBB1	down
oar-miR-370-3p	down	ENSOARG00000020860	ALDH1A2	up
oar-let-7c	down	ENSOARG00000016595	---	down
oar-miR-103	down	ENSOARG00000006617	---	down
oar-miR-432	down	ENSOARG00000000496	GLRA4	down
oar-let-7f	down	ENSOARG00000006675	TDRD9	down
oar-miR-154a-3p	up	ENSOARG00000010026	ADAM28	up
oar-miR-493-3p	down	ENSOARG00000011811	STEAP4	up
oar-miR-432	down	ENSOARG00000002941	---	up
oar-miR-25	down	ENSOARG00000004848	ITGBL1	up
oar-miR-25	down	ENSOARG00000010400	FREM3	down
oar-miR-370-3p	down	ENSOARG00000017123	---	up
oar-miR-493-5p	down	ENSOARG00000018356	SLCO6A1	up
oar-let-7c	down	ENSOARG00000019000	RBM44	up
oar-miR-370-3p	down	ENSOARG00000002355	---	down
oar-miR-16b	down	ENSOARG00000019443	---	up
oar-miR-152	up	ENSOARG00000010357	PIWIL2	down
oar-miR-3958-5p	down	ENSOARG00000005005	NPAS4	down
oar-miR-541-5p	down	ENSOARG00000009676	CHRNA2	down
oar-miR-541-5p	down	ENSOARG00000009670	CPXM2	down
oar-let-7b	down	ENSOARG00000006675	TDRD9	down
oar-miR-143	up	ENSOARG00000014954	XPNPEP2	up
oar-miR-218a	up	ENSOARG00000019443	---	up
oar-let-7b	down	ENSOARG00000012485	VWCE	down
oar-miR-30b	up	ENSOARG00000001415	DCHS2	down
oar-miR-181a	down	ENSOARG00000009042	---	down
oar-miR-154a-3p	up	ENSOARG00000009073	RASEF	down
oar-miR-433-3p	down	ENSOARG00000019474	TDRD15	down
oar-let-7g	down	ENSOARG00000014122	C11orf88	down
oar-miR-218a	up	ENSOARG00000000016	COX1	up
oar-let-7a	down	ENSOARG00000006675	TDRD9	down
oar-miR-370-3p	down	ENSOARG00000002686	---	up
oar-let-7a	down	ENSOARG00000000673	---	down
oar-miR-370-3p	down	ENSOARG00000015386	---	down
oar-miR-25	down	ENSOARG00000014101	MCOLN3	down
oar-let-7b	down	ENSOARG00000010400	FREM3	down
oar-miR-181a	down	ENSOARG00000008241	---	down
oar-miR-494-5p	down	ENSOARG00000020249	CD2	down
oar-miR-3956-5p	down	ENSOARG00000006967	ITGB6	up
oar-miR-3958-5p	down	ENSOARG00000017123	---	up
oar-let-7f	down	ENSOARG00000019443	---	up
oar-miR-432	down	ENSOARG00000016949	PDE6B	up
oar-let-7c	down	ENSOARG00000010400	FREM3	down
oar-miR-487b-3p	down	ENSOARG00000014954	XPNPEP2	up
oar-miR-221	down	ENSOARG00000008117	TDGF1	down
oar-miR-493-3p	down	ENSOARG00000007366	TMPRSS13	down
oar-let-7f	down	ENSOARG00000016231	---	down
oar-miR-3958-5p	down	ENSOARG00000019913	---	down
oar-miR-16b	down	ENSOARG00000010937	---	down
oar-miR-541-5p	down	ENSOARG00000002355	---	down
oar-let-7c	down	ENSOARG00000000673	---	down
oar-miR-103	down	ENSOARG00000013019	TRH	down
oar-miR-433-3p	down	ENSOARG00000010937	---	down
oar-miR-432	down	ENSOARG00000020860	ALDH1A2	up
oar-miR-495-3p	up	ENSOARG00000006034	SIX2	up
oar-let-7a	down	ENSOARG00000014122	C11orf88	down
oar-let-7c	down	ENSOARG00000016867	ITGA4	down
oar-let-7b	down	ENSOARG00000016595	---	down
oar-miR-485-5p	down	ENSOARG00000005462	AFMID	down
oar-let-7f	down	ENSOARG00000006735	PIGR	down
oar-miR-103	down	ENSOARG00000001344	---	up
oar-miR-485-5p	down	ENSOARG00000001140	---	down
oar-miR-541-5p	down	ENSOARG00000016806	ASPA	up
oar-miR-370-3p	down	ENSOARG00000013019	TRH	down
oar-miR-493-5p	down	ENSOARG00000000564	---	down
oar-miR-3956-5p	down	ENSOARG00000012821	SLC6A16	down
oar-miR-181a	down	ENSOARG00000002168	OTOG	down
oar-miR-379-5p	up	ENSOARG00000006735	PIGR	down
oar-miR-374a	up	ENSOARG00000016595	---	down
oar-miR-409-3p	down	ENSOARG00000001140	---	down
oar-miR-181a	down	ENSOARG00000001287	PTPN20	up
oar-miR-218a	up	ENSOARG00000008241	---	down
oar-miR-379-5p	up	ENSOARG00000000032	ND5	up
oar-miR-433-3p	down	ENSOARG00000016231	---	down
oar-miR-25	down	ENSOARG00000020249	CD2	down
oar-miR-103	down	ENSOARG00000012485	VWCE	down
oar-miR-3958-5p	down	ENSOARG00000014336	CYR61	down
oar-miR-541-5p	down	ENSOARG00000020000	C12orf40	up
oar-miR-103	down	ENSOARG00000001140	---	down
oar-miR-432	down	ENSOARG00000007119	---	down
oar-miR-3958-5p	down	ENSOARG00000002099	---	down
oar-miR-106b	up	ENSOARG00000006034	SIX2	up
oar-miR-374a	up	ENSOARG00000005851	---	up
oar-miR-493-5p	down	ENSOARG00000014954	XPNPEP2	up
oar-let-7c	down	ENSOARG00000006967	ITGB6	up
oar-let-7d	down	ENSOARG00000012721	TRPM4	down
oar-miR-103	down	ENSOARG00000005005	NPAS4	down
oar-miR-181a	down	ENSOARG00000014440	VNN1	up
oar-miR-154a-3p	up	ENSOARG00000002168	OTOG	down
oar-miR-493-3p	down	ENSOARG00000009073	RASEF	down
oar-miR-181a	down	ENSOARG00000015038	SDR16C5	down
oar-miR-3958-3p	down	ENSOARG00000010357	PIWIL2	down
oar-miR-152	up	ENSOARG00000009676	CHRNA2	down
oar-miR-370-3p	down	ENSOARG00000006109	CALCA	down
oar-let-7a	down	ENSOARG00000019443	---	up
oar-miR-16b	down	ENSOARG00000017671	RAB26	down
oar-let-7g	down	ENSOARG00000019474	TDRD15	down
oar-miR-154a-3p	up	ENSOARG00000014471	---	down
oar-miR-3958-5p	down	ENSOARG00000002941	---	up
oar-miR-25	down	ENSOARG00000017092	NPHS2	down
oar-miR-374a	up	ENSOARG00000019000	RBM44	up
oar-miR-3958-5p	down	ENSOARG00000000032	ND5	up
oar-miR-148a	up	ENSOARG00000012721	TRPM4	down
oar-miR-218a	up	ENSOARG00000019715	MOV10L1	up
oar-let-7d	down	ENSOARG00000019443	---	up
oar-let-7d	down	ENSOARG00000000673	---	down
oar-let-7b	down	ENSOARG00000012821	SLC6A16	down
oar-miR-25	down	ENSOARG00000004550	CCDC105	down
oar-miR-3958-3p	down	ENSOARG00000020924	WDR72	up
oar-miR-148a	up	ENSOARG00000019443	---	up
oar-miR-103	down	ENSOARG00000017391	CRH	down
oar-miR-143	up	ENSOARG00000013019	TRH	down
oar-miR-16b	down	ENSOARG00000011293	RGS11	down
oar-miR-370-3p	down	ENSOARG00000006675	TDRD9	down
oar-miR-3958-5p	down	ENSOARG00000000016	COX1	up
oar-let-7i	down	ENSOARG00000011811	STEAP4	up
oar-let-7i	down	ENSOARG00000012369	SLC4A5	down
oar-miR-16b	down	ENSOARG00000009042	---	down
oar-miR-218a	up	ENSOARG00000009676	CHRNA2	down
oar-miR-485-5p	down	ENSOARG00000017058	POU1F1	up
oar-miR-493-3p	down	ENSOARG00000002355	---	down
oar-miR-409-3p	down	ENSOARG00000001281	ACCSL	down
oar-miR-152	up	ENSOARG00000002874	---	up
oar-miR-30b	up	ENSOARG00000020924	WDR72	up
oar-miR-152	up	ENSOARG00000006551	DSG1	up
oar-miR-493-3p	down	ENSOARG00000002821	ELMO3	down
oar-miR-106b	up	ENSOARG00000010026	ADAM28	up
oar-miR-16b	down	ENSOARG00000020899	DNAAF4	up
oar-miR-143	up	ENSOARG00000014486	---	up
oar-miR-493-5p	down	ENSOARG00000017092	NPHS2	down
oar-let-7a	down	ENSOARG00000018356	SLCO6A1	up
oar-miR-143	up	ENSOARG00000000049	---	up
oar-miR-433-3p	down	ENSOARG00000003044	ACTA1	down
oar-miR-16b	down	ENSOARG00000005005	NPAS4	down
oar-let-7f	down	ENSOARG00000002649	ACAD9	down
oar-miR-218a	up	ENSOARG00000001140	---	down
oar-miR-148a	up	ENSOARG00000020860	ALDH1A2	up
oar-miR-143	up	ENSOARG00000006735	PIGR	down
oar-let-7d	down	ENSOARG00000001078	---	down
oar-let-7f	down	ENSOARG00000014122	C11orf88	down
oar-miR-3958-5p	down	ENSOARG00000009130	ITGAX	up
oar-miR-495-3p	up	ENSOARG00000006342	TTR	up
oar-miR-25	down	ENSOARG00000019474	TDRD15	down
oar-miR-370-3p	down	ENSOARG00000019443	---	up
oar-miR-374a	up	ENSOARG00000000016	COX1	up
oar-let-7g	down	ENSOARG00000002874	---	up
oar-miR-493-3p	down	ENSOARG00000009670	CPXM2	down
oar-miR-493-3p	down	ENSOARG00000009676	CHRNA2	down
oar-miR-432	down	ENSOARG00000019474	TDRD15	down
oar-miR-103	down	ENSOARG00000019715	MOV10L1	up
oar-miR-433-3p	down	ENSOARG00000010400	FREM3	down
oar-miR-493-5p	down	ENSOARG00000000016	COX1	up
oar-miR-103	down	ENSOARG00000019913	---	down
oar-let-7a	down	ENSOARG00000016391	GLP1R	down
oar-miR-432	down	ENSOARG00000006342	TTR	up
oar-miR-16b	down	ENSOARG00000017058	POU1F1	up
oar-miR-143	up	ENSOARG00000018834	NLRC5	down
oar-miR-148a	up	ENSOARG00000006342	TTR	up
oar-miR-25	down	ENSOARG00000007119	---	down
oar-miR-154a-3p	up	ENSOARG00000016595	---	down
oar-miR-541-5p	down	ENSOARG00000008117	TDGF1	down
oar-let-7c	down	ENSOARG00000006735	PIGR	down
oar-let-7g	down	ENSOARG00000012721	TRPM4	down
oar-miR-374a	up	ENSOARG00000010400	FREM3	down
oar-miR-3958-3p	down	ENSOARG00000001281	ACCSL	down
oar-let-7g	down	ENSOARG00000019913	---	down
oar-miR-143	up	ENSOARG00000006551	DSG1	up
oar-miR-181a	down	ENSOARG00000000049	---	up
oar-miR-30b	up	ENSOARG00000018356	SLCO6A1	up
oar-miR-16b	down	ENSOARG00000000333	ADAMTS7	down
oar-miR-485-5p	down	ENSOARG00000017876	C11orf91	up
oar-miR-3958-3p	down	ENSOARG00000014440	VNN1	up
oar-miR-30b	up	ENSOARG00000019913	---	down
oar-let-7b	down	ENSOARG00000007119	---	down
oar-let-7b	down	ENSOARG00000019715	MOV10L1	up
oar-miR-541-5p	down	ENSOARG00000002874	---	up
oar-miR-218a	up	ENSOARG00000002355	---	down
oar-miR-106b	up	ENSOARG00000013019	TRH	down
oar-miR-432	down	ENSOARG00000019000	RBM44	up
oar-miR-409-3p	down	ENSOARG00000016639	---	up
oar-miR-16b	down	ENSOARG00000016231	---	down
oar-miR-106b	up	ENSOARG00000017123	---	up
oar-miR-16b	down	ENSOARG00000001344	---	up
oar-miR-148a	up	ENSOARG00000001129	---	down
oar-miR-3958-3p	down	ENSOARG00000006735	PIGR	down
oar-miR-30b	up	ENSOARG00000006967	ITGB6	up
oar-miR-3958-3p	down	ENSOARG00000009670	CPXM2	down
oar-miR-493-3p	down	ENSOARG00000007119	---	down
oar-miR-3958-3p	down	ENSOARG00000002686	---	up
oar-miR-495-3p	up	ENSOARG00000002143	---	down
oar-miR-3958-5p	down	ENSOARG00000007618	IL3RA	down
oar-let-7f	down	ENSOARG00000009042	---	down
oar-miR-221	down	ENSOARG00000009325	UNC13D	down
oar-miR-103	down	ENSOARG00000006034	SIX2	up
oar-miR-148a	up	ENSOARG00000020899	DNAAF4	up
oar-miR-379-5p	up	ENSOARG00000019594	TRAV5	up
oar-miR-154a-3p	up	ENSOARG00000000673	---	down
oar-miR-493-5p	down	ENSOARG00000000304	ACKR3	down
oar-miR-493-3p	down	ENSOARG00000001287	PTPN20	up
oar-miR-106b	up	ENSOARG00000014440	VNN1	up
oar-miR-493-3p	down	ENSOARG00000013163	ACSM3	up
oar-miR-148a	up	ENSOARG00000019000	RBM44	up
oar-miR-25	down	ENSOARG00000019443	---	up
oar-miR-493-3p	down	ENSOARG00000013698	---	down
oar-miR-30c	up	ENSOARG00000010400	FREM3	down
oar-let-7b	down	ENSOARG00000002649	ACAD9	down
oar-miR-218a	up	ENSOARG00000016908	---	up
oar-miR-432	down	ENSOARG00000012821	SLC6A16	down
oar-miR-493-5p	down	ENSOARG00000000049	---	up
oar-miR-432	down	ENSOARG00000001415	DCHS2	down
oar-let-7a	down	ENSOARG00000001344	---	up
oar-miR-16b	down	ENSOARG00000014101	MCOLN3	down
oar-miR-485-5p	down	ENSOARG00000017214	NR4A1	down
oar-miR-493-3p	down	ENSOARG00000006675	TDRD9	down
oar-miR-374a	up	ENSOARG00000001415	DCHS2	down
oar-miR-25	down	ENSOARG00000020760	DAPK2	up
oar-let-7i	down	ENSOARG00000014122	C11orf88	down
oar-miR-3956-5p	down	ENSOARG00000000333	ADAMTS7	down
oar-miR-374a	up	ENSOARG00000006551	DSG1	up
oar-miR-181a	down	ENSOARG00000016231	---	down
oar-miR-370-3p	down	ENSOARG00000007618	IL3RA	down
oar-miR-181a	down	ENSOARG00000014954	XPNPEP2	up
oar-miR-485-5p	down	ENSOARG00000017123	---	up
oar-miR-143	up	ENSOARG00000014440	VNN1	up
oar-miR-181a	down	ENSOARG00000006675	TDRD9	down
oar-miR-495-3p	up	ENSOARG00000014440	VNN1	up
oar-miR-221	down	ENSOARG00000014101	MCOLN3	down
oar-miR-494-5p	down	ENSOARG00000019443	---	up
oar-miR-3958-5p	down	ENSOARG00000006735	PIGR	down
oar-let-7i	down	ENSOARG00000002874	---	up
oar-miR-16b	down	ENSOARG00000006513	SERPINB13	down
oar-miR-143	up	ENSOARG00000000533	---	down
oar-miR-30b	up	ENSOARG00000010357	PIWIL2	down
oar-miR-103	down	ENSOARG00000016391	GLP1R	down
oar-miR-485-5p	down	ENSOARG00000016949	PDE6B	up
oar-let-7a	down	ENSOARG00000006967	ITGB6	up
oar-miR-493-5p	down	ENSOARG00000017123	---	up
oar-miR-181a	down	ENSOARG00000012485	VWCE	down
oar-miR-432	down	ENSOARG00000007366	TMPRSS13	down
oar-let-7g	down	ENSOARG00000016595	---	down
oar-miR-432	down	ENSOARG00000017981	---	down
oar-miR-143	up	ENSOARG00000009042	---	down
oar-let-7f	down	ENSOARG00000017058	POU1F1	up
oar-miR-3956-5p	down	ENSOARG00000019721	---	up
oar-let-7b	down	ENSOARG00000000673	---	down
oar-miR-370-3p	down	ENSOARG00000018117	ANGPTL8	down
oar-miR-541-5p	down	ENSOARG00000014471	---	down
oar-miR-432	down	ENSOARG00000016231	---	down
oar-miR-494-5p	down	ENSOARG00000000049	---	up
oar-miR-30b	up	ENSOARG00000014122	C11orf88	down
oar-let-7b	down	ENSOARG00000019721	---	up
oar-let-7g	down	ENSOARG00000002980	---	up
oar-miR-148a	up	ENSOARG00000016231	---	down
oar-miR-3958-5p	down	ENSOARG00000001281	ACCSL	down
oar-miR-433-3p	down	ENSOARG00000013509	CD274	down
oar-miR-409-3p	down	ENSOARG00000009042	---	down
oar-miR-30c	up	ENSOARG00000020249	CD2	down
oar-miR-379-5p	up	ENSOARG00000017214	NR4A1	down
oar-miR-493-3p	down	ENSOARG00000011034	---	down
oar-miR-25	down	ENSOARG00000006735	PIGR	down
oar-miR-370-3p	down	ENSOARG00000000673	---	down
oar-let-7i	down	ENSOARG00000012821	SLC6A16	down
oar-miR-103	down	ENSOARG00000011577	PDIA2	down
oar-miR-152	up	ENSOARG00000013509	CD274	down
oar-miR-409-3p	down	ENSOARG00000014440	VNN1	up
oar-miR-148a	up	ENSOARG00000012485	VWCE	down
oar-miR-409-3p	down	ENSOARG00000019443	---	up
oar-miR-485-5p	down	ENSOARG00000001548	CRYBB1	down
oar-let-7b	down	ENSOARG00000018197	RNF112	down
oar-miR-370-3p	down	ENSOARG00000018834	NLRC5	down
oar-miR-154a-3p	up	ENSOARG00000020000	C12orf40	up
oar-miR-3958-5p	down	ENSOARG00000000551	---	up
oar-miR-16b	down	ENSOARG00000001078	---	down
oar-miR-3956-5p	down	ENSOARG00000001140	---	down
oar-miR-181a	down	ENSOARG00000016595	---	down
oar-let-7f	down	ENSOARG00000002874	---	up
oar-miR-3958-3p	down	ENSOARG00000000049	---	up
oar-miR-541-5p	down	ENSOARG00000001415	DCHS2	down
oar-let-7b	down	ENSOARG00000002980	---	up
oar-miR-541-5p	down	ENSOARG00000010400	FREM3	down
oar-miR-485-5p	down	ENSOARG00000002147	PIK3R6	down
oar-miR-433-3p	down	ENSOARG00000019913	---	down
oar-miR-103	down	ENSOARG00000014749	ALDH8A1	down
oar-miR-152	up	ENSOARG00000002143	---	down
oar-miR-148a	up	ENSOARG00000013163	ACSM3	up
oar-miR-152	up	ENSOARG00000019913	---	down
oar-miR-487b-3p	down	ENSOARG00000014101	MCOLN3	down
oar-let-7a	down	ENSOARG00000007119	---	down
oar-miR-433-3p	down	ENSOARG00000009073	RASEF	down
oar-miR-30c	up	ENSOARG00000004707	TOM1L1	up
oar-miR-432	down	ENSOARG00000016642	ITGB7	down
oar-miR-432	down	ENSOARG00000016391	GLP1R	down
oar-miR-148a	up	ENSOARG00000005005	NPAS4	down
oar-miR-154a-3p	up	ENSOARG00000019474	TDRD15	down
oar-miR-181a	down	ENSOARG00000019913	---	down
oar-miR-181a	down	ENSOARG00000019443	---	up
oar-miR-409-3p	down	ENSOARG00000010357	PIWIL2	down
oar-miR-409-3p	down	ENSOARG00000000032	ND5	up
oar-miR-3958-5p	down	ENSOARG00000010400	FREM3	down
oar-let-7d	down	ENSOARG00000002980	---	up
oar-miR-218a	up	ENSOARG00000019281	---	up
oar-let-7g	down	ENSOARG00000020760	DAPK2	up
oar-let-7i	down	ENSOARG00000016595	---	down
oar-miR-379-5p	up	ENSOARG00000019443	---	up
oar-miR-181a	down	ENSOARG00000020899	DNAAF4	up
oar-miR-3956-5p	down	ENSOARG00000019443	---	up
oar-miR-106b	up	ENSOARG00000014738	MTTP	up
oar-miR-432	down	ENSOARG00000011034	---	down
oar-miR-485-5p	down	ENSOARG00000001281	ACCSL	down
oar-miR-218a	up	ENSOARG00000010357	PIWIL2	down
oar-miR-143	up	ENSOARG00000014738	MTTP	up
oar-miR-16b	down	ENSOARG00000019000	RBM44	up
oar-miR-432	down	ENSOARG00000008117	TDGF1	down
oar-miR-181a	down	ENSOARG00000011522	BSPH1	down
oar-miR-30b	up	ENSOARG00000008241	---	down
oar-miR-433-3p	down	ENSOARG00000007119	---	down
oar-miR-16b	down	ENSOARG00000008241	---	down
oar-miR-370-3p	down	ENSOARG00000006034	SIX2	up
oar-miR-3958-3p	down	ENSOARG00000014486	---	up
oar-miR-218a	up	ENSOARG00000000304	ACKR3	down
oar-let-7c	down	ENSOARG00000002686	---	up
oar-miR-433-3p	down	ENSOARG00000017092	NPHS2	down
oar-let-7i	down	ENSOARG00000018197	RNF112	down
oar-let-7i	down	ENSOARG00000002168	OTOG	down
oar-miR-103	down	ENSOARG00000015432	---	down
oar-let-7d	down	ENSOARG00000010400	FREM3	down
oar-miR-103	down	ENSOARG00000000333	ADAMTS7	down
oar-miR-181a	down	ENSOARG00000018356	SLCO6A1	up
oar-miR-152	up	ENSOARG00000008117	TDGF1	down
oar-miR-154a-3p	up	ENSOARG00000002874	---	up
oar-miR-494-5p	down	ENSOARG00000019000	RBM44	up
oar-miR-370-3p	down	ENSOARG00000012485	VWCE	down
oar-miR-495-3p	up	ENSOARG00000019913	---	down
oar-miR-3958-3p	down	ENSOARG00000002251	IDO1	down
oar-let-7a	down	ENSOARG00000020760	DAPK2	up
oar-let-7d	down	ENSOARG00000012485	VWCE	down
oar-miR-370-3p	down	ENSOARG00000011577	PDIA2	down
oar-miR-493-3p	down	ENSOARG00000001281	ACCSL	down
oar-miR-143	up	ENSOARG00000002147	PIK3R6	down
oar-miR-25	down	ENSOARG00000016642	ITGB7	down
oar-miR-433-3p	down	ENSOARG00000008117	TDGF1	down
oar-miR-493-5p	down	ENSOARG00000010400	FREM3	down
oar-let-7b	down	ENSOARG00000012369	SLC4A5	down
oar-miR-494-5p	down	ENSOARG00000014738	MTTP	up
oar-miR-493-5p	down	ENSOARG00000019913	---	down
oar-let-7i	down	ENSOARG00000020760	DAPK2	up
oar-miR-218a	up	ENSOARG00000019000	RBM44	up
oar-miR-16b	down	ENSOARG00000012485	VWCE	down
oar-let-7f	down	ENSOARG00000012821	SLC6A16	down
oar-miR-103	down	ENSOARG00000019594	TRAV5	up
oar-miR-433-3p	down	ENSOARG00000002168	OTOG	down
oar-miR-218a	up	ENSOARG00000013019	TRH	down
oar-miR-493-3p	down	ENSOARG00000019443	---	up
oar-miR-106b	up	ENSOARG00000001344	---	up
oar-miR-370-3p	down	ENSOARG00000005772	---	down
oar-miR-379-5p	up	ENSOARG00000012485	VWCE	down
oar-miR-16b	down	ENSOARG00000019474	TDRD15	down
oar-miR-493-3p	down	ENSOARG00000019197	IL2RB	down
oar-miR-370-3p	down	ENSOARG00000001415	DCHS2	down
oar-let-7d	down	ENSOARG00000017058	POU1F1	up
oar-miR-143	up	ENSOARG00000010357	PIWIL2	down
oar-miR-433-3p	down	ENSOARG00000009042	---	down
oar-miR-25	down	ENSOARG00000014440	VNN1	up
oar-miR-218a	up	ENSOARG00000016867	ITGA4	down
oar-miR-493-3p	down	ENSOARG00000012369	SLC4A5	down
oar-miR-106b	up	ENSOARG00000019474	TDRD15	down
oar-miR-493-5p	down	ENSOARG00000001129	---	down
oar-miR-221	down	ENSOARG00000006766	ASB5	up
oar-miR-3958-5p	down	ENSOARG00000007366	TMPRSS13	down
oar-miR-485-5p	down	ENSOARG00000002099	---	down
oar-miR-16b	down	ENSOARG00000002168	OTOG	down
oar-miR-493-3p	down	ENSOARG00000002168	OTOG	down
oar-let-7c	down	ENSOARG00000012721	TRPM4	down
oar-let-7a	down	ENSOARG00000014467	EOMES	down
oar-miR-493-3p	down	ENSOARG00000008800	---	down
oar-miR-493-5p	down	ENSOARG00000007119	---	down
oar-miR-103	down	ENSOARG00000000658	DEFB123	down
oar-miR-379-5p	up	ENSOARG00000006034	SIX2	up
oar-miR-370-3p	down	ENSOARG00000007992	C19orf57	up
oar-miR-432	down	ENSOARG00000018197	RNF112	down
oar-miR-143	up	ENSOARG00000019715	MOV10L1	up
oar-miR-485-5p	down	ENSOARG00000019197	IL2RB	down
oar-miR-374a	up	ENSOARG00000011811	STEAP4	up
oar-miR-370-3p	down	ENSOARG00000004940	FOXG1	down
oar-miR-148a	up	ENSOARG00000000333	ADAMTS7	down
oar-miR-16b	down	ENSOARG00000009325	UNC13D	down
oar-miR-25	down	ENSOARG00000000673	---	down
oar-miR-106b	up	ENSOARG00000004550	CCDC105	down
oar-miR-16b	down	ENSOARG00000009676	CHRNA2	down
oar-miR-25	down	ENSOARG00000019000	RBM44	up
oar-let-7i	down	ENSOARG00000016867	ITGA4	down
oar-miR-103	down	ENSOARG00000002821	ELMO3	down
oar-let-7c	down	ENSOARG00000016231	---	down
oar-miR-370-3p	down	ENSOARG00000019721	---	up
oar-miR-379-5p	up	ENSOARG00000014467	EOMES	down
oar-miR-218a	up	ENSOARG00000007366	TMPRSS13	down
oar-let-7a	down	ENSOARG00000019721	---	up
oar-let-7b	down	ENSOARG00000006735	PIGR	down
oar-let-7d	down	ENSOARG00000011811	STEAP4	up
oar-miR-432	down	ENSOARG00000001078	---	down
oar-miR-495-3p	up	ENSOARG00000000049	---	up
oar-miR-181a	down	ENSOARG00000013509	CD274	down
oar-miR-148a	up	ENSOARG00000001140	---	down
oar-miR-541-5p	down	ENSOARG00000011811	STEAP4	up
oar-miR-493-3p	down	ENSOARG00000019474	TDRD15	down
oar-miR-493-3p	down	ENSOARG00000017092	NPHS2	down
oar-let-7b	down	ENSOARG00000014467	EOMES	down
oar-miR-494-5p	down	ENSOARG00000009130	ITGAX	up
oar-miR-412-3p	down	ENSOARG00000008800	---	down
oar-miR-493-5p	down	ENSOARG00000016867	ITGA4	down
oar-miR-218a	up	ENSOARG00000006766	ASB5	up
oar-miR-485-5p	down	ENSOARG00000020249	CD2	down
oar-miR-16b	down	ENSOARG00000001415	DCHS2	down
oar-miR-25	down	ENSOARG00000014122	C11orf88	down
oar-miR-409-3p	down	ENSOARG00000000720	---	up
oar-miR-143	up	ENSOARG00000001344	---	up
oar-miR-432	down	ENSOARG00000005772	---	down
oar-miR-433-3p	down	ENSOARG00000012721	TRPM4	down
oar-miR-218a	up	ENSOARG00000002251	IDO1	down
oar-miR-541-5p	down	ENSOARG00000017092	NPHS2	down
oar-miR-379-5p	up	ENSOARG00000001281	ACCSL	down
oar-miR-433-3p	down	ENSOARG00000011811	STEAP4	up
oar-miR-3958-3p	down	ENSOARG00000012721	TRPM4	down
oar-miR-495-3p	up	ENSOARG00000002355	---	down
oar-miR-3956-5p	down	ENSOARG00000009676	CHRNA2	down
oar-miR-493-3p	down	ENSOARG00000001556	CYP26A1	down
oar-miR-3956-5p	down	ENSOARG00000002355	---	down
oar-miR-369-5p	down	ENSOARG00000013509	CD274	down
oar-miR-541-5p	down	ENSOARG00000002251	IDO1	down
oar-let-7d	down	ENSOARG00000001344	---	up
oar-miR-143	up	ENSOARG00000012369	SLC4A5	down
oar-let-7b	down	ENSOARG00000020760	DAPK2	up
oar-let-7f	down	ENSOARG00000006967	ITGB6	up
oar-miR-143	up	ENSOARG00000019721	---	up
oar-miR-181a	down	ENSOARG00000006034	SIX2	up
oar-miR-3958-5p	down	ENSOARG00000012485	VWCE	down
oar-let-7d	down	ENSOARG00000019000	RBM44	up
oar-let-7i	down	ENSOARG00000012721	TRPM4	down
oar-miR-379-5p	up	ENSOARG00000009042	---	down
oar-let-7d	down	ENSOARG00000014467	EOMES	down
oar-miR-103	down	ENSOARG00000018197	RNF112	down
oar-miR-152	up	ENSOARG00000000673	---	down
oar-miR-148a	up	ENSOARG00000006034	SIX2	up
oar-miR-16b	down	ENSOARG00000002251	IDO1	down
oar-miR-143	up	ENSOARG00000012721	TRPM4	down
oar-miR-3958-3p	down	ENSOARG00000006551	DSG1	up
oar-miR-181a	down	ENSOARG00000019474	TDRD15	down
oar-let-7f	down	ENSOARG00000018197	RNF112	down
oar-miR-30b	up	ENSOARG00000017123	---	up
oar-miR-432	down	ENSOARG00000013153	CGA	up
oar-miR-374a	up	ENSOARG00000019474	TDRD15	down
oar-miR-493-5p	down	ENSOARG00000000673	---	down
oar-miR-379-5p	up	ENSOARG00000006675	TDRD9	down
oar-miR-541-5p	down	ENSOARG00000007578	SCIN	down
oar-let-7b	down	ENSOARG00000001078	---	down
oar-let-7i	down	ENSOARG00000002686	---	up
oar-miR-106b	up	ENSOARG00000013163	ACSM3	up
oar-miR-432	down	ENSOARG00000006034	SIX2	up
oar-miR-103	down	ENSOARG00000017981	---	down
oar-miR-494-5p	down	ENSOARG00000011811	STEAP4	up
oar-miR-412-3p	down	ENSOARG00000009325	UNC13D	down
oar-let-7d	down	ENSOARG00000002649	ACAD9	down
oar-miR-106b	up	ENSOARG00000020924	WDR72	up
oar-miR-221	down	ENSOARG00000019000	RBM44	up
oar-miR-143	up	ENSOARG00000016642	ITGB7	down
oar-miR-152	up	ENSOARG00000011811	STEAP4	up
oar-miR-103	down	ENSOARG00000016231	---	down
oar-let-7f	down	ENSOARG00000002980	---	up
oar-miR-3958-3p	down	ENSOARG00000000016	COX1	up
oar-miR-143	up	ENSOARG00000020924	WDR72	up
oar-miR-103	down	ENSOARG00000001415	DCHS2	down
oar-miR-143	up	ENSOARG00000019594	TRAV5	up
oar-miR-103	down	ENSOARG00000011293	RGS11	down
oar-miR-409-3p	down	ENSOARG00000007119	---	down
oar-let-7c	down	ENSOARG00000012369	SLC4A5	down
oar-miR-493-3p	down	ENSOARG00000002147	PIK3R6	down
oar-miR-103	down	ENSOARG00000010175	---	up
oar-let-7b	down	ENSOARG00000016867	ITGA4	down
oar-let-7g	down	ENSOARG00000006735	PIGR	down
oar-let-7i	down	ENSOARG00000016231	---	down
oar-miR-143	up	ENSOARG00000009676	CHRNA2	down
oar-miR-103	down	ENSOARG00000000673	---	down
oar-miR-485-5p	down	ENSOARG00000009146	CCL27	down
oar-let-7g	down	ENSOARG00000019721	---	up
oar-let-7i	down	ENSOARG00000006675	TDRD9	down
oar-let-7g	down	ENSOARG00000009130	ITGAX	up
oar-miR-370-3p	down	ENSOARG00000016642	ITGB7	down
oar-let-7d	down	ENSOARG00000019474	TDRD15	down
oar-let-7f	down	ENSOARG00000011811	STEAP4	up
oar-miR-106b	up	ENSOARG00000011811	STEAP4	up
oar-miR-221	down	ENSOARG00000011811	STEAP4	up
oar-miR-493-5p	down	ENSOARG00000002355	---	down
oar-miR-433-3p	down	ENSOARG00000002874	---	up
oar-miR-154a-3p	up	ENSOARG00000005610	SLC38A11	up
oar-miR-30c	up	ENSOARG00000001415	DCHS2	down
oar-miR-493-5p	down	ENSOARG00000013019	TRH	down
oar-miR-143	up	ENSOARG00000014749	ALDH8A1	down
oar-miR-493-5p	down	ENSOARG00000009130	ITGAX	up
oar-let-7i	down	ENSOARG00000017058	POU1F1	up
oar-miR-374a	up	ENSOARG00000005610	SLC38A11	up
oar-miR-432	down	ENSOARG00000000333	ADAMTS7	down
oar-miR-221	down	ENSOARG00000020000	C12orf40	up
oar-miR-16b	down	ENSOARG00000002722	---	up
oar-miR-103	down	ENSOARG00000009073	RASEF	down
oar-miR-433-3p	down	ENSOARG00000019000	RBM44	up
oar-miR-485-5p	down	ENSOARG00000006394	LDHD	down
oar-miR-16b	down	ENSOARG00000006617	---	down
oar-miR-379-5p	up	ENSOARG00000010400	FREM3	down
oar-let-7b	down	ENSOARG00000016391	GLP1R	down
oar-miR-30c	up	ENSOARG00000002143	---	down
oar-let-7b	down	ENSOARG00000020249	CD2	down
oar-miR-106b	up	ENSOARG00000014122	C11orf88	down
oar-miR-148a	up	ENSOARG00000005772	---	down
oar-miR-493-3p	down	ENSOARG00000001344	---	up
oar-miR-3958-3p	down	ENSOARG00000004828	---	up
oar-miR-154a-3p	up	ENSOARG00000008117	TDGF1	down
oar-miR-493-5p	down	ENSOARG00000001281	ACCSL	down
oar-miR-370-3p	down	ENSOARG00000006967	ITGB6	up
oar-miR-218a	up	ENSOARG00000006967	ITGB6	up
oar-miR-16b	down	ENSOARG00000020924	WDR72	up
oar-miR-370-3p	down	ENSOARG00000003044	ACTA1	down
oar-miR-3958-5p	down	ENSOARG00000000304	ACKR3	down
oar-let-7g	down	ENSOARG00000002649	ACAD9	down
oar-miR-485-5p	down	ENSOARG00000018033	---	down
oar-miR-148a	up	ENSOARG00000002249	ADAM33	down
oar-miR-495-3p	up	ENSOARG00000019000	RBM44	up
oar-miR-152	up	ENSOARG00000001140	---	down
oar-miR-103	down	ENSOARG00000005610	SLC38A11	up
oar-miR-370-3p	down	ENSOARG00000018197	RNF112	down
oar-let-7i	down	ENSOARG00000001344	---	up
oar-miR-143	up	ENSOARG00000019000	RBM44	up
oar-miR-30b	up	ENSOARG00000007169	KLF4	down
oar-miR-433-3p	down	ENSOARG00000014101	MCOLN3	down
oar-let-7a	down	ENSOARG00000018197	RNF112	down
oar-miR-432	down	ENSOARG00000020760	DAPK2	up
oar-miR-218a	up	ENSOARG00000008117	TDGF1	down
oar-miR-493-5p	down	ENSOARG00000020249	CD2	down
oar-miR-541-5p	down	ENSOARG00000013698	---	down
oar-miR-181a	down	ENSOARG00000014486	---	up
oar-let-7i	down	ENSOARG00000019715	MOV10L1	up
oar-let-7g	down	ENSOARG00000018356	SLCO6A1	up
oar-miR-485-5p	down	ENSOARG00000018834	NLRC5	down
oar-miR-154a-3p	up	ENSOARG00000019443	---	up
oar-miR-148a	up	ENSOARG00000002251	IDO1	down
oar-miR-3958-3p	down	ENSOARG00000008241	---	down
oar-miR-103	down	ENSOARG00000014122	C11orf88	down
oar-miR-433-3p	down	ENSOARG00000010026	ADAM28	up
oar-let-7d	down	ENSOARG00000016595	---	down
oar-miR-370-3p	down	ENSOARG00000001548	CRYBB1	down
oar-miR-103	down	ENSOARG00000009042	---	down
oar-miR-148a	up	ENSOARG00000002821	ELMO3	down
oar-miR-3958-5p	down	ENSOARG00000006034	SIX2	up
oar-miR-369-5p	down	ENSOARG00000016595	---	down
oar-miR-218a	up	ENSOARG00000018699	CRTAM	down
oar-miR-409-3p	down	ENSOARG00000013509	CD274	down
oar-miR-494-5p	down	ENSOARG00000007169	KLF4	down
oar-miR-148a	up	ENSOARG00000016391	GLP1R	down
oar-miR-25	down	ENSOARG00000017981	---	down
oar-miR-218a	up	ENSOARG00000014440	VNN1	up
oar-miR-148a	up	ENSOARG00000009676	CHRNA2	down
oar-miR-106b	up	ENSOARG00000014467	EOMES	down
oar-miR-493-5p	down	ENSOARG00000015072	---	down
oar-let-7a	down	ENSOARG00000002649	ACAD9	down
oar-miR-30b	up	ENSOARG00000007451	CRLF2	down
oar-let-7f	down	ENSOARG00000001344	---	up
oar-let-7d	down	ENSOARG00000016231	---	down
oar-miR-493-5p	down	ENSOARG00000014122	C11orf88	down
oar-miR-433-3p	down	ENSOARG00000004550	CCDC105	down
oar-miR-485-5p	down	ENSOARG00000013509	CD274	down
oar-miR-432	down	ENSOARG00000002249	ADAM33	down
oar-miR-433-3p	down	ENSOARG00000014471	---	down
oar-miR-16b	down	ENSOARG00000014440	VNN1	up
oar-miR-409-3p	down	ENSOARG00000018356	SLCO6A1	up
oar-miR-487b-3p	down	ENSOARG00000009042	---	down
oar-miR-16b	down	ENSOARG00000011577	PDIA2	down
oar-miR-379-5p	up	ENSOARG00000010026	ADAM28	up
oar-miR-152	up	ENSOARG00000000333	ADAMTS7	down
oar-miR-3958-3p	down	ENSOARG00000013509	CD274	down
oar-miR-433-3p	down	ENSOARG00000002251	IDO1	down
oar-miR-485-5p	down	ENSOARG00000001415	DCHS2	down
oar-miR-106b	up	ENSOARG00000006551	DSG1	up
oar-miR-485-5p	down	ENSOARG00000018356	SLCO6A1	up
oar-miR-409-3p	down	ENSOARG00000019000	RBM44	up
oar-miR-16b	down	ENSOARG00000014900	CCDC154	down
oar-miR-218a	up	ENSOARG00000009130	ITGAX	up
oar-miR-154a-3p	up	ENSOARG00000020924	WDR72	up
oar-miR-218a	up	ENSOARG00000008800	---	down
oar-miR-103	down	ENSOARG00000000304	ACKR3	down
oar-miR-218a	up	ENSOARG00000006034	SIX2	up
oar-miR-143	up	ENSOARG00000010400	FREM3	down
oar-miR-432	down	ENSOARG00000002251	IDO1	down
oar-miR-30c	up	ENSOARG00000013509	CD274	down
oar-miR-493-3p	down	ENSOARG00000006735	PIGR	down
oar-let-7a	down	ENSOARG00000009042	---	down
oar-let-7a	down	ENSOARG00000016867	ITGA4	down
oar-miR-541-5p	down	ENSOARG00000002143	---	down
oar-miR-30c	up	ENSOARG00000011811	STEAP4	up
oar-let-7a	down	ENSOARG00000011811	STEAP4	up
oar-miR-103	down	ENSOARG00000008241	---	down
oar-miR-493-3p	down	ENSOARG00000001701	---	down
oar-miR-30c	up	ENSOARG00000005851	---	up
oar-miR-103	down	ENSOARG00000002686	---	up
oar-miR-374a	up	ENSOARG00000016231	---	down
oar-miR-30c	up	ENSOARG00000002168	OTOG	down
oar-miR-374a	up	ENSOARG00000000155	CPM	up
oar-miR-409-3p	down	ENSOARG00000000673	---	down
oar-miR-143	up	ENSOARG00000001415	DCHS2	down
oar-miR-409-3p	down	ENSOARG00000010400	FREM3	down
oar-miR-432	down	ENSOARG00000007992	C19orf57	up
oar-miR-218a	up	ENSOARG00000010026	ADAM28	up
oar-let-7d	down	ENSOARG00000002874	---	up
oar-miR-370-3p	down	ENSOARG00000017981	---	down
oar-miR-103	down	ENSOARG00000006675	TDRD9	down
oar-miR-370-3p	down	ENSOARG00000016391	GLP1R	down
oar-miR-106b	up	ENSOARG00000019443	---	up
oar-miR-16b	down	ENSOARG00000017391	CRH	down
oar-miR-379-5p	up	ENSOARG00000002168	OTOG	down
oar-miR-103	down	ENSOARG00000002355	---	down
oar-let-7f	down	ENSOARG00000014467	EOMES	down
oar-miR-541-5p	down	ENSOARG00000000049	---	up
oar-miR-493-5p	down	ENSOARG00000006034	SIX2	up
oar-miR-3958-3p	down	ENSOARG00000011811	STEAP4	up
oar-miR-3958-5p	down	ENSOARG00000004940	FOXG1	down
oar-miR-493-3p	down	ENSOARG00000013019	TRH	down
oar-miR-152	up	ENSOARG00000001129	---	down
oar-miR-494-5p	down	ENSOARG00000014471	---	down
oar-miR-485-5p	down	ENSOARG00000005973	LY6G6E	up
oar-miR-432	down	ENSOARG00000002168	OTOG	down
oar-miR-370-3p	down	ENSOARG00000014633	---	down
oar-miR-181a	down	ENSOARG00000001281	ACCSL	down
oar-miR-143	up	ENSOARG00000013509	CD274	down
oar-miR-485-5p	down	ENSOARG00000014738	MTTP	up
oar-miR-218a	up	ENSOARG00000000032	ND5	up
oar-miR-493-3p	down	ENSOARG00000014954	XPNPEP2	up
oar-miR-379-5p	up	ENSOARG00000000049	---	up
oar-miR-154a-3p	up	ENSOARG00000015330	THAP6	up
oar-miR-16b	down	ENSOARG00000019715	MOV10L1	up
oar-miR-16b	down	ENSOARG00000018979	ASZ1	up
oar-miR-374a	up	ENSOARG00000009042	---	down
oar-miR-493-3p	down	ENSOARG00000008241	---	down
oar-miR-16b	down	ENSOARG00000001701	---	down
oar-miR-143	up	ENSOARG00000014122	C11orf88	down
oar-miR-143	up	ENSOARG00000002874	---	up
oar-miR-218a	up	ENSOARG00000004550	CCDC105	down
oar-miR-433-3p	down	ENSOARG00000020899	DNAAF4	up
oar-miR-16b	down	ENSOARG00000004550	CCDC105	down
oar-miR-487b-3p	down	ENSOARG00000012369	SLC4A5	down
oar-miR-30b	up	ENSOARG00000006551	DSG1	up
oar-miR-541-5p	down	ENSOARG00000008241	---	down
oar-miR-409-3p	down	ENSOARG00000006967	ITGB6	up
oar-miR-25	down	ENSOARG00000002251	IDO1	down
oar-miR-106b	up	ENSOARG00000019000	RBM44	up
oar-miR-152	up	ENSOARG00000002168	OTOG	down
oar-miR-30c	up	ENSOARG00000019443	---	up
oar-let-7a	down	ENSOARG00000019913	---	down
oar-miR-148a	up	ENSOARG00000019913	---	down
oar-let-7d	down	ENSOARG00000020760	DAPK2	up
oar-let-7b	down	ENSOARG00000014122	C11orf88	down
oar-let-7d	down	ENSOARG00000006967	ITGB6	up
oar-miR-541-5p	down	ENSOARG00000012821	SLC6A16	down
oar-miR-221	down	ENSOARG00000001415	DCHS2	down
oar-miR-148a	up	ENSOARG00000018356	SLCO6A1	up
oar-miR-3958-5p	down	ENSOARG00000002249	ADAM33	down
oar-miR-432	down	ENSOARG00000006617	---	down
oar-let-7a	down	ENSOARG00000002168	OTOG	down
oar-miR-369-5p	down	ENSOARG00000017092	NPHS2	down
oar-miR-485-5p	down	ENSOARG00000018197	RNF112	down
oar-miR-485-5p	down	ENSOARG00000002874	---	up
oar-miR-154a-3p	up	ENSOARG00000009042	---	down
oar-miR-412-3p	down	ENSOARG00000017981	---	down
oar-miR-218a	up	ENSOARG00000017092	NPHS2	down
oar-miR-103	down	ENSOARG00000012893	---	down
oar-let-7f	down	ENSOARG00000020249	CD2	down
oar-miR-493-5p	down	ENSOARG00000020924	WDR72	up
oar-miR-379-5p	up	ENSOARG00000014101	MCOLN3	down
oar-miR-103	down	ENSOARG00000017671	RAB26	down
oar-let-7a	down	ENSOARG00000006735	PIGR	down
oar-miR-106b	up	ENSOARG00000001140	---	down
oar-miR-3958-5p	down	ENSOARG00000009676	CHRNA2	down
oar-let-7f	down	ENSOARG00000012721	TRPM4	down
oar-miR-379-5p	up	ENSOARG00000009073	RASEF	down
oar-miR-493-5p	down	ENSOARG00000002649	ACAD9	down
oar-miR-369-5p	down	ENSOARG00000020249	CD2	down
oar-miR-412-3p	down	ENSOARG00000010400	FREM3	down
oar-miR-370-3p	down	ENSOARG00000002249	ADAM33	down
oar-miR-493-5p	down	ENSOARG00000006551	DSG1	up
oar-miR-152	up	ENSOARG00000002821	ELMO3	down
oar-miR-148a	up	ENSOARG00000010400	FREM3	down
oar-miR-152	up	ENSOARG00000019197	IL2RB	down
oar-miR-30c	up	ENSOARG00000019474	TDRD15	down
oar-miR-433-3p	down	ENSOARG00000014075	KCNIP3	down
oar-miR-495-3p	up	ENSOARG00000000673	---	down
oar-miR-152	up	ENSOARG00000020860	ALDH1A2	up
oar-miR-30c	up	ENSOARG00000020924	WDR72	up
oar-miR-30c	up	ENSOARG00000019000	RBM44	up
oar-let-7a	down	ENSOARG00000002980	---	up
oar-miR-152	up	ENSOARG00000002355	---	down
oar-miR-3958-3p	down	ENSOARG00000001415	DCHS2	down
oar-miR-493-3p	down	ENSOARG00000003742	---	down
oar-miR-3958-5p	down	ENSOARG00000013163	ACSM3	up
oar-let-7i	down	ENSOARG00000002821	ELMO3	down
oar-miR-374a	up	ENSOARG00000000032	ND5	up
oar-miR-370-3p	down	ENSOARG00000019197	IL2RB	down
oar-miR-495-3p	up	ENSOARG00000013942	SPATA1	up
oar-miR-148a	up	ENSOARG00000006394	LDHD	down
oar-miR-3958-5p	down	ENSOARG00000002251	IDO1	down
oar-miR-218a	up	ENSOARG00000020924	WDR72	up
oar-miR-148a	up	ENSOARG00000001078	---	down
oar-let-7g	down	ENSOARG00000016231	---	down
oar-miR-432	down	ENSOARG00000015386	---	down
oar-miR-181a	down	ENSOARG00000014101	MCOLN3	down
oar-miR-148a	up	ENSOARG00000004550	CCDC105	down
oar-miR-485-5p	down	ENSOARG00000001465	---	down
oar-miR-103	down	ENSOARG00000016642	ITGB7	down
oar-miR-541-5p	down	ENSOARG00000017123	---	up
oar-miR-379-5p	up	ENSOARG00000014440	VNN1	up
oar-miR-495-3p	up	ENSOARG00000011811	STEAP4	up
oar-miR-370-3p	down	ENSOARG00000006342	TTR	up
oar-let-7d	down	ENSOARG00000019715	MOV10L1	up
oar-let-7d	down	ENSOARG00000007119	---	down
oar-miR-432	down	ENSOARG00000002649	ACAD9	down
oar-miR-3958-5p	down	ENSOARG00000019281	---	up
oar-miR-3958-5p	down	ENSOARG00000001078	---	down
oar-miR-379-5p	up	ENSOARG00000009676	CHRNA2	down

## Sheet: PL vs. ML (novel miRNA)
miRNA	Up/Down	mRNA	Gene_name	Up/Down
Novel_337	up	ENSOARG00000007593	#N/A	#N/A
Novel_75	down	ENSOARG00000026228	#N/A	#N/A
Novel_75	down	ENSOARG00000005443	DNAJB1	down
Novel_139	down	ENSOARG00000007143	#N/A	#N/A
Novel_237	down	ENSOARG00000007287	ENSOARG00000007287	up
Novel_237	down	ENSOARG00000002200	NUP98	up
Novel_237	down	ENSOARG00000002206	MPRIP	down
Novel_462	down	ENSOARG00000002993	ULK4	down
Novel_246	down	ENSOARG00000002386	CRY2	down
Novel_246	down	ENSOARG00000004769	ENSOARG00000004769	down
Novel_246	down	ENSOARG00000005899	NFKBIB	down
Novel_237	down	ENSOARG00000007514	CABYR	down
Novel_237	down	ENSOARG00000007510	#N/A	#N/A
Novel_237	down	ENSOARG00000004871	COL1A1	down
Novel_76	down	ENSOARG00000004369	GALR1	up
Novel_237	down	ENSOARG00000003983	KDM6A	up
Novel_327	down	ENSOARG00000000243	RGR	down
Novel_237	down	ENSOARG00000005085	#N/A	#N/A
Novel_237	down	ENSOARG00000005080	PRODH2	down
Novel_237	down	ENSOARG00000002534	ENSOARG00000002534	up
Novel_75	down	ENSOARG00000002402	ENSOARG00000002402	up
Novel_246	down	ENSOARG00000005490	SLC30A2	up
Novel_237	down	ENSOARG00000001523	PHC1	down
Novel_450	up	ENSOARG00000018832	IL4R	up
Novel_246	down	ENSOARG00000005444	CEL	down
Novel_246	down	ENSOARG00000005443	DNAJB1	down
Novel_75	down	ENSOARG00000003252	HK3	up
Novel_237	down	ENSOARG00000007373	ENSOARG00000007373	up
Novel_237	down	ENSOARG00000007372	#N/A	#N/A
Novel_246	down	ENSOARG00000005960	ACTR3B	down
Novel_246	down	ENSOARG00000005968	CSMD1	up
Novel_246	down	ENSOARG00000005969	ENSOARG00000005969	up
Novel_246	down	ENSOARG00000005131	PSMB1	down
Novel_139	down	ENSOARG00000005328	SEZ6	down
Novel_246	down	ENSOARG00000001443	FSTL5	down
Novel_246	down	ENSOARG00000001442	EVL	down
Novel_246	down	ENSOARG00000001447	NSD3	up
Novel_246	down	ENSOARG00000001445	ENSOARG00000001445	down
Novel_237	down	ENSOARG00000003718	MAPK3	down
Novel_237	down	ENSOARG00000000479	TTC17	up
Novel_237	down	ENSOARG00000000473	ADGRG5	up
Novel_76	down	ENSOARG00000007593	#N/A	#N/A
Novel_237	down	ENSOARG00000004141	ENSOARG00000004141	down
Novel_337	up	ENSOARG00000020249	CD2	down
Novel_450	up	ENSOARG00000000369	ECHS1	down
Novel_76	down	ENSOARG00000004943	FAM135B	down
Novel_237	down	ENSOARG00000001268	SSC5D	up
Novel_462	down	ENSOARG00000002998	DDX52	down
Novel_450	up	ENSOARG00000014996	NAV3	up
Novel_337	up	ENSOARG00000010252	AK9	down
Novel_237	down	ENSOARG00000006751	#N/A	#N/A
Novel_416	down	ENSOARG00000002599	ENSOARG00000002599	up
Novel_76	down	ENSOARG00000002907	ENSOARG00000002907	up
Novel_139	down	ENSOARG00000005949	TMC6	up
Novel_246	down	ENSOARG00000000878	KIFC3	up
Novel_246	down	ENSOARG00000000876	PPFIA4	down
Novel_246	down	ENSOARG00000003251	ENSOARG00000003251	down
Novel_246	down	ENSOARG00000003252	HK3	up
Novel_76	down	ENSOARG00000002700	ENSOARG00000002700	down
Novel_237	down	ENSOARG00000007149	#N/A	#N/A
Novel_76	down	ENSOARG00000005259	CNKSR1	up
Novel_262	down	ENSOARG00000013086	MCM3AP	down
Novel_246	down	ENSOARG00000004173	GLYR1	up
Novel_327	down	ENSOARG00000000972	ENSOARG00000000972	down
Novel_237	down	ENSOARG00000007239	ENSOARG00000007239	down
Novel_246	down	ENSOARG00000001534	PIEZO2	down
Novel_237	down	ENSOARG00000004925	MYPN	up
Novel_237	down	ENSOARG00000002383	#N/A	#N/A
Novel_237	down	ENSOARG00000003079	CARMIL2	down
Novel_76	down	ENSOARG00000000927	ATF6B	down
Novel_459	up	ENSOARG00000007560	ARHGAP42	up
Novel_76	down	ENSOARG00000006789	IRAK1BP1	up
Novel_450	up	ENSOARG00000002454	ENSOARG00000002454	up
Novel_237	down	ENSOARG00000000607	ENSOARG00000000607	up
Novel_377	down	ENSOARG00000000826	COQ6	down
Novel_237	down	ENSOARG00000007300	HRH4	up
Novel_75	down	ENSOARG00000010527	SIAE	down
Novel_262	down	ENSOARG00000000960	XPO6	down
Novel_262	down	ENSOARG00000000968	NMNAT2	down
Novel_139	down	ENSOARG00000002121	ENSOARG00000002121	up
Novel_458	down	ENSOARG00000008267	PAAF1	down
Novel_414	down	ENSOARG00000002808	ENSOARG00000002808	up
Novel_462	down	ENSOARG00000002906	SSB	up
Novel_246	down	ENSOARG00000007771	SEMA4D	up
Novel_76	down	ENSOARG00000007040	MRPL37	up
Novel_327	down	ENSOARG00000000524	SKIDA1	up
Novel_246	down	ENSOARG00000003729	JAKMIP2	down
Novel_75	down	ENSOARG00000007070	GCLC	up
Novel_237	down	ENSOARG00000005442	DCDC2C	up
Novel_246	down	ENSOARG00000005188	MAP1B	up
Novel_139	down	ENSOARG00000004489	EGR2	down
Novel_139	down	ENSOARG00000005119	KIRREL2	down
Novel_305	up	ENSOARG00000000995	WASL	up
Novel_76	down	ENSOARG00000006610	BCAR1	down
Novel_139	down	ENSOARG00000002855	ENSOARG00000002855	down
Novel_246	down	ENSOARG00000007573	ENSOARG00000007573	down
Novel_450	up	ENSOARG00000002963	#N/A	#N/A
Novel_416	down	ENSOARG00000005880	LY6G6D	down
Novel_237	down	ENSOARG00000007890	ZNF629	down
Novel_237	down	ENSOARG00000000791	HEBP2	up
Novel_75	down	ENSOARG00000002700	ENSOARG00000002700	down
Novel_76	down	ENSOARG00000006797	CNMD	down
Novel_76	down	ENSOARG00000006792	MLIP	up
Novel_139	down	ENSOARG00000025549	#N/A	#N/A
Novel_246	down	ENSOARG00000004438	ENSOARG00000004438	up
Novel_246	down	ENSOARG00000004167	NGLY1	up
Novel_237	down	ENSOARG00000001166	NRIP1	up
Novel_327	down	ENSOARG00000000961	LCNL1	up
Novel_327	down	ENSOARG00000000960	XPO6	down
Novel_327	down	ENSOARG00000000963	TMEM53	down
Novel_246	down	ENSOARG00000005544	PPP1R14A	down
Novel_246	down	ENSOARG00000002018	WBP1L	up
Novel_246	down	ENSOARG00000002015	XAB2	down
Novel_246	down	ENSOARG00000000386	ENSOARG00000000386	up
Novel_246	down	ENSOARG00000005832	PJA1	down
Novel_75	down	ENSOARG00000006427	PLXNA4	down
Novel_237	down	ENSOARG00000004897	CAMTA2	down
Novel_246	down	ENSOARG00000003640	BRD4	down
Novel_246	down	ENSOARG00000003646	SYTL1	down
Novel_237	down	ENSOARG00000006031	#N/A	#N/A
Novel_237	down	ENSOARG00000006030	AKNA	down
Novel_246	down	ENSOARG00000007143	#N/A	#N/A
Novel_327	down	ENSOARG00000005976	ENSOARG00000005976	down
Novel_450	up	ENSOARG00000002767	#N/A	#N/A
Novel_237	down	ENSOARG00000007228	LAMB1	down
Novel_416	down	ENSOARG00000003421	LAP3	up
Novel_450	up	ENSOARG00000005038	TNPO1	up
Novel_246	down	ENSOARG00000003569	KSR2	up
Novel_139	down	ENSOARG00000003263	FAM129A	up
Novel_246	down	ENSOARG00000003475	NRDE2	down
Novel_262	down	ENSOARG00000000959	ENSOARG00000000959	up
Novel_450	up	ENSOARG00000020432	ENSOARG00000020432	down
Novel_246	down	ENSOARG00000006373	CLEC16A	up
Novel_246	down	ENSOARG00000006701	PLD2	up
Novel_237	down	ENSOARG00000003730	STK10	up
Novel_76	down	ENSOARG00000000499	OPN4	down
Novel_458	down	ENSOARG00000002873	#N/A	#N/A
Novel_237	down	ENSOARG00000005263	PLEKHA7	down
Novel_139	down	ENSOARG00000007546	DCAF1	up
Novel_450	up	ENSOARG00000019592	C2orf71	down
Novel_246	down	ENSOARG00000002700	ENSOARG00000002700	down
Novel_246	down	ENSOARG00000002067	ZPR1	down
Novel_76	down	ENSOARG00000005343	ENSOARG00000005343	up
Novel_139	down	ENSOARG00000003592	LRP2	up
Novel_450	up	ENSOARG00000012356	WNK1	up
Novel_75	down	ENSOARG00000001852	ENSOARG00000001852	down
Novel_237	down	ENSOARG00000002647	MAP4	down
Novel_416	down	ENSOARG00000002748	ENSOARG00000002748	down
Novel_416	down	ENSOARG00000002744	ENSOARG00000002744	down
Novel_246	down	ENSOARG00000000701	ERLIN2	down
Novel_458	down	ENSOARG00000004747	ENSOARG00000004747	up
Novel_237	down	ENSOARG00000004622	ENSOARG00000004622	up
Novel_337	up	ENSOARG00000021124	PCNX4	down
Novel_414	down	ENSOARG00000002727	SUPT6H	up
Novel_237	down	ENSOARG00000003901	ZNF19	up
Novel_246	down	ENSOARG00000001928	#N/A	#N/A
Novel_414	down	ENSOARG00000004644	PM20D1	up
Novel_450	up	ENSOARG00000000774	EIF3A	up
Novel_359	down	ENSOARG00000000995	WASL	up
Novel_359	down	ENSOARG00000000994	PLA2G5	down
Novel_337	up	ENSOARG00000014251	KLK5	down
Novel_384	down	ENSOARG00000000952	SEC23B	up
Novel_76	down	ENSOARG00000006578	#N/A	#N/A
Novel_76	down	ENSOARG00000007226	MICU1	up
Novel_76	down	ENSOARG00000004396	LRP3	down
Novel_76	down	ENSOARG00000001615	TMEM185A	down
Novel_76	down	ENSOARG00000001617	MYH10	down
Novel_246	down	ENSOARG00000004548	FAM50A	down
Novel_327	down	ENSOARG00000000462	NUMB	down
Novel_237	down	ENSOARG00000002015	XAB2	down
Novel_458	down	ENSOARG00000015684	ARMC4	up
Novel_246	down	ENSOARG00000006765	PHRF1	down
Novel_76	down	ENSOARG00000002402	ENSOARG00000002402	up
Novel_237	down	ENSOARG00000007302	UBE3D	down
Novel_75	down	ENSOARG00000007192	ENSOARG00000007192	down
Novel_76	down	ENSOARG00000000177	SNCAIP	down
Novel_246	down	ENSOARG00000000996	PSMA4	up
Novel_246	down	ENSOARG00000000997	ENSOARG00000000997	down
Novel_246	down	ENSOARG00000000991	AKAP5	up
Novel_75	down	ENSOARG00000007379	DOPEY1	up
Novel_237	down	ENSOARG00000004654	PICALM	up
Novel_75	down	ENSOARG00000000423	ENSOARG00000000423	down
Novel_237	down	ENSOARG00000000032	ND5	up
Novel_76	down	ENSOARG00000000048	PIGS	up
Novel_237	down	ENSOARG00000000848	ARHGEF15	down
Novel_237	down	ENSOARG00000000842	MYO15A	down
Novel_459	up	ENSOARG00000002776	ZNF619	down
Novel_450	up	ENSOARG00000016204	AEBP1	up
Novel_246	down	ENSOARG00000006900	C1orf116	up
Novel_262	down	ENSOARG00000005455	ELP2	down
Novel_246	down	ENSOARG00000007284	ARHGAP10	up
Novel_246	down	ENSOARG00000007281	SRGAP3	up
Novel_246	down	ENSOARG00000005666	CPXM1	up
Novel_337	up	ENSOARG00000004571	ENSOARG00000004571	up
Novel_75	down	ENSOARG00000001386	SPNS1	down
Novel_75	down	ENSOARG00000000243	RGR	down
Novel_75	down	ENSOARG00000006677	ABCG8	down
Novel_76	down	ENSOARG00000004488	KIAA0355	up
Novel_246	down	ENSOARG00000000473	ADGRG5	up
Novel_237	down	ENSOARG00000006770	#N/A	#N/A
Novel_237	down	ENSOARG00000006773	ZNF689	down
Novel_359	down	ENSOARG00000000960	XPO6	down
Novel_359	down	ENSOARG00000000964	ZNF358	up
Novel_359	down	ENSOARG00000000968	NMNAT2	down
Novel_416	down	ENSOARG00000014879	ENSOARG00000014879	up
Novel_237	down	ENSOARG00000005392	SCN2A	down
Novel_237	down	ENSOARG00000002621	ALKBH1	up
Novel_75	down	ENSOARG00000002855	ENSOARG00000002855	down
Novel_458	down	ENSOARG00000003977	IGSF10	down
Novel_450	up	ENSOARG00000015802	PCLO	up
Novel_75	down	ENSOARG00000004732	DCC	down
Novel_246	down	ENSOARG00000004871	COL1A1	down
Novel_246	down	ENSOARG00000004879	#N/A	#N/A
Novel_246	down	ENSOARG00000001142	ITPKB	up
Novel_237	down	ENSOARG00000000325	#N/A	#N/A
Novel_237	down	ENSOARG00000000327	LAMA1	up
Novel_76	down	ENSOARG00000003484	IL18BP	down
Novel_76	down	ENSOARG00000004760	VWA7	down
Novel_76	down	ENSOARG00000026228	#N/A	#N/A
Novel_246	down	ENSOARG00000006568	SUSD1	down
Novel_246	down	ENSOARG00000006565	ENSOARG00000006565	up
Novel_75	down	ENSOARG00000001931	#N/A	#N/A
Novel_359	down	ENSOARG00000000829	ACACA	down
Novel_75	down	ENSOARG00000003394	AHDC1	down
Novel_246	down	ENSOARG00000007513	SYNPO	up
Novel_450	up	ENSOARG00000017465	AMOT	up
Novel_237	down	ENSOARG00000007872	HMCN2	up
Novel_75	down	ENSOARG00000013902	ENSOARG00000013902	down
Novel_246	down	ENSOARG00000003719	PDCD11	down
Novel_237	down	ENSOARG00000004706	FLOT2	down
Novel_246	down	ENSOARG00000027009	#N/A	#N/A
Novel_246	down	ENSOARG00000009352	CLUL1	up
Novel_237	down	ENSOARG00000005450	ENSOARG00000005450	down
Novel_237	down	ENSOARG00000002106	TTC28	down
Novel_246	down	ENSOARG00000003261	CNTN2	down
Novel_246	down	ENSOARG00000003263	FAM129A	up
Novel_450	up	ENSOARG00000021107	C14orf37	down
Novel_462	down	ENSOARG00000002545	EPB41	up
Novel_337	up	ENSOARG00000026384	#N/A	#N/A
Novel_246	down	ENSOARG00000004141	ENSOARG00000004141	down
Novel_246	down	ENSOARG00000019557	CTDSP1	down
Novel_237	down	ENSOARG00000002394	ENSOARG00000002394	up
Novel_76	down	ENSOARG00000007533	ADCYAP1R1	down
Novel_246	down	ENSOARG00000003587	CERS4	down
Novel_246	down	ENSOARG00000003582	AP5Z1	down
Novel_237	down	ENSOARG00000006935	ZNF354B	up
Novel_416	down	ENSOARG00000002529	ENSOARG00000002529	down
Novel_75	down	ENSOARG00000003484	IL18BP	down
Novel_246	down	ENSOARG00000003456	TH	up
Novel_262	down	ENSOARG00000000977	43718	up
Novel_262	down	ENSOARG00000000972	ENSOARG00000000972	down
Novel_262	down	ENSOARG00000000970	CNGB1	down
Novel_262	down	ENSOARG00000000971	ANKRD12	up
Novel_246	down	ENSOARG00000006355	#N/A	#N/A
Novel_246	down	ENSOARG00000003803	IST1	down
Novel_246	down	ENSOARG00000003806	NEK8	down
Novel_246	down	ENSOARG00000026888	#N/A	#N/A
Novel_75	down	ENSOARG00000002442	DIAPH2	up
Novel_237	down	ENSOARG00000006797	CNMD	down
Novel_76	down	ENSOARG00000010527	SIAE	down
Novel_246	down	ENSOARG00000006499	FILIP1	up
Novel_237	down	ENSOARG00000004606	COL22A1	down
Novel_237	down	ENSOARG00000004601	JMJD1C	up
Novel_237	down	ENSOARG00000003926	CARMIL1	up
Novel_237	down	ENSOARG00000005064	HERPUD2	up
Novel_237	down	ENSOARG00000005954	CUL9	down
Novel_291	down	ENSOARG00000000809	STAT5A	down
Novel_76	down	ENSOARG00000004010	SNRK	down
Novel_237	down	ENSOARG00000000080	CEP131	down
Novel_237	down	ENSOARG00000001195	ENSOARG00000001195	up
Novel_450	up	ENSOARG00000019839	PDZRN4	up
Novel_416	down	ENSOARG00000013279	TRIO	up
Novel_76	down	ENSOARG00000007379	DOPEY1	up
Novel_246	down	ENSOARG00000000540	ENSOARG00000000540	up
Novel_246	down	ENSOARG00000000549	PTPRM	down
Novel_75	down	ENSOARG00000000573	ENSOARG00000000573	down
Novel_246	down	ENSOARG00000001296	ZNF696	up
Novel_246	down	ENSOARG00000001298	ENSOARG00000001298	up
Novel_246	down	ENSOARG00000004522	AFF1	up
Novel_246	down	ENSOARG00000002637	ENSOARG00000002637	down
Novel_246	down	ENSOARG00000001908	CSPG4	down
Novel_450	up	ENSOARG00000012719	CCDC142	down
Novel_76	down	ENSOARG00000006857	SVEP1	down
Novel_383	down	ENSOARG00000000952	SEC23B	up
Novel_262	down	ENSOARG00000008011	GALNT13	down
Novel_237	down	ENSOARG00000005203	CCAR1	up
Novel_411	down	ENSOARG00000000977	43718	up
Novel_246	down	ENSOARG00000001288	ENSOARG00000001288	up
Novel_76	down	ENSOARG00000003252	HK3	up
Novel_450	up	ENSOARG00000020243	INHA	down
Novel_237	down	ENSOARG00000004924	F12	down
Novel_237	down	ENSOARG00000000971	ANKRD12	up
Novel_459	up	ENSOARG00000002964	#N/A	#N/A
Novel_237	down	ENSOARG00000003969	ENSOARG00000003969	up
Novel_246	down	ENSOARG00000004998	KIF25	up
Novel_246	down	ENSOARG00000006174	SUPT5H	down
Novel_246	down	ENSOARG00000004593	ENSOARG00000004593	down
Novel_246	down	ENSOARG00000004591	HIRIP3	down
Novel_337	up	ENSOARG00000003630	ENSOARG00000003630	up
Novel_327	down	ENSOARG00000000145	FAM167B	down
Novel_416	down	ENSOARG00000002489	PREX2	up
Novel_450	up	ENSOARG00000008048	FAM120A	up
Novel_75	down	ENSOARG00000006610	BCAR1	down
Novel_246	down	ENSOARG00000001793	AKR1A1	up
Novel_246	down	ENSOARG00000007144	TCOF1	down
Novel_246	down	ENSOARG00000000616	ADGRG3	up
Novel_237	down	ENSOARG00000000218	ENSOARG00000000218	up
Novel_76	down	ENSOARG00000004134	MED12L	down
Novel_75	down	ENSOARG00000002328	TNMD	down
Novel_246	down	ENSOARG00000002984	CFAP52	down
Novel_75	down	ENSOARG00000003496	TBCE	up
Novel_246	down	ENSOARG00000000119	ENSOARG00000000119	down
Novel_246	down	ENSOARG00000000110	SMURF1	down
Novel_459	up	ENSOARG00000005854	ADGRL3	up
Novel_76	down	ENSOARG00000007910	ENSOARG00000007910	up
Novel_237	down	ENSOARG00000007762	ENSOARG00000007762	down
Novel_237	down	ENSOARG00000006491	BIRC2	up
Novel_237	down	ENSOARG00000006495	ATP1B3	up
Novel_237	down	ENSOARG00000004239	CPEB4	up
Novel_458	down	ENSOARG00000002882	TSHR	up
Novel_237	down	ENSOARG00000001478	DRP2	up
Novel_237	down	ENSOARG00000001473	PROX2	down
Novel_75	down	ENSOARG00000000851	ADGRA2	down
Novel_76	down	ENSOARG00000002282	SETBP1	up
Novel_450	up	ENSOARG00000000776	NRK	up
Novel_76	down	ENSOARG00000019385	ZNF512	up
Novel_305	up	ENSOARG00000000831	#N/A	#N/A
Novel_246	down	ENSOARG00000001913	ENSOARG00000001913	down
Novel_246	down	ENSOARG00000007180	ENSOARG00000007180	up
Novel_237	down	ENSOARG00000006792	MLIP	up
Novel_237	down	ENSOARG00000005062	ARHGAP33	down
Novel_237	down	ENSOARG00000000333	ADAMTS7	down
Novel_76	down	ENSOARG00000000558	RANBP2	up
Novel_462	down	ENSOARG00000003002	CEP135	up
Novel_76	down	ENSOARG00000025920	#N/A	#N/A
Novel_246	down	ENSOARG00000004552	GPSM1	down
Novel_450	up	ENSOARG00000013242	PRKCQ	down
Novel_237	down	ENSOARG00000006557	AKAP6	up
Novel_237	down	ENSOARG00000007604	DAPL1	up
Novel_237	down	ENSOARG00000000386	ENSOARG00000000386	up
Novel_75	down	ENSOARG00000010174	RHOBTB2	down
Novel_246	down	ENSOARG00000004362	KIF1C	up
Novel_246	down	ENSOARG00000003830	ADAMTS2	down
Novel_359	down	ENSOARG00000000985	ENSOARG00000000985	up
Novel_359	down	ENSOARG00000000988	#N/A	#N/A
Novel_414	down	ENSOARG00000003421	LAP3	up
Novel_246	down	ENSOARG00000000960	XPO6	down
Novel_75	down	ENSOARG00000002477	NEIL1	down
Novel_246	down	ENSOARG00000000796	FAM161B	down
Novel_237	down	ENSOARG00000000873	PRKCG	down
Novel_75	down	ENSOARG00000001420	#N/A	#N/A
Novel_359	down	ENSOARG00000000952	SEC23B	up
Novel_459	up	ENSOARG00000002994	ENSOARG00000002994	down
Novel_459	up	ENSOARG00000002784	EXOC3L1	up
Novel_262	down	ENSOARG00000021107	C14orf37	down
Novel_246	down	ENSOARG00000006912	CLSTN2	down
Novel_139	down	ENSOARG00000001614	ENSOARG00000001614	down
Novel_327	down	ENSOARG00000012110	ENSOARG00000012110	down
Novel_246	down	ENSOARG00000004989	IFITM10	down
Novel_246	down	ENSOARG00000004984	NF2	up
Novel_246	down	ENSOARG00000004987	KMT2B	down
Novel_75	down	ENSOARG00000003718	MAPK3	down
Novel_237	down	ENSOARG00000005119	KIRREL2	down
Novel_237	down	ENSOARG00000007180	ENSOARG00000007180	up
Novel_246	down	ENSOARG00000000462	NUMB	down
Novel_246	down	ENSOARG00000000465	RELN	down
Novel_246	down	ENSOARG00000002975	HAUS1	up
Novel_76	down	ENSOARG00000001931	#N/A	#N/A
Novel_237	down	ENSOARG00000001624	SCN10A	down
Novel_237	down	ENSOARG00000005384	ENSOARG00000005384	up
Novel_237	down	ENSOARG00000007770	TMPRSS11D	up
Novel_237	down	ENSOARG00000002714	ENSOARG00000002714	down
Novel_76	down	ENSOARG00000012564	ERC1	up
Novel_76	down	ENSOARG00000000089	GTF3C1	down
Novel_414	down	ENSOARG00000026225	#N/A	#N/A
Novel_237	down	ENSOARG00000026040	#N/A	#N/A
Novel_246	down	ENSOARG00000004863	#N/A	#N/A
Novel_237	down	ENSOARG00000004360	SNAPC4	down
Novel_139	down	ENSOARG00000002779	EDEM3	up
Novel_237	down	ENSOARG00000004862	GAD2	down
Novel_246	down	ENSOARG00000006016	MPP3	down
Novel_246	down	ENSOARG00000007367	STOX2	up
Novel_246	down	ENSOARG00000007362	CCDC129	up
Novel_450	up	ENSOARG00000005796	ENSOARG00000005796	down
Novel_237	down	ENSOARG00000002978	NFASC	down
Novel_237	down	ENSOARG00000003898	SH3PXD2B	up
Novel_262	down	ENSOARG00000012834	ATP6V0D2	down
Novel_237	down	ENSOARG00000006161	ZNF618	down
Novel_237	down	ENSOARG00000006160	NSMCE4A	up
Novel_246	down	ENSOARG00000000284	ZNF777	up
Novel_237	down	ENSOARG00000004987	KMT2B	down
Novel_237	down	ENSOARG00000005674	#N/A	#N/A
Novel_237	down	ENSOARG00000007295	#N/A	#N/A
Novel_262	down	ENSOARG00000015281	CDC123	down
Novel_246	down	ENSOARG00000005059	SOHLH1	up
Novel_246	down	ENSOARG00000005054	SETD2	up
Novel_337	up	ENSOARG00000026394	#N/A	#N/A
Novel_416	down	ENSOARG00000000782	ENSOARG00000000782	down
Novel_237	down	ENSOARG00000003672	JPH2	up
Novel_237	down	ENSOARG00000003673	ZNF550	down
Novel_337	up	ENSOARG00000001102	KIF2C	down
Novel_75	down	ENSOARG00000007474	ENSOARG00000007474	up
Novel_75	down	ENSOARG00000000177	SNCAIP	down
Novel_291	down	ENSOARG00000000907	MUM1L1	up
Novel_337	up	ENSOARG00000015572	#N/A	#N/A
Novel_237	down	ENSOARG00000007313	GMIP	up
Novel_237	down	ENSOARG00000001511	STAT3	up
Novel_139	down	ENSOARG00000000932	ZNF862	down
Novel_237	down	ENSOARG00000005054	SETD2	up
Novel_246	down	ENSOARG00000002587	CLEC4G	down
Novel_237	down	ENSOARG00000005053	ZFYVE9	up
Novel_246	down	ENSOARG00000004983	VAV1	up
Novel_246	down	ENSOARG00000002479	PIK3R5	down
Novel_337	up	ENSOARG00000010057	LRP1B	up
Novel_75	down	ENSOARG00000007313	GMIP	up
Novel_458	down	ENSOARG00000005854	ADGRL3	up
Novel_246	down	ENSOARG00000002531	KNCN	down
Novel_246	down	ENSOARG00000003666	ASXL1	down
Novel_237	down	ENSOARG00000007364	ZMYND15	up
Novel_237	down	ENSOARG00000006015	GAS2L2	up
Novel_237	down	ENSOARG00000006019	TVP23A	down
Novel_246	down	ENSOARG00000004603	ENSOARG00000004603	down
Novel_246	down	ENSOARG00000005122	FAM120B	down
Novel_246	down	ENSOARG00000005956	KCNH7	up
Novel_458	down	ENSOARG00000003002	CEP135	up
Novel_246	down	ENSOARG00000007872	HMCN2	up
Novel_75	down	ENSOARG00000004010	SNRK	down
Novel_237	down	ENSOARG00000003319	F8	up
Novel_246	down	ENSOARG00000005356	MVP	up
Novel_75	down	ENSOARG00000001615	TMEM185A	down
Novel_76	down	ENSOARG00000003652	FOXK1	down
Novel_337	up	ENSOARG00000008473	PLAU	up
Novel_246	down	ENSOARG00000006396	USP35	up
Novel_237	down	ENSOARG00000001175	ENSOARG00000001175	down
Novel_237	down	ENSOARG00000007244	ACOT11	up
Novel_450	up	ENSOARG00000010285	MYO15B	up
Novel_359	down	ENSOARG00000000842	MYO15A	down
Novel_75	down	ENSOARG00000000873	PRKCG	down
Novel_359	down	ENSOARG00000003361	ENSOARG00000003361	up
Novel_75	down	ENSOARG00000000089	GTF3C1	down
Novel_237	down	ENSOARG00000004780	KIF15	up
Novel_237	down	ENSOARG00000000259	#N/A	#N/A
Novel_237	down	ENSOARG00000000253	#N/A	#N/A
Novel_237	down	ENSOARG00000000252	SYTL5	down
Novel_246	down	ENSOARG00000002815	PACS1	down
Novel_237	down	ENSOARG00000003426	ENSOARG00000003426	down
Novel_237	down	ENSOARG00000003424	KIAA1211	down
Novel_76	down	ENSOARG00000000573	ENSOARG00000000573	down
Novel_76	down	ENSOARG00000005012	NBR1	up
Novel_246	down	ENSOARG00000001065	ENSOARG00000001065	down
Novel_237	down	ENSOARG00000000042	CYP2E1	up
Novel_237	down	ENSOARG00000000048	PIGS	up
Novel_76	down	ENSOARG00000005004	FCHO2	up
Novel_459	up	ENSOARG00000002869	ENSOARG00000002869	up
Novel_450	up	ENSOARG00000006812	HHLA1	up
Novel_75	down	ENSOARG00000001308	PCDH1	down
Novel_246	down	ENSOARG00000009399	ARHGAP30	down
Novel_246	down	ENSOARG00000026727	#N/A	#N/A
Novel_450	up	ENSOARG00000010812	ENSOARG00000010812	down
Novel_384	down	ENSOARG00000000968	NMNAT2	down
Novel_384	down	ENSOARG00000000962	RHPN1	down
Novel_462	down	ENSOARG00000002588	EPG5	up
Novel_246	down	ENSOARG00000000945	NSMF	down
Novel_139	down	ENSOARG00000002587	CLEC4G	down
Novel_246	down	ENSOARG00000004123	ENSOARG00000004123	up
Novel_246	down	ENSOARG00000004407	ERICH6	down
Novel_291	down	ENSOARG00000000962	RHPN1	down
Novel_291	down	ENSOARG00000000968	NMNAT2	down
Novel_237	down	ENSOARG00000006390	GPR137	down
Novel_416	down	ENSOARG00000002496	ENSOARG00000002496	down
Novel_246	down	ENSOARG00000006872	#N/A	#N/A
Novel_246	down	ENSOARG00000001190	RBP3	down
Novel_76	down	ENSOARG00000004732	DCC	down
Novel_237	down	ENSOARG00000004386	FLRT3	up
Novel_237	down	ENSOARG00000004385	ENSOARG00000004385	down
Novel_450	up	ENSOARG00000011400	SRRM5	up
Novel_246	down	ENSOARG00000005657	TSC1	up
Novel_337	up	ENSOARG00000018486	PIWIL3	up
Novel_246	down	ENSOARG00000026499	#N/A	#N/A
Novel_246	down	ENSOARG00000026921	#N/A	#N/A
Novel_450	up	ENSOARG00000007509	ZNF496	up
Novel_291	down	ENSOARG00000000685	B4GALT2	down
Novel_246	down	ENSOARG00000016621	TSTA3	down
Novel_237	down	ENSOARG00000004437	GNA12	up
Novel_384	down	ENSOARG00000000842	MYO15A	down
Novel_462	down	ENSOARG00000000774	EIF3A	up
Novel_139	down	ENSOARG00000013902	ENSOARG00000013902	down
Novel_262	down	ENSOARG00000001786	STX11	down
Novel_246	down	ENSOARG00000005075	ZNF366	up
Novel_237	down	ENSOARG00000004076	EPN3	down
Novel_237	down	ENSOARG00000000403	FAM217A	up
Novel_237	down	ENSOARG00000000405	PPP1R16B	up
Novel_416	down	ENSOARG00000000776	NRK	up
Novel_237	down	ENSOARG00000001352	SMG7	up
Novel_237	down	ENSOARG00000007179	SHMT2	down
Novel_237	down	ENSOARG00000004403	ARID5B	up
Novel_416	down	ENSOARG00000002532	#N/A	#N/A
Novel_237	down	ENSOARG00000005650	ARHGEF10	up
Novel_237	down	ENSOARG00000002305	ENSOARG00000002305	up
Novel_237	down	ENSOARG00000003881	SCAP	down
Novel_76	down	ENSOARG00000004822	FBXO21	up
Novel_246	down	ENSOARG00000001938	EPS8L1	up
Novel_414	down	ENSOARG00000002830	LATS1	up
Novel_246	down	ENSOARG00000003148	ZBTB2	up
Novel_237	down	ENSOARG00000002994	ENSOARG00000002994	down
Novel_237	down	ENSOARG00000002993	ULK4	down
Novel_416	down	ENSOARG00000026225	#N/A	#N/A
Novel_305	up	ENSOARG00000000989	C1orf228	down
Novel_246	down	ENSOARG00000005937	MAST4	up
Novel_76	down	ENSOARG00000006983	LRGUK	down
Novel_246	down	ENSOARG00000005109	WDR7	down
Novel_450	up	ENSOARG00000002526	TAOK3	up
Novel_237	down	ENSOARG00000004714	NRF1	up
Novel_416	down	ENSOARG00000002738	ENSOARG00000002738	down
Novel_76	down	ENSOARG00000007474	ENSOARG00000007474	up
Novel_237	down	ENSOARG00000002235	LRRC74A	up
Novel_237	down	ENSOARG00000007348	P4HA1	up
Novel_237	down	ENSOARG00000003148	ZBTB2	up
Novel_414	down	ENSOARG00000002758	CLHC1	up
Novel_246	down	ENSOARG00000003602	ENSOARG00000003602	up
Novel_246	down	ENSOARG00000007850	ROR2	down
Novel_337	up	ENSOARG00000026980	#N/A	#N/A
Novel_416	down	ENSOARG00000002448	ATP8B2	down
Novel_246	down	ENSOARG00000002129	COL5A1	down
Novel_246	down	ENSOARG00000005476	ALPK2	up
Novel_462	down	ENSOARG00000002773	GMDS	up
Novel_416	down	ENSOARG00000015380	DNMT1	down
Novel_383	down	ENSOARG00000000813	ENSOARG00000000813	down
Novel_414	down	ENSOARG00000002599	ENSOARG00000002599	up
Novel_414	down	ENSOARG00000002597	CHD6	up
Novel_237	down	ENSOARG00000007533	ADCYAP1R1	down
Novel_246	down	ENSOARG00000004702	LRP4	down
Novel_246	down	ENSOARG00000003052	MAOA	up
Novel_262	down	ENSOARG00000026493	#N/A	#N/A
Novel_246	down	ENSOARG00000005066	SH2D3A	down
Novel_450	up	ENSOARG00000012939	CCDC155	down
Novel_246	down	ENSOARG00000002205	DNAH10	up
Novel_337	up	ENSOARG00000025583	#N/A	#N/A
Novel_246	down	ENSOARG00000006006	MYO18A	down
Novel_246	down	ENSOARG00000005231	WDR62	up
Novel_458	down	ENSOARG00000002808	ENSOARG00000002808	up
Novel_75	down	ENSOARG00000006504	IDH3G	down
Novel_75	down	ENSOARG00000006507	ENSOARG00000006507	down
Novel_237	down	ENSOARG00000004990	CCDC68	up
Novel_237	down	ENSOARG00000006174	SUPT5H	down
Novel_237	down	ENSOARG00000002824	ENSOARG00000002824	down
Novel_458	down	ENSOARG00000007560	ARHGAP42	up
Novel_291	down	ENSOARG00000000096	BCLAF1	up
Novel_237	down	ENSOARG00000006384	PRCC	down
Novel_237	down	ENSOARG00000006383	TTLL10	up
Novel_414	down	ENSOARG00000002820	HCK	up
Novel_237	down	ENSOARG00000003608	AMBRA1	down
Novel_75	down	ENSOARG00000006792	MLIP	up
Novel_237	down	ENSOARG00000006922	FBRS	down
Novel_237	down	ENSOARG00000001292	ENSOARG00000001292	up
Novel_246	down	ENSOARG00000000770	ZNF202	up
Novel_337	up	ENSOARG00000014018	ENSOARG00000014018	up
Novel_414	down	ENSOARG00000002454	ENSOARG00000002454	up
Novel_450	up	ENSOARG00000000777	#N/A	#N/A
Novel_237	down	ENSOARG00000001505	HIVEP2	up
Novel_462	down	ENSOARG00000002808	ENSOARG00000002808	up
Novel_237	down	ENSOARG00000002721	CBX2	down
Novel_246	down	ENSOARG00000002462	GPAT4	up
Novel_383	down	ENSOARG00000000962	RHPN1	down
Novel_76	down	ENSOARG00000007681	ZNF335	down
Novel_337	up	ENSOARG00000026361	#N/A	#N/A
Novel_246	down	ENSOARG00000005465	CRELD1	down
Novel_246	down	ENSOARG00000005463	ENSOARG00000005463	down
Novel_246	down	ENSOARG00000003673	ZNF550	down
Novel_246	down	ENSOARG00000005091	DFFA	up
Novel_246	down	ENSOARG00000005093	ARHGEF2	down
Novel_246	down	ENSOARG00000005099	PAEP	down
Novel_237	down	ENSOARG00000006005	SREK1	up
Novel_237	down	ENSOARG00000003982	ENSOARG00000003982	down
Novel_75	down	ENSOARG00000006477	MARS	down
Novel_237	down	ENSOARG00000007353	ZFHX4	up
Novel_337	up	ENSOARG00000012748	GPNMB	up
Novel_450	up	ENSOARG00000004147	ZNF507	up
Novel_75	down	ENSOARG00000005259	CNKSR1	up
Novel_246	down	ENSOARG00000007840	BHLHE40	down
Novel_237	down	ENSOARG00000007242	CATSPERD	down
Novel_246	down	ENSOARG00000001464	CXorf38	up
Novel_450	up	ENSOARG00000009485	LRRK1	up
Novel_237	down	ENSOARG00000007144	TCOF1	down
Novel_237	down	ENSOARG00000007145	#N/A	#N/A
Novel_75	down	ENSOARG00000003338	HNF1B	up
Novel_305	up	ENSOARG00000000996	PSMA4	up
Novel_237	down	ENSOARG00000002327	ATG9B	down
Novel_237	down	ENSOARG00000007332	LRP1	down
Novel_246	down	ENSOARG00000003278	CCDC170	up
Novel_450	up	ENSOARG00000004750	LHX3	up
Novel_246	down	ENSOARG00000003333	ZBTB7B	down
Novel_246	down	ENSOARG00000007505	ENSOARG00000007505	up
Novel_76	down	ENSOARG00000007192	ENSOARG00000007192	down
Novel_246	down	ENSOARG00000002063	SRRM4	down
Novel_237	down	ENSOARG00000007291	ENSOARG00000007291	down
Novel_237	down	ENSOARG00000004227	CCDC6	up
Novel_462	down	ENSOARG00000002869	ENSOARG00000002869	up
Novel_237	down	ENSOARG00000005469	USP7	down
Novel_75	down	ENSOARG00000000251	ADRA1D	up
Novel_337	up	ENSOARG00000000992	VSX2	down
Novel_237	down	ENSOARG00000003866	SIDT2	down
Novel_246	down	ENSOARG00000001512	SCN5A	down
Novel_76	down	ENSOARG00000001523	PHC1	down
Novel_237	down	ENSOARG00000003058	GALC	up
Novel_337	up	ENSOARG00000000813	ENSOARG00000000813	down
Novel_246	down	ENSOARG00000004053	PRAM1	down
Novel_246	down	ENSOARG00000002789	ENSOARG00000002789	down
Novel_246	down	ENSOARG00000002785	KIAA1217	up
Novel_76	down	ENSOARG00000013844	#N/A	#N/A
Novel_237	down	ENSOARG00000005259	CNKSR1	up
Novel_237	down	ENSOARG00000002789	ENSOARG00000002789	down
Novel_459	up	ENSOARG00000017651	#N/A	#N/A
Novel_237	down	ENSOARG00000002785	KIAA1217	up
Novel_246	down	ENSOARG00000006483	#N/A	#N/A
Novel_246	down	ENSOARG00000006487	PEAR1	down
Novel_246	down	ENSOARG00000006485	NAGS	up
Novel_458	down	ENSOARG00000002824	ENSOARG00000002824	down
Novel_450	up	ENSOARG00000018219	CROCC2	down
Novel_305	up	ENSOARG00000000960	XPO6	down
Novel_305	up	ENSOARG00000000964	ZNF358	up
Novel_246	down	ENSOARG00000003428	FBN3	down
Novel_246	down	ENSOARG00000003426	ENSOARG00000003426	down
Novel_246	down	ENSOARG00000003422	SMPD3	down
Novel_246	down	ENSOARG00000003372	FLNC	up
Novel_237	down	ENSOARG00000006579	#N/A	#N/A
Novel_246	down	ENSOARG00000003819	ENSOARG00000003819	up
Novel_377	down	ENSOARG00000020649	KLHL6	up
Novel_246	down	ENSOARG00000004384	RPS6KA1	down
Novel_337	up	ENSOARG00000000729	ITIH4	down
Novel_262	down	ENSOARG00000013291	IFI30	down
Novel_246	down	ENSOARG00000007130	CLSTN1	down
Novel_76	down	ENSOARG00000006327	CST7	down
Novel_75	down	ENSOARG00000001238	DMXL1	up
Novel_76	down	ENSOARG00000025967	#N/A	#N/A
Novel_75	down	ENSOARG00000004265	ANK3	up
Novel_76	down	ENSOARG00000009600	GALK1	down
Novel_327	down	ENSOARG00000000786	ENSOARG00000000786	down
Novel_327	down	ENSOARG00000000789	SPOCD1	down
Novel_450	up	ENSOARG00000018721	FRMPD3	up
Novel_76	down	ENSOARG00000000897	CUEDC2	down
Novel_237	down	ENSOARG00000001187	ITGA6	up
Novel_237	down	ENSOARG00000005857	NBEAL2	down
Novel_76	down	ENSOARG00000003338	HNF1B	up
Novel_450	up	ENSOARG00000025595	#N/A	#N/A
Novel_246	down	ENSOARG00000002674	SHE	up
Novel_246	down	ENSOARG00000003504	XPOT	up
Novel_337	up	ENSOARG00000000457	ENSOARG00000000457	down
Novel_450	up	ENSOARG00000015859	KCTD10	down
Novel_246	down	ENSOARG00000005857	NBEAL2	down
Novel_414	down	ENSOARG00000013279	TRIO	up
Novel_450	up	ENSOARG00000019150	MYBBP1A	down
Novel_237	down	ENSOARG00000006095	MINK1	up
Novel_237	down	ENSOARG00000002484	CREBBP	down
Novel_75	down	ENSOARG00000004815	ENSOARG00000004815	down
Novel_237	down	ENSOARG00000004431	XIRP2	up
Novel_237	down	ENSOARG00000004436	DLX6	up
Novel_459	up	ENSOARG00000013953	#N/A	#N/A
Novel_237	down	ENSOARG00000000436	#N/A	#N/A
Novel_246	down	ENSOARG00000001405	FRMPD2	up
Novel_75	down	ENSOARG00000007593	#N/A	#N/A
Novel_246	down	ENSOARG00000001694	ENSOARG00000001694	up
Novel_237	down	ENSOARG00000005746	MAP4K1	down
Novel_237	down	ENSOARG00000005741	FAM117A	down
Novel_262	down	ENSOARG00000005237	SEC61A1	up
Novel_246	down	ENSOARG00000007335	ENSOARG00000007335	up
Novel_246	down	ENSOARG00000003177	C6orf132	down
Novel_246	down	ENSOARG00000003179	TNRC18	down
Novel_246	down	ENSOARG00000002229	PTPRU	down
Novel_246	down	ENSOARG00000004680	SH3PXD2A	down
Novel_76	down	ENSOARG00000006042	SAMD4B	down
Novel_237	down	ENSOARG00000007337	MTCH2	up
Novel_75	down	ENSOARG00000007725	HIP1R	down
Novel_237	down	ENSOARG00000002220	POMGNT1	down
Novel_337	up	ENSOARG00000026751	#N/A	#N/A
Novel_462	down	ENSOARG00000002595	MYO3B	down
Novel_246	down	ENSOARG00000003185	CANX	up
Novel_459	up	ENSOARG00000020651	PTPRO	down
Novel_76	down	ENSOARG00000001541	PEX3	down
Novel_384	down	ENSOARG00000011080	#N/A	#N/A
Novel_246	down	ENSOARG00000005528	CNTRL	up
Novel_76	down	ENSOARG00000002833	ENSOARG00000002833	down
Novel_246	down	ENSOARG00000007593	#N/A	#N/A
Novel_76	down	ENSOARG00000006677	ABCG8	down
Novel_246	down	ENSOARG00000007183	BAG6	down
Novel_450	up	ENSOARG00000002785	KIAA1217	up
Novel_458	down	ENSOARG00000002966	ENSOARG00000002966	down
Novel_450	up	ENSOARG00000007483	INF2	down
Novel_462	down	ENSOARG00000002748	ENSOARG00000002748	down
Novel_75	down	ENSOARG00000002047	SMC4	up
Novel_450	up	ENSOARG00000002863	BYSL	down
Novel_450	up	ENSOARG00000002865	MEPE	up
Novel_237	down	ENSOARG00000007344	ABCA1	up
Novel_237	down	ENSOARG00000007664	PIK3CD	down
Novel_462	down	ENSOARG00000002578	TAB2	up
Novel_450	up	ENSOARG00000019775	CFAP65	down
Novel_246	down	ENSOARG00000007640	PLEKHA6	down
Novel_246	down	ENSOARG00000003881	SCAP	down
Novel_327	down	ENSOARG00000000939	MAVS	down
Novel_246	down	ENSOARG00000006598	C19orf47	down
Novel_237	down	ENSOARG00000006361	FGD1	down
Novel_237	down	ENSOARG00000000737	CCDC138	down
Novel_327	down	ENSOARG00000000968	NMNAT2	down
Novel_246	down	ENSOARG00000002201	ENSOARG00000002201	up
Novel_246	down	ENSOARG00000005238	ENO2	down
Novel_237	down	ENSOARG00000001095	INTS3	up
Novel_337	up	ENSOARG00000000976	NLRP9	down
Novel_237	down	ENSOARG00000009349	KNTC1	down
Novel_76	down	ENSOARG00000006270	KDSR	up
Novel_327	down	ENSOARG00000010640	CALM3	down
Novel_237	down	ENSOARG00000007905	NPC1	up
Novel_246	down	ENSOARG00000002047	SMC4	up
Novel_246	down	ENSOARG00000002048	NAA20	down
Novel_246	down	ENSOARG00000006410	COL12A1	up
Novel_237	down	ENSOARG00000007821	SLC4A1	up
Novel_337	up	ENSOARG00000026015	#N/A	#N/A
Novel_337	up	ENSOARG00000025450	#N/A	#N/A
Novel_450	up	ENSOARG00000012051	MTUS2	down
Novel_75	down	ENSOARG00000002833	ENSOARG00000002833	down
Novel_462	down	ENSOARG00000002482	SASH1	up
Novel_139	down	ENSOARG00000009133	IL11RA	up
Novel_76	down	ENSOARG00000001771	CAMSAP3	down
Novel_76	down	ENSOARG00000001238	DMXL1	up
Novel_237	down	ENSOARG00000005238	ENO2	down
Novel_384	down	ENSOARG00000002285	GAA	down
Novel_75	down	ENSOARG00000007226	MICU1	up
Novel_139	down	ENSOARG00000005854	ADGRL3	up
Novel_327	down	ENSOARG00000000499	OPN4	down
Novel_327	down	ENSOARG00000000491	SRRM2	up
Novel_327	down	ENSOARG00000000493	KDM4A	up
Novel_262	down	ENSOARG00000019052	AURKB	up
Novel_384	down	ENSOARG00000000834	EDAR	down
Novel_414	down	ENSOARG00000015380	DNMT1	down
Novel_76	down	ENSOARG00000003355	DCST2	down
Novel_75	down	ENSOARG00000005012	NBR1	up
Novel_246	down	ENSOARG00000001980	NLRC3	down
Novel_237	down	ENSOARG00000001606	PCDH12	down
Novel_75	down	ENSOARG00000001218	GDF2	down
Novel_246	down	ENSOARG00000003400	RALGAPA2	up
Novel_458	down	ENSOARG00000002964	#N/A	#N/A
Novel_76	down	ENSOARG00000000873	PRKCG	down
Novel_237	down	ENSOARG00000001750	PEAK1	up
Novel_246	down	ENSOARG00000007630	LUZP1	up
Novel_237	down	ENSOARG00000005531	USP5	down
Novel_75	down	ENSOARG00000006270	KDSR	up
Novel_237	down	ENSOARG00000005930	FIGN	up
Novel_237	down	ENSOARG00000002272	ADGB	up
Novel_416	down	ENSOARG00000018254	FRAS1	down
Novel_76	down	ENSOARG00000002047	SMC4	up
Novel_237	down	ENSOARG00000002124	ADGRB1	down
Novel_237	down	ENSOARG00000005475	KLC4	down
Novel_237	down	ENSOARG00000005231	WDR62	up
Novel_246	down	ENSOARG00000002055	FOXP4	down
Novel_246	down	ENSOARG00000006428	GLIS1	down
Novel_237	down	ENSOARG00000000611	LDB3	up
Novel_450	up	ENSOARG00000019334	EPS8L3	up
Novel_246	down	ENSOARG00000005227	ZFAT	down
Novel_76	down	ENSOARG00000001578	ENSOARG00000001578	down
Novel_237	down	ENSOARG00000006427	PLXNA4	down
Novel_237	down	ENSOARG00000005304	MYT1L	down
Novel_327	down	ENSOARG00000000347	TRRAP	down
Novel_76	down	ENSOARG00000002442	DIAPH2	up
Novel_327	down	ENSOARG00000026377	#N/A	#N/A
Novel_246	down	ENSOARG00000004217	CKAP5	up
Novel_337	up	ENSOARG00000000492	NLRP12	down
Novel_414	down	ENSOARG00000025788	#N/A	#N/A
Novel_75	down	ENSOARG00000025920	#N/A	#N/A
Novel_246	down	ENSOARG00000000668	ARRDC1	down
Novel_416	down	ENSOARG00000002784	EXOC3L1	up
Novel_246	down	ENSOARG00000001994	GPR83	down
Novel_337	up	ENSOARG00000020446	ENSOARG00000020446	down
Novel_76	down	ENSOARG00000000692	VILL	down
Novel_139	down	ENSOARG00000003956	#N/A	#N/A
Novel_262	down	ENSOARG00000000813	ENSOARG00000000813	down
Novel_262	down	ENSOARG00000000814	RPL10L	up
Novel_76	down	ENSOARG00000000708	CALCR	down
Novel_75	down	ENSOARG00000005004	FCHO2	up
Novel_75	down	ENSOARG00000000558	RANBP2	up
Novel_237	down	ENSOARG00000001632	STIM1	down
Novel_416	down	ENSOARG00000026864	#N/A	#N/A
Novel_305	up	ENSOARG00000000972	ENSOARG00000000972	down
Novel_305	up	ENSOARG00000000970	CNGB1	down
Novel_305	up	ENSOARG00000000971	ANKRD12	up
Novel_305	up	ENSOARG00000000977	43718	up
Novel_246	down	ENSOARG00000003430	PDZK1IP1	up
Novel_246	down	ENSOARG00000007062	ENSOARG00000007062	down
Novel_246	down	ENSOARG00000007067	HOXB4	up
Novel_246	down	ENSOARG00000001814	GCC1	up
Novel_237	down	ENSOARG00000006854	PRR14	down
Novel_237	down	ENSOARG00000006857	SVEP1	down
Novel_76	down	ENSOARG00000007313	GMIP	up
Novel_450	up	ENSOARG00000008414	MAU2	down
Novel_237	down	ENSOARG00000006336	ENSOARG00000006336	up
Novel_237	down	ENSOARG00000002545	EPB41	up
Novel_139	down	ENSOARG00000009824	#N/A	#N/A
Novel_327	down	ENSOARG00000000744	LAMC2	down
Novel_246	down	ENSOARG00000004508	#N/A	#N/A
Novel_246	down	ENSOARG00000025411	#N/A	#N/A
Novel_458	down	ENSOARG00000002597	CHD6	up
Novel_237	down	ENSOARG00000001590	RAI1	down
Novel_246	down	ENSOARG00000001622	ENSOARG00000001622	down
Novel_246	down	ENSOARG00000002800	UBE2Q1	down
Novel_237	down	ENSOARG00000003438	CDH3	down
Novel_459	up	ENSOARG00000002892	ENSOARG00000002892	up
Novel_237	down	ENSOARG00000001700	PLCG1	down
Novel_327	down	ENSOARG00000000173	GML	down
Novel_459	up	ENSOARG00000020170	FAM161A	up
Novel_459	up	ENSOARG00000017531	PTBP2	up
Novel_246	down	ENSOARG00000007909	NOC2L	down
Novel_246	down	ENSOARG00000001967	PPP1R26	down
Novel_237	down	ENSOARG00000006003	IQGAP3	up
Novel_237	down	ENSOARG00000001968	MFAP5	down
Novel_246	down	ENSOARG00000000438	GRID1	down
Novel_246	down	ENSOARG00000007167	VWA8	up
Novel_246	down	ENSOARG00000004434	PEPD	down
Novel_246	down	ENSOARG00000005317	COG5	up
Novel_450	up	ENSOARG00000015834	IFT140	down
Novel_291	down	ENSOARG00000000927	ATF6B	down
Novel_237	down	ENSOARG00000003834	NSD1	up
Novel_246	down	ENSOARG00000000040	ACBD3	up
Novel_237	down	ENSOARG00000003620	KCP	up
Novel_337	up	ENSOARG00000017521	HBEGF	down
Novel_291	down	ENSOARG00000000978	ACAA1	down
Novel_291	down	ENSOARG00000000970	CNGB1	down
Novel_246	down	ENSOARG00000004265	ANK3	up
Novel_337	up	ENSOARG00000000971	ANKRD12	up
Novel_246	down	ENSOARG00000020224	COL9A2	down
Novel_246	down	ENSOARG00000006115	COL4A1	down
Novel_246	down	ENSOARG00000002484	CREBBP	down
Novel_76	down	ENSOARG00000002064	ENSOARG00000002064	down
Novel_246	down	ENSOARG00000006393	PPP1R13B	down
Novel_337	up	ENSOARG00000007335	ENSOARG00000007335	up
Novel_262	down	ENSOARG00000007573	ENSOARG00000007573	down
Novel_246	down	ENSOARG00000000737	CCDC138	down
Novel_246	down	ENSOARG00000006409	CRMP1	down
Novel_139	down	ENSOARG00000000048	PIGS	up
Novel_459	up	ENSOARG00000002957	IYD	down
Novel_384	down	ENSOARG00000000266	BCL11B	down
Novel_337	up	ENSOARG00000000968	NMNAT2	down
Novel_450	up	ENSOARG00000015019	B3GNT3	down
Novel_450	up	ENSOARG00000014115	HTT	down
Novel_139	down	ENSOARG00000001574	BTG2	down
Novel_337	up	ENSOARG00000020873	RNF19B	down
Novel_246	down	ENSOARG00000004068	AP1B1	up
Novel_246	down	ENSOARG00000004060	ENSOARG00000004060	down
Novel_22	down	ENSOARG00000005692	ENSOARG00000005692	up
Novel_237	down	ENSOARG00000005320	ENSOARG00000005320	up
Novel_246	down	ENSOARG00000000169	CEP295NL	up
Novel_237	down	ENSOARG00000006403	#N/A	#N/A
Novel_237	down	ENSOARG00000001723	#N/A	#N/A
Novel_246	down	ENSOARG00000001098	ZNF319	down
Novel_246	down	ENSOARG00000001099	NELFB	down
Novel_458	down	ENSOARG00000002484	CREBBP	down
Novel_246	down	ENSOARG00000000646	ENSOARG00000000646	down
Novel_246	down	ENSOARG00000001110	SBK1	up
Novel_237	down	ENSOARG00000007658	PRRC2A	down
Novel_75	down	ENSOARG00000004760	VWA7	down
Novel_246	down	ENSOARG00000007525	AXL	up
Novel_237	down	ENSOARG00000006839	ENSOARG00000006839	up
Novel_139	down	ENSOARG00000004617	ENSOARG00000004617	up
Novel_327	down	ENSOARG00000006041	TNRC6C	down
Novel_262	down	ENSOARG00000000878	KIFC3	up
Novel_237	down	ENSOARG00000005208	FLNA	down
Novel_416	down	ENSOARG00000018532	ENSOARG00000018532	down
Novel_246	down	ENSOARG00000003412	ENSOARG00000003412	down
Novel_76	down	ENSOARG00000005094	ENSOARG00000005094	down
Novel_337	up	ENSOARG00000025238	#N/A	#N/A
Novel_75	down	ENSOARG00000005778	SMG5	down
Novel_75	down	ENSOARG00000002282	SETBP1	up
Novel_450	up	ENSOARG00000010974	NAIF1	down
Novel_237	down	ENSOARG00000003414	CYP4X1	down
Novel_237	down	ENSOARG00000003411	AKAP8L	up
Novel_237	down	ENSOARG00000002567	AHSA1	down
Novel_327	down	ENSOARG00000000218	ENSOARG00000000218	up
Novel_237	down	ENSOARG00000007041	ENSOARG00000007041	down
Novel_76	down	ENSOARG00000004702	LRP4	down
Novel_139	down	ENSOARG00000006968	PTPN3	down
Novel_237	down	ENSOARG00000004275	ARID1A	up
Novel_237	down	ENSOARG00000004279	SLC7A9	up
Novel_237	down	ENSOARG00000001576	FGFR1	down
Novel_237	down	ENSOARG00000001578	ENSOARG00000001578	down
Novel_246	down	ENSOARG00000000489	ENSOARG00000000489	up
Novel_246	down	ENSOARG00000007903	EPHB2	down
Novel_246	down	ENSOARG00000004488	KIAA0355	up
Novel_359	down	ENSOARG00000000935	ABCC4	up
Novel_359	down	ENSOARG00000000939	MAVS	down
Novel_450	up	ENSOARG00000000791	HEBP2	up
Novel_246	down	ENSOARG00000000932	ZNF862	down
Novel_246	down	ENSOARG00000000937	ENSOARG00000000937	down
Novel_139	down	ENSOARG00000003808	TRIM69	up
Novel_75	down	ENSOARG00000004488	KIAA0355	up
Novel_262	down	ENSOARG00000000357	NCOR2	down
Novel_246	down	ENSOARG00000000569	TNFAIP3	down
Novel_237	down	ENSOARG00000006886	ENSOARG00000006886	down
Novel_237	down	ENSOARG00000001804	ENSOARG00000001804	down
Novel_377	down	ENSOARG00000000988	#N/A	#N/A
Novel_377	down	ENSOARG00000000986	BRF2	down
Novel_76	down	ENSOARG00000000423	ENSOARG00000000423	down
Novel_450	up	ENSOARG00000002982	ENSOARG00000002982	down
Novel_237	down	ENSOARG00000002411	ENSOARG00000002411	down
Novel_246	down	ENSOARG00000000347	TRRAP	down
Novel_246	down	ENSOARG00000000344	PLXDC2	up
Novel_337	up	ENSOARG00000026905	#N/A	#N/A
Novel_291	down	ENSOARG00000000858	NPR1	down
Novel_75	down	ENSOARG00000007561	SNAP91	down
Novel_75	down	ENSOARG00000007568	CCDC189	down
Novel_237	down	ENSOARG00000004489	EGR2	down
Novel_237	down	ENSOARG00000004480	TTC39A	down
Novel_246	down	ENSOARG00000007483	INF2	down
Novel_246	down	ENSOARG00000007488	SPTA1	down
Novel_237	down	ENSOARG00000005235	GYG1	up
Novel_139	down	ENSOARG00000008808	MPZL2	up
Novel_76	down	ENSOARG00000004815	ENSOARG00000004815	down
Novel_246	down	ENSOARG00000001735	HSPA12B	down
Novel_246	down	ENSOARG00000001734	ZC2HC1B	up
Novel_75	down	ENSOARG00000006998	CDCP2	down
Novel_411	down	ENSOARG00000000952	SEC23B	up
Novel_76	down	ENSOARG00000002328	TNMD	down
Novel_237	down	ENSOARG00000002597	CHD6	up
Novel_139	down	ENSOARG00000000685	B4GALT2	down
Novel_76	down	ENSOARG00000006864	#N/A	#N/A
Novel_359	down	ENSOARG00000013663	CCDC78	down
Novel_384	down	ENSOARG00000010992	#N/A	#N/A
Novel_246	down	ENSOARG00000006078	COL27A1	up
Novel_237	down	ENSOARG00000004134	MED12L	down
Novel_237	down	ENSOARG00000004137	#N/A	#N/A
Novel_237	down	ENSOARG00000000932	ZNF862	down
Novel_139	down	ENSOARG00000015915	#N/A	#N/A
Novel_237	down	ENSOARG00000006187	MAPKAPK2	up
Novel_246	down	ENSOARG00000006131	KIF5A	down
Novel_458	down	ENSOARG00000002775	RNF216	up
Novel_458	down	ENSOARG00000002776	ZNF619	down
Novel_246	down	ENSOARG00000007268	MYH8	down
Novel_246	down	ENSOARG00000007267	ENSOARG00000007267	down
Novel_246	down	ENSOARG00000020780	USP3	up
Novel_237	down	ENSOARG00000002554	SLC22A18	down
Novel_237	down	ENSOARG00000002555	LGALS12	up
Novel_237	down	ENSOARG00000002552	ENSOARG00000002552	down
Novel_237	down	ENSOARG00000006301	CD4	down
Novel_450	up	ENSOARG00000008161	FGD3	up
Novel_237	down	ENSOARG00000007078	LHX5	down
Novel_246	down	ENSOARG00000004515	C1R	down
Novel_246	down	ENSOARG00000004513	EYA1	down
Novel_76	down	ENSOARG00000007524	PLEKHN1	down
Novel_76	down	ENSOARG00000004265	ANK3	up
Novel_414	down	ENSOARG00000026864	#N/A	#N/A
Novel_246	down	ENSOARG00000000927	ATF6B	down
Novel_246	down	ENSOARG00000000920	PNPLA7	down
Novel_416	down	ENSOARG00000002547	RBM28	up
Novel_459	up	ENSOARG00000001935	HEPHL1	down
Novel_246	down	ENSOARG00000004913	CAMSAP1	down
Novel_246	down	ENSOARG00000004919	#N/A	#N/A
Novel_459	up	ENSOARG00000002882	TSHR	up
Novel_459	up	ENSOARG00000002888	SPDL1	up
Novel_246	down	ENSOARG00000001086	ENSOARG00000001086	down
Novel_75	down	ENSOARG00000000499	OPN4	down
Novel_377	down	ENSOARG00000000994	PLA2G5	down
Novel_377	down	ENSOARG00000000996	PSMA4	up
Novel_262	down	ENSOARG00000000345	GRAMD1B	up
Novel_459	up	ENSOARG00000002738	ENSOARG00000002738	down
Novel_337	up	ENSOARG00000006935	ZNF354B	up
Novel_121	up	ENSOARG00000007585	TANC1	up
Novel_327	down	ENSOARG00000000263	SZT2	down
Novel_246	down	ENSOARG00000006230	KIAA0319	down
Novel_337	up	ENSOARG00000018593	HADHA	up
Novel_246	down	ENSOARG00000004499	DLX5	up
Novel_246	down	ENSOARG00000000492	NLRP12	down
Novel_246	down	ENSOARG00000000490	TXLNA	down
Novel_237	down	ENSOARG00000004785	PIK3CG	up
Novel_246	down	ENSOARG00000003084	RTN3	down
Novel_237	down	ENSOARG00000004493	FNDC1	up
Novel_75	down	ENSOARG00000006983	LRGUK	down
Novel_246	down	ENSOARG00000000072	FOSL1	down
Novel_411	down	ENSOARG00000000942	RNF213	up
Novel_75	down	ENSOARG00000000130	CHRNA7	down
Novel_246	down	ENSOARG00000004737	CPQ	up
Novel_237	down	ENSOARG00000000514	KRBA1	down
Novel_450	up	ENSOARG00000000744	LAMC2	down
Novel_246	down	ENSOARG00000005770	KIF1B	up
Novel_462	down	ENSOARG00000002881	ENSOARG00000002881	up
Novel_237	down	ENSOARG00000002902	ENSOARG00000002902	down
Novel_246	down	ENSOARG00000001370	CHI3L1	down
Novel_237	down	ENSOARG00000007471	MKL2	down
Novel_237	down	ENSOARG00000004125	TSHZ3	up
Novel_458	down	ENSOARG00000002744	ENSOARG00000002744	down
Novel_458	down	ENSOARG00000002748	ENSOARG00000002748	down
Novel_246	down	ENSOARG00000007256	CCDC88B	down
Novel_246	down	ENSOARG00000007257	COL25A1	down
Novel_237	down	ENSOARG00000006149	ENSOARG00000006149	up
Novel_237	down	ENSOARG00000006129	ZNF652	up
Novel_262	down	ENSOARG00000014849	NEDD9	up
Novel_237	down	ENSOARG00000007252	CD1D	up
Novel_246	down	ENSOARG00000003537	SYNE1	up
Novel_139	down	ENSOARG00000008502	#N/A	#N/A
Novel_337	up	ENSOARG00000018662	ENSOARG00000018662	up
Novel_459	up	ENSOARG00000004747	ENSOARG00000004747	up
Novel_237	down	ENSOARG00000004786	UBAC1	down
Novel_246	down	ENSOARG00000004730	STK4	up
Novel_76	down	ENSOARG00000002393	ZDHHC4	down
Novel_450	up	ENSOARG00000011746	MDC1	up
Novel_411	down	ENSOARG00000000836	HDAC3	down
Novel_237	down	ENSOARG00000001370	CHI3L1	down
Novel_75	down	ENSOARG00000005491	HK1	down
Novel_237	down	ENSOARG00000005770	KIF1B	up
Novel_246	down	ENSOARG00000005785	MYO16	up
Novel_76	down	ENSOARG00000003923	ENSOARG00000003923	down
Novel_337	up	ENSOARG00000008331	STX4	down
Novel_237	down	ENSOARG00000005813	#N/A	#N/A
Novel_237	down	ENSOARG00000005783	MAPRE2	up
Novel_237	down	ENSOARG00000005785	MYO16	up
Novel_237	down	ENSOARG00000004670	PHF7	up
Novel_246	down	ENSOARG00000003626	NUMA1	down
Novel_246	down	ENSOARG00000003620	KCP	up
Novel_458	down	ENSOARG00000001935	HEPHL1	down
Novel_237	down	ENSOARG00000001992	TTLL5	up
Novel_458	down	ENSOARG00000017651	#N/A	#N/A
Novel_450	up	ENSOARG00000002507	EMILIN3	down
Novel_75	down	ENSOARG00000003817	RYR2	down
Novel_450	up	ENSOARG00000002877	SLC9A5	down
Novel_291	down	ENSOARG00000000960	XPO6	down
Novel_76	down	ENSOARG00000006647	ENSOARG00000006647	down
Novel_246	down	ENSOARG00000006674	GLI1	down
Novel_450	up	ENSOARG00000020376	TBX15	down
Novel_246	down	ENSOARG00000007585	TANC1	up
Novel_416	down	ENSOARG00000025788	#N/A	#N/A
Novel_327	down	ENSOARG00000000992	VSX2	down
Novel_75	down	ENSOARG00000006366	ENSOARG00000006366	down
Novel_76	down	ENSOARG00000003817	RYR2	down
Novel_383	down	ENSOARG00000000834	EDAR	down
Novel_337	up	ENSOARG00000026333	#N/A	#N/A
Novel_237	down	ENSOARG00000001567	CNOT1	up
Novel_246	down	ENSOARG00000001617	MYH10	down
Novel_75	down	ENSOARG00000005769	AK8	up
Novel_246	down	ENSOARG00000011303	MAPT	down
Novel_337	up	ENSOARG00000000473	ADGRG5	up
Novel_237	down	ENSOARG00000001842	OTOL1	up
Novel_246	down	ENSOARG00000005718	CEP164	down
Novel_246	down	ENSOARG00000006832	ENSOARG00000006832	down
Novel_139	down	ENSOARG00000001268	SSC5D	up
Novel_246	down	ENSOARG00000006257	MYBPC3	up
Novel_139	down	ENSOARG00000002293	KMT2E	up
Novel_414	down	ENSOARG00000002145	DYNC1LI2	up
Novel_139	down	ENSOARG00000018274	SORL1	down
Novel_359	down	ENSOARG00000000928	ECT2L	up
Novel_450	up	ENSOARG00000001505	HIVEP2	up
Novel_76	down	ENSOARG00000009852	#N/A	#N/A
Novel_76	down	ENSOARG00000006504	IDH3G	down
Novel_76	down	ENSOARG00000006507	ENSOARG00000006507	down
Novel_237	down	ENSOARG00000007056	NUP214	up
Novel_458	down	ENSOARG00000002994	ENSOARG00000002994	down
Novel_458	down	ENSOARG00000002990	ENSOARG00000002990	up
Novel_262	down	ENSOARG00000025553	#N/A	#N/A
Novel_246	down	ENSOARG00000000393	ENSOARG00000000393	down
Novel_246	down	ENSOARG00000000576	GSDMD	down
Novel_237	down	ENSOARG00000005161	DNAH1	down
Novel_450	up	ENSOARG00000001022	CSTF2	down
Novel_246	down	ENSOARG00000001724	ZNF174	down
Novel_411	down	ENSOARG00000000960	XPO6	down
Novel_450	up	ENSOARG00000013521	LAMA5	down
Novel_246	down	ENSOARG00000000355	AGER	down
Novel_246	down	ENSOARG00000000357	NCOR2	down
Novel_246	down	ENSOARG00000006723	TXNDC11	up
Novel_75	down	ENSOARG00000007910	ENSOARG00000007910	up
Novel_246	down	ENSOARG00000005558	PKN1	down
Novel_416	down	ENSOARG00000002869	ENSOARG00000002869	up
Novel_414	down	ENSOARG00000018532	ENSOARG00000018532	down
Novel_450	up	ENSOARG00000011071	ENSOARG00000011071	down
Novel_76	down	ENSOARG00000003591	NFAT5	up
Novel_459	up	ENSOARG00000002482	SASH1	up
Novel_246	down	ENSOARG00000001486	GATAD2B	up
Novel_237	down	ENSOARG00000005937	MAST4	up
Novel_237	down	ENSOARG00000006257	MYBPC3	up
Novel_246	down	ENSOARG00000004441	SLC41A1	down
Novel_237	down	ENSOARG00000007458	HLA-DOB	down
Novel_139	down	ENSOARG00000000454	PTPRF	down
Novel_237	down	ENSOARG00000004443	XRN2	up
Novel_411	down	ENSOARG00000000811	PARP1	up
Novel_411	down	ENSOARG00000000813	ENSOARG00000000813	down
Novel_75	down	ENSOARG00000004822	FBXO21	up
Novel_246	down	ENSOARG00000006528	LAG3	down
Novel_411	down	ENSOARG00000000991	AKAP5	up
Novel_246	down	ENSOARG00000003394	AHDC1	down
Novel_246	down	ENSOARG00000003399	ENSOARG00000003399	down
Novel_246	down	ENSOARG00000005576	INTS1	down
Novel_119	down	ENSOARG00000007585	TANC1	up
Novel_450	up	ENSOARG00000026768	#N/A	#N/A
Novel_246	down	ENSOARG00000004655	KIF26B	down
Novel_450	up	ENSOARG00000013766	ENSOARG00000013766	down
Novel_458	down	ENSOARG00000002797	ENPP7	up
Novel_246	down	ENSOARG00000005174	DMP1	up
Novel_22	down	ENSOARG00000021180	DCAF5	up
Novel_237	down	ENSOARG00000003951	CCDC33	down
Novel_337	up	ENSOARG00000011526	TMCO1	up
Novel_262	down	ENSOARG00000014868	CHKA	up
Novel_237	down	ENSOARG00000002342	SH3RF2	up
Novel_246	down	ENSOARG00000005806	MECP2	up
Novel_76	down	ENSOARG00000003997	HYDIN	up
Novel_246	down	ENSOARG00000005030	KCTD13	down
Novel_246	down	ENSOARG00000000271	CLMP	down
Novel_75	down	ENSOARG00000004369	GALR1	up
Novel_262	down	ENSOARG00000000880	#N/A	#N/A
Novel_237	down	ENSOARG00000005805	ENSOARG00000005805	down
Novel_462	down	ENSOARG00000002819	ALOX5	down
Novel_237	down	ENSOARG00000007590	CFAP70	up
Novel_450	up	ENSOARG00000011530	HID1	down
Novel_305	up	ENSOARG00000000986	BRF2	down
Novel_305	up	ENSOARG00000000988	#N/A	#N/A
Novel_246	down	ENSOARG00000002759	ENSOARG00000002759	down
Novel_75	down	ENSOARG00000013844	#N/A	#N/A
Novel_237	down	ENSOARG00000000699	DRC7	up
Novel_450	up	ENSOARG00000009662	TSPOAP1	down
Novel_237	down	ENSOARG00000001160	ARAP3	down
Novel_262	down	ENSOARG00000000927	ATF6B	down
Novel_337	up	ENSOARG00000000942	RNF213	up
Novel_450	up	ENSOARG00000020405	WDFY1	down
Novel_337	up	ENSOARG00000000987	#N/A	#N/A
Novel_337	up	ENSOARG00000000984	HIST1H2BD	down
Novel_139	down	ENSOARG00000005151	HMCN1	up
Novel_75	down	ENSOARG00000003591	NFAT5	up
Novel_246	down	ENSOARG00000007443	IRF2	up
Novel_118	up	ENSOARG00000007585	TANC1	up
Novel_246	down	ENSOARG00000004131	DDRGK1	up
Novel_383	down	ENSOARG00000000855	SH3RF3	down
Novel_383	down	ENSOARG00000000853	DLEC1	down
Novel_246	down	ENSOARG00000002168	OTOG	down
Novel_237	down	ENSOARG00000007217	ACRBP	up
Novel_237	down	ENSOARG00000007307	CD1E	down
Novel_237	down	ENSOARG00000003100	C20orf194	up
Novel_450	up	ENSOARG00000012375	MLXIPL	down
Novel_246	down	ENSOARG00000002415	CCDC40	up
Novel_246	down	ENSOARG00000002417	ENSOARG00000002417	down
Novel_237	down	ENSOARG00000005401	ENSOARG00000005401	down
Novel_459	up	ENSOARG00000000769	GLUD1	up
Novel_246	down	ENSOARG00000001582	ENSOARG00000001582	up
Novel_416	down	ENSOARG00000002578	TAB2	up
Novel_237	down	ENSOARG00000004797	WWTR1	down
Novel_237	down	ENSOARG00000000751	ENSOARG00000000751	up
Novel_237	down	ENSOARG00000001001	ENSOARG00000001001	down
Novel_75	down	ENSOARG00000006864	#N/A	#N/A
Novel_246	down	ENSOARG00000003113	TCERG1	up
Novel_246	down	ENSOARG00000003112	AKAP12	up
Novel_246	down	ENSOARG00000003111	MAML1	down
Novel_337	up	ENSOARG00000026218	#N/A	#N/A
Novel_246	down	ENSOARG00000006895	PODXL2	down
Novel_262	down	ENSOARG00000004003	ERLEC1	up
Novel_450	up	ENSOARG00000011327	GSE1	down
Novel_76	down	ENSOARG00000000243	RGR	down
Novel_450	up	ENSOARG00000006516	CNTD2	down
Novel_237	down	ENSOARG00000006078	COL27A1	up
Novel_76	down	ENSOARG00000010174	RHOBTB2	down
Novel_237	down	ENSOARG00000007707	NRCAM	up
Novel_76	down	ENSOARG00000006352	POC1A	up
Novel_237	down	ENSOARG00000007315	PERM1	up
Novel_237	down	ENSOARG00000007310	BTBD16	up
Novel_237	down	ENSOARG00000007318	ID3	up
Novel_246	down	ENSOARG00000003635	FBXW11	up
Novel_383	down	ENSOARG00000000996	PSMA4	up
Novel_262	down	ENSOARG00000000915	ADGRB2	down
Novel_237	down	ENSOARG00000001172	NXPE4	up
Novel_139	down	ENSOARG00000005143	ST8SIA3	up
Novel_246	down	ENSOARG00000000263	SZT2	down
Novel_246	down	ENSOARG00000004125	TSHZ3	up
Novel_450	up	ENSOARG00000026633	#N/A	#N/A
Novel_246	down	ENSOARG00000007475	ADAMTS18	up
Novel_246	down	ENSOARG00000007476	ENSOARG00000007476	up
Novel_450	up	ENSOARG00000002808	ENSOARG00000002808	up
Novel_76	down	ENSOARG00000006939	TENM3	down
Novel_76	down	ENSOARG00000006651	ENSOARG00000006651	up
Novel_246	down	ENSOARG00000006662	#N/A	#N/A
Novel_411	down	ENSOARG00000000988	#N/A	#N/A
Novel_246	down	ENSOARG00000005507	WDR87	up
Novel_337	up	ENSOARG00000025978	#N/A	#N/A
Novel_139	down	ENSOARG00000004003	ERLEC1	up
Novel_76	down	ENSOARG00000005309	SH3D19	up
Novel_459	up	ENSOARG00000002758	CLHC1	up
Novel_76	down	ENSOARG00000000839	SHANK2	up
Novel_459	up	ENSOARG00000002599	ENSOARG00000002599	up
Novel_305	up	ENSOARG00000000869	LMTK2	down
Novel_337	up	ENSOARG00000001939	ENSOARG00000001939	up
Novel_246	down	ENSOARG00000000744	LAMC2	down
Novel_237	down	ENSOARG00000000809	STAT5A	down
Novel_76	down	ENSOARG00000002073	SHPRH	up
Novel_139	down	ENSOARG00000003504	XPOT	up
Novel_237	down	ENSOARG00000001781	#N/A	#N/A
Novel_76	down	ENSOARG00000001352	SMG7	up
Novel_337	up	ENSOARG00000007300	HRH4	up
Novel_262	down	ENSOARG00000000869	LMTK2	down
Novel_384	down	ENSOARG00000000996	PSMA4	up
Novel_327	down	ENSOARG00000006078	COL27A1	up
Novel_458	down	ENSOARG00000020651	PTPRO	down
Novel_237	down	ENSOARG00000005904	CCDC178	up
Novel_246	down	ENSOARG00000003375	ENSOARG00000003375	down
Novel_75	down	ENSOARG00000019385	ZNF512	up
Novel_246	down	ENSOARG00000006471	DSG3	down
Novel_450	up	ENSOARG00000018288	NCKAP5L	down
Novel_459	up	ENSOARG00000004760	VWA7	down
Novel_237	down	ENSOARG00000006501	ENSOARG00000006501	up
Novel_246	down	ENSOARG00000003519	TTC7B	up
Novel_246	down	ENSOARG00000007661	LYAR	up
Novel_462	down	ENSOARG00000002599	ENSOARG00000002599	up
Novel_246	down	ENSOARG00000004313	SLC10A6	down
Novel_458	down	ENSOARG00000017531	PTBP2	up
Novel_237	down	ENSOARG00000004319	PLXNA3	down
Novel_246	down	ENSOARG00000009018	SSRP1	down
Novel_246	down	ENSOARG00000008760	MXRA5	down
Novel_76	down	ENSOARG00000002477	NEIL1	down
Novel_327	down	ENSOARG00000000336	GCC2	up
Novel_237	down	ENSOARG00000003375	ENSOARG00000003375	down
Novel_76	down	ENSOARG00000026892	#N/A	#N/A
Novel_246	down	ENSOARG00000000902	GPRIN2	down
Novel_246	down	ENSOARG00000006191	POU3F4	up
Novel_450	up	ENSOARG00000005507	WDR87	up
Novel_237	down	ENSOARG00000001758	AATK	down
Novel_450	up	ENSOARG00000020216	KNSTRN	up
Novel_450	up	ENSOARG00000002545	EPB41	up
Novel_76	down	ENSOARG00000001386	SPNS1	down
Novel_75	down	ENSOARG00000007056	NUP214	up
Novel_76	down	ENSOARG00000007056	NUP214	up
Novel_246	down	ENSOARG00000001849	CDH5	up
Novel_246	down	ENSOARG00000001846	CCDC92	down
Novel_450	up	ENSOARG00000009221	MRPL3	down
Novel_237	down	ENSOARG00000004018	SPINK5	down
Novel_237	down	ENSOARG00000006828	FCRL5	down
Novel_237	down	ENSOARG00000006822	PLXNB3	down
Novel_237	down	ENSOARG00000006827	RBM19	down
Novel_462	down	ENSOARG00000002565	MKNK1	down
Novel_139	down	ENSOARG00000000122	GGT6	up
Novel_383	down	ENSOARG00000000830	#N/A	#N/A
Novel_76	down	ENSOARG00000006477	MARS	down
Novel_246	down	ENSOARG00000000177	SNCAIP	down
Novel_237	down	ENSOARG00000006474	GLRB	down
Novel_237	down	ENSOARG00000006983	LRGUK	down
Novel_76	down	ENSOARG00000001659	WDFY4	up
Novel_246	down	ENSOARG00000005288	KIAA1328	up
Novel_337	up	ENSOARG00000008582	TOPBP1	up
Novel_262	down	ENSOARG00000000989	C1orf228	down
Novel_291	down	ENSOARG00000000884	SAAL1	up
Novel_305	up	ENSOARG00000003635	FBXW11	up
Novel_75	down	ENSOARG00000003355	DCST2	down
Novel_246	down	ENSOARG00000002032	ENSOARG00000002032	down
Novel_246	down	ENSOARG00000002038	ENSOARG00000002038	down
Novel_450	up	ENSOARG00000017421	SOWAHB	up
Novel_246	down	ENSOARG00000003385	FHDC1	down
Novel_459	up	ENSOARG00000000803	MTCL1	down
Novel_337	up	ENSOARG00000025383	#N/A	#N/A
Novel_139	down	ENSOARG00000002873	#N/A	#N/A
Novel_337	up	ENSOARG00000011244	RDH5	up
Novel_246	down	ENSOARG00000005998	MADD	down
Novel_246	down	ENSOARG00000004646	TRIM11	down
Novel_246	down	ENSOARG00000000218	ENSOARG00000000218	up
Novel_246	down	ENSOARG00000003547	MYBL2	down
Novel_246	down	ENSOARG00000001564	BRSK1	down
Novel_246	down	ENSOARG00000001568	ENSOARG00000001568	down
Novel_237	down	ENSOARG00000007201	ENSOARG00000007201	down
Novel_237	down	ENSOARG00000002055	FOXP4	down
Novel_450	up	ENSOARG00000015996	STAB2	up
Novel_22	down	ENSOARG00000006441	SERPINB12	down
Novel_237	down	ENSOARG00000006977	SETD5	up
Novel_76	down	ENSOARG00000007070	GCLC	up
Novel_337	up	ENSOARG00000008639	ENSOARG00000008639	down
Novel_139	down	ENSOARG00000007232	EXO1	down
Novel_237	down	ENSOARG00000000680	ELMSAN1	up
Novel_337	up	ENSOARG00000000932	ZNF862	down
Novel_459	up	ENSOARG00000000774	EIF3A	up
Novel_459	up	ENSOARG00000000778	MET	up
Novel_337	up	ENSOARG00000026454	#N/A	#N/A
Novel_414	down	ENSOARG00000018254	FRAS1	down
Novel_246	down	ENSOARG00000002171	ENSOARG00000002171	down
Novel_76	down	ENSOARG00000001852	ENSOARG00000001852	down
Novel_246	down	ENSOARG00000006526	AKT2	down
Novel_327	down	ENSOARG00000000942	RNF213	up
Novel_327	down	ENSOARG00000000946	GTPBP6	down
Novel_458	down	ENSOARG00000004760	VWA7	down
Novel_237	down	ENSOARG00000003966	NOTCH3	down
Novel_76	down	ENSOARG00000001420	#N/A	#N/A
Novel_76	down	ENSOARG00000001426	YLPM1	up
Novel_237	down	ENSOARG00000004644	PM20D1	up
Novel_246	down	ENSOARG00000002408	ENSOARG00000002408	down
Novel_237	down	ENSOARG00000000826	COQ6	down
Novel_459	up	ENSOARG00000002830	LATS1	up
Novel_383	down	ENSOARG00000000994	PLA2G5	down
Novel_237	down	ENSOARG00000000010	ND2	up
Novel_75	down	ENSOARG00000001352	SMG7	up
Novel_237	down	ENSOARG00000006623	C9orf84	up
Novel_416	down	ENSOARG00000004644	PM20D1	up
Novel_76	down	ENSOARG00000003394	AHDC1	down
Novel_262	down	ENSOARG00000000848	ARHGEF15	down
Novel_246	down	ENSOARG00000007213	ZNF462	up
Novel_75	down	ENSOARG00000026892	#N/A	#N/A
Novel_237	down	ENSOARG00000002030	TMEM69	up
Novel_237	down	ENSOARG00000005569	ZNF532	down
Novel_246	down	ENSOARG00000007781	MEGF8	down
Novel_76	down	ENSOARG00000004252	ILVBL	down
Novel_337	up	ENSOARG00000026050	#N/A	#N/A
Novel_246	down	ENSOARG00000003358	TRERF1	down
Novel_327	down	ENSOARG00000000833	ENSOARG00000000833	down
Novel_75	down	ENSOARG00000005309	SH3D19	up
Novel_237	down	ENSOARG00000002178	ENSOARG00000002178	down
Novel_237	down	ENSOARG00000006528	LAG3	down
Novel_75	down	ENSOARG00000002907	ENSOARG00000002907	up
Novel_76	down	ENSOARG00000006998	CDCP2	down
Novel_416	down	ENSOARG00000002145	DYNC1LI2	up
Novel_246	down	ENSOARG00000000692	VILL	down
Novel_246	down	ENSOARG00000000694	SART1	up
Novel_246	down	ENSOARG00000001166	NRIP1	up
Novel_246	down	ENSOARG00000000456	CTTN	up
Novel_246	down	ENSOARG00000000454	PTPRF	down
Novel_246	down	ENSOARG00000001165	ENSOARG00000001165	up
Novel_450	up	ENSOARG00000006936	ABCC10	down
Novel_237	down	ENSOARG00000006690	CDX1	up
Novel_459	up	ENSOARG00000025346	#N/A	#N/A
Novel_237	down	ENSOARG00000002727	SUPT6H	up
Novel_458	down	ENSOARG00000002885	CTNNB1	down
Novel_246	down	ENSOARG00000013151	MST1	down
Novel_246	down	ENSOARG00000007039	ENSOARG00000007039	down
Novel_246	down	ENSOARG00000007031	CCDC157	down
Novel_237	down	ENSOARG00000003354	FNIP2	down
Novel_462	down	ENSOARG00000002751	PBRM1	up
Novel_237	down	ENSOARG00000006455	CPNE9	down
Novel_76	down	ENSOARG00000001006	ZBTB1	up
Novel_246	down	ENSOARG00000003974	ENSOARG00000003974	down
Novel_237	down	ENSOARG00000001813	NUP210L	down
Novel_327	down	ENSOARG00000000598	#N/A	#N/A
Novel_75	down	ENSOARG00000000418	PHC3	up
Novel_383	down	ENSOARG00000000987	#N/A	#N/A
Novel_246	down	ENSOARG00000001001	ENSOARG00000001001	down
Novel_450	up	ENSOARG00000017882	ENSOARG00000017882	down
Novel_139	down	ENSOARG00000003915	SRGAP1	up
Novel_305	up	ENSOARG00000000878	KIFC3	up
Novel_237	down	ENSOARG00000000185	DPF3	up
Novel_384	down	ENSOARG00000000987	#N/A	#N/A
Novel_450	up	ENSOARG00000011676	KIF7	down
Novel_246	down	ENSOARG00000004005	ZNF408	down
Novel_337	up	ENSOARG00000026042	#N/A	#N/A
Novel_75	down	ENSOARG00000000927	ATF6B	down
Novel_458	down	ENSOARG00000000778	MET	up
Novel_458	down	ENSOARG00000000776	NRK	up
Novel_458	down	ENSOARG00000000772	PLCD1	down
Novel_237	down	ENSOARG00000006962	BTNL9	up
Novel_237	down	ENSOARG00000002168	OTOG	down
Novel_237	down	ENSOARG00000006519	HSDL2	up
Novel_450	up	ENSOARG00000013599	RUNX1	down
Novel_75	down	ENSOARG00000000708	CALCR	down
Novel_75	down	ENSOARG00000002393	ZDHHC4	down
Novel_76	down	ENSOARG00000005443	DNAJB1	down
Novel_237	down	ENSOARG00000007676	CADM3	down
Novel_414	down	ENSOARG00000000776	NRK	up
Novel_458	down	ENSOARG00000002888	SPDL1	up
Novel_262	down	ENSOARG00000000992	VSX2	down
Novel_459	up	ENSOARG00000002748	ENSOARG00000002748	down
Novel_246	down	ENSOARG00000005637	ETV4	down
Novel_76	down	ENSOARG00000000851	ADGRA2	down
Novel_246	down	ENSOARG00000005390	TMEM184A	down
Novel_246	down	ENSOARG00000006951	CAMK2A	down
Novel_76	down	ENSOARG00000001390	SRD5A3	up
Novel_459	up	ENSOARG00000008267	PAAF1	down
Novel_246	down	ENSOARG00000010196	TNFRSF9	down
Novel_305	up	ENSOARG00000000935	ABCC4	up
Novel_237	down	ENSOARG00000005346	SCFD1	up
Novel_246	down	ENSOARG00000002932	ADCY9	down
Novel_450	up	ENSOARG00000005937	MAST4	up
Novel_76	down	ENSOARG00000000418	PHC3	up
Novel_237	down	ENSOARG00000007733	ACVR1	up
Novel_414	down	ENSOARG00000026523	#N/A	#N/A
Novel_246	down	ENSOARG00000003450	TAL1	up
Novel_246	down	ENSOARG00000007785	HTRA1	up
Novel_246	down	ENSOARG00000003941	SEC16A	down
Novel_246	down	ENSOARG00000003943	BICRAL	up
Novel_76	down	ENSOARG00000013902	ENSOARG00000013902	down
Novel_237	down	ENSOARG00000006994	MTRF1	up
Novel_237	down	ENSOARG00000006996	MYL3	down
Novel_450	up	ENSOARG00000002603	MROH5	down
Novel_76	down	ENSOARG00000004884	ENSOARG00000004884	up
Novel_237	down	ENSOARG00000007789	USP54	up
Novel_237	down	ENSOARG00000007784	FAM168A	down
Novel_450	up	ENSOARG00000007921	MCIDAS	down
Novel_139	down	ENSOARG00000001594	ENSOARG00000001594	up
Novel_75	down	ENSOARG00000000897	CUEDC2	down
Novel_450	up	ENSOARG00000017432	ERN2	down
Novel_337	up	ENSOARG00000007120	MRPS22	up
Novel_291	down	ENSOARG00000000636	DIAPH1	up
Novel_76	down	ENSOARG00000007725	HIP1R	down
Novel_337	up	ENSOARG00000026981	#N/A	#N/A
Novel_246	down	ENSOARG00000006053	PAF1	down
Novel_246	down	ENSOARG00000006057	DNAAF5	down
Novel_450	up	ENSOARG00000009469	NOV	down
Novel_76	down	ENSOARG00000005491	HK1	down
Novel_76	down	ENSOARG00000005494	ZCCHC11	up
Novel_450	up	ENSOARG00000009918	DOCK5	up
Novel_237	down	ENSOARG00000005151	HMCN1	up
Novel_237	down	ENSOARG00000005153	TBX20	up
Novel_237	down	ENSOARG00000005157	ENSOARG00000005157	down
Novel_76	down	ENSOARG00000005769	AK8	up
Novel_246	down	ENSOARG00000002124	ADGRB1	down
Novel_327	down	ENSOARG00000000662	KREMEN2	down
Novel_237	down	ENSOARG00000006701	PLD2	up
Novel_139	down	ENSOARG00000016878	SYNPO2	up
Novel_337	up	ENSOARG00000013782	ALB	down
Novel_76	down	ENSOARG00000005044	ENSOARG00000005044	up
Novel_246	down	ENSOARG00000026125	#N/A	#N/A
Novel_462	down	ENSOARG00000002534	ENSOARG00000002534	up
Novel_246	down	ENSOARG00000001783	FOS	down
Novel_450	up	ENSOARG00000018222	MUS81	down
Novel_246	down	ENSOARG00000001232	ENSOARG00000001232	up
Novel_337	up	ENSOARG00000003642	EWSR1	down
Novel_414	down	ENSOARG00000002888	SPDL1	up
Novel_237	down	ENSOARG00000007091	ENSOARG00000007091	up
Novel_75	down	ENSOARG00000001659	WDFY4	up
Novel_246	down	ENSOARG00000001758	AATK	down
Novel_411	down	ENSOARG00000000972	ENSOARG00000000972	down
Novel_411	down	ENSOARG00000000970	CNGB1	down
Novel_411	down	ENSOARG00000000971	ANKRD12	up
Novel_411	down	ENSOARG00000000976	NLRP9	down
Novel_246	down	ENSOARG00000007508	CCDC97	down
Novel_450	up	ENSOARG00000002739	#N/A	#N/A
Novel_450	up	ENSOARG00000002738	ENSOARG00000002738	down
Novel_120	down	ENSOARG00000007585	TANC1	up
Novel_458	down	ENSOARG00000025346	#N/A	#N/A
Novel_246	down	ENSOARG00000006736	ST6GALNAC1	up
Novel_76	down	ENSOARG00000003718	MAPK3	down
Novel_414	down	ENSOARG00000002574	FRS3	down
Novel_237	down	ENSOARG00000005636	GSPT2	up
Novel_75	down	ENSOARG00000000692	VILL	down
Novel_416	down	ENSOARG00000002873	#N/A	#N/A
Novel_237	down	ENSOARG00000003282	DPEP3	down
Novel_75	down	ENSOARG00000004884	ENSOARG00000004884	up
Novel_246	down	ENSOARG00000005352	ENSOARG00000005352	down
Novel_450	up	ENSOARG00000026480	#N/A	#N/A
Novel_76	down	ENSOARG00000004522	AFF1	up
Novel_246	down	ENSOARG00000004577	INPPL1	down
Novel_75	down	ENSOARG00000000839	SHANK2	up
Novel_139	down	ENSOARG00000006792	MLIP	up
Novel_450	up	ENSOARG00000006048	KIAA1468	down
Novel_76	down	ENSOARG00000006427	PLXNA4	down
Novel_305	up	ENSOARG00000000851	ADGRA2	down
Novel_305	up	ENSOARG00000000853	DLEC1	down
Novel_305	up	ENSOARG00000000855	SH3RF3	down
Novel_377	down	ENSOARG00000000971	ANKRD12	up
Novel_377	down	ENSOARG00000000970	CNGB1	down
Novel_359	down	ENSOARG00000000809	STAT5A	down
Novel_246	down	ENSOARG00000001933	CCDC42	down
Novel_139	down	ENSOARG00000005862	LRBA	up
Novel_246	down	ENSOARG00000014322	CHTF18	down
Novel_22	down	ENSOARG00000007628	#N/A	#N/A
Novel_246	down	ENSOARG00000005062	ARHGAP33	down
Novel_246	down	ENSOARG00000007694	LAMA3	up
Novel_246	down	ENSOARG00000007690	S1PR3	up
Novel_246	down	ENSOARG00000003349	ENSOARG00000003349	down
Novel_237	down	ENSOARG00000000006	ND1	up
Novel_76	down	ENSOARG00000001308	PCDH1	down
Novel_237	down	ENSOARG00000000853	DLEC1	down
Novel_459	up	ENSOARG00000002824	ENSOARG00000002824	down
Novel_383	down	ENSOARG00000000968	NMNAT2	down
Novel_139	down	ENSOARG00000003537	SYNE1	up
Novel_237	down	ENSOARG00000003239	SLC29A4	down
Novel_450	up	ENSOARG00000012078	REEP6	down
Novel_139	down	ENSOARG00000000791	HEBP2	up
Novel_246	down	ENSOARG00000000639	ENSOARG00000000639	down
Novel_246	down	ENSOARG00000000637	EHMT1	down
Novel_237	down	ENSOARG00000006538	PDGFRB	up
Novel_327	down	ENSOARG00000000474	GJA4	down
Novel_327	down	ENSOARG00000000473	ADGRG5	up
Novel_246	down	ENSOARG00000006971	SERPINB10	up
Novel_75	down	ENSOARG00000003734	SLC50A1	down
Novel_462	down	ENSOARG00000002959	FSCN1	down
Novel_246	down	ENSOARG00000001966	CCDC85A	down
Novel_76	down	ENSOARG00000007777	DCTN4	up
Novel_237	down	ENSOARG00000004182	ELK4	up
Novel_237	down	ENSOARG00000006765	PHRF1	down
Novel_237	down	ENSOARG00000006762	ZNF318	up
Novel_246	down	ENSOARG00000001395	TINAGL1	down
Novel_246	down	ENSOARG00000013426	TAF1A	up
Novel_359	down	ENSOARG00000000971	ANKRD12	up
Novel_359	down	ENSOARG00000000970	CNGB1	down
Novel_458	down	ENSOARG00000007689	SLC38A9	down
Novel_458	down	ENSOARG00000013953	#N/A	#N/A
Novel_76	down	ENSOARG00000003127	PGBD5	down
Novel_237	down	ENSOARG00000002738	ENSOARG00000002738	down
Novel_237	down	ENSOARG00000005048	RNF214	up
Novel_246	down	ENSOARG00000001159	MMP15	down
Novel_237	down	ENSOARG00000007690	S1PR3	up
Novel_75	down	ENSOARG00000009600	GALK1	down
Novel_76	down	ENSOARG00000003496	TBCE	up
Novel_237	down	ENSOARG00000003342	NFATC3	up
Novel_246	down	ENSOARG00000002954	KAT6A	up
Novel_237	down	ENSOARG00000002632	ENSOARG00000002632	up
Novel_75	down	ENSOARG00000009852	#N/A	#N/A
Novel_139	down	ENSOARG00000004265	ANK3	up
Novel_246	down	ENSOARG00000006806	SERPINB11	up
Novel_246	down	ENSOARG00000002603	MROH5	down
Novel_262	down	ENSOARG00000026074	#N/A	#N/A
Novel_246	down	ENSOARG00000000196	ENSOARG00000000196	down
Novel_237	down	ENSOARG00000003592	LRP2	up
Novel_237	down	ENSOARG00000003591	NFAT5	up
Novel_139	down	ENSOARG00000000954	ENSOARG00000000954	up
Novel_139	down	ENSOARG00000006929	R3HDM2	up
Novel_246	down	ENSOARG00000006368	HDGF	up
Novel_246	down	ENSOARG00000004752	MAP3K4	down
Novel_246	down	ENSOARG00000004753	ENSOARG00000004753	down
Novel_246	down	ENSOARG00000005883	SIRT2	down
Novel_246	down	ENSOARG00000003064	DYNC1H1	down
Novel_246	down	ENSOARG00000007226	MICU1	up
Novel_414	down	ENSOARG00000005880	LY6G6D	down
Novel_76	down	ENSOARG00000005718	CEP164	down
Novel_246	down	ENSOARG00000006030	AKNA	down
Novel_246	down	ENSOARG00000000270	ZFYVE1	up
Novel_450	up	ENSOARG00000006237	C9orf43	down
Novel_450	up	ENSOARG00000016101	WRAP73	up
Novel_237	down	ENSOARG00000001145	ENSOARG00000001145	up
Novel_237	down	ENSOARG00000001933	CCDC42	down
Novel_337	up	ENSOARG00000017839	LIMA1	up
Novel_237	down	ENSOARG00000001534	PIEZO2	down
Novel_76	down	ENSOARG00000000251	ADRA1D	up
Novel_337	up	ENSOARG00000005920	NUBP1	up
Novel_237	down	ENSOARG00000004576	CASZ1	up
Novel_237	down	ENSOARG00000001877	ENSOARG00000001877	up
Novel_414	down	ENSOARG00000002876	TCTN2	down
Novel_450	up	ENSOARG00000002892	ENSOARG00000002892	up
Novel_76	down	ENSOARG00000003734	SLC50A1	down
Novel_450	up	ENSOARG00000014629	CUX1	up
Novel_384	down	ENSOARG00000006022	LRFN1	down
Novel_246	down	ENSOARG00000005148	#N/A	#N/A
Novel_246	down	ENSOARG00000005438	OBSCN	up
Novel_246	down	ENSOARG00000005435	ENSOARG00000005435	down
Novel_416	down	ENSOARG00000026523	#N/A	#N/A
Novel_237	down	ENSOARG00000001397	ADGRG6	down
Novel_327	down	ENSOARG00000002034	ENSOARG00000002034	down
Novel_462	down	ENSOARG00000002871	ATL3	up
Novel_237	down	ENSOARG00000005625	GRIN2A	down
Novel_237	down	ENSOARG00000004178	ENSOARG00000004178	up
Novel_76	down	ENSOARG00000006698	RRP9	down
Novel_75	down	ENSOARG00000007681	ZNF335	down
Novel_291	down	ENSOARG00000000995	WASL	up
Novel_246	down	ENSOARG00000001771	CAMSAP3	down
Novel_76	down	ENSOARG00000003673	ZNF550	down
Novel_246	down	ENSOARG00000007896	ENSOARG00000007896	up
Novel_237	down	ENSOARG00000007138	CD302	up
Novel_139	down	ENSOARG00000016581	ZFP57	down
Novel_75	down	ENSOARG00000007524	PLEKHN1	down
Novel_237	down	ENSOARG00000006260	HEATR5A	up
Novel_75	down	ENSOARG00000006698	RRP9	down
Novel_337	up	ENSOARG00000013509	CD274	down
Novel_237	down	ENSOARG00000001020	BCOR	down
Novel_237	down	ENSOARG00000003569	KSR2	up
Novel_237	down	ENSOARG00000003564	STIL	up
Novel_414	down	ENSOARG00000017253	ANKRD33	down
Novel_450	up	ENSOARG00000002613	SHOX2	up
Novel_237	down	ENSOARG00000001546	NAA10	down
Novel_237	down	ENSOARG00000007573	ENSOARG00000007573	down
Novel_237	down	ENSOARG00000004089	CREBRF	up
Novel_246	down	ENSOARG00000002247	ENSOARG00000002247	up
Novel_246	down	ENSOARG00000002241	CSRNP1	down
Novel_462	down	ENSOARG00000002830	LATS1	up
Novel_246	down	ENSOARG00000007398	CHD4	up
Novel_237	down	ENSOARG00000002302	RAPGEF2	up
Novel_246	down	ENSOARG00000006819	RBM33	up
Novel_291	down	ENSOARG00000000971	ANKRD12	up
Novel_246	down	ENSOARG00000001208	ASH2L	down
Novel_76	down	ENSOARG00000005778	SMG5	down
Novel_75	down	ENSOARG00000006651	ENSOARG00000006651	up
Novel_337	up	ENSOARG00000003673	ZNF550	down
Novel_237	down	ENSOARG00000005141	TET1	up
Novel_384	down	ENSOARG00000025681	#N/A	#N/A
Novel_450	up	ENSOARG00000019146	TGM1	up
Novel_450	up	ENSOARG00000018717	SREBF2	down
Novel_327	down	ENSOARG00000007366	TMPRSS13	down
Novel_416	down	ENSOARG00000003002	CEP135	up
Novel_416	down	ENSOARG00000017253	ANKRD33	down
Novel_237	down	ENSOARG00000007039	ENSOARG00000007039	down
Novel_459	up	ENSOARG00000007689	SLC38A9	down
Novel_237	down	ENSOARG00000003642	EWSR1	down
Novel_237	down	ENSOARG00000003640	BRD4	down
Novel_76	down	ENSOARG00000001099	NELFB	down
Novel_459	up	ENSOARG00000002597	CHD6	up
Novel_450	up	ENSOARG00000004063	ZDHHC18	down
Novel_450	up	ENSOARG00000002888	SPDL1	up
Novel_76	down	ENSOARG00000002855	ENSOARG00000002855	down
Novel_246	down	ENSOARG00000001749	PLAGL1	down
Novel_291	down	ENSOARG00000000989	C1orf228	down
Novel_291	down	ENSOARG00000000988	#N/A	#N/A
Novel_291	down	ENSOARG00000000986	BRF2	down
Novel_450	up	ENSOARG00000002724	ENSOARG00000002724	down
Novel_450	up	ENSOARG00000005193	KMT2C	up
Novel_246	down	ENSOARG00000005156	ATN1	up
Novel_262	down	ENSOARG00000020368	YEATS4	up
Novel_414	down	ENSOARG00000002614	#N/A	#N/A
Novel_462	down	ENSOARG00000002727	SUPT6H	up
Novel_246	down	ENSOARG00000006703	SPTBN4	down
Novel_246	down	ENSOARG00000006706	SNX21	down
Novel_246	down	ENSOARG00000004464	KCTD15	down
Novel_246	down	ENSOARG00000005343	ENSOARG00000005343	up
Novel_246	down	ENSOARG00000002615	CBX4	down
Novel_246	down	ENSOARG00000005746	MAP4K1	down
Novel_246	down	ENSOARG00000006991	ENSOARG00000006991	up
Novel_237	down	ENSOARG00000003393	USP36	down
Novel_237	down	ENSOARG00000005193	KMT2C	up
Novel_337	up	ENSOARG00000026956	#N/A	#N/A
Novel_246	down	ENSOARG00000007887	ENSOARG00000007887	up
Novel_458	down	ENSOARG00000000803	MTCL1	down
Novel_459	up	ENSOARG00000003977	IGSF10	down
Novel_450	up	ENSOARG00000002971	PHACTR4	up
Novel_246	down	ENSOARG00000014938	ZNF395	up
Novel_237	down	ENSOARG00000001033	FCHSD1	down
Novel_237	down	ENSOARG00000003788	MUC1	up
Novel_237	down	ENSOARG00000001339	ENSOARG00000001339	up
Novel_262	down	ENSOARG00000000991	AKAP5	up
Novel_458	down	ENSOARG00000020170	FAM161A	up
Novel_450	up	ENSOARG00000002439	ENSOARG00000002439	down
Novel_246	down	ENSOARG00000006537	C1orf159	down
Novel_246	down	ENSOARG00000004119	MYCBPAP	down
Novel_246	down	ENSOARG00000004112	TRAF4	up
Novel_246	down	ENSOARG00000004113	AVPR1A	down
Novel_246	down	ENSOARG00000004111	ZNF536	up
Novel_246	down	ENSOARG00000004117	OXSM	down
Novel_237	down	ENSOARG00000005581	PPARGC1A	down
Novel_237	down	ENSOARG00000005589	MARVELD2	up
Novel_76	down	ENSOARG00000000130	CHRNA7	down
Novel_262	down	ENSOARG00000000443	ENSOARG00000000443	up
Novel_450	up	ENSOARG00000012134	B4GALNT3	down
Novel_237	down	ENSOARG00000002241	CSRNP1	down
Novel_246	down	ENSOARG00000003124	APOBR	up
Novel_76	down	ENSOARG00000007568	CCDC189	down
Novel_246	down	ENSOARG00000001965	CARS	down
Novel_76	down	ENSOARG00000007561	SNAP91	down
Novel_450	up	ENSOARG00000004141	ENSOARG00000004141	down
Novel_237	down	ENSOARG00000004747	ENSOARG00000004747	up
Novel_237	down	ENSOARG00000004746	CHID1	down
Novel_237	down	ENSOARG00000003010	ENSOARG00000003010	down
Novel_75	down	ENSOARG00000006578	#N/A	#N/A
Novel_237	down	ENSOARG00000007214	LRRC56	down
Novel_246	down	ENSOARG00000007814	SYK	up
Novel_237	down	ENSOARG00000003911	ZNF23	down
Novel_246	down	ENSOARG00000006361	FGD1	down
Novel_462	down	ENSOARG00000012233	ZFR	up
Novel_414	down	ENSOARG00000014879	ENSOARG00000014879	up
Novel_246	down	ENSOARG00000006446	CDHR5	down
Novel_246	down	ENSOARG00000006444	MYH13	down
Novel_76	down	ENSOARG00000001218	GDF2	down
Novel_459	up	ENSOARG00000002873	#N/A	#N/A
Novel_459	up	ENSOARG00000015684	ARMC4	up
Novel_237	down	ENSOARG00000005294	TPGS2	up
Novel_237	down	ENSOARG00000005295	ENSOARG00000005295	up
Novel_246	down	ENSOARG00000002738	ENSOARG00000002738	down
Novel_139	down	ENSOARG00000007226	MICU1	up
Novel_237	down	ENSOARG00000005421	NDRG1	up
Novel_337	up	ENSOARG00000026463	#N/A	#N/A
Novel_246	down	ENSOARG00000000853	DLEC1	down
Novel_459	up	ENSOARG00000002454	ENSOARG00000002454	up
Novel_262	down	ENSOARG00000025672	#N/A	#N/A
Novel_76	down	ENSOARG00000002767	#N/A	#N/A
Novel_139	down	ENSOARG00000005968	CSMD1	up
Novel_237	down	ENSOARG00000003283	PPP1R8	up
Novel_76	down	ENSOARG00000006366	ENSOARG00000006366	down
Novel_237	down	ENSOARG00000000131	TEX15	up
Novel_237	down	ENSOARG00000000137	HMGN4	down
Novel_414	down	ENSOARG00000002738	ENSOARG00000002738	down
Novel_237	down	ENSOARG00000002293	KMT2E	up
Novel_337	up	ENSOARG00000015855	ENSOARG00000015855	up
Novel_246	down	ENSOARG00000003675	HEATR1	up
