# Supplementary material for: Integrated Hypothalamic Transcriptome Profiling Reveals the Reproductive Roles of mRNAs and miRNAs in Sheep
Source: Front Genet. 2020 Jan 15;10:1296. doi: 10.3389/fgene.2019.01296 (PMC6974689; doi:10.3389/fgene.2019.01296)
Supplement: Supplementary file 1 [file DataSheet_1.zip › Supplementary Materials/Supplementary Table 16.xlsx]

## Sheet: PF vs. MF (novel miRNA)
miRNA	miRNA_log2FC	Up/Down	mRNA	Gene_name	mRNA_log2FC	Up/Down
Novel_206	Inf	up	ENSOARG00000009552	ENSOARG00000009552	-2.02026	down
Novel_206	Inf	up	ENSOARG00000005438	OBSCN	-1.5848	down
Novel_237	Inf	up	ENSOARG00000008454	CDK3	-0.770105	down
Novel_327	Inf	up	ENSOARG00000005587	EXTL1	-0.775454	down
Novel_327	Inf	up	ENSOARG00000005438	OBSCN	-1.5848	down
Novel_327	Inf	up	ENSOARG00000011463	IER3	-1.25536	down
Novel_327	Inf	up	ENSOARG00000007906	ENSOARG00000007906	-0.736948	down
Novel_401	#NAME?	down	ENSOARG00000013288	PKHD1	1.94975	up

## Sheet: PL vs. ML (known miRNA)
miRNA	miRNA_log2FC	Up/Down	mRNA	Gene_name	mRNA_log2FC	Up/Down
oar-miR-181a	-1.30318	down	ENSOARG00000018834	NLRC5	-0.818704	down
oar-miR-3958-3p	-0.771154	down	ENSOARG00000008117	TDGF1	-3.10179	down
oar-miR-106b	1.01597	up	ENSOARG00000012821	SLC6A16	-2.67575	down
oar-miR-103	-0.783816	down	ENSOARG00000002147	PIK3R6	-0.745629	down
oar-miR-152	1.35253	up	ENSOARG00000013163	ACSM3	3.99017	up
oar-miR-16b	-1.50237	down	ENSOARG00000008800	---	-0.711802	down
oar-miR-370-3p	-0.932447	down	ENSOARG00000000032	ND5	0.680006	up
oar-miR-493-3p	-1.36074	down	ENSOARG00000009325	UNC13D	-0.703117	down
oar-miR-541-5p	-2.05362	down	ENSOARG00000014101	MCOLN3	#NAME?	down
oar-miR-3958-3p	-0.771154	down	ENSOARG00000013942	SPATA1	1.01243	up
oar-miR-30c	0.604798	up	ENSOARG00000006551	DSG1	Inf	up
oar-miR-106b	1.01597	up	ENSOARG00000010357	PIWIL2	-1.94866	down
oar-let-7a	-1.0862	down	ENSOARG00000012485	VWCE	-0.810058	down
oar-miR-485-5p	-2.08322	down	ENSOARG00000007992	C19orf57	0.920733	up
oar-miR-432	-2.0708	down	ENSOARG00000004550	CCDC105	-0.975429	down
oar-miR-152	1.35253	up	ENSOARG00000009130	ITGAX	0.988886	up
oar-miR-143	1.03022	up	ENSOARG00000002251	IDO1	-4.81448	down
oar-let-7d	-1.68392	down	ENSOARG00000017214	NR4A1	-1.06062	down
oar-miR-3958-5p	-2.50056	down	ENSOARG00000002821	ELMO3	-0.919952	down
oar-miR-25	-0.609695	down	ENSOARG00000010175	---	1.23394	up
oar-miR-218a	1.0003	up	ENSOARG00000015038	SDR16C5	-1.47129	down
oar-miR-432	-2.0708	down	ENSOARG00000017214	NR4A1	-1.06062	down
oar-miR-16b	-1.50237	down	ENSOARG00000014749	ALDH8A1	-1.70334	down
oar-miR-370-3p	-0.932447	down	ENSOARG00000020924	WDR72	2.58044	up
oar-miR-433-3p	-1.31673	down	ENSOARG00000008415	AAED1	0.699118	up
oar-miR-493-3p	-1.36074	down	ENSOARG00000009552	---	-2.05105	down
oar-miR-541-5p	-2.05362	down	ENSOARG00000009073	RASEF	-1.00277	down
oar-let-7f	-2.17708	down	ENSOARG00000019913	---	-1.61253	down
oar-miR-493-3p	-1.36074	down	ENSOARG00000011577	PDIA2	-1.12979	down
oar-miR-103	-0.783816	down	ENSOARG00000000496	GLRA4	-0.83884	down
oar-miR-493-5p	-2.3812	down	ENSOARG00000004848	ITGBL1	0.686425	up
oar-miR-103	-0.783816	down	ENSOARG00000017058	POU1F1	2.36812	up
oar-miR-181a	-1.30318	down	ENSOARG00000011811	STEAP4	2.72386	up
oar-miR-181a	-1.30318	down	ENSOARG00000016867	ITGA4	-1.00416	down
oar-miR-485-5p	-2.08322	down	ENSOARG00000009325	UNC13D	-0.703117	down
oar-miR-370-3p	-0.932447	down	ENSOARG00000011293	RGS11	-0.946506	down
oar-miR-495-3p	1.2203	up	ENSOARG00000016231	---	#NAME?	down
oar-miR-181a	-1.30318	down	ENSOARG00000009676	CHRNA2	-0.88636	down
oar-let-7f	-2.17708	down	ENSOARG00000012369	SLC4A5	-1.43101	down
oar-miR-30b	1.46547	up	ENSOARG00000019443	---	0.887713	up
oar-miR-370-3p	-0.932447	down	ENSOARG00000008800	---	-0.711802	down
oar-miR-485-5p	-2.08322	down	ENSOARG00000019281	---	0.752289	up
oar-miR-432	-2.0708	down	ENSOARG00000019197	IL2RB	-1.51406	down
oar-miR-432	-2.0708	down	ENSOARG00000002143	---	-1.76958	down
oar-miR-487b-3p	-0.588828	down	ENSOARG00000010357	PIWIL2	-1.94866	down
oar-miR-494-5p	-2.56545	down	ENSOARG00000017123	---	1.19884	up
oar-miR-16b	-1.50237	down	ENSOARG00000016949	PDE6B	0.936755	up
oar-miR-409-3p	-0.877877	down	ENSOARG00000020924	WDR72	2.58044	up
oar-miR-25	-0.609695	down	ENSOARG00000016595	---	-0.780968	down
oar-miR-409-3p	-0.877877	down	ENSOARG00000002874	---	1.53922	up
oar-miR-152	1.35253	up	ENSOARG00000002249	ADAM33	-0.700917	down
oar-miR-30b	1.46547	up	ENSOARG00000005851	---	3.73578	up
oar-miR-370-3p	-0.932447	down	ENSOARG00000014380	---	-4.16277	down
oar-miR-485-5p	-2.08322	down	ENSOARG00000005772	---	#NAME?	down
oar-miR-493-3p	-1.36074	down	ENSOARG00000019721	---	0.745552	up
oar-miR-30c	0.604798	up	ENSOARG00000014440	VNN1	0.759266	up
oar-let-7c	-1.65449	down	ENSOARG00000006675	TDRD9	-0.878874	down
oar-miR-493-5p	-2.3812	down	ENSOARG00000018979	ASZ1	0.761081	up
oar-miR-432	-2.0708	down	ENSOARG00000002874	---	1.53922	up
oar-miR-493-3p	-1.36074	down	ENSOARG00000012485	VWCE	-0.810058	down
oar-let-7c	-1.65449	down	ENSOARG00000012485	VWCE	-0.810058	down
oar-miR-181a	-1.30318	down	ENSOARG00000000496	GLRA4	-0.83884	down
oar-miR-432	-2.0708	down	ENSOARG00000001140	---	-2.41558	down
oar-miR-485-5p	-2.08322	down	ENSOARG00000015386	---	-1.67871	down
oar-miR-493-5p	-2.3812	down	ENSOARG00000014467	EOMES	-2.70081	down
oar-miR-493-5p	-2.3812	down	ENSOARG00000002874	---	1.53922	up
oar-let-7c	-1.65449	down	ENSOARG00000011811	STEAP4	2.72386	up
oar-miR-374a	0.937593	up	ENSOARG00000004550	CCDC105	-0.975429	down
oar-let-7b	-1.04481	down	ENSOARG00000002821	ELMO3	-0.919952	down
oar-miR-218a	1.0003	up	ENSOARG00000006342	TTR	1.91318	up
oar-miR-493-5p	-2.3812	down	ENSOARG00000006967	ITGB6	2.23952	up
oar-miR-148a	0.645373	up	ENSOARG00000010357	PIWIL2	-1.94866	down
oar-miR-218a	1.0003	up	ENSOARG00000019913	---	-1.61253	down
oar-miR-221	-1.15782	down	ENSOARG00000019913	---	-1.61253	down
oar-miR-181a	-1.30318	down	ENSOARG00000004848	ITGBL1	0.686425	up
oar-miR-154a-3p	1.9261	up	ENSOARG00000001129	---	-1.16729	down
oar-miR-3956-5p	-2.16985	down	ENSOARG00000019913	---	-1.61253	down
oar-miR-485-5p	-2.08322	down	ENSOARG00000006034	SIX2	2.89068	up
oar-miR-370-3p	-0.932447	down	ENSOARG00000020249	CD2	-1.35906	down
oar-miR-3958-3p	-0.771154	down	ENSOARG00000010400	FREM3	-0.908386	down
oar-miR-432	-2.0708	down	ENSOARG00000009130	ITGAX	0.988886	up
oar-miR-218a	1.0003	up	ENSOARG00000002168	OTOG	-1.84649	down
oar-miR-379-5p	1.68562	up	ENSOARG00000014486	---	1.7378	up
oar-miR-30c	0.604798	up	ENSOARG00000000673	---	#NAME?	down
oar-miR-154a-3p	1.9261	up	ENSOARG00000018356	SLCO6A1	4.26413	up
oar-miR-152	1.35253	up	ENSOARG00000005005	NPAS4	-1.19739	down
oar-miR-370-3p	-0.932447	down	ENSOARG00000004828	---	1.2815	up
oar-miR-154a-3p	1.9261	up	ENSOARG00000010175	---	1.23394	up
oar-miR-16b	-1.50237	down	ENSOARG00000010175	---	1.23394	up
oar-miR-25	-0.609695	down	ENSOARG00000002143	---	-1.76958	down
oar-miR-494-5p	-2.56545	down	ENSOARG00000019721	---	0.745552	up
oar-miR-16b	-1.50237	down	ENSOARG00000019721	---	0.745552	up
oar-miR-432	-2.0708	down	ENSOARG00000000155	CPM	0.698026	up
oar-miR-432	-2.0708	down	ENSOARG00000009146	CCL27	-0.76619	down
oar-miR-106b	1.01597	up	ENSOARG00000015432	---	-0.708055	down
oar-let-7f	-2.17708	down	ENSOARG00000001078	---	-0.725559	down
oar-miR-30c	0.604798	up	ENSOARG00000018356	SLCO6A1	4.26413	up
oar-miR-432	-2.0708	down	ENSOARG00000005851	---	3.73578	up
oar-miR-3958-5p	-2.50056	down	ENSOARG00000016949	PDE6B	0.936755	up
oar-miR-148a	0.645373	up	ENSOARG00000000564	---	-1.30442	down
oar-miR-103	-0.783816	down	ENSOARG00000014900	CCDC154	-0.691109	down
oar-miR-409-3p	-0.877877	down	ENSOARG00000005005	NPAS4	-1.19739	down
oar-miR-432	-2.0708	down	ENSOARG00000014336	CYR61	-0.740488	down
oar-miR-143	1.03022	up	ENSOARG00000014101	MCOLN3	#NAME?	down
oar-miR-432	-2.0708	down	ENSOARG00000009676	CHRNA2	-0.88636	down
oar-miR-370-3p	-0.932447	down	ENSOARG00000012369	SLC4A5	-1.43101	down
oar-miR-409-3p	-0.877877	down	ENSOARG00000002686	---	1.86117	up
oar-let-7g	-1.54167	down	ENSOARG00000020249	CD2	-1.35906	down
oar-miR-379-5p	1.68562	up	ENSOARG00000008117	TDGF1	-3.10179	down
oar-miR-16b	-1.50237	down	ENSOARG00000000155	CPM	0.698026	up
oar-miR-181a	-1.30318	down	ENSOARG00000007119	---	-1.3738	down
oar-let-7a	-1.0862	down	ENSOARG00000001281	ACCSL	#NAME?	down
oar-miR-30c	0.604798	up	ENSOARG00000010357	PIWIL2	-1.94866	down
oar-miR-152	1.35253	up	ENSOARG00000006342	TTR	1.91318	up
oar-miR-3958-5p	-2.50056	down	ENSOARG00000006675	TDRD9	-0.878874	down
oar-miR-379-5p	1.68562	up	ENSOARG00000002874	---	1.53922	up
oar-let-7c	-1.65449	down	ENSOARG00000002821	ELMO3	-0.919952	down
oar-let-7i	-2.0542	down	ENSOARG00000006967	ITGB6	2.23952	up
oar-let-7f	-2.17708	down	ENSOARG00000002821	ELMO3	-0.919952	down
oar-miR-16b	-1.50237	down	ENSOARG00000013927	---	0.812595	up
oar-miR-369-5p	-0.953779	down	ENSOARG00000006675	TDRD9	-0.878874	down
oar-miR-143	1.03022	up	ENSOARG00000000673	---	#NAME?	down
oar-miR-485-5p	-2.08322	down	ENSOARG00000001902	FAM170B	-1.89279	down
oar-miR-493-3p	-1.36074	down	ENSOARG00000020760	DAPK2	0.70907	up
oar-miR-379-5p	1.68562	up	ENSOARG00000009325	UNC13D	-0.703117	down
oar-miR-3956-5p	-2.16985	down	ENSOARG00000018117	ANGPTL8	#NAME?	down
oar-miR-3956-5p	-2.16985	down	ENSOARG00000002147	PIK3R6	-0.745629	down
oar-miR-25	-0.609695	down	ENSOARG00000011811	STEAP4	2.72386	up
oar-miR-30c	0.604798	up	ENSOARG00000017123	---	1.19884	up
oar-miR-154a-3p	1.9261	up	ENSOARG00000016231	---	#NAME?	down
oar-let-7d	-1.68392	down	ENSOARG00000002168	OTOG	-1.84649	down
oar-miR-25	-0.609695	down	ENSOARG00000014738	MTTP	0.979758	up
oar-miR-379-5p	1.68562	up	ENSOARG00000019715	MOV10L1	1.63877	up
oar-miR-16b	-1.50237	down	ENSOARG00000018834	NLRC5	-0.818704	down
oar-miR-25	-0.609695	down	ENSOARG00000010026	ADAM28	1.10475	up
oar-let-7d	-1.68392	down	ENSOARG00000009130	ITGAX	0.988886	up
oar-miR-143	1.03022	up	ENSOARG00000007119	---	-1.3738	down
oar-let-7a	-1.0862	down	ENSOARG00000010400	FREM3	-0.908386	down
oar-miR-369-5p	-0.953779	down	ENSOARG00000016231	---	#NAME?	down
oar-miR-494-5p	-2.56545	down	ENSOARG00000001140	---	-2.41558	down
oar-miR-3958-5p	-2.50056	down	ENSOARG00000002147	PIK3R6	-0.745629	down
oar-miR-3958-5p	-2.50056	down	ENSOARG00000002143	---	-1.76958	down
oar-miR-485-5p	-2.08322	down	ENSOARG00000014900	CCDC154	-0.691109	down
oar-miR-493-3p	-1.36074	down	ENSOARG00000018699	CRTAM	#NAME?	down
oar-miR-103	-0.783816	down	ENSOARG00000020924	WDR72	2.58044	up
oar-miR-433-3p	-1.31673	down	ENSOARG00000007578	SCIN	-1.01269	down
oar-let-7c	-1.65449	down	ENSOARG00000012821	SLC6A16	-2.67575	down
oar-miR-218a	1.0003	up	ENSOARG00000006675	TDRD9	-0.878874	down
oar-miR-374a	0.937593	up	ENSOARG00000002143	---	-1.76958	down
oar-miR-181a	-1.30318	down	ENSOARG00000012821	SLC6A16	-2.67575	down
oar-miR-30b	1.46547	up	ENSOARG00000002143	---	-1.76958	down
oar-let-7c	-1.65449	down	ENSOARG00000009130	ITGAX	0.988886	up
oar-miR-30b	1.46547	up	ENSOARG00000011811	STEAP4	2.72386	up
oar-miR-3958-5p	-2.50056	down	ENSOARG00000001140	---	-2.41558	down
oar-miR-412-3p	-0.890432	down	ENSOARG00000002168	OTOG	-1.84649	down
oar-miR-16b	-1.50237	down	ENSOARG00000008117	TDGF1	-3.10179	down
oar-miR-370-3p	-0.932447	down	ENSOARG00000000049	---	2.574	up
oar-miR-103	-0.783816	down	ENSOARG00000003771	GDPD3	-1.12552	down
oar-let-7b	-1.04481	down	ENSOARG00000017058	POU1F1	2.36812	up
oar-miR-148a	0.645373	up	ENSOARG00000013509	CD274	-0.838667	down
oar-miR-103	-0.783816	down	ENSOARG00000001556	CYP26A1	-3.36411	down
oar-miR-493-3p	-1.36074	down	ENSOARG00000006034	SIX2	2.89068	up
oar-miR-432	-2.0708	down	ENSOARG00000009552	---	-2.05105	down
oar-miR-541-5p	-2.05362	down	ENSOARG00000001287	PTPN20	0.981698	up
oar-miR-541-5p	-2.05362	down	ENSOARG00000001281	ACCSL	#NAME?	down
oar-miR-3956-5p	-2.16985	down	ENSOARG00000022840	RNase_MRP	-0.744167	down
oar-let-7f	-2.17708	down	ENSOARG00000002168	OTOG	-1.84649	down
oar-miR-3958-3p	-0.771154	down	ENSOARG00000019443	---	0.887713	up
oar-let-7a	-1.0862	down	ENSOARG00000019715	MOV10L1	1.63877	up
oar-miR-106b	1.01597	up	ENSOARG00000000049	---	2.574	up
oar-miR-143	1.03022	up	ENSOARG00000011811	STEAP4	2.72386	up
oar-miR-370-3p	-0.932447	down	ENSOARG00000002143	---	-1.76958	down
oar-miR-152	1.35253	up	ENSOARG00000014900	CCDC154	-0.691109	down
oar-miR-25	-0.609695	down	ENSOARG00000001281	ACCSL	#NAME?	down
oar-miR-152	1.35253	up	ENSOARG00000009325	UNC13D	-0.703117	down
oar-miR-485-5p	-2.08322	down	ENSOARG00000014122	C11orf88	-0.813235	down
oar-miR-493-3p	-1.36074	down	ENSOARG00000014440	VNN1	0.759266	up
oar-miR-485-5p	-2.08322	down	ENSOARG00000002249	ADAM33	-0.700917	down
oar-let-7g	-1.54167	down	ENSOARG00000001344	---	1.26379	up
oar-miR-221	-1.15782	down	ENSOARG00000004848	ITGBL1	0.686425	up
oar-let-7c	-1.65449	down	ENSOARG00000019913	---	-1.61253	down
oar-let-7g	-1.54167	down	ENSOARG00000019000	RBM44	0.755868	up
oar-miR-3958-3p	-0.771154	down	ENSOARG00000013019	TRH	-0.882968	down
oar-miR-379-5p	1.68562	up	ENSOARG00000014122	C11orf88	-0.813235	down
oar-miR-374a	0.937593	up	ENSOARG00000000673	---	#NAME?	down
oar-let-7g	-1.54167	down	ENSOARG00000016391	GLP1R	-0.722746	down
oar-miR-379-5p	1.68562	up	ENSOARG00000011811	STEAP4	2.72386	up
oar-miR-493-3p	-1.36074	down	ENSOARG00000016595	---	-0.780968	down
oar-miR-370-3p	-0.932447	down	ENSOARG00000016949	PDE6B	0.936755	up
oar-let-7i	-2.0542	down	ENSOARG00000018356	SLCO6A1	4.26413	up
oar-miR-143	1.03022	up	ENSOARG00000001287	PTPN20	0.981698	up
oar-miR-143	1.03022	up	ENSOARG00000001281	ACCSL	#NAME?	down
oar-miR-493-3p	-1.36074	down	ENSOARG00000003044	ACTA1	-0.973974	down
oar-miR-152	1.35253	up	ENSOARG00000002251	IDO1	-4.81448	down
oar-miR-218a	1.0003	up	ENSOARG00000002941	---	1.65293	up
oar-miR-409-3p	-0.877877	down	ENSOARG00000008117	TDGF1	-3.10179	down
oar-miR-487b-3p	-0.588828	down	ENSOARG00000020924	WDR72	2.58044	up
oar-miR-432	-2.0708	down	ENSOARG00000014467	EOMES	-2.70081	down
oar-miR-218a	1.0003	up	ENSOARG00000020000	C12orf40	0.891291	up
oar-miR-218a	1.0003	up	ENSOARG00000011811	STEAP4	2.72386	up
oar-miR-103	-0.783816	down	ENSOARG00000010357	PIWIL2	-1.94866	down
oar-miR-103	-0.783816	down	ENSOARG00000001902	FAM170B	-1.89279	down
oar-miR-103	-0.783816	down	ENSOARG00000019721	---	0.745552	up
oar-miR-16b	-1.50237	down	ENSOARG00000009697	GADD45GIP1	-0.919108	down
oar-let-7b	-1.04481	down	ENSOARG00000002168	OTOG	-1.84649	down
oar-miR-370-3p	-0.932447	down	ENSOARG00000009130	ITGAX	0.988886	up
oar-miR-154a-3p	1.9261	up	ENSOARG00000002686	---	1.86117	up
oar-let-7i	-2.0542	down	ENSOARG00000002649	ACAD9	-0.788254	down
oar-miR-493-5p	-2.3812	down	ENSOARG00000016391	GLP1R	-0.722746	down
oar-miR-485-5p	-2.08322	down	ENSOARG00000019715	MOV10L1	1.63877	up
oar-miR-495-3p	1.2203	up	ENSOARG00000013019	TRH	-0.882968	down
oar-let-7c	-1.65449	down	ENSOARG00000001281	ACCSL	#NAME?	down
oar-let-7a	-1.0862	down	ENSOARG00000019000	RBM44	0.755868	up
oar-miR-485-5p	-2.08322	down	ENSOARG00000005005	NPAS4	-1.19739	down
oar-miR-154a-3p	1.9261	up	ENSOARG00000014101	MCOLN3	#NAME?	down
oar-miR-103	-0.783816	down	ENSOARG00000016949	PDE6B	0.936755	up
oar-miR-16b	-1.50237	down	ENSOARG00000006551	DSG1	Inf	up
oar-miR-409-3p	-0.877877	down	ENSOARG00000010026	ADAM28	1.10475	up
oar-miR-493-5p	-2.3812	down	ENSOARG00000019443	---	0.887713	up
oar-miR-485-5p	-2.08322	down	ENSOARG00000003771	GDPD3	-1.12552	down
oar-miR-181a	-1.30318	down	ENSOARG00000019000	RBM44	0.755868	up
oar-miR-16b	-1.50237	down	ENSOARG00000006675	TDRD9	-0.878874	down
oar-miR-25	-0.609695	down	ENSOARG00000019913	---	-1.61253	down
oar-miR-432	-2.0708	down	ENSOARG00000011811	STEAP4	2.72386	up
oar-miR-3958-3p	-0.771154	down	ENSOARG00000006675	TDRD9	-0.878874	down
oar-miR-181a	-1.30318	down	ENSOARG00000001415	DCHS2	-1.57894	down
oar-miR-218a	1.0003	up	ENSOARG00000001415	DCHS2	-1.57894	down
oar-miR-103	-0.783816	down	ENSOARG00000006342	TTR	1.91318	up
oar-miR-379-5p	1.68562	up	ENSOARG00000000673	---	#NAME?	down
oar-miR-148a	0.645373	up	ENSOARG00000007119	---	-1.3738	down
oar-let-7i	-2.0542	down	ENSOARG00000020249	CD2	-1.35906	down
oar-miR-379-5p	1.68562	up	ENSOARG00000012721	TRPM4	-0.742721	down
oar-miR-143	1.03022	up	ENSOARG00000002355	---	#NAME?	down
oar-miR-432	-2.0708	down	ENSOARG00000006735	PIGR	-5.4877	down
oar-miR-103	-0.783816	down	ENSOARG00000004550	CCDC105	-0.975429	down
oar-miR-409-3p	-0.877877	down	ENSOARG00000012369	SLC4A5	-1.43101	down
oar-miR-432	-2.0708	down	ENSOARG00000010026	ADAM28	1.10475	up
oar-miR-433-3p	-1.31673	down	ENSOARG00000016639	---	3.06853	up
oar-miR-25	-0.609695	down	ENSOARG00000015072	---	-0.860858	down
oar-miR-152	1.35253	up	ENSOARG00000018117	ANGPTL8	#NAME?	down
oar-miR-485-5p	-2.08322	down	ENSOARG00000008241	---	-0.752819	down
oar-miR-541-5p	-2.05362	down	ENSOARG00000005610	SLC38A11	3.10829	up
oar-let-7f	-2.17708	down	ENSOARG00000001281	ACCSL	#NAME?	down
oar-miR-493-3p	-1.36074	down	ENSOARG00000017214	NR4A1	-1.06062	down
oar-let-7c	-1.65449	down	ENSOARG00000002649	ACAD9	-0.788254	down
oar-miR-148a	0.645373	up	ENSOARG00000014954	XPNPEP2	0.927511	up
oar-miR-25	-0.609695	down	ENSOARG00000002874	---	1.53922	up
oar-miR-541-5p	-2.05362	down	ENSOARG00000002249	ADAM33	-0.700917	down
oar-miR-16b	-1.50237	down	ENSOARG00000000304	ACKR3	-1.05359	down
oar-miR-409-3p	-0.877877	down	ENSOARG00000002649	ACAD9	-0.788254	down
oar-let-7a	-1.0862	down	ENSOARG00000002821	ELMO3	-0.919952	down
oar-miR-485-5p	-2.08322	down	ENSOARG00000000049	---	2.574	up
oar-miR-181a	-1.30318	down	ENSOARG00000017092	NPHS2	-1.91375	down
oar-miR-143	1.03022	up	ENSOARG00000013698	---	-0.988447	down
oar-miR-433-3p	-1.31673	down	ENSOARG00000015386	---	-1.67871	down
oar-miR-432	-2.0708	down	ENSOARG00000014440	VNN1	0.759266	up
oar-let-7b	-1.04481	down	ENSOARG00000017214	NR4A1	-1.06062	down
oar-miR-494-5p	-2.56545	down	ENSOARG00000019197	IL2RB	-1.51406	down
oar-miR-493-3p	-1.36074	down	ENSOARG00000014467	EOMES	-2.70081	down
oar-miR-221	-1.15782	down	ENSOARG00000009130	ITGAX	0.988886	up
oar-miR-370-3p	-0.932447	down	ENSOARG00000015432	---	-0.708055	down
oar-miR-152	1.35253	up	ENSOARG00000001415	DCHS2	-1.57894	down
oar-let-7d	-1.68392	down	ENSOARG00000006675	TDRD9	-0.878874	down
oar-miR-106b	1.01597	up	ENSOARG00000010400	FREM3	-0.908386	down
oar-miR-148a	0.645373	up	ENSOARG00000011811	STEAP4	2.72386	up
oar-miR-30b	1.46547	up	ENSOARG00000000673	---	#NAME?	down
oar-let-7i	-2.0542	down	ENSOARG00000001078	---	-0.725559	down
oar-miR-218a	1.0003	up	ENSOARG00000005462	AFMID	-0.790964	down
oar-miR-409-3p	-0.877877	down	ENSOARG00000001415	DCHS2	-1.57894	down
oar-miR-25	-0.609695	down	ENSOARG00000019715	MOV10L1	1.63877	up
oar-miR-218a	1.0003	up	ENSOARG00000019721	---	0.745552	up
oar-miR-370-3p	-0.932447	down	ENSOARG00000008304	GYG2	-0.931505	down
oar-miR-16b	-1.50237	down	ENSOARG00000015038	SDR16C5	-1.47129	down
oar-miR-148a	0.645373	up	ENSOARG00000000673	---	#NAME?	down
oar-miR-3958-3p	-0.771154	down	ENSOARG00000009042	---	-1.05376	down
oar-miR-493-3p	-1.36074	down	ENSOARG00000000049	---	2.574	up
oar-miR-370-3p	-0.932447	down	ENSOARG00000014749	ALDH8A1	-1.70334	down
oar-let-7g	-1.54167	down	ENSOARG00000018197	RNF112	-0.846133	down
oar-let-7i	-2.0542	down	ENSOARG00000009130	ITGAX	0.988886	up
oar-let-7d	-1.68392	down	ENSOARG00000020249	CD2	-1.35906	down
oar-miR-495-3p	1.2203	up	ENSOARG00000013509	CD274	-0.838667	down
oar-miR-433-3p	-1.31673	down	ENSOARG00000015072	---	-0.860858	down
oar-miR-103	-0.783816	down	ENSOARG00000010400	FREM3	-0.908386	down
oar-miR-432	-2.0708	down	ENSOARG00000017092	NPHS2	-1.91375	down
oar-miR-143	1.03022	up	ENSOARG00000017123	---	1.19884	up
oar-miR-374a	0.937593	up	ENSOARG00000013509	CD274	-0.838667	down
oar-miR-370-3p	-0.932447	down	ENSOARG00000005005	NPAS4	-1.19739	down
oar-miR-30c	0.604798	up	ENSOARG00000008241	---	-0.752819	down
oar-miR-541-5p	-2.05362	down	ENSOARG00000014122	C11orf88	-0.813235	down
oar-miR-493-3p	-1.36074	down	ENSOARG00000008117	TDGF1	-3.10179	down
oar-let-7c	-1.65449	down	ENSOARG00000020760	DAPK2	0.70907	up
oar-let-7g	-1.54167	down	ENSOARG00000007119	---	-1.3738	down
oar-miR-485-5p	-2.08322	down	ENSOARG00000001078	---	-0.725559	down
oar-miR-541-5p	-2.05362	down	ENSOARG00000011577	PDIA2	-1.12979	down
oar-miR-493-5p	-2.3812	down	ENSOARG00000019474	TDRD15	-1.26977	down
oar-miR-16b	-1.50237	down	ENSOARG00000017092	NPHS2	-1.91375	down
oar-miR-495-3p	1.2203	up	ENSOARG00000018356	SLCO6A1	4.26413	up
oar-miR-16b	-1.50237	down	ENSOARG00000003771	GDPD3	-1.12552	down
oar-miR-3958-5p	-2.50056	down	ENSOARG00000007578	SCIN	-1.01269	down
oar-miR-143	1.03022	up	ENSOARG00000018979	ASZ1	0.761081	up
oar-miR-143	1.03022	up	ENSOARG00000006675	TDRD9	-0.878874	down
oar-let-7d	-1.68392	down	ENSOARG00000012369	SLC4A5	-1.43101	down
oar-miR-3958-3p	-0.771154	down	ENSOARG00000009073	RASEF	-1.00277	down
oar-miR-379-5p	1.68562	up	ENSOARG00000016642	ITGB7	-0.925523	down
oar-let-7f	-2.17708	down	ENSOARG00000016867	ITGA4	-1.00416	down
oar-miR-541-5p	-2.05362	down	ENSOARG00000013509	CD274	-0.838667	down
oar-miR-143	1.03022	up	ENSOARG00000005005	NPAS4	-1.19739	down
oar-miR-30b	1.46547	up	ENSOARG00000019000	RBM44	0.755868	up
oar-let-7d	-1.68392	down	ENSOARG00000019721	---	0.745552	up
oar-miR-3958-3p	-0.771154	down	ENSOARG00000014122	C11orf88	-0.813235	down
oar-miR-3958-5p	-2.50056	down	ENSOARG00000011811	STEAP4	2.72386	up
oar-miR-494-5p	-2.56545	down	ENSOARG00000001415	DCHS2	-1.57894	down
oar-miR-433-3p	-1.31673	down	ENSOARG00000011034	---	-4.10996	down
oar-miR-16b	-1.50237	down	ENSOARG00000012721	TRPM4	-0.742721	down
oar-let-7a	-1.0862	down	ENSOARG00000002874	---	1.53922	up
oar-miR-218a	1.0003	up	ENSOARG00000009042	---	-1.05376	down
oar-miR-370-3p	-0.932447	down	ENSOARG00000001465	---	-1.84623	down
oar-miR-493-5p	-2.3812	down	ENSOARG00000018117	ANGPTL8	#NAME?	down
oar-miR-103	-0.783816	down	ENSOARG00000009325	UNC13D	-0.703117	down
oar-let-7g	-1.54167	down	ENSOARG00000017214	NR4A1	-1.06062	down
oar-miR-432	-2.0708	down	ENSOARG00000019913	---	-1.61253	down
oar-miR-432	-2.0708	down	ENSOARG00000010400	FREM3	-0.908386	down
oar-let-7d	-1.68392	down	ENSOARG00000006735	PIGR	-5.4877	down
oar-miR-493-3p	-1.36074	down	ENSOARG00000018834	NLRC5	-0.818704	down
oar-let-7b	-1.04481	down	ENSOARG00000019000	RBM44	0.755868	up
oar-let-7i	-2.0542	down	ENSOARG00000012485	VWCE	-0.810058	down
oar-miR-379-5p	1.68562	up	ENSOARG00000020924	WDR72	2.58044	up
oar-miR-433-3p	-1.31673	down	ENSOARG00000018197	RNF112	-0.846133	down
oar-let-7d	-1.68392	down	ENSOARG00000018356	SLCO6A1	4.26413	up
oar-miR-432	-2.0708	down	ENSOARG00000002147	PIK3R6	-0.745629	down
oar-miR-103	-0.783816	down	ENSOARG00000009697	GADD45GIP1	-0.919108	down
oar-miR-370-3p	-0.932447	down	ENSOARG00000001281	ACCSL	#NAME?	down
oar-miR-485-5p	-2.08322	down	ENSOARG00000009130	ITGAX	0.988886	up
oar-miR-152	1.35253	up	ENSOARG00000002686	---	1.86117	up
oar-miR-495-3p	1.2203	up	ENSOARG00000001140	---	-2.41558	down
oar-miR-493-3p	-1.36074	down	ENSOARG00000001140	---	-2.41558	down
oar-miR-143	1.03022	up	ENSOARG00000016639	---	3.06853	up
oar-miR-103	-0.783816	down	ENSOARG00000014101	MCOLN3	#NAME?	down
oar-miR-16b	-1.50237	down	ENSOARG00000014336	CYR61	-0.740488	down
oar-let-7d	-1.68392	down	ENSOARG00000016391	GLP1R	-0.722746	down
oar-miR-379-5p	1.68562	up	ENSOARG00000013163	ACSM3	3.99017	up
oar-miR-106b	1.01597	up	ENSOARG00000001281	ACCSL	#NAME?	down
oar-let-7d	-1.68392	down	ENSOARG00000019913	---	-1.61253	down
oar-miR-379-5p	1.68562	up	ENSOARG00000019913	---	-1.61253	down
oar-miR-493-5p	-2.3812	down	ENSOARG00000006675	TDRD9	-0.878874	down
oar-miR-218a	1.0003	up	ENSOARG00000009325	UNC13D	-0.703117	down
oar-miR-485-5p	-2.08322	down	ENSOARG00000016639	---	3.06853	up
oar-miR-374a	0.937593	up	ENSOARG00000017092	NPHS2	-1.91375	down
oar-miR-218a	1.0003	up	ENSOARG00000000673	---	#NAME?	down
oar-miR-103	-0.783816	down	ENSOARG00000014954	XPNPEP2	0.927511	up
oar-miR-3958-5p	-2.50056	down	ENSOARG00000019443	---	0.887713	up
oar-miR-493-3p	-1.36074	down	ENSOARG00000005772	---	#NAME?	down
oar-let-7c	-1.65449	down	ENSOARG00000017058	POU1F1	2.36812	up
oar-let-7f	-2.17708	down	ENSOARG00000012485	VWCE	-0.810058	down
oar-miR-181a	-1.30318	down	ENSOARG00000001344	---	1.26379	up
oar-miR-485-5p	-2.08322	down	ENSOARG00000000023	COX3	0.892837	up
oar-miR-432	-2.0708	down	ENSOARG00000018834	NLRC5	-0.818704	down
oar-miR-494-5p	-2.56545	down	ENSOARG00000001287	PTPN20	0.981698	up
oar-miR-370-3p	-0.932447	down	ENSOARG00000004550	CCDC105	-0.975429	down
oar-let-7i	-2.0542	down	ENSOARG00000006735	PIGR	-5.4877	down
oar-miR-148a	0.645373	up	ENSOARG00000000049	---	2.574	up
oar-miR-16b	-1.50237	down	ENSOARG00000009073	RASEF	-1.00277	down
oar-miR-3958-5p	-2.50056	down	ENSOARG00000017092	NPHS2	-1.91375	down
oar-miR-103	-0.783816	down	ENSOARG00000009130	ITGAX	0.988886	up
oar-miR-103	-0.783816	down	ENSOARG00000009137	PRL	1.11908	up
oar-miR-485-5p	-2.08322	down	ENSOARG00000014954	XPNPEP2	0.927511	up
oar-miR-181a	-1.30318	down	ENSOARG00000008117	TDGF1	-3.10179	down
oar-miR-181a	-1.30318	down	ENSOARG00000000155	CPM	0.698026	up
oar-miR-412-3p	-0.890432	down	ENSOARG00000004940	FOXG1	-1.94598	down
oar-miR-409-3p	-0.877877	down	ENSOARG00000001556	CYP26A1	-3.36411	down
oar-miR-103	-0.783816	down	ENSOARG00000005851	---	3.73578	up
oar-miR-143	1.03022	up	ENSOARG00000009130	ITGAX	0.988886	up
oar-let-7d	-1.68392	down	ENSOARG00000012821	SLC6A16	-2.67575	down
oar-miR-493-3p	-1.36074	down	ENSOARG00000000023	COX3	0.892837	up
oar-let-7i	-2.0542	down	ENSOARG00000002980	---	Inf	up
oar-let-7c	-1.65449	down	ENSOARG00000002874	---	1.53922	up
oar-miR-379-5p	1.68562	up	ENSOARG00000013509	CD274	-0.838667	down
oar-miR-106b	1.01597	up	ENSOARG00000009130	ITGAX	0.988886	up
oar-miR-154a-3p	1.9261	up	ENSOARG00000014486	---	1.7378	up
oar-miR-16b	-1.50237	down	ENSOARG00000010357	PIWIL2	-1.94866	down
oar-miR-485-5p	-2.08322	down	ENSOARG00000007451	CRLF2	#NAME?	down
oar-miR-432	-2.0708	down	ENSOARG00000006967	ITGB6	2.23952	up
oar-miR-370-3p	-0.932447	down	ENSOARG00000001078	---	-0.725559	down
oar-let-7i	-2.0542	down	ENSOARG00000000673	---	#NAME?	down
oar-miR-370-3p	-0.932447	down	ENSOARG00000014900	CCDC154	-0.691109	down
oar-miR-485-5p	-2.08322	down	ENSOARG00000007375	---	-3.4266	down
oar-miR-379-5p	1.68562	up	ENSOARG00000019474	TDRD15	-1.26977	down
oar-miR-412-3p	-0.890432	down	ENSOARG00000009676	CHRNA2	-0.88636	down
oar-miR-541-5p	-2.05362	down	ENSOARG00000004550	CCDC105	-0.975429	down
oar-miR-16b	-1.50237	down	ENSOARG00000019197	IL2RB	-1.51406	down
oar-let-7b	-1.04481	down	ENSOARG00000009042	---	-1.05376	down
oar-miR-370-3p	-0.932447	down	ENSOARG00000009325	UNC13D	-0.703117	down
oar-miR-494-5p	-2.56545	down	ENSOARG00000006675	TDRD9	-0.878874	down
oar-miR-30c	0.604798	up	ENSOARG00000014122	C11orf88	-0.813235	down
oar-miR-493-5p	-2.3812	down	ENSOARG00000001140	---	-2.41558	down
oar-miR-30c	0.604798	up	ENSOARG00000013019	TRH	-0.882968	down
oar-miR-485-5p	-2.08322	down	ENSOARG00000018117	ANGPTL8	#NAME?	down
oar-miR-221	-1.15782	down	ENSOARG00000009042	---	-1.05376	down
oar-miR-433-3p	-1.31673	down	ENSOARG00000002143	---	-1.76958	down
oar-miR-433-3p	-1.31673	down	ENSOARG00000002147	PIK3R6	-0.745629	down
oar-miR-148a	0.645373	up	ENSOARG00000013019	TRH	-0.882968	down
oar-miR-16b	-1.50237	down	ENSOARG00000018197	RNF112	-0.846133	down
oar-miR-432	-2.0708	down	ENSOARG00000018356	SLCO6A1	4.26413	up
oar-miR-495-3p	1.2203	up	ENSOARG00000001281	ACCSL	#NAME?	down
oar-miR-221	-1.15782	down	ENSOARG00000016642	ITGB7	-0.925523	down
oar-miR-485-5p	-2.08322	down	ENSOARG00000013698	---	-0.988447	down
oar-miR-433-3p	-1.31673	down	ENSOARG00000001415	DCHS2	-1.57894	down
oar-miR-433-3p	-1.31673	down	ENSOARG00000001140	---	-2.41558	down
oar-miR-152	1.35253	up	ENSOARG00000016867	ITGA4	-1.00416	down
oar-miR-148a	0.645373	up	ENSOARG00000002355	---	#NAME?	down
oar-miR-16b	-1.50237	down	ENSOARG00000002821	ELMO3	-0.919952	down
oar-miR-16b	-1.50237	down	ENSOARG00000014954	XPNPEP2	0.927511	up
oar-miR-433-3p	-1.31673	down	ENSOARG00000009670	CPXM2	-0.854945	down
oar-miR-152	1.35253	up	ENSOARG00000007366	TMPRSS13	-1.29712	down
oar-miR-25	-0.609695	down	ENSOARG00000009676	CHRNA2	-0.88636	down
oar-miR-152	1.35253	up	ENSOARG00000019000	RBM44	0.755868	up
oar-miR-103	-0.783816	down	ENSOARG00000002249	ADAM33	-0.700917	down
oar-miR-103	-0.783816	down	ENSOARG00000014440	VNN1	0.759266	up
oar-miR-16b	-1.50237	down	ENSOARG00000016867	ITGA4	-1.00416	down
oar-miR-181a	-1.30318	down	ENSOARG00000004707	TOM1L1	0.703044	up
oar-miR-3958-5p	-2.50056	down	ENSOARG00000001415	DCHS2	-1.57894	down
oar-miR-541-5p	-2.05362	down	ENSOARG00000000155	CPM	0.698026	up
oar-let-7c	-1.65449	down	ENSOARG00000014467	EOMES	-2.70081	down
oar-miR-152	1.35253	up	ENSOARG00000010400	FREM3	-0.908386	down
oar-let-7g	-1.54167	down	ENSOARG00000012821	SLC6A16	-2.67575	down
oar-miR-25	-0.609695	down	ENSOARG00000007451	CRLF2	#NAME?	down
oar-miR-370-3p	-0.932447	down	ENSOARG00000009042	---	-1.05376	down
oar-miR-493-3p	-1.36074	down	ENSOARG00000013932	---	1.73018	up
oar-let-7f	-2.17708	down	ENSOARG00000017214	NR4A1	-1.06062	down
oar-miR-106b	1.01597	up	ENSOARG00000002649	ACAD9	-0.788254	down
oar-miR-154a-3p	1.9261	up	ENSOARG00000002251	IDO1	-4.81448	down
oar-let-7d	-1.68392	down	ENSOARG00000016867	ITGA4	-1.00416	down
oar-miR-103	-0.783816	down	ENSOARG00000012369	SLC4A5	-1.43101	down
oar-miR-218a	1.0003	up	ENSOARG00000018834	NLRC5	-0.818704	down
oar-miR-3958-3p	-0.771154	down	ENSOARG00000018356	SLCO6A1	4.26413	up
oar-miR-152	1.35253	up	ENSOARG00000005772	---	#NAME?	down
oar-miR-152	1.35253	up	ENSOARG00000018356	SLCO6A1	4.26413	up
oar-miR-218a	1.0003	up	ENSOARG00000009073	RASEF	-1.00277	down
oar-miR-409-3p	-0.877877	down	ENSOARG00000002168	OTOG	-1.84649	down
oar-miR-143	1.03022	up	ENSOARG00000000155	CPM	0.698026	up
oar-miR-30b	1.46547	up	ENSOARG00000019474	TDRD15	-1.26977	down
oar-miR-433-3p	-1.31673	down	ENSOARG00000003771	GDPD3	-1.12552	down
oar-miR-143	1.03022	up	ENSOARG00000013942	SPATA1	1.01243	up
oar-miR-3956-5p	-2.16985	down	ENSOARG00000006675	TDRD9	-0.878874	down
oar-miR-541-5p	-2.05362	down	ENSOARG00000019721	---	0.745552	up
oar-miR-493-5p	-2.3812	down	ENSOARG00000011986	---	-0.858824	down
oar-miR-369-5p	-0.953779	down	ENSOARG00000001415	DCHS2	-1.57894	down
oar-miR-485-5p	-2.08322	down	ENSOARG00000014440	VNN1	0.759266	up
oar-miR-370-3p	-0.932447	down	ENSOARG00000009676	CHRNA2	-0.88636	down
oar-miR-370-3p	-0.932447	down	ENSOARG00000009670	CPXM2	-0.854945	down
oar-let-7c	-1.65449	down	ENSOARG00000001344	---	1.26379	up
oar-miR-3958-5p	-2.50056	down	ENSOARG00000001129	---	-1.16729	down
oar-miR-3958-5p	-2.50056	down	ENSOARG00000016231	---	#NAME?	down
oar-miR-218a	1.0003	up	ENSOARG00000016231	---	#NAME?	down
oar-miR-409-3p	-0.877877	down	ENSOARG00000020249	CD2	-1.35906	down
oar-miR-412-3p	-0.890432	down	ENSOARG00000005851	---	3.73578	up
oar-miR-106b	1.01597	up	ENSOARG00000006766	ASB5	1.01516	up
oar-miR-143	1.03022	up	ENSOARG00000014467	EOMES	-2.70081	down
oar-miR-16b	-1.50237	down	ENSOARG00000001902	FAM170B	-1.89279	down
oar-miR-432	-2.0708	down	ENSOARG00000015072	---	-0.860858	down
oar-miR-154a-3p	1.9261	up	ENSOARG00000000016	COX1	1.22142	up
oar-let-7d	-1.68392	down	ENSOARG00000018197	RNF112	-0.846133	down
oar-miR-154a-3p	1.9261	up	ENSOARG00000007119	---	-1.3738	down
oar-miR-25	-0.609695	down	ENSOARG00000002168	OTOG	-1.84649	down
oar-let-7i	-2.0542	down	ENSOARG00000019000	RBM44	0.755868	up
oar-let-7c	-1.65449	down	ENSOARG00000019474	TDRD15	-1.26977	down
oar-miR-3958-5p	-2.50056	down	ENSOARG00000008800	---	-0.711802	down
oar-miR-432	-2.0708	down	ENSOARG00000014749	ALDH8A1	-1.70334	down
oar-miR-25	-0.609695	down	ENSOARG00000000155	CPM	0.698026	up
oar-miR-3958-5p	-2.50056	down	ENSOARG00000005772	---	#NAME?	down
oar-let-7g	-1.54167	down	ENSOARG00000012485	VWCE	-0.810058	down
oar-miR-541-5p	-2.05362	down	ENSOARG00000016639	---	3.06853	up
oar-miR-3958-5p	-2.50056	down	ENSOARG00000020249	CD2	-1.35906	down
oar-let-7g	-1.54167	down	ENSOARG00000016867	ITGA4	-1.00416	down
oar-miR-221	-1.15782	down	ENSOARG00000019443	---	0.887713	up
oar-miR-541-5p	-2.05362	down	ENSOARG00000010357	PIWIL2	-1.94866	down
oar-let-7i	-2.0542	down	ENSOARG00000010400	FREM3	-0.908386	down
oar-miR-154a-3p	1.9261	up	ENSOARG00000011811	STEAP4	2.72386	up
oar-miR-30b	1.46547	up	ENSOARG00000018834	NLRC5	-0.818704	down
oar-miR-409-3p	-0.877877	down	ENSOARG00000004707	TOM1L1	0.703044	up
oar-let-7g	-1.54167	down	ENSOARG00000012369	SLC4A5	-1.43101	down
oar-miR-493-5p	-2.3812	down	ENSOARG00000002168	OTOG	-1.84649	down
oar-miR-3956-5p	-2.16985	down	ENSOARG00000018033	---	-1.04352	down
oar-miR-16b	-1.50237	down	ENSOARG00000017214	NR4A1	-1.06062	down
oar-let-7g	-1.54167	down	ENSOARG00000019443	---	0.887713	up
oar-miR-143	1.03022	up	ENSOARG00000019443	---	0.887713	up
oar-let-7f	-2.17708	down	ENSOARG00000020760	DAPK2	0.70907	up
oar-miR-148a	0.645373	up	ENSOARG00000002686	---	1.86117	up
oar-miR-16b	-1.50237	down	ENSOARG00000017981	---	-0.840737	down
oar-miR-370-3p	-0.932447	down	ENSOARG00000006735	PIGR	-5.4877	down
oar-miR-493-3p	-1.36074	down	ENSOARG00000009042	---	-1.05376	down
oar-miR-106b	1.01597	up	ENSOARG00000000333	ADAMTS7	-1.42047	down
oar-miR-541-5p	-2.05362	down	ENSOARG00000001344	---	1.26379	up
oar-miR-221	-1.15782	down	ENSOARG00000000049	---	2.574	up
oar-miR-103	-0.783816	down	ENSOARG00000007578	SCIN	-1.01269	down
oar-let-7f	-2.17708	down	ENSOARG00000010400	FREM3	-0.908386	down
oar-miR-103	-0.783816	down	ENSOARG00000006551	DSG1	Inf	up
oar-miR-103	-0.783816	down	ENSOARG00000014841	---	-1.33485	down
oar-miR-152	1.35253	up	ENSOARG00000013019	TRH	-0.882968	down
oar-miR-485-5p	-2.08322	down	ENSOARG00000001701	---	-0.897225	down
oar-miR-30b	1.46547	up	ENSOARG00000010400	FREM3	-0.908386	down
oar-miR-143	1.03022	up	ENSOARG00000014471	---	-5.86294	down
oar-let-7a	-1.0862	down	ENSOARG00000009130	ITGAX	0.988886	up
oar-miR-495-3p	1.2203	up	ENSOARG00000001415	DCHS2	-1.57894	down
oar-miR-16b	-1.50237	down	ENSOARG00000006394	LDHD	-0.810626	down
oar-miR-541-5p	-2.05362	down	ENSOARG00000018356	SLCO6A1	4.26413	up
oar-miR-433-3p	-1.31673	down	ENSOARG00000012369	SLC4A5	-1.43101	down
oar-let-7a	-1.0862	down	ENSOARG00000020249	CD2	-1.35906	down
oar-miR-148a	0.645373	up	ENSOARG00000017671	RAB26	-0.681509	down
oar-miR-30c	0.604798	up	ENSOARG00000006967	ITGB6	2.23952	up
oar-miR-433-3p	-1.31673	down	ENSOARG00000020249	CD2	-1.35906	down
oar-miR-379-5p	1.68562	up	ENSOARG00000013019	TRH	-0.882968	down
oar-miR-494-5p	-2.56545	down	ENSOARG00000002251	IDO1	-4.81448	down
oar-miR-103	-0.783816	down	ENSOARG00000000049	---	2.574	up
oar-miR-3958-3p	-0.771154	down	ENSOARG00000000032	ND5	0.680006	up
oar-miR-16b	-1.50237	down	ENSOARG00000013019	TRH	-0.882968	down
oar-miR-3958-5p	-2.50056	down	ENSOARG00000016867	ITGA4	-1.00416	down
oar-let-7b	-1.04481	down	ENSOARG00000002686	---	1.86117	up
oar-miR-370-3p	-0.932447	down	ENSOARG00000000607	---	0.703925	up
oar-miR-485-5p	-2.08322	down	ENSOARG00000012821	SLC6A16	-2.67575	down
oar-miR-16b	-1.50237	down	ENSOARG00000001129	---	-1.16729	down
oar-let-7f	-2.17708	down	ENSOARG00000019715	MOV10L1	1.63877	up
oar-miR-370-3p	-0.932447	down	ENSOARG00000006565	---	2.74024	up
oar-miR-3958-5p	-2.50056	down	ENSOARG00000006551	DSG1	Inf	up
oar-miR-25	-0.609695	down	ENSOARG00000001129	---	-1.16729	down
oar-miR-16b	-1.50237	down	ENSOARG00000002249	ADAM33	-0.700917	down
oar-let-7a	-1.0862	down	ENSOARG00000012721	TRPM4	-0.742721	down
oar-miR-374a	0.937593	up	ENSOARG00000020899	DNAAF4	0.804293	up
oar-miR-16b	-1.50237	down	ENSOARG00000009137	PRL	1.11908	up
oar-miR-154a-3p	1.9261	up	ENSOARG00000002143	---	-1.76958	down
oar-miR-16b	-1.50237	down	ENSOARG00000009130	ITGAX	0.988886	up
oar-miR-218a	1.0003	up	ENSOARG00000002099	---	-1.98611	down
oar-miR-370-3p	-0.932447	down	ENSOARG00000007169	KLF4	-0.860311	down
oar-miR-16b	-1.50237	down	ENSOARG00000012821	SLC6A16	-2.67575	down
oar-miR-152	1.35253	up	ENSOARG00000019443	---	0.887713	up
oar-miR-485-5p	-2.08322	down	ENSOARG00000006967	ITGB6	2.23952	up
oar-miR-16b	-1.50237	down	ENSOARG00000007578	SCIN	-1.01269	down
oar-miR-16b	-1.50237	down	ENSOARG00000006735	PIGR	-5.4877	down
oar-miR-485-5p	-2.08322	down	ENSOARG00000017981	---	-0.840737	down
oar-miR-143	1.03022	up	ENSOARG00000001556	CYP26A1	-3.36411	down
oar-miR-485-5p	-2.08322	down	ENSOARG00000007366	TMPRSS13	-1.29712	down
oar-let-7g	-1.54167	down	ENSOARG00000010400	FREM3	-0.908386	down
oar-miR-432	-2.0708	down	ENSOARG00000015432	---	-0.708055	down
oar-miR-379-5p	1.68562	up	ENSOARG00000009130	ITGAX	0.988886	up
oar-miR-181a	-1.30318	down	ENSOARG00000019721	---	0.745552	up
oar-miR-493-5p	-2.3812	down	ENSOARG00000016231	---	#NAME?	down
oar-miR-103	-0.783816	down	ENSOARG00000015659	COMMD6	-0.798272	down
oar-let-7f	-2.17708	down	ENSOARG00000018356	SLCO6A1	4.26413	up
oar-miR-485-5p	-2.08322	down	ENSOARG00000019474	TDRD15	-1.26977	down
oar-miR-154a-3p	1.9261	up	ENSOARG00000019913	---	-1.61253	down
oar-let-7f	-2.17708	down	ENSOARG00000019000	RBM44	0.755868	up
oar-miR-148a	0.645373	up	ENSOARG00000016867	ITGA4	-1.00416	down
oar-miR-3958-3p	-0.771154	down	ENSOARG00000020760	DAPK2	0.70907	up
oar-miR-103	-0.783816	down	ENSOARG00000012721	TRPM4	-0.742721	down
oar-miR-152	1.35253	up	ENSOARG00000018834	NLRC5	-0.818704	down
oar-miR-370-3p	-0.932447	down	ENSOARG00000011750	MYL4	1.3578	up
oar-miR-374a	0.937593	up	ENSOARG00000000564	---	-1.30442	down
oar-let-7b	-1.04481	down	ENSOARG00000009130	ITGAX	0.988886	up
oar-miR-433-3p	-1.31673	down	ENSOARG00000014738	MTTP	0.979758	up
oar-miR-493-3p	-1.36074	down	ENSOARG00000012721	TRPM4	-0.742721	down
oar-miR-30b	1.46547	up	ENSOARG00000004707	TOM1L1	0.703044	up
oar-miR-3958-5p	-2.50056	down	ENSOARG00000018699	CRTAM	#NAME?	down
oar-miR-495-3p	1.2203	up	ENSOARG00000019443	---	0.887713	up
oar-miR-409-3p	-0.877877	down	ENSOARG00000002251	IDO1	-4.81448	down
oar-miR-152	1.35253	up	ENSOARG00000007119	---	-1.3738	down
oar-miR-370-3p	-0.932447	down	ENSOARG00000015072	---	-0.860858	down
oar-miR-495-3p	1.2203	up	ENSOARG00000019594	TRAV5	5.07129	up
oar-miR-181a	-1.30318	down	ENSOARG00000002821	ELMO3	-0.919952	down
oar-miR-370-3p	-0.932447	down	ENSOARG00000010400	FREM3	-0.908386	down
oar-miR-3958-3p	-0.771154	down	ENSOARG00000018834	NLRC5	-0.818704	down
oar-miR-432	-2.0708	down	ENSOARG00000009670	CPXM2	-0.854945	down
oar-miR-493-3p	-1.36074	down	ENSOARG00000004707	TOM1L1	0.703044	up
oar-miR-3956-5p	-2.16985	down	ENSOARG00000001415	DCHS2	-1.57894	down
oar-let-7c	-1.65449	down	ENSOARG00000001078	---	-0.725559	down
oar-miR-218a	1.0003	up	ENSOARG00000014122	C11orf88	-0.813235	down
oar-miR-409-3p	-0.877877	down	ENSOARG00000006675	TDRD9	-0.878874	down
oar-miR-3958-5p	-2.50056	down	ENSOARG00000000222	---	4.29316	up
oar-miR-432	-2.0708	down	ENSOARG00000014900	CCDC154	-0.691109	down
oar-let-7d	-1.68392	down	ENSOARG00000002686	---	1.86117	up
oar-miR-493-3p	-1.36074	down	ENSOARG00000016867	ITGA4	-1.00416	down
oar-let-7c	-1.65449	down	ENSOARG00000014122	C11orf88	-0.813235	down
oar-miR-495-3p	1.2203	up	ENSOARG00000006675	TDRD9	-0.878874	down
oar-miR-103	-0.783816	down	ENSOARG00000014471	---	-5.86294	down
oar-miR-103	-0.783816	down	ENSOARG00000002251	IDO1	-4.81448	down
oar-miR-409-3p	-0.877877	down	ENSOARG00000000333	ADAMTS7	-1.42047	down
oar-miR-370-3p	-0.932447	down	ENSOARG00000006394	LDHD	-0.810626	down
oar-miR-218a	1.0003	up	ENSOARG00000020249	CD2	-1.35906	down
oar-miR-103	-0.783816	down	ENSOARG00000008800	---	-0.711802	down
oar-miR-370-3p	-0.932447	down	ENSOARG00000010357	PIWIL2	-1.94866	down
oar-miR-409-3p	-0.877877	down	ENSOARG00000011811	STEAP4	2.72386	up
oar-miR-493-5p	-2.3812	down	ENSOARG00000009042	---	-1.05376	down
oar-miR-30b	1.46547	up	ENSOARG00000014440	VNN1	0.759266	up
oar-miR-154a-3p	1.9261	up	ENSOARG00000020249	CD2	-1.35906	down
oar-miR-370-3p	-0.932447	down	ENSOARG00000020760	DAPK2	0.70907	up
oar-miR-106b	1.01597	up	ENSOARG00000008117	TDGF1	-3.10179	down
oar-let-7i	-2.0542	down	ENSOARG00000009042	---	-1.05376	down
oar-miR-3958-5p	-2.50056	down	ENSOARG00000018834	NLRC5	-0.818704	down
oar-let-7g	-1.54167	down	ENSOARG00000009042	---	-1.05376	down
oar-miR-485-5p	-2.08322	down	ENSOARG00000010026	ADAM28	1.10475	up
oar-let-7c	-1.65449	down	ENSOARG00000016391	GLP1R	-0.722746	down
oar-miR-369-5p	-0.953779	down	ENSOARG00000014738	MTTP	0.979758	up
oar-miR-16b	-1.50237	down	ENSOARG00000000049	---	2.574	up
oar-miR-221	-1.15782	down	ENSOARG00000006034	SIX2	2.89068	up
oar-miR-409-3p	-0.877877	down	ENSOARG00000000049	---	2.574	up
oar-miR-493-5p	-2.3812	down	ENSOARG00000013163	ACSM3	3.99017	up
oar-miR-493-3p	-1.36074	down	ENSOARG00000017123	---	1.19884	up
oar-miR-374a	0.937593	up	ENSOARG00000008117	TDGF1	-3.10179	down
oar-miR-493-3p	-1.36074	down	ENSOARG00000001078	---	-0.725559	down
oar-miR-433-3p	-1.31673	down	ENSOARG00000020760	DAPK2	0.70907	up
oar-miR-432	-2.0708	down	ENSOARG00000014738	MTTP	0.979758	up
oar-miR-409-3p	-0.877877	down	ENSOARG00000005772	---	#NAME?	down
oar-miR-379-5p	1.68562	up	ENSOARG00000011293	RGS11	-0.946506	down
oar-miR-148a	0.645373	up	ENSOARG00000014900	CCDC154	-0.691109	down
oar-miR-103	-0.783816	down	ENSOARG00000018699	CRTAM	#NAME?	down
oar-miR-3956-5p	-2.16985	down	ENSOARG00000019715	MOV10L1	1.63877	up
oar-let-7b	-1.04481	down	ENSOARG00000011811	STEAP4	2.72386	up
oar-miR-495-3p	1.2203	up	ENSOARG00000019474	TDRD15	-1.26977	down
oar-miR-3958-5p	-2.50056	down	ENSOARG00000013509	CD274	-0.838667	down
oar-miR-30b	1.46547	up	ENSOARG00000020249	CD2	-1.35906	down
oar-miR-103	-0.783816	down	ENSOARG00000001129	---	-1.16729	down
oar-miR-370-3p	-0.932447	down	ENSOARG00000008241	---	-0.752819	down
oar-miR-103	-0.783816	down	ENSOARG00000001078	---	-0.725559	down
oar-miR-495-3p	1.2203	up	ENSOARG00000005851	---	3.73578	up
oar-miR-485-5p	-2.08322	down	ENSOARG00000014380	---	-4.16277	down
oar-let-7g	-1.54167	down	ENSOARG00000002821	ELMO3	-0.919952	down
oar-miR-103	-0.783816	down	ENSOARG00000009676	CHRNA2	-0.88636	down
oar-miR-106b	1.01597	up	ENSOARG00000002874	---	1.53922	up
oar-miR-103	-0.783816	down	ENSOARG00000018979	ASZ1	0.761081	up
oar-miR-3958-5p	-2.50056	down	ENSOARG00000004550	CCDC105	-0.975429	down
oar-miR-103	-0.783816	down	ENSOARG00000016867	ITGA4	-1.00416	down
oar-miR-3958-3p	-0.771154	down	ENSOARG00000002874	---	1.53922	up
oar-miR-152	1.35253	up	ENSOARG00000006394	LDHD	-0.810626	down
oar-miR-106b	1.01597	up	ENSOARG00000005005	NPAS4	-1.19739	down
oar-miR-432	-2.0708	down	ENSOARG00000008241	---	-0.752819	down
oar-miR-25	-0.609695	down	ENSOARG00000019197	IL2RB	-1.51406	down
oar-let-7i	-2.0542	down	ENSOARG00000016391	GLP1R	-0.722746	down
oar-miR-221	-1.15782	down	ENSOARG00000004550	CCDC105	-0.975429	down
oar-miR-412-3p	-0.890432	down	ENSOARG00000000333	ADAMTS7	-1.42047	down
oar-let-7b	-1.04481	down	ENSOARG00000016231	---	#NAME?	down
oar-let-7b	-1.04481	down	ENSOARG00000006967	ITGB6	2.23952	up
oar-miR-16b	-1.50237	down	ENSOARG00000008304	GYG2	-0.931505	down
oar-miR-370-3p	-0.932447	down	ENSOARG00000016908	---	1.24346	up
oar-miR-433-3p	-1.31673	down	ENSOARG00000004940	FOXG1	-1.94598	down
oar-miR-25	-0.609695	down	ENSOARG00000005005	NPAS4	-1.19739	down
oar-let-7d	-1.68392	down	ENSOARG00000014122	C11orf88	-0.813235	down
oar-miR-370-3p	-0.932447	down	ENSOARG00000018356	SLCO6A1	4.26413	up
oar-miR-30c	0.604798	up	ENSOARG00000019913	---	-1.61253	down
oar-miR-181a	-1.30318	down	ENSOARG00000006342	TTR	1.91318	up
oar-miR-221	-1.15782	down	ENSOARG00000006551	DSG1	Inf	up
oar-miR-148a	0.645373	up	ENSOARG00000016806	ASPA	0.719283	up
oar-let-7g	-1.54167	down	ENSOARG00000002168	OTOG	-1.84649	down
oar-miR-152	1.35253	up	ENSOARG00000016391	GLP1R	-0.722746	down
oar-miR-148a	0.645373	up	ENSOARG00000008117	TDGF1	-3.10179	down
oar-miR-433-3p	-1.31673	down	ENSOARG00000009137	PRL	1.11908	up
oar-miR-485-5p	-2.08322	down	ENSOARG00000007169	KLF4	-0.860311	down
oar-miR-218a	1.0003	up	ENSOARG00000006513	SERPINB13	#NAME?	down
oar-miR-143	1.03022	up	ENSOARG00000008117	TDGF1	-3.10179	down
oar-let-7i	-2.0542	down	ENSOARG00000019443	---	0.887713	up
oar-miR-3958-5p	-2.50056	down	ENSOARG00000019715	MOV10L1	1.63877	up
oar-let-7i	-2.0542	down	ENSOARG00000019913	---	-1.61253	down
oar-miR-152	1.35253	up	ENSOARG00000001902	FAM170B	-1.89279	down
oar-miR-218a	1.0003	up	ENSOARG00000005005	NPAS4	-1.19739	down
oar-miR-370-3p	-0.932447	down	ENSOARG00000019913	---	-1.61253	down
oar-miR-154a-3p	1.9261	up	ENSOARG00000019000	RBM44	0.755868	up
oar-miR-218a	1.0003	up	ENSOARG00000002686	---	1.86117	up
oar-let-7f	-2.17708	down	ENSOARG00000000673	---	#NAME?	down
oar-miR-148a	0.645373	up	ENSOARG00000009325	UNC13D	-0.703117	down
oar-miR-432	-2.0708	down	ENSOARG00000020000	C12orf40	0.891291	up
oar-miR-148a	0.645373	up	ENSOARG00000002168	OTOG	-1.84649	down
oar-miR-412-3p	-0.890432	down	ENSOARG00000001415	DCHS2	-1.57894	down
oar-miR-541-5p	-2.05362	down	ENSOARG00000001129	---	-1.16729	down
oar-miR-409-3p	-0.877877	down	ENSOARG00000012821	SLC6A16	-2.67575	down
oar-miR-370-3p	-0.932447	down	ENSOARG00000006513	SERPINB13	#NAME?	down
oar-miR-16b	-1.50237	down	ENSOARG00000002874	---	1.53922	up
oar-miR-154a-3p	1.9261	up	ENSOARG00000013509	CD274	-0.838667	down
oar-let-7b	-1.04481	down	ENSOARG00000001344	---	1.26379	up
oar-miR-493-5p	-2.3812	down	ENSOARG00000016949	PDE6B	0.936755	up
oar-miR-493-3p	-1.36074	down	ENSOARG00000019715	MOV10L1	1.63877	up
oar-miR-379-5p	1.68562	up	ENSOARG00000016231	---	#NAME?	down
oar-miR-148a	0.645373	up	ENSOARG00000020249	CD2	-1.35906	down
oar-miR-409-3p	-0.877877	down	ENSOARG00000009130	ITGAX	0.988886	up
oar-miR-494-5p	-2.56545	down	ENSOARG00000014440	VNN1	0.759266	up
oar-let-7g	-1.54167	down	ENSOARG00000001281	ACCSL	#NAME?	down
oar-let-7c	-1.65449	down	ENSOARG00000020249	CD2	-1.35906	down
oar-miR-374a	0.937593	up	ENSOARG00000001281	ACCSL	#NAME?	down
oar-miR-25	-0.609695	down	ENSOARG00000009325	UNC13D	-0.703117	down
oar-miR-152	1.35253	up	ENSOARG00000001078	---	-0.725559	down
oar-miR-3958-5p	-2.50056	down	ENSOARG00000014738	MTTP	0.979758	up
oar-let-7b	-1.04481	down	ENSOARG00000002874	---	1.53922	up
oar-miR-495-3p	1.2203	up	ENSOARG00000020924	WDR72	2.58044	up
oar-miR-493-3p	-1.36074	down	ENSOARG00000018197	RNF112	-0.846133	down
oar-miR-103	-0.783816	down	ENSOARG00000011811	STEAP4	2.72386	up
oar-miR-103	-0.783816	down	ENSOARG00000007366	TMPRSS13	-1.29712	down
oar-miR-103	-0.783816	down	ENSOARG00000006513	SERPINB13	#NAME?	down
oar-miR-25	-0.609695	down	ENSOARG00000006675	TDRD9	-0.878874	down
oar-miR-152	1.35253	up	ENSOARG00000016642	ITGB7	-0.925523	down
oar-let-7g	-1.54167	down	ENSOARG00000014467	EOMES	-2.70081	down
oar-miR-218a	1.0003	up	ENSOARG00000011750	MYL4	1.3578	up
oar-miR-16b	-1.50237	down	ENSOARG00000015432	---	-0.708055	down
oar-miR-25	-0.609695	down	ENSOARG00000002686	---	1.86117	up
oar-let-7c	-1.65449	down	ENSOARG00000019721	---	0.745552	up
oar-miR-409-3p	-0.877877	down	ENSOARG00000019913	---	-1.61253	down
oar-miR-221	-1.15782	down	ENSOARG00000013509	CD274	-0.838667	down
oar-miR-493-3p	-1.36074	down	ENSOARG00000002722	---	1.27815	up
oar-miR-541-5p	-2.05362	down	ENSOARG00000016391	GLP1R	-0.722746	down
oar-miR-152	1.35253	up	ENSOARG00000006034	SIX2	2.89068	up
oar-miR-495-3p	1.2203	up	ENSOARG00000017092	NPHS2	-1.91375	down
oar-miR-16b	-1.50237	down	ENSOARG00000006967	ITGB6	2.23952	up
oar-miR-493-5p	-2.3812	down	ENSOARG00000002249	ADAM33	-0.700917	down
oar-miR-412-3p	-0.890432	down	ENSOARG00000016595	---	-0.780968	down
oar-miR-495-3p	1.2203	up	ENSOARG00000007119	---	-1.3738	down
oar-miR-106b	1.01597	up	ENSOARG00000013509	CD274	-0.838667	down
oar-miR-106b	1.01597	up	ENSOARG00000019715	MOV10L1	1.63877	up
oar-miR-16b	-1.50237	down	ENSOARG00000001281	ACCSL	#NAME?	down
oar-miR-152	1.35253	up	ENSOARG00000012721	TRPM4	-0.742721	down
oar-miR-143	1.03022	up	ENSOARG00000006034	SIX2	2.89068	up
oar-miR-493-5p	-2.3812	down	ENSOARG00000004550	CCDC105	-0.975429	down
oar-miR-103	-0.783816	down	ENSOARG00000005973	LY6G6E	1.88437	up
oar-miR-433-3p	-1.31673	down	ENSOARG00000000333	ADAMTS7	-1.42047	down
oar-let-7f	-2.17708	down	ENSOARG00000016595	---	-0.780968	down
oar-miR-379-5p	1.68562	up	ENSOARG00000018356	SLCO6A1	4.26413	up
oar-miR-103	-0.783816	down	ENSOARG00000015330	THAP6	0.761336	up
oar-let-7f	-2.17708	down	ENSOARG00000019721	---	0.745552	up
oar-miR-221	-1.15782	down	ENSOARG00000010175	---	1.23394	up
oar-let-7c	-1.65449	down	ENSOARG00000009042	---	-1.05376	down
oar-miR-495-3p	1.2203	up	ENSOARG00000008117	TDGF1	-3.10179	down
oar-miR-30b	1.46547	up	ENSOARG00000002168	OTOG	-1.84649	down
oar-miR-103	-0.783816	down	ENSOARG00000014467	EOMES	-2.70081	down
oar-let-7g	-1.54167	down	ENSOARG00000006675	TDRD9	-0.878874	down
oar-miR-143	1.03022	up	ENSOARG00000002686	---	1.86117	up
oar-miR-30b	1.46547	up	ENSOARG00000013019	TRH	-0.882968	down
oar-miR-30c	0.604798	up	ENSOARG00000007169	KLF4	-0.860311	down
oar-let-7c	-1.65449	down	ENSOARG00000019443	---	0.887713	up
oar-miR-493-5p	-2.3812	down	ENSOARG00000012369	SLC4A5	-1.43101	down
oar-miR-432	-2.0708	down	ENSOARG00000013019	TRH	-0.882968	down
oar-miR-495-3p	1.2203	up	ENSOARG00000000720	---	3.50194	up
oar-let-7c	-1.65449	down	ENSOARG00000002980	---	Inf	up
oar-miR-433-3p	-1.31673	down	ENSOARG00000018699	CRTAM	#NAME?	down
oar-let-7c	-1.65449	down	ENSOARG00000017214	NR4A1	-1.06062	down
oar-miR-433-3p	-1.31673	down	ENSOARG00000006967	ITGB6	2.23952	up
oar-miR-485-5p	-2.08322	down	ENSOARG00000000333	ADAMTS7	-1.42047	down
oar-miR-25	-0.609695	down	ENSOARG00000016391	GLP1R	-0.722746	down
oar-miR-433-3p	-1.31673	down	ENSOARG00000015427	---	2.14927	up
oar-let-7g	-1.54167	down	ENSOARG00000000673	---	#NAME?	down
oar-let-7d	-1.68392	down	ENSOARG00000002821	ELMO3	-0.919952	down
oar-miR-433-3p	-1.31673	down	ENSOARG00000010357	PIWIL2	-1.94866	down
oar-miR-370-3p	-0.932447	down	ENSOARG00000019715	MOV10L1	1.63877	up
oar-let-7c	-1.65449	down	ENSOARG00000019715	MOV10L1	1.63877	up
oar-miR-103	-0.783816	down	ENSOARG00000019197	IL2RB	-1.51406	down
oar-miR-3958-5p	-2.50056	down	ENSOARG00000009042	---	-1.05376	down
oar-miR-495-3p	1.2203	up	ENSOARG00000009042	---	-1.05376	down
oar-miR-493-5p	-2.3812	down	ENSOARG00000001344	---	1.26379	up
oar-miR-494-5p	-2.56545	down	ENSOARG00000008241	---	-0.752819	down
oar-miR-409-3p	-0.877877	down	ENSOARG00000013019	TRH	-0.882968	down
oar-miR-106b	1.01597	up	ENSOARG00000000016	COX1	1.22142	up
oar-miR-148a	0.645373	up	ENSOARG00000007366	TMPRSS13	-1.29712	down
oar-miR-494-5p	-2.56545	down	ENSOARG00000013698	---	-0.988447	down
oar-miR-103	-0.783816	down	ENSOARG00000002168	OTOG	-1.84649	down
oar-miR-370-3p	-0.932447	down	ENSOARG00000001556	CYP26A1	-3.36411	down
oar-miR-221	-1.15782	down	ENSOARG00000015432	---	-0.708055	down
oar-miR-541-5p	-2.05362	down	ENSOARG00000000673	---	#NAME?	down
oar-miR-370-3p	-0.932447	down	ENSOARG00000000016	COX1	1.22142	up
oar-miR-218a	1.0003	up	ENSOARG00000013509	CD274	-0.838667	down
oar-miR-25	-0.609695	down	ENSOARG00000010357	PIWIL2	-1.94866	down
oar-miR-493-3p	-1.36074	down	ENSOARG00000013678	RAMP3	-0.779073	down
oar-miR-221	-1.15782	down	ENSOARG00000014738	MTTP	0.979758	up
oar-miR-103	-0.783816	down	ENSOARG00000016639	---	3.06853	up
oar-let-7f	-2.17708	down	ENSOARG00000007119	---	-1.3738	down
oar-miR-493-3p	-1.36074	down	ENSOARG00000016391	GLP1R	-0.722746	down
oar-miR-218a	1.0003	up	ENSOARG00000017981	---	-0.840737	down
oar-miR-493-3p	-1.36074	down	ENSOARG00000014122	C11orf88	-0.813235	down
oar-miR-221	-1.15782	down	ENSOARG00000016806	ASPA	0.719283	up
oar-miR-3958-3p	-0.771154	down	ENSOARG00000019474	TDRD15	-1.26977	down
oar-miR-103	-0.783816	down	ENSOARG00000017214	NR4A1	-1.06062	down
oar-miR-143	1.03022	up	ENSOARG00000016595	---	-0.780968	down
oar-miR-106b	1.01597	up	ENSOARG00000009042	---	-1.05376	down
oar-miR-103	-0.783816	down	ENSOARG00000006394	LDHD	-0.810626	down
oar-miR-409-3p	-0.877877	down	ENSOARG00000004550	CCDC105	-0.975429	down
oar-miR-485-5p	-2.08322	down	ENSOARG00000016391	GLP1R	-0.722746	down
oar-miR-16b	-1.50237	down	ENSOARG00000016391	GLP1R	-0.722746	down
oar-miR-432	-2.0708	down	ENSOARG00000002355	---	#NAME?	down
oar-miR-16b	-1.50237	down	ENSOARG00000013932	---	1.73018	up
oar-miR-485-5p	-2.08322	down	ENSOARG00000012721	TRPM4	-0.742721	down
oar-miR-493-5p	-2.3812	down	ENSOARG00000012485	VWCE	-0.810058	down
oar-let-7c	-1.65449	down	ENSOARG00000002168	OTOG	-1.84649	down
oar-miR-16b	-1.50237	down	ENSOARG00000006034	SIX2	2.89068	up
oar-miR-370-3p	-0.932447	down	ENSOARG00000007119	---	-1.3738	down
oar-miR-143	1.03022	up	ENSOARG00000019913	---	-1.61253	down
oar-miR-485-5p	-2.08322	down	ENSOARG00000016642	ITGB7	-0.925523	down
oar-miR-541-5p	-2.05362	down	ENSOARG00000013019	TRH	-0.882968	down
oar-miR-409-3p	-0.877877	down	ENSOARG00000006551	DSG1	Inf	up
oar-miR-3956-5p	-2.16985	down	ENSOARG00000017981	---	-0.840737	down
oar-miR-485-5p	-2.08322	down	ENSOARG00000019913	---	-1.61253	down
oar-miR-495-3p	1.2203	up	ENSOARG00000002251	IDO1	-4.81448	down
oar-miR-103	-0.783816	down	ENSOARG00000018834	NLRC5	-0.818704	down
oar-miR-218a	1.0003	up	ENSOARG00000000333	ADAMTS7	-1.42047	down
oar-miR-370-3p	-0.932447	down	ENSOARG00000016595	---	-0.780968	down
oar-miR-103	-0.783816	down	ENSOARG00000001701	---	-0.897225	down
oar-miR-3958-5p	-2.50056	down	ENSOARG00000012369	SLC4A5	-1.43101	down
oar-miR-370-3p	-0.932447	down	ENSOARG00000014738	MTTP	0.979758	up
oar-miR-154a-3p	1.9261	up	ENSOARG00000015432	---	-0.708055	down
oar-miR-369-5p	-0.953779	down	ENSOARG00000005851	---	3.73578	up
oar-let-7f	-2.17708	down	ENSOARG00000016391	GLP1R	-0.722746	down
oar-miR-152	1.35253	up	ENSOARG00000000049	---	2.574	up
oar-miR-379-5p	1.68562	up	ENSOARG00000015072	---	-0.860858	down
oar-let-7i	-2.0542	down	ENSOARG00000014467	EOMES	-2.70081	down
oar-miR-148a	0.645373	up	ENSOARG00000019197	IL2RB	-1.51406	down
oar-miR-152	1.35253	up	ENSOARG00000014954	XPNPEP2	0.927511	up
oar-miR-218a	1.0003	up	ENSOARG00000020899	DNAAF4	0.804293	up
oar-miR-30b	1.46547	up	ENSOARG00000013509	CD274	-0.838667	down
oar-miR-494-5p	-2.56545	down	ENSOARG00000004550	CCDC105	-0.975429	down
oar-miR-485-5p	-2.08322	down	ENSOARG00000010400	FREM3	-0.908386	down
oar-miR-181a	-1.30318	down	ENSOARG00000002874	---	1.53922	up
oar-let-7i	-2.0542	down	ENSOARG00000019474	TDRD15	-1.26977	down
oar-miR-379-5p	1.68562	up	ENSOARG00000005005	NPAS4	-1.19739	down
oar-miR-148a	0.645373	up	ENSOARG00000001415	DCHS2	-1.57894	down
oar-miR-370-3p	-0.932447	down	ENSOARG00000009073	RASEF	-1.00277	down
oar-miR-16b	-1.50237	down	ENSOARG00000006766	ASB5	1.01516	up
oar-let-7i	-2.0542	down	ENSOARG00000001281	ACCSL	#NAME?	down
oar-miR-432	-2.0708	down	ENSOARG00000019715	MOV10L1	1.63877	up
oar-let-7d	-1.68392	down	ENSOARG00000001281	ACCSL	#NAME?	down
oar-miR-379-5p	1.68562	up	ENSOARG00000010357	PIWIL2	-1.94866	down
oar-let-7g	-1.54167	down	ENSOARG00000011811	STEAP4	2.72386	up
oar-miR-493-3p	-1.36074	down	ENSOARG00000010400	FREM3	-0.908386	down
oar-miR-433-3p	-1.31673	down	ENSOARG00000009325	UNC13D	-0.703117	down
oar-miR-3958-5p	-2.50056	down	ENSOARG00000000673	---	#NAME?	down
oar-miR-412-3p	-0.890432	down	ENSOARG00000006735	PIGR	-5.4877	down
oar-miR-494-5p	-2.56545	down	ENSOARG00000006551	DSG1	Inf	up
oar-miR-103	-0.783816	down	ENSOARG00000020249	CD2	-1.35906	down
oar-miR-221	-1.15782	down	ENSOARG00000007992	C19orf57	0.920733	up
oar-miR-432	-2.0708	down	ENSOARG00000001129	---	-1.16729	down
oar-miR-218a	1.0003	up	ENSOARG00000012821	SLC6A16	-2.67575	down
oar-miR-148a	0.645373	up	ENSOARG00000006551	DSG1	Inf	up
oar-let-7b	-1.04481	down	ENSOARG00000018356	SLCO6A1	4.26413	up
oar-let-7a	-1.0862	down	ENSOARG00000012369	SLC4A5	-1.43101	down
oar-miR-485-5p	-2.08322	down	ENSOARG00000012485	VWCE	-0.810058	down
oar-miR-16b	-1.50237	down	ENSOARG00000012369	SLC4A5	-1.43101	down
oar-miR-3958-3p	-0.771154	down	ENSOARG00000016867	ITGA4	-1.00416	down
oar-miR-181a	-1.30318	down	ENSOARG00000015330	THAP6	0.761336	up
oar-miR-106b	1.01597	up	ENSOARG00000016231	---	#NAME?	down
oar-miR-493-3p	-1.36074	down	ENSOARG00000005005	NPAS4	-1.19739	down
oar-miR-432	-2.0708	down	ENSOARG00000020924	WDR72	2.58044	up
oar-miR-433-3p	-1.31673	down	ENSOARG00000014486	---	1.7378	up
oar-miR-370-3p	-0.932447	down	ENSOARG00000012821	SLC6A16	-2.67575	down
oar-miR-541-5p	-2.05362	down	ENSOARG00000006675	TDRD9	-0.878874	down
oar-miR-154a-3p	1.9261	up	ENSOARG00000001415	DCHS2	-1.57894	down
oar-miR-154a-3p	1.9261	up	ENSOARG00000001140	---	-2.41558	down
oar-miR-541-5p	-2.05362	down	ENSOARG00000020249	CD2	-1.35906	down
oar-miR-494-5p	-2.56545	down	ENSOARG00000010357	PIWIL2	-1.94866	down
oar-miR-106b	1.01597	up	ENSOARG00000019913	---	-1.61253	down
oar-miR-493-3p	-1.36074	down	ENSOARG00000019913	---	-1.61253	down
oar-miR-3958-5p	-2.50056	down	ENSOARG00000008241	---	-0.752819	down
oar-miR-487b-3p	-0.588828	down	ENSOARG00000000333	ADAMTS7	-1.42047	down
oar-miR-485-5p	-2.08322	down	ENSOARG00000012369	SLC4A5	-1.43101	down
oar-miR-493-3p	-1.36074	down	ENSOARG00000000333	ADAMTS7	-1.42047	down
oar-let-7g	-1.54167	down	ENSOARG00000019715	MOV10L1	1.63877	up
oar-miR-493-3p	-1.36074	down	ENSOARG00000013509	CD274	-0.838667	down
oar-let-7i	-2.0542	down	ENSOARG00000007119	---	-1.3738	down
oar-miR-493-5p	-2.3812	down	ENSOARG00000015038	SDR16C5	-1.47129	down
oar-miR-485-5p	-2.08322	down	ENSOARG00000008304	GYG2	-0.931505	down
oar-miR-541-5p	-2.05362	down	ENSOARG00000005005	NPAS4	-1.19739	down
oar-miR-154a-3p	1.9261	up	ENSOARG00000001281	ACCSL	#NAME?	down
oar-miR-495-3p	1.2203	up	ENSOARG00000002686	---	1.86117	up
oar-miR-148a	0.645373	up	ENSOARG00000017981	---	-0.840737	down
oar-miR-370-3p	-0.932447	down	ENSOARG00000001140	---	-2.41558	down
oar-let-7a	-1.0862	down	ENSOARG00000001078	---	-0.725559	down
oar-miR-370-3p	-0.932447	down	ENSOARG00000011811	STEAP4	2.72386	up
oar-miR-3958-3p	-0.771154	down	ENSOARG00000000155	CPM	0.698026	up
oar-miR-493-3p	-1.36074	down	ENSOARG00000009130	ITGAX	0.988886	up
oar-miR-432	-2.0708	down	ENSOARG00000016639	---	3.06853	up
oar-miR-25	-0.609695	down	ENSOARG00000012721	TRPM4	-0.742721	down
oar-miR-143	1.03022	up	ENSOARG00000010937	---	#NAME?	down
oar-miR-30c	0.604798	up	ENSOARG00000007451	CRLF2	#NAME?	down
oar-miR-432	-2.0708	down	ENSOARG00000006675	TDRD9	-0.878874	down
oar-miR-409-3p	-0.877877	down	ENSOARG00000006766	ASB5	1.01516	up
oar-miR-433-3p	-1.31673	down	ENSOARG00000000564	---	-1.30442	down
oar-miR-106b	1.01597	up	ENSOARG00000007119	---	-1.3738	down
oar-miR-493-3p	-1.36074	down	ENSOARG00000010357	PIWIL2	-1.94866	down
oar-miR-485-5p	-2.08322	down	ENSOARG00000000673	---	#NAME?	down
oar-miR-379-5p	1.68562	up	ENSOARG00000007119	---	-1.3738	down
oar-miR-370-3p	-0.932447	down	ENSOARG00000002147	PIK3R6	-0.745629	down
oar-miR-485-5p	-2.08322	down	ENSOARG00000006735	PIGR	-5.4877	down
oar-miR-374a	0.937593	up	ENSOARG00000007119	---	-1.3738	down
oar-let-7i	-2.0542	down	ENSOARG00000017214	NR4A1	-1.06062	down
oar-miR-218a	1.0003	up	ENSOARG00000001902	FAM170B	-1.89279	down
oar-miR-16b	-1.50237	down	ENSOARG00000000673	---	#NAME?	down
oar-miR-432	-2.0708	down	ENSOARG00000014122	C11orf88	-0.813235	down
oar-miR-487b-3p	-0.588828	down	ENSOARG00000011811	STEAP4	2.72386	up
oar-miR-374a	0.937593	up	ENSOARG00000000049	---	2.574	up
oar-let-7a	-1.0862	down	ENSOARG00000019474	TDRD15	-1.26977	down
oar-miR-541-5p	-2.05362	down	ENSOARG00000012369	SLC4A5	-1.43101	down
oar-miR-106b	1.01597	up	ENSOARG00000016595	---	-0.780968	down
oar-miR-218a	1.0003	up	ENSOARG00000019474	TDRD15	-1.26977	down
oar-miR-495-3p	1.2203	up	ENSOARG00000017123	---	1.19884	up
oar-let-7b	-1.04481	down	ENSOARG00000019443	---	0.887713	up
oar-miR-493-5p	-2.3812	down	ENSOARG00000010357	PIWIL2	-1.94866	down
oar-miR-370-3p	-0.932447	down	ENSOARG00000014440	VNN1	0.759266	up
oar-miR-379-5p	1.68562	up	ENSOARG00000016391	GLP1R	-0.722746	down
oar-miR-485-5p	-2.08322	down	ENSOARG00000004550	CCDC105	-0.975429	down
oar-miR-432	-2.0708	down	ENSOARG00000013698	---	-0.988447	down
oar-miR-106b	1.01597	up	ENSOARG00000015386	---	-1.67871	down
oar-miR-143	1.03022	up	ENSOARG00000012485	VWCE	-0.810058	down
oar-let-7f	-2.17708	down	ENSOARG00000019474	TDRD15	-1.26977	down
oar-let-7g	-1.54167	down	ENSOARG00000002686	---	1.86117	up
oar-miR-494-5p	-2.56545	down	ENSOARG00000016231	---	#NAME?	down
oar-miR-495-3p	1.2203	up	ENSOARG00000002874	---	1.53922	up
oar-let-7c	-1.65449	down	ENSOARG00000018197	RNF112	-0.846133	down
oar-miR-218a	1.0003	up	ENSOARG00000017123	---	1.19884	up
oar-miR-433-3p	-1.31673	down	ENSOARG00000014440	VNN1	0.759266	up
oar-miR-152	1.35253	up	ENSOARG00000016231	---	#NAME?	down
oar-miR-3958-3p	-0.771154	down	ENSOARG00000019913	---	-1.61253	down
oar-miR-143	1.03022	up	ENSOARG00000016231	---	#NAME?	down
oar-miR-181a	-1.30318	down	ENSOARG00000010026	ADAM28	1.10475	up
oar-miR-103	-0.783816	down	ENSOARG00000014336	CYR61	-0.740488	down
oar-miR-493-5p	-2.3812	down	ENSOARG00000001415	DCHS2	-1.57894	down
oar-let-7b	-1.04481	down	ENSOARG00000001281	ACCSL	#NAME?	down
oar-miR-181a	-1.30318	down	ENSOARG00000020924	WDR72	2.58044	up
oar-miR-374a	0.937593	up	ENSOARG00000019913	---	-1.61253	down
oar-miR-143	1.03022	up	ENSOARG00000007366	TMPRSS13	-1.29712	down
oar-let-7a	-1.0862	down	ENSOARG00000012821	SLC6A16	-2.67575	down
oar-let-7c	-1.65449	down	ENSOARG00000007119	---	-1.3738	down
oar-miR-152	1.35253	up	ENSOARG00000014101	MCOLN3	#NAME?	down
oar-miR-485-5p	-2.08322	down	ENSOARG00000002649	ACAD9	-0.788254	down
oar-miR-432	-2.0708	down	ENSOARG00000005005	NPAS4	-1.19739	down
oar-miR-493-3p	-1.36074	down	ENSOARG00000007992	C19orf57	0.920733	up
oar-miR-16b	-1.50237	down	ENSOARG00000018117	ANGPTL8	#NAME?	down
oar-miR-3958-3p	-0.771154	down	ENSOARG00000019000	RBM44	0.755868	up
oar-let-7a	-1.0862	down	ENSOARG00000002686	---	1.86117	up
oar-miR-218a	1.0003	up	ENSOARG00000016642	ITGB7	-0.925523	down
oar-miR-409-3p	-0.877877	down	ENSOARG00000016867	ITGA4	-1.00416	down
oar-let-7f	-2.17708	down	ENSOARG00000002686	---	1.86117	up
oar-miR-493-3p	-1.36074	down	ENSOARG00000008415	AAED1	0.699118	up
oar-miR-221	-1.15782	down	ENSOARG00000008241	---	-0.752819	down
oar-let-7a	-1.0862	down	ENSOARG00000016595	---	-0.780968	down
oar-miR-3958-3p	-0.771154	down	ENSOARG00000002143	---	-1.76958	down
oar-miR-493-5p	-2.3812	down	ENSOARG00000007366	TMPRSS13	-1.29712	down
oar-let-7b	-1.04481	down	ENSOARG00000019474	TDRD15	-1.26977	down
oar-miR-25	-0.609695	down	ENSOARG00000012821	SLC6A16	-2.67575	down
oar-miR-148a	0.645373	up	ENSOARG00000002874	---	1.53922	up
oar-let-7f	-2.17708	down	ENSOARG00000009130	ITGAX	0.988886	up
oar-miR-495-3p	1.2203	up	ENSOARG00000014122	C11orf88	-0.813235	down
oar-miR-432	-2.0708	down	ENSOARG00000001281	ACCSL	#NAME?	down
oar-miR-412-3p	-0.890432	down	ENSOARG00000006675	TDRD9	-0.878874	down
oar-miR-16b	-1.50237	down	ENSOARG00000014380	---	-4.16277	down
oar-let-7b	-1.04481	down	ENSOARG00000019913	---	-1.61253	down
oar-miR-143	1.03022	up	ENSOARG00000004550	CCDC105	-0.975429	down
oar-miR-218a	1.0003	up	ENSOARG00000000049	---	2.574	up
oar-miR-370-3p	-0.932447	down	ENSOARG00000001129	---	-1.16729	down
oar-miR-493-3p	-1.36074	down	ENSOARG00000004940	FOXG1	-1.94598	down
oar-miR-493-5p	-2.3812	down	ENSOARG00000019721	---	0.745552	up
oar-miR-154a-3p	1.9261	up	ENSOARG00000014440	VNN1	0.759266	up
oar-miR-485-5p	-2.08322	down	ENSOARG00000002168	OTOG	-1.84649	down
oar-miR-379-5p	1.68562	up	ENSOARG00000016949	PDE6B	0.936755	up
oar-miR-433-3p	-1.31673	down	ENSOARG00000016949	PDE6B	0.936755	up
oar-miR-369-5p	-0.953779	down	ENSOARG00000008241	---	-0.752819	down
oar-miR-493-3p	-1.36074	down	ENSOARG00000013942	SPATA1	1.01243	up
oar-miR-103	-0.783816	down	ENSOARG00000000155	CPM	0.698026	up
oar-miR-379-5p	1.68562	up	ENSOARG00000007366	TMPRSS13	-1.29712	down
oar-miR-374a	0.937593	up	ENSOARG00000004828	---	1.2815	up
oar-miR-106b	1.01597	up	ENSOARG00000001415	DCHS2	-1.57894	down
oar-miR-103	-0.783816	down	ENSOARG00000012821	SLC6A16	-2.67575	down
oar-miR-487b-3p	-0.588828	down	ENSOARG00000019913	---	-1.61253	down
oar-let-7i	-2.0542	down	ENSOARG00000019721	---	0.745552	up
oar-miR-3958-3p	-0.771154	down	ENSOARG00000020000	C12orf40	0.891291	up
oar-miR-16b	-1.50237	down	ENSOARG00000001556	CYP26A1	-3.36411	down
oar-let-7b	-1.04481	down	ENSOARG00000012721	TRPM4	-0.742721	down
oar-miR-143	1.03022	up	ENSOARG00000001140	---	-2.41558	down
oar-miR-218a	1.0003	up	ENSOARG00000012485	VWCE	-0.810058	down
oar-miR-218a	1.0003	up	ENSOARG00000012721	TRPM4	-0.742721	down
oar-miR-494-5p	-2.56545	down	ENSOARG00000018834	NLRC5	-0.818704	down
oar-miR-370-3p	-0.932447	down	ENSOARG00000002168	OTOG	-1.84649	down
oar-miR-16b	-1.50237	down	ENSOARG00000019913	---	-1.61253	down
oar-let-7a	-1.0862	down	ENSOARG00000017214	NR4A1	-1.06062	down
oar-miR-3958-5p	-2.50056	down	ENSOARG00000019721	---	0.745552	up
oar-miR-541-5p	-2.05362	down	ENSOARG00000016867	ITGA4	-1.00416	down
oar-miR-16b	-1.50237	down	ENSOARG00000002143	---	-1.76958	down
oar-miR-16b	-1.50237	down	ENSOARG00000002147	PIK3R6	-0.745629	down
oar-miR-432	-2.0708	down	ENSOARG00000019443	---	0.887713	up
oar-miR-370-3p	-0.932447	down	ENSOARG00000016231	---	#NAME?	down
oar-miR-181a	-1.30318	down	ENSOARG00000006551	DSG1	Inf	up
oar-miR-218a	1.0003	up	ENSOARG00000010400	FREM3	-0.908386	down
oar-miR-494-5p	-2.56545	down	ENSOARG00000000032	ND5	0.680006	up
oar-miR-493-3p	-1.36074	down	ENSOARG00000016231	---	#NAME?	down
oar-miR-379-5p	1.68562	up	ENSOARG00000008241	---	-0.752819	down
oar-miR-148a	0.645373	up	ENSOARG00000018834	NLRC5	-0.818704	down
oar-miR-493-3p	-1.36074	down	ENSOARG00000000673	---	#NAME?	down
oar-miR-143	1.03022	up	ENSOARG00000019197	IL2RB	-1.51406	down
oar-let-7g	-1.54167	down	ENSOARG00000001078	---	-0.725559	down
oar-miR-16b	-1.50237	down	ENSOARG00000020249	CD2	-1.35906	down
oar-miR-181a	-1.30318	down	ENSOARG00000006735	PIGR	-5.4877	down
oar-let-7g	-1.54167	down	ENSOARG00000006967	ITGB6	2.23952	up
oar-miR-379-5p	1.68562	up	ENSOARG00000012369	SLC4A5	-1.43101	down
oar-miR-485-5p	-2.08322	down	ENSOARG00000020924	WDR72	2.58044	up
oar-let-7g	-1.54167	down	ENSOARG00000017058	POU1F1	2.36812	up
oar-miR-152	1.35253	up	ENSOARG00000010026	ADAM28	1.10475	up
oar-miR-30c	0.604798	up	ENSOARG00000018834	NLRC5	-0.818704	down
oar-let-7d	-1.68392	down	ENSOARG00000009042	---	-1.05376	down
oar-miR-181a	-1.30318	down	ENSOARG00000004550	CCDC105	-0.975429	down
oar-miR-16b	-1.50237	down	ENSOARG00000016642	ITGB7	-0.925523	down
oar-miR-541-5p	-2.05362	down	ENSOARG00000019474	TDRD15	-1.26977	down
oar-miR-432	-2.0708	down	ENSOARG00000016595	---	-0.780968	down
oar-miR-143	1.03022	up	ENSOARG00000009073	RASEF	-1.00277	down
oar-miR-379-5p	1.68562	up	ENSOARG00000019000	RBM44	0.755868	up
oar-miR-106b	1.01597	up	ENSOARG00000016867	ITGA4	-1.00416	down
oar-miR-221	-1.15782	down	ENSOARG00000005005	NPAS4	-1.19739	down
oar-miR-493-3p	-1.36074	down	ENSOARG00000001415	DCHS2	-1.57894	down
oar-miR-432	-2.0708	down	ENSOARG00000003742	---	-1.92281	down
oar-let-7c	-1.65449	down	ENSOARG00000018356	SLCO6A1	4.26413	up
oar-miR-433-3p	-1.31673	down	ENSOARG00000006394	LDHD	-0.810626	down
oar-let-7a	-1.0862	down	ENSOARG00000017058	POU1F1	2.36812	up
oar-miR-143	1.03022	up	ENSOARG00000007169	KLF4	-0.860311	down
oar-miR-143	1.03022	up	ENSOARG00000006967	ITGB6	2.23952	up
oar-miR-374a	0.937593	up	ENSOARG00000007578	SCIN	-1.01269	down
oar-miR-493-5p	-2.3812	down	ENSOARG00000019000	RBM44	0.755868	up
oar-miR-154a-3p	1.9261	up	ENSOARG00000017123	---	1.19884	up
oar-miR-25	-0.609695	down	ENSOARG00000001140	---	-2.41558	down
oar-miR-433-3p	-1.31673	down	ENSOARG00000001281	ACCSL	#NAME?	down
oar-miR-433-3p	-1.31673	down	ENSOARG00000001287	PTPN20	0.981698	up
oar-miR-485-5p	-2.08322	down	ENSOARG00000009042	---	-1.05376	down
oar-let-7a	-1.0862	down	ENSOARG00000016231	---	#NAME?	down
oar-miR-25	-0.609695	down	ENSOARG00000006967	ITGB6	2.23952	up
oar-miR-152	1.35253	up	ENSOARG00000004550	CCDC105	-0.975429	down
oar-miR-432	-2.0708	down	ENSOARG00000002722	---	1.27815	up
oar-miR-218a	1.0003	up	ENSOARG00000001548	CRYBB1	-0.850053	down
oar-miR-370-3p	-0.932447	down	ENSOARG00000020860	ALDH1A2	1.52824	up
oar-let-7c	-1.65449	down	ENSOARG00000016595	---	-0.780968	down
oar-miR-103	-0.783816	down	ENSOARG00000006617	---	-3.37425	down
oar-miR-432	-2.0708	down	ENSOARG00000000496	GLRA4	-0.83884	down
oar-let-7f	-2.17708	down	ENSOARG00000006675	TDRD9	-0.878874	down
oar-miR-154a-3p	1.9261	up	ENSOARG00000010026	ADAM28	1.10475	up
oar-miR-493-3p	-1.36074	down	ENSOARG00000011811	STEAP4	2.72386	up
oar-miR-432	-2.0708	down	ENSOARG00000002941	---	1.65293	up
oar-miR-25	-0.609695	down	ENSOARG00000004848	ITGBL1	0.686425	up
oar-miR-25	-0.609695	down	ENSOARG00000010400	FREM3	-0.908386	down
oar-miR-370-3p	-0.932447	down	ENSOARG00000017123	---	1.19884	up
oar-miR-493-5p	-2.3812	down	ENSOARG00000018356	SLCO6A1	4.26413	up
oar-let-7c	-1.65449	down	ENSOARG00000019000	RBM44	0.755868	up
oar-miR-370-3p	-0.932447	down	ENSOARG00000002355	---	#NAME?	down
oar-miR-16b	-1.50237	down	ENSOARG00000019443	---	0.887713	up
oar-miR-152	1.35253	up	ENSOARG00000010357	PIWIL2	-1.94866	down
oar-miR-3958-5p	-2.50056	down	ENSOARG00000005005	NPAS4	-1.19739	down
oar-miR-541-5p	-2.05362	down	ENSOARG00000009676	CHRNA2	-0.88636	down
oar-miR-541-5p	-2.05362	down	ENSOARG00000009670	CPXM2	-0.854945	down
oar-let-7b	-1.04481	down	ENSOARG00000006675	TDRD9	-0.878874	down
oar-miR-143	1.03022	up	ENSOARG00000014954	XPNPEP2	0.927511	up
oar-miR-218a	1.0003	up	ENSOARG00000019443	---	0.887713	up
oar-let-7b	-1.04481	down	ENSOARG00000012485	VWCE	-0.810058	down
oar-miR-30b	1.46547	up	ENSOARG00000001415	DCHS2	-1.57894	down
oar-miR-181a	-1.30318	down	ENSOARG00000009042	---	-1.05376	down
oar-miR-154a-3p	1.9261	up	ENSOARG00000009073	RASEF	-1.00277	down
oar-miR-433-3p	-1.31673	down	ENSOARG00000019474	TDRD15	-1.26977	down
oar-let-7g	-1.54167	down	ENSOARG00000014122	C11orf88	-0.813235	down
oar-miR-218a	1.0003	up	ENSOARG00000000016	COX1	1.22142	up
oar-let-7a	-1.0862	down	ENSOARG00000006675	TDRD9	-0.878874	down
oar-miR-370-3p	-0.932447	down	ENSOARG00000002686	---	1.86117	up
oar-let-7a	-1.0862	down	ENSOARG00000000673	---	#NAME?	down
oar-miR-370-3p	-0.932447	down	ENSOARG00000015386	---	-1.67871	down
oar-miR-25	-0.609695	down	ENSOARG00000014101	MCOLN3	#NAME?	down
oar-let-7b	-1.04481	down	ENSOARG00000010400	FREM3	-0.908386	down
oar-miR-181a	-1.30318	down	ENSOARG00000008241	---	-0.752819	down
oar-miR-494-5p	-2.56545	down	ENSOARG00000020249	CD2	-1.35906	down
oar-miR-3956-5p	-2.16985	down	ENSOARG00000006967	ITGB6	2.23952	up
oar-miR-3958-5p	-2.50056	down	ENSOARG00000017123	---	1.19884	up
oar-let-7f	-2.17708	down	ENSOARG00000019443	---	0.887713	up
oar-miR-432	-2.0708	down	ENSOARG00000016949	PDE6B	0.936755	up
oar-let-7c	-1.65449	down	ENSOARG00000010400	FREM3	-0.908386	down
oar-miR-487b-3p	-0.588828	down	ENSOARG00000014954	XPNPEP2	0.927511	up
oar-miR-221	-1.15782	down	ENSOARG00000008117	TDGF1	-3.10179	down
oar-miR-493-3p	-1.36074	down	ENSOARG00000007366	TMPRSS13	-1.29712	down
oar-let-7f	-2.17708	down	ENSOARG00000016231	---	#NAME?	down
oar-miR-3958-5p	-2.50056	down	ENSOARG00000019913	---	-1.61253	down
oar-miR-16b	-1.50237	down	ENSOARG00000010937	---	#NAME?	down
oar-miR-541-5p	-2.05362	down	ENSOARG00000002355	---	#NAME?	down
oar-let-7c	-1.65449	down	ENSOARG00000000673	---	#NAME?	down
oar-miR-103	-0.783816	down	ENSOARG00000013019	TRH	-0.882968	down
oar-miR-433-3p	-1.31673	down	ENSOARG00000010937	---	#NAME?	down
oar-miR-432	-2.0708	down	ENSOARG00000020860	ALDH1A2	1.52824	up
oar-miR-495-3p	1.2203	up	ENSOARG00000006034	SIX2	2.89068	up
oar-let-7a	-1.0862	down	ENSOARG00000014122	C11orf88	-0.813235	down
oar-let-7c	-1.65449	down	ENSOARG00000016867	ITGA4	-1.00416	down
oar-let-7b	-1.04481	down	ENSOARG00000016595	---	-0.780968	down
oar-miR-485-5p	-2.08322	down	ENSOARG00000005462	AFMID	-0.790964	down
oar-let-7f	-2.17708	down	ENSOARG00000006735	PIGR	-5.4877	down
oar-miR-103	-0.783816	down	ENSOARG00000001344	---	1.26379	up
oar-miR-485-5p	-2.08322	down	ENSOARG00000001140	---	-2.41558	down
oar-miR-541-5p	-2.05362	down	ENSOARG00000016806	ASPA	0.719283	up
oar-miR-370-3p	-0.932447	down	ENSOARG00000013019	TRH	-0.882968	down
oar-miR-493-5p	-2.3812	down	ENSOARG00000000564	---	-1.30442	down
oar-miR-3956-5p	-2.16985	down	ENSOARG00000012821	SLC6A16	-2.67575	down
oar-miR-181a	-1.30318	down	ENSOARG00000002168	OTOG	-1.84649	down
oar-miR-379-5p	1.68562	up	ENSOARG00000006735	PIGR	-5.4877	down
oar-miR-374a	0.937593	up	ENSOARG00000016595	---	-0.780968	down
oar-miR-409-3p	-0.877877	down	ENSOARG00000001140	---	-2.41558	down
oar-miR-181a	-1.30318	down	ENSOARG00000001287	PTPN20	0.981698	up
oar-miR-218a	1.0003	up	ENSOARG00000008241	---	-0.752819	down
oar-miR-379-5p	1.68562	up	ENSOARG00000000032	ND5	0.680006	up
oar-miR-433-3p	-1.31673	down	ENSOARG00000016231	---	#NAME?	down
oar-miR-25	-0.609695	down	ENSOARG00000020249	CD2	-1.35906	down
oar-miR-103	-0.783816	down	ENSOARG00000012485	VWCE	-0.810058	down
oar-miR-3958-5p	-2.50056	down	ENSOARG00000014336	CYR61	-0.740488	down
oar-miR-541-5p	-2.05362	down	ENSOARG00000020000	C12orf40	0.891291	up
oar-miR-103	-0.783816	down	ENSOARG00000001140	---	-2.41558	down
oar-miR-432	-2.0708	down	ENSOARG00000007119	---	-1.3738	down
oar-miR-3958-5p	-2.50056	down	ENSOARG00000002099	---	-1.98611	down
oar-miR-106b	1.01597	up	ENSOARG00000006034	SIX2	2.89068	up
oar-miR-374a	0.937593	up	ENSOARG00000005851	---	3.73578	up
oar-miR-493-5p	-2.3812	down	ENSOARG00000014954	XPNPEP2	0.927511	up
oar-let-7c	-1.65449	down	ENSOARG00000006967	ITGB6	2.23952	up
oar-let-7d	-1.68392	down	ENSOARG00000012721	TRPM4	-0.742721	down
oar-miR-103	-0.783816	down	ENSOARG00000005005	NPAS4	-1.19739	down
oar-miR-181a	-1.30318	down	ENSOARG00000014440	VNN1	0.759266	up
oar-miR-154a-3p	1.9261	up	ENSOARG00000002168	OTOG	-1.84649	down
oar-miR-493-3p	-1.36074	down	ENSOARG00000009073	RASEF	-1.00277	down
oar-miR-181a	-1.30318	down	ENSOARG00000015038	SDR16C5	-1.47129	down
oar-miR-3958-3p	-0.771154	down	ENSOARG00000010357	PIWIL2	-1.94866	down
oar-miR-152	1.35253	up	ENSOARG00000009676	CHRNA2	-0.88636	down
oar-miR-370-3p	-0.932447	down	ENSOARG00000006109	CALCA	-1.1227	down
oar-let-7a	-1.0862	down	ENSOARG00000019443	---	0.887713	up
oar-miR-16b	-1.50237	down	ENSOARG00000017671	RAB26	-0.681509	down
oar-let-7g	-1.54167	down	ENSOARG00000019474	TDRD15	-1.26977	down
oar-miR-154a-3p	1.9261	up	ENSOARG00000014471	---	-5.86294	down
oar-miR-3958-5p	-2.50056	down	ENSOARG00000002941	---	1.65293	up
oar-miR-25	-0.609695	down	ENSOARG00000017092	NPHS2	-1.91375	down
oar-miR-374a	0.937593	up	ENSOARG00000019000	RBM44	0.755868	up
oar-miR-3958-5p	-2.50056	down	ENSOARG00000000032	ND5	0.680006	up
oar-miR-148a	0.645373	up	ENSOARG00000012721	TRPM4	-0.742721	down
oar-miR-218a	1.0003	up	ENSOARG00000019715	MOV10L1	1.63877	up
oar-let-7d	-1.68392	down	ENSOARG00000019443	---	0.887713	up
oar-let-7d	-1.68392	down	ENSOARG00000000673	---	#NAME?	down
oar-let-7b	-1.04481	down	ENSOARG00000012821	SLC6A16	-2.67575	down
oar-miR-25	-0.609695	down	ENSOARG00000004550	CCDC105	-0.975429	down
oar-miR-3958-3p	-0.771154	down	ENSOARG00000020924	WDR72	2.58044	up
oar-miR-148a	0.645373	up	ENSOARG00000019443	---	0.887713	up
oar-miR-103	-0.783816	down	ENSOARG00000017391	CRH	-1.10091	down
oar-miR-143	1.03022	up	ENSOARG00000013019	TRH	-0.882968	down
oar-miR-16b	-1.50237	down	ENSOARG00000011293	RGS11	-0.946506	down
oar-miR-370-3p	-0.932447	down	ENSOARG00000006675	TDRD9	-0.878874	down
oar-miR-3958-5p	-2.50056	down	ENSOARG00000000016	COX1	1.22142	up
oar-let-7i	-2.0542	down	ENSOARG00000011811	STEAP4	2.72386	up
oar-let-7i	-2.0542	down	ENSOARG00000012369	SLC4A5	-1.43101	down
oar-miR-16b	-1.50237	down	ENSOARG00000009042	---	-1.05376	down
oar-miR-218a	1.0003	up	ENSOARG00000009676	CHRNA2	-0.88636	down
oar-miR-485-5p	-2.08322	down	ENSOARG00000017058	POU1F1	2.36812	up
oar-miR-493-3p	-1.36074	down	ENSOARG00000002355	---	#NAME?	down
oar-miR-409-3p	-0.877877	down	ENSOARG00000001281	ACCSL	#NAME?	down
oar-miR-152	1.35253	up	ENSOARG00000002874	---	1.53922	up
oar-miR-30b	1.46547	up	ENSOARG00000020924	WDR72	2.58044	up
oar-miR-152	1.35253	up	ENSOARG00000006551	DSG1	Inf	up
oar-miR-493-3p	-1.36074	down	ENSOARG00000002821	ELMO3	-0.919952	down
oar-miR-106b	1.01597	up	ENSOARG00000010026	ADAM28	1.10475	up
oar-miR-16b	-1.50237	down	ENSOARG00000020899	DNAAF4	0.804293	up
oar-miR-143	1.03022	up	ENSOARG00000014486	---	1.7378	up
oar-miR-493-5p	-2.3812	down	ENSOARG00000017092	NPHS2	-1.91375	down
oar-let-7a	-1.0862	down	ENSOARG00000018356	SLCO6A1	4.26413	up
oar-miR-143	1.03022	up	ENSOARG00000000049	---	2.574	up
oar-miR-433-3p	-1.31673	down	ENSOARG00000003044	ACTA1	-0.973974	down
oar-miR-16b	-1.50237	down	ENSOARG00000005005	NPAS4	-1.19739	down
oar-let-7f	-2.17708	down	ENSOARG00000002649	ACAD9	-0.788254	down
oar-miR-218a	1.0003	up	ENSOARG00000001140	---	-2.41558	down
oar-miR-148a	0.645373	up	ENSOARG00000020860	ALDH1A2	1.52824	up
oar-miR-143	1.03022	up	ENSOARG00000006735	PIGR	-5.4877	down
oar-let-7d	-1.68392	down	ENSOARG00000001078	---	-0.725559	down
oar-let-7f	-2.17708	down	ENSOARG00000014122	C11orf88	-0.813235	down
oar-miR-3958-5p	-2.50056	down	ENSOARG00000009130	ITGAX	0.988886	up
oar-miR-495-3p	1.2203	up	ENSOARG00000006342	TTR	1.91318	up
oar-miR-25	-0.609695	down	ENSOARG00000019474	TDRD15	-1.26977	down
oar-miR-370-3p	-0.932447	down	ENSOARG00000019443	---	0.887713	up
oar-miR-374a	0.937593	up	ENSOARG00000000016	COX1	1.22142	up
oar-let-7g	-1.54167	down	ENSOARG00000002874	---	1.53922	up
oar-miR-493-3p	-1.36074	down	ENSOARG00000009670	CPXM2	-0.854945	down
oar-miR-493-3p	-1.36074	down	ENSOARG00000009676	CHRNA2	-0.88636	down
oar-miR-432	-2.0708	down	ENSOARG00000019474	TDRD15	-1.26977	down
oar-miR-103	-0.783816	down	ENSOARG00000019715	MOV10L1	1.63877	up
oar-miR-433-3p	-1.31673	down	ENSOARG00000010400	FREM3	-0.908386	down
oar-miR-493-5p	-2.3812	down	ENSOARG00000000016	COX1	1.22142	up
oar-miR-103	-0.783816	down	ENSOARG00000019913	---	-1.61253	down
oar-let-7a	-1.0862	down	ENSOARG00000016391	GLP1R	-0.722746	down
oar-miR-432	-2.0708	down	ENSOARG00000006342	TTR	1.91318	up
oar-miR-16b	-1.50237	down	ENSOARG00000017058	POU1F1	2.36812	up
oar-miR-143	1.03022	up	ENSOARG00000018834	NLRC5	-0.818704	down
oar-miR-148a	0.645373	up	ENSOARG00000006342	TTR	1.91318	up
oar-miR-25	-0.609695	down	ENSOARG00000007119	---	-1.3738	down
oar-miR-154a-3p	1.9261	up	ENSOARG00000016595	---	-0.780968	down
oar-miR-541-5p	-2.05362	down	ENSOARG00000008117	TDGF1	-3.10179	down
oar-let-7c	-1.65449	down	ENSOARG00000006735	PIGR	-5.4877	down
oar-let-7g	-1.54167	down	ENSOARG00000012721	TRPM4	-0.742721	down
oar-miR-374a	0.937593	up	ENSOARG00000010400	FREM3	-0.908386	down
oar-miR-3958-3p	-0.771154	down	ENSOARG00000001281	ACCSL	#NAME?	down
oar-let-7g	-1.54167	down	ENSOARG00000019913	---	-1.61253	down
oar-miR-143	1.03022	up	ENSOARG00000006551	DSG1	Inf	up
oar-miR-181a	-1.30318	down	ENSOARG00000000049	---	2.574	up
oar-miR-30b	1.46547	up	ENSOARG00000018356	SLCO6A1	4.26413	up
oar-miR-16b	-1.50237	down	ENSOARG00000000333	ADAMTS7	-1.42047	down
oar-miR-485-5p	-2.08322	down	ENSOARG00000017876	C11orf91	1.93259	up
oar-miR-3958-3p	-0.771154	down	ENSOARG00000014440	VNN1	0.759266	up
oar-miR-30b	1.46547	up	ENSOARG00000019913	---	-1.61253	down
oar-let-7b	-1.04481	down	ENSOARG00000007119	---	-1.3738	down
oar-let-7b	-1.04481	down	ENSOARG00000019715	MOV10L1	1.63877	up
oar-miR-541-5p	-2.05362	down	ENSOARG00000002874	---	1.53922	up
oar-miR-218a	1.0003	up	ENSOARG00000002355	---	#NAME?	down
oar-miR-106b	1.01597	up	ENSOARG00000013019	TRH	-0.882968	down
oar-miR-432	-2.0708	down	ENSOARG00000019000	RBM44	0.755868	up
oar-miR-409-3p	-0.877877	down	ENSOARG00000016639	---	3.06853	up
oar-miR-16b	-1.50237	down	ENSOARG00000016231	---	#NAME?	down
oar-miR-106b	1.01597	up	ENSOARG00000017123	---	1.19884	up
oar-miR-16b	-1.50237	down	ENSOARG00000001344	---	1.26379	up
oar-miR-148a	0.645373	up	ENSOARG00000001129	---	-1.16729	down
oar-miR-3958-3p	-0.771154	down	ENSOARG00000006735	PIGR	-5.4877	down
oar-miR-30b	1.46547	up	ENSOARG00000006967	ITGB6	2.23952	up
oar-miR-3958-3p	-0.771154	down	ENSOARG00000009670	CPXM2	-0.854945	down
oar-miR-493-3p	-1.36074	down	ENSOARG00000007119	---	-1.3738	down
oar-miR-3958-3p	-0.771154	down	ENSOARG00000002686	---	1.86117	up
oar-miR-495-3p	1.2203	up	ENSOARG00000002143	---	-1.76958	down
oar-miR-3958-5p	-2.50056	down	ENSOARG00000007618	IL3RA	-1.29766	down
oar-let-7f	-2.17708	down	ENSOARG00000009042	---	-1.05376	down
oar-miR-221	-1.15782	down	ENSOARG00000009325	UNC13D	-0.703117	down
oar-miR-103	-0.783816	down	ENSOARG00000006034	SIX2	2.89068	up
oar-miR-148a	0.645373	up	ENSOARG00000020899	DNAAF4	0.804293	up
oar-miR-379-5p	1.68562	up	ENSOARG00000019594	TRAV5	5.07129	up
oar-miR-154a-3p	1.9261	up	ENSOARG00000000673	---	#NAME?	down
oar-miR-493-5p	-2.3812	down	ENSOARG00000000304	ACKR3	-1.05359	down
oar-miR-493-3p	-1.36074	down	ENSOARG00000001287	PTPN20	0.981698	up
oar-miR-106b	1.01597	up	ENSOARG00000014440	VNN1	0.759266	up
oar-miR-493-3p	-1.36074	down	ENSOARG00000013163	ACSM3	3.99017	up
oar-miR-148a	0.645373	up	ENSOARG00000019000	RBM44	0.755868	up
oar-miR-25	-0.609695	down	ENSOARG00000019443	---	0.887713	up
oar-miR-493-3p	-1.36074	down	ENSOARG00000013698	---	-0.988447	down
oar-miR-30c	0.604798	up	ENSOARG00000010400	FREM3	-0.908386	down
oar-let-7b	-1.04481	down	ENSOARG00000002649	ACAD9	-0.788254	down
oar-miR-218a	1.0003	up	ENSOARG00000016908	---	1.24346	up
oar-miR-432	-2.0708	down	ENSOARG00000012821	SLC6A16	-2.67575	down
oar-miR-493-5p	-2.3812	down	ENSOARG00000000049	---	2.574	up
oar-miR-432	-2.0708	down	ENSOARG00000001415	DCHS2	-1.57894	down
oar-let-7a	-1.0862	down	ENSOARG00000001344	---	1.26379	up
oar-miR-16b	-1.50237	down	ENSOARG00000014101	MCOLN3	#NAME?	down
oar-miR-485-5p	-2.08322	down	ENSOARG00000017214	NR4A1	-1.06062	down
oar-miR-493-3p	-1.36074	down	ENSOARG00000006675	TDRD9	-0.878874	down
oar-miR-374a	0.937593	up	ENSOARG00000001415	DCHS2	-1.57894	down
oar-miR-25	-0.609695	down	ENSOARG00000020760	DAPK2	0.70907	up
oar-let-7i	-2.0542	down	ENSOARG00000014122	C11orf88	-0.813235	down
oar-miR-3956-5p	-2.16985	down	ENSOARG00000000333	ADAMTS7	-1.42047	down
oar-miR-374a	0.937593	up	ENSOARG00000006551	DSG1	Inf	up
oar-miR-181a	-1.30318	down	ENSOARG00000016231	---	#NAME?	down
oar-miR-370-3p	-0.932447	down	ENSOARG00000007618	IL3RA	-1.29766	down
oar-miR-181a	-1.30318	down	ENSOARG00000014954	XPNPEP2	0.927511	up
oar-miR-485-5p	-2.08322	down	ENSOARG00000017123	---	1.19884	up
oar-miR-143	1.03022	up	ENSOARG00000014440	VNN1	0.759266	up
oar-miR-181a	-1.30318	down	ENSOARG00000006675	TDRD9	-0.878874	down
oar-miR-495-3p	1.2203	up	ENSOARG00000014440	VNN1	0.759266	up
oar-miR-221	-1.15782	down	ENSOARG00000014101	MCOLN3	#NAME?	down
oar-miR-494-5p	-2.56545	down	ENSOARG00000019443	---	0.887713	up
oar-miR-3958-5p	-2.50056	down	ENSOARG00000006735	PIGR	-5.4877	down
oar-let-7i	-2.0542	down	ENSOARG00000002874	---	1.53922	up
oar-miR-16b	-1.50237	down	ENSOARG00000006513	SERPINB13	#NAME?	down
oar-miR-143	1.03022	up	ENSOARG00000000533	---	#NAME?	down
oar-miR-30b	1.46547	up	ENSOARG00000010357	PIWIL2	-1.94866	down
oar-miR-103	-0.783816	down	ENSOARG00000016391	GLP1R	-0.722746	down
oar-miR-485-5p	-2.08322	down	ENSOARG00000016949	PDE6B	0.936755	up
oar-let-7a	-1.0862	down	ENSOARG00000006967	ITGB6	2.23952	up
oar-miR-493-5p	-2.3812	down	ENSOARG00000017123	---	1.19884	up
oar-miR-181a	-1.30318	down	ENSOARG00000012485	VWCE	-0.810058	down
oar-miR-432	-2.0708	down	ENSOARG00000007366	TMPRSS13	-1.29712	down
oar-let-7g	-1.54167	down	ENSOARG00000016595	---	-0.780968	down
oar-miR-432	-2.0708	down	ENSOARG00000017981	---	-0.840737	down
oar-miR-143	1.03022	up	ENSOARG00000009042	---	-1.05376	down
oar-let-7f	-2.17708	down	ENSOARG00000017058	POU1F1	2.36812	up
oar-miR-3956-5p	-2.16985	down	ENSOARG00000019721	---	0.745552	up
oar-let-7b	-1.04481	down	ENSOARG00000000673	---	#NAME?	down
oar-miR-370-3p	-0.932447	down	ENSOARG00000018117	ANGPTL8	#NAME?	down
oar-miR-541-5p	-2.05362	down	ENSOARG00000014471	---	-5.86294	down
oar-miR-432	-2.0708	down	ENSOARG00000016231	---	#NAME?	down
oar-miR-494-5p	-2.56545	down	ENSOARG00000000049	---	2.574	up
oar-miR-30b	1.46547	up	ENSOARG00000014122	C11orf88	-0.813235	down
oar-let-7b	-1.04481	down	ENSOARG00000019721	---	0.745552	up
oar-let-7g	-1.54167	down	ENSOARG00000002980	---	Inf	up
oar-miR-148a	0.645373	up	ENSOARG00000016231	---	#NAME?	down
oar-miR-3958-5p	-2.50056	down	ENSOARG00000001281	ACCSL	#NAME?	down
oar-miR-433-3p	-1.31673	down	ENSOARG00000013509	CD274	-0.838667	down
oar-miR-409-3p	-0.877877	down	ENSOARG00000009042	---	-1.05376	down
oar-miR-30c	0.604798	up	ENSOARG00000020249	CD2	-1.35906	down
oar-miR-379-5p	1.68562	up	ENSOARG00000017214	NR4A1	-1.06062	down
oar-miR-493-3p	-1.36074	down	ENSOARG00000011034	---	-4.10996	down
oar-miR-25	-0.609695	down	ENSOARG00000006735	PIGR	-5.4877	down
oar-miR-370-3p	-0.932447	down	ENSOARG00000000673	---	#NAME?	down
oar-let-7i	-2.0542	down	ENSOARG00000012821	SLC6A16	-2.67575	down
oar-miR-103	-0.783816	down	ENSOARG00000011577	PDIA2	-1.12979	down
oar-miR-152	1.35253	up	ENSOARG00000013509	CD274	-0.838667	down
oar-miR-409-3p	-0.877877	down	ENSOARG00000014440	VNN1	0.759266	up
oar-miR-148a	0.645373	up	ENSOARG00000012485	VWCE	-0.810058	down
oar-miR-409-3p	-0.877877	down	ENSOARG00000019443	---	0.887713	up
oar-miR-485-5p	-2.08322	down	ENSOARG00000001548	CRYBB1	-0.850053	down
oar-let-7b	-1.04481	down	ENSOARG00000018197	RNF112	-0.846133	down
oar-miR-370-3p	-0.932447	down	ENSOARG00000018834	NLRC5	-0.818704	down
oar-miR-154a-3p	1.9261	up	ENSOARG00000020000	C12orf40	0.891291	up
oar-miR-3958-5p	-2.50056	down	ENSOARG00000000551	---	2.45193	up
oar-miR-16b	-1.50237	down	ENSOARG00000001078	---	-0.725559	down
oar-miR-3956-5p	-2.16985	down	ENSOARG00000001140	---	-2.41558	down
oar-miR-181a	-1.30318	down	ENSOARG00000016595	---	-0.780968	down
oar-let-7f	-2.17708	down	ENSOARG00000002874	---	1.53922	up
oar-miR-3958-3p	-0.771154	down	ENSOARG00000000049	---	2.574	up
oar-miR-541-5p	-2.05362	down	ENSOARG00000001415	DCHS2	-1.57894	down
oar-let-7b	-1.04481	down	ENSOARG00000002980	---	Inf	up
oar-miR-541-5p	-2.05362	down	ENSOARG00000010400	FREM3	-0.908386	down
oar-miR-485-5p	-2.08322	down	ENSOARG00000002147	PIK3R6	-0.745629	down
oar-miR-433-3p	-1.31673	down	ENSOARG00000019913	---	-1.61253	down
oar-miR-103	-0.783816	down	ENSOARG00000014749	ALDH8A1	-1.70334	down
oar-miR-152	1.35253	up	ENSOARG00000002143	---	-1.76958	down
oar-miR-148a	0.645373	up	ENSOARG00000013163	ACSM3	3.99017	up
oar-miR-152	1.35253	up	ENSOARG00000019913	---	-1.61253	down
oar-miR-487b-3p	-0.588828	down	ENSOARG00000014101	MCOLN3	#NAME?	down
oar-let-7a	-1.0862	down	ENSOARG00000007119	---	-1.3738	down
oar-miR-433-3p	-1.31673	down	ENSOARG00000009073	RASEF	-1.00277	down
oar-miR-30c	0.604798	up	ENSOARG00000004707	TOM1L1	0.703044	up
oar-miR-432	-2.0708	down	ENSOARG00000016642	ITGB7	-0.925523	down
oar-miR-432	-2.0708	down	ENSOARG00000016391	GLP1R	-0.722746	down
oar-miR-148a	0.645373	up	ENSOARG00000005005	NPAS4	-1.19739	down
oar-miR-154a-3p	1.9261	up	ENSOARG00000019474	TDRD15	-1.26977	down
oar-miR-181a	-1.30318	down	ENSOARG00000019913	---	-1.61253	down
oar-miR-181a	-1.30318	down	ENSOARG00000019443	---	0.887713	up
oar-miR-409-3p	-0.877877	down	ENSOARG00000010357	PIWIL2	-1.94866	down
oar-miR-409-3p	-0.877877	down	ENSOARG00000000032	ND5	0.680006	up
oar-miR-3958-5p	-2.50056	down	ENSOARG00000010400	FREM3	-0.908386	down
oar-let-7d	-1.68392	down	ENSOARG00000002980	---	Inf	up
oar-miR-218a	1.0003	up	ENSOARG00000019281	---	0.752289	up
oar-let-7g	-1.54167	down	ENSOARG00000020760	DAPK2	0.70907	up
oar-let-7i	-2.0542	down	ENSOARG00000016595	---	-0.780968	down
oar-miR-379-5p	1.68562	up	ENSOARG00000019443	---	0.887713	up
oar-miR-181a	-1.30318	down	ENSOARG00000020899	DNAAF4	0.804293	up
oar-miR-3956-5p	-2.16985	down	ENSOARG00000019443	---	0.887713	up
oar-miR-106b	1.01597	up	ENSOARG00000014738	MTTP	0.979758	up
oar-miR-432	-2.0708	down	ENSOARG00000011034	---	-4.10996	down
oar-miR-485-5p	-2.08322	down	ENSOARG00000001281	ACCSL	#NAME?	down
oar-miR-218a	1.0003	up	ENSOARG00000010357	PIWIL2	-1.94866	down
oar-miR-143	1.03022	up	ENSOARG00000014738	MTTP	0.979758	up
oar-miR-16b	-1.50237	down	ENSOARG00000019000	RBM44	0.755868	up
oar-miR-432	-2.0708	down	ENSOARG00000008117	TDGF1	-3.10179	down
oar-miR-181a	-1.30318	down	ENSOARG00000011522	BSPH1	-1.45629	down
oar-miR-30b	1.46547	up	ENSOARG00000008241	---	-0.752819	down
oar-miR-433-3p	-1.31673	down	ENSOARG00000007119	---	-1.3738	down
oar-miR-16b	-1.50237	down	ENSOARG00000008241	---	-0.752819	down
oar-miR-370-3p	-0.932447	down	ENSOARG00000006034	SIX2	2.89068	up
oar-miR-3958-3p	-0.771154	down	ENSOARG00000014486	---	1.7378	up
oar-miR-218a	1.0003	up	ENSOARG00000000304	ACKR3	-1.05359	down
oar-let-7c	-1.65449	down	ENSOARG00000002686	---	1.86117	up
oar-miR-433-3p	-1.31673	down	ENSOARG00000017092	NPHS2	-1.91375	down
oar-let-7i	-2.0542	down	ENSOARG00000018197	RNF112	-0.846133	down
oar-let-7i	-2.0542	down	ENSOARG00000002168	OTOG	-1.84649	down
oar-miR-103	-0.783816	down	ENSOARG00000015432	---	-0.708055	down
oar-let-7d	-1.68392	down	ENSOARG00000010400	FREM3	-0.908386	down
oar-miR-103	-0.783816	down	ENSOARG00000000333	ADAMTS7	-1.42047	down
oar-miR-181a	-1.30318	down	ENSOARG00000018356	SLCO6A1	4.26413	up
oar-miR-152	1.35253	up	ENSOARG00000008117	TDGF1	-3.10179	down
oar-miR-154a-3p	1.9261	up	ENSOARG00000002874	---	1.53922	up
oar-miR-494-5p	-2.56545	down	ENSOARG00000019000	RBM44	0.755868	up
oar-miR-370-3p	-0.932447	down	ENSOARG00000012485	VWCE	-0.810058	down
oar-miR-495-3p	1.2203	up	ENSOARG00000019913	---	-1.61253	down
oar-miR-3958-3p	-0.771154	down	ENSOARG00000002251	IDO1	-4.81448	down
oar-let-7a	-1.0862	down	ENSOARG00000020760	DAPK2	0.70907	up
oar-let-7d	-1.68392	down	ENSOARG00000012485	VWCE	-0.810058	down
oar-miR-370-3p	-0.932447	down	ENSOARG00000011577	PDIA2	-1.12979	down
oar-miR-493-3p	-1.36074	down	ENSOARG00000001281	ACCSL	#NAME?	down
oar-miR-143	1.03022	up	ENSOARG00000002147	PIK3R6	-0.745629	down
oar-miR-25	-0.609695	down	ENSOARG00000016642	ITGB7	-0.925523	down
oar-miR-433-3p	-1.31673	down	ENSOARG00000008117	TDGF1	-3.10179	down
oar-miR-493-5p	-2.3812	down	ENSOARG00000010400	FREM3	-0.908386	down
oar-let-7b	-1.04481	down	ENSOARG00000012369	SLC4A5	-1.43101	down
oar-miR-494-5p	-2.56545	down	ENSOARG00000014738	MTTP	0.979758	up
oar-miR-493-5p	-2.3812	down	ENSOARG00000019913	---	-1.61253	down
oar-let-7i	-2.0542	down	ENSOARG00000020760	DAPK2	0.70907	up
oar-miR-218a	1.0003	up	ENSOARG00000019000	RBM44	0.755868	up
oar-miR-16b	-1.50237	down	ENSOARG00000012485	VWCE	-0.810058	down
oar-let-7f	-2.17708	down	ENSOARG00000012821	SLC6A16	-2.67575	down
oar-miR-103	-0.783816	down	ENSOARG00000019594	TRAV5	5.07129	up
oar-miR-433-3p	-1.31673	down	ENSOARG00000002168	OTOG	-1.84649	down
oar-miR-218a	1.0003	up	ENSOARG00000013019	TRH	-0.882968	down
oar-miR-493-3p	-1.36074	down	ENSOARG00000019443	---	0.887713	up
oar-miR-106b	1.01597	up	ENSOARG00000001344	---	1.26379	up
oar-miR-370-3p	-0.932447	down	ENSOARG00000005772	---	#NAME?	down
oar-miR-379-5p	1.68562	up	ENSOARG00000012485	VWCE	-0.810058	down
oar-miR-16b	-1.50237	down	ENSOARG00000019474	TDRD15	-1.26977	down
oar-miR-493-3p	-1.36074	down	ENSOARG00000019197	IL2RB	-1.51406	down
oar-miR-370-3p	-0.932447	down	ENSOARG00000001415	DCHS2	-1.57894	down
oar-let-7d	-1.68392	down	ENSOARG00000017058	POU1F1	2.36812	up
oar-miR-143	1.03022	up	ENSOARG00000010357	PIWIL2	-1.94866	down
oar-miR-433-3p	-1.31673	down	ENSOARG00000009042	---	-1.05376	down
oar-miR-25	-0.609695	down	ENSOARG00000014440	VNN1	0.759266	up
oar-miR-218a	1.0003	up	ENSOARG00000016867	ITGA4	-1.00416	down
oar-miR-493-3p	-1.36074	down	ENSOARG00000012369	SLC4A5	-1.43101	down
oar-miR-106b	1.01597	up	ENSOARG00000019474	TDRD15	-1.26977	down
oar-miR-493-5p	-2.3812	down	ENSOARG00000001129	---	-1.16729	down
oar-miR-221	-1.15782	down	ENSOARG00000006766	ASB5	1.01516	up
oar-miR-3958-5p	-2.50056	down	ENSOARG00000007366	TMPRSS13	-1.29712	down
oar-miR-485-5p	-2.08322	down	ENSOARG00000002099	---	-1.98611	down
oar-miR-16b	-1.50237	down	ENSOARG00000002168	OTOG	-1.84649	down
oar-miR-493-3p	-1.36074	down	ENSOARG00000002168	OTOG	-1.84649	down
oar-let-7c	-1.65449	down	ENSOARG00000012721	TRPM4	-0.742721	down
oar-let-7a	-1.0862	down	ENSOARG00000014467	EOMES	-2.70081	down
oar-miR-493-3p	-1.36074	down	ENSOARG00000008800	---	-0.711802	down
oar-miR-493-5p	-2.3812	down	ENSOARG00000007119	---	-1.3738	down
oar-miR-103	-0.783816	down	ENSOARG00000000658	DEFB123	-2.02423	down
oar-miR-379-5p	1.68562	up	ENSOARG00000006034	SIX2	2.89068	up
oar-miR-370-3p	-0.932447	down	ENSOARG00000007992	C19orf57	0.920733	up
oar-miR-432	-2.0708	down	ENSOARG00000018197	RNF112	-0.846133	down
oar-miR-143	1.03022	up	ENSOARG00000019715	MOV10L1	1.63877	up
oar-miR-485-5p	-2.08322	down	ENSOARG00000019197	IL2RB	-1.51406	down
oar-miR-374a	0.937593	up	ENSOARG00000011811	STEAP4	2.72386	up
oar-miR-370-3p	-0.932447	down	ENSOARG00000004940	FOXG1	-1.94598	down
oar-miR-148a	0.645373	up	ENSOARG00000000333	ADAMTS7	-1.42047	down
oar-miR-16b	-1.50237	down	ENSOARG00000009325	UNC13D	-0.703117	down
oar-miR-25	-0.609695	down	ENSOARG00000000673	---	#NAME?	down
oar-miR-106b	1.01597	up	ENSOARG00000004550	CCDC105	-0.975429	down
oar-miR-16b	-1.50237	down	ENSOARG00000009676	CHRNA2	-0.88636	down
oar-miR-25	-0.609695	down	ENSOARG00000019000	RBM44	0.755868	up
oar-let-7i	-2.0542	down	ENSOARG00000016867	ITGA4	-1.00416	down
oar-miR-103	-0.783816	down	ENSOARG00000002821	ELMO3	-0.919952	down
oar-let-7c	-1.65449	down	ENSOARG00000016231	---	#NAME?	down
oar-miR-370-3p	-0.932447	down	ENSOARG00000019721	---	0.745552	up
oar-miR-379-5p	1.68562	up	ENSOARG00000014467	EOMES	-2.70081	down
oar-miR-218a	1.0003	up	ENSOARG00000007366	TMPRSS13	-1.29712	down
oar-let-7a	-1.0862	down	ENSOARG00000019721	---	0.745552	up
oar-let-7b	-1.04481	down	ENSOARG00000006735	PIGR	-5.4877	down
oar-let-7d	-1.68392	down	ENSOARG00000011811	STEAP4	2.72386	up
oar-miR-432	-2.0708	down	ENSOARG00000001078	---	-0.725559	down
oar-miR-495-3p	1.2203	up	ENSOARG00000000049	---	2.574	up
oar-miR-181a	-1.30318	down	ENSOARG00000013509	CD274	-0.838667	down
oar-miR-148a	0.645373	up	ENSOARG00000001140	---	-2.41558	down
oar-miR-541-5p	-2.05362	down	ENSOARG00000011811	STEAP4	2.72386	up
oar-miR-493-3p	-1.36074	down	ENSOARG00000019474	TDRD15	-1.26977	down
oar-miR-493-3p	-1.36074	down	ENSOARG00000017092	NPHS2	-1.91375	down
oar-let-7b	-1.04481	down	ENSOARG00000014467	EOMES	-2.70081	down
oar-miR-494-5p	-2.56545	down	ENSOARG00000009130	ITGAX	0.988886	up
oar-miR-412-3p	-0.890432	down	ENSOARG00000008800	---	-0.711802	down
oar-miR-493-5p	-2.3812	down	ENSOARG00000016867	ITGA4	-1.00416	down
oar-miR-218a	1.0003	up	ENSOARG00000006766	ASB5	1.01516	up
oar-miR-485-5p	-2.08322	down	ENSOARG00000020249	CD2	-1.35906	down
oar-miR-16b	-1.50237	down	ENSOARG00000001415	DCHS2	-1.57894	down
oar-miR-25	-0.609695	down	ENSOARG00000014122	C11orf88	-0.813235	down
oar-miR-409-3p	-0.877877	down	ENSOARG00000000720	---	3.50194	up
oar-miR-143	1.03022	up	ENSOARG00000001344	---	1.26379	up
oar-miR-432	-2.0708	down	ENSOARG00000005772	---	#NAME?	down
oar-miR-433-3p	-1.31673	down	ENSOARG00000012721	TRPM4	-0.742721	down
oar-miR-218a	1.0003	up	ENSOARG00000002251	IDO1	-4.81448	down
oar-miR-541-5p	-2.05362	down	ENSOARG00000017092	NPHS2	-1.91375	down
oar-miR-379-5p	1.68562	up	ENSOARG00000001281	ACCSL	#NAME?	down
oar-miR-433-3p	-1.31673	down	ENSOARG00000011811	STEAP4	2.72386	up
oar-miR-3958-3p	-0.771154	down	ENSOARG00000012721	TRPM4	-0.742721	down
oar-miR-495-3p	1.2203	up	ENSOARG00000002355	---	#NAME?	down
oar-miR-3956-5p	-2.16985	down	ENSOARG00000009676	CHRNA2	-0.88636	down
oar-miR-493-3p	-1.36074	down	ENSOARG00000001556	CYP26A1	-3.36411	down
oar-miR-3956-5p	-2.16985	down	ENSOARG00000002355	---	#NAME?	down
oar-miR-369-5p	-0.953779	down	ENSOARG00000013509	CD274	-0.838667	down
oar-miR-541-5p	-2.05362	down	ENSOARG00000002251	IDO1	-4.81448	down
oar-let-7d	-1.68392	down	ENSOARG00000001344	---	1.26379	up
oar-miR-143	1.03022	up	ENSOARG00000012369	SLC4A5	-1.43101	down
oar-let-7b	-1.04481	down	ENSOARG00000020760	DAPK2	0.70907	up
oar-let-7f	-2.17708	down	ENSOARG00000006967	ITGB6	2.23952	up
oar-miR-143	1.03022	up	ENSOARG00000019721	---	0.745552	up
oar-miR-181a	-1.30318	down	ENSOARG00000006034	SIX2	2.89068	up
oar-miR-3958-5p	-2.50056	down	ENSOARG00000012485	VWCE	-0.810058	down
oar-let-7d	-1.68392	down	ENSOARG00000019000	RBM44	0.755868	up
oar-let-7i	-2.0542	down	ENSOARG00000012721	TRPM4	-0.742721	down
oar-miR-379-5p	1.68562	up	ENSOARG00000009042	---	-1.05376	down
oar-let-7d	-1.68392	down	ENSOARG00000014467	EOMES	-2.70081	down
oar-miR-103	-0.783816	down	ENSOARG00000018197	RNF112	-0.846133	down
oar-miR-152	1.35253	up	ENSOARG00000000673	---	#NAME?	down
oar-miR-148a	0.645373	up	ENSOARG00000006034	SIX2	2.89068	up
oar-miR-16b	-1.50237	down	ENSOARG00000002251	IDO1	-4.81448	down
oar-miR-143	1.03022	up	ENSOARG00000012721	TRPM4	-0.742721	down
oar-miR-3958-3p	-0.771154	down	ENSOARG00000006551	DSG1	Inf	up
oar-miR-181a	-1.30318	down	ENSOARG00000019474	TDRD15	-1.26977	down
oar-let-7f	-2.17708	down	ENSOARG00000018197	RNF112	-0.846133	down
oar-miR-30b	1.46547	up	ENSOARG00000017123	---	1.19884	up
oar-miR-432	-2.0708	down	ENSOARG00000013153	CGA	1.47811	up
oar-miR-374a	0.937593	up	ENSOARG00000019474	TDRD15	-1.26977	down
oar-miR-493-5p	-2.3812	down	ENSOARG00000000673	---	#NAME?	down
oar-miR-379-5p	1.68562	up	ENSOARG00000006675	TDRD9	-0.878874	down
oar-miR-541-5p	-2.05362	down	ENSOARG00000007578	SCIN	-1.01269	down
oar-let-7b	-1.04481	down	ENSOARG00000001078	---	-0.725559	down
oar-let-7i	-2.0542	down	ENSOARG00000002686	---	1.86117	up
oar-miR-106b	1.01597	up	ENSOARG00000013163	ACSM3	3.99017	up
oar-miR-432	-2.0708	down	ENSOARG00000006034	SIX2	2.89068	up
oar-miR-103	-0.783816	down	ENSOARG00000017981	---	-0.840737	down
oar-miR-494-5p	-2.56545	down	ENSOARG00000011811	STEAP4	2.72386	up
oar-miR-412-3p	-0.890432	down	ENSOARG00000009325	UNC13D	-0.703117	down
oar-let-7d	-1.68392	down	ENSOARG00000002649	ACAD9	-0.788254	down
oar-miR-106b	1.01597	up	ENSOARG00000020924	WDR72	2.58044	up
oar-miR-221	-1.15782	down	ENSOARG00000019000	RBM44	0.755868	up
oar-miR-143	1.03022	up	ENSOARG00000016642	ITGB7	-0.925523	down
oar-miR-152	1.35253	up	ENSOARG00000011811	STEAP4	2.72386	up
oar-miR-103	-0.783816	down	ENSOARG00000016231	---	#NAME?	down
oar-let-7f	-2.17708	down	ENSOARG00000002980	---	Inf	up
oar-miR-3958-3p	-0.771154	down	ENSOARG00000000016	COX1	1.22142	up
oar-miR-143	1.03022	up	ENSOARG00000020924	WDR72	2.58044	up
oar-miR-103	-0.783816	down	ENSOARG00000001415	DCHS2	-1.57894	down
oar-miR-143	1.03022	up	ENSOARG00000019594	TRAV5	5.07129	up
oar-miR-103	-0.783816	down	ENSOARG00000011293	RGS11	-0.946506	down
oar-miR-409-3p	-0.877877	down	ENSOARG00000007119	---	-1.3738	down
oar-let-7c	-1.65449	down	ENSOARG00000012369	SLC4A5	-1.43101	down
oar-miR-493-3p	-1.36074	down	ENSOARG00000002147	PIK3R6	-0.745629	down
oar-miR-103	-0.783816	down	ENSOARG00000010175	---	1.23394	up
oar-let-7b	-1.04481	down	ENSOARG00000016867	ITGA4	-1.00416	down
oar-let-7g	-1.54167	down	ENSOARG00000006735	PIGR	-5.4877	down
oar-let-7i	-2.0542	down	ENSOARG00000016231	---	#NAME?	down
oar-miR-143	1.03022	up	ENSOARG00000009676	CHRNA2	-0.88636	down
oar-miR-103	-0.783816	down	ENSOARG00000000673	---	#NAME?	down
oar-miR-485-5p	-2.08322	down	ENSOARG00000009146	CCL27	-0.76619	down
oar-let-7g	-1.54167	down	ENSOARG00000019721	---	0.745552	up
oar-let-7i	-2.0542	down	ENSOARG00000006675	TDRD9	-0.878874	down
oar-let-7g	-1.54167	down	ENSOARG00000009130	ITGAX	0.988886	up
oar-miR-370-3p	-0.932447	down	ENSOARG00000016642	ITGB7	-0.925523	down
oar-let-7d	-1.68392	down	ENSOARG00000019474	TDRD15	-1.26977	down
oar-let-7f	-2.17708	down	ENSOARG00000011811	STEAP4	2.72386	up
oar-miR-106b	1.01597	up	ENSOARG00000011811	STEAP4	2.72386	up
oar-miR-221	-1.15782	down	ENSOARG00000011811	STEAP4	2.72386	up
oar-miR-493-5p	-2.3812	down	ENSOARG00000002355	---	#NAME?	down
oar-miR-433-3p	-1.31673	down	ENSOARG00000002874	---	1.53922	up
oar-miR-154a-3p	1.9261	up	ENSOARG00000005610	SLC38A11	3.10829	up
oar-miR-30c	0.604798	up	ENSOARG00000001415	DCHS2	-1.57894	down
oar-miR-493-5p	-2.3812	down	ENSOARG00000013019	TRH	-0.882968	down
oar-miR-143	1.03022	up	ENSOARG00000014749	ALDH8A1	-1.70334	down
oar-miR-493-5p	-2.3812	down	ENSOARG00000009130	ITGAX	0.988886	up
oar-let-7i	-2.0542	down	ENSOARG00000017058	POU1F1	2.36812	up
oar-miR-374a	0.937593	up	ENSOARG00000005610	SLC38A11	3.10829	up
oar-miR-432	-2.0708	down	ENSOARG00000000333	ADAMTS7	-1.42047	down
oar-miR-221	-1.15782	down	ENSOARG00000020000	C12orf40	0.891291	up
oar-miR-16b	-1.50237	down	ENSOARG00000002722	---	1.27815	up
oar-miR-103	-0.783816	down	ENSOARG00000009073	RASEF	-1.00277	down
oar-miR-433-3p	-1.31673	down	ENSOARG00000019000	RBM44	0.755868	up
oar-miR-485-5p	-2.08322	down	ENSOARG00000006394	LDHD	-0.810626	down
oar-miR-16b	-1.50237	down	ENSOARG00000006617	---	-3.37425	down
oar-miR-379-5p	1.68562	up	ENSOARG00000010400	FREM3	-0.908386	down
oar-let-7b	-1.04481	down	ENSOARG00000016391	GLP1R	-0.722746	down
oar-miR-30c	0.604798	up	ENSOARG00000002143	---	-1.76958	down
oar-let-7b	-1.04481	down	ENSOARG00000020249	CD2	-1.35906	down
oar-miR-106b	1.01597	up	ENSOARG00000014122	C11orf88	-0.813235	down
oar-miR-148a	0.645373	up	ENSOARG00000005772	---	#NAME?	down
oar-miR-493-3p	-1.36074	down	ENSOARG00000001344	---	1.26379	up
oar-miR-3958-3p	-0.771154	down	ENSOARG00000004828	---	1.2815	up
oar-miR-154a-3p	1.9261	up	ENSOARG00000008117	TDGF1	-3.10179	down
oar-miR-493-5p	-2.3812	down	ENSOARG00000001281	ACCSL	#NAME?	down
oar-miR-370-3p	-0.932447	down	ENSOARG00000006967	ITGB6	2.23952	up
oar-miR-218a	1.0003	up	ENSOARG00000006967	ITGB6	2.23952	up
oar-miR-16b	-1.50237	down	ENSOARG00000020924	WDR72	2.58044	up
oar-miR-370-3p	-0.932447	down	ENSOARG00000003044	ACTA1	-0.973974	down
oar-miR-3958-5p	-2.50056	down	ENSOARG00000000304	ACKR3	-1.05359	down
oar-let-7g	-1.54167	down	ENSOARG00000002649	ACAD9	-0.788254	down
oar-miR-485-5p	-2.08322	down	ENSOARG00000018033	---	-1.04352	down
oar-miR-148a	0.645373	up	ENSOARG00000002249	ADAM33	-0.700917	down
oar-miR-495-3p	1.2203	up	ENSOARG00000019000	RBM44	0.755868	up
oar-miR-152	1.35253	up	ENSOARG00000001140	---	-2.41558	down
oar-miR-103	-0.783816	down	ENSOARG00000005610	SLC38A11	3.10829	up
oar-miR-370-3p	-0.932447	down	ENSOARG00000018197	RNF112	-0.846133	down
oar-let-7i	-2.0542	down	ENSOARG00000001344	---	1.26379	up
oar-miR-143	1.03022	up	ENSOARG00000019000	RBM44	0.755868	up
oar-miR-30b	1.46547	up	ENSOARG00000007169	KLF4	-0.860311	down
oar-miR-433-3p	-1.31673	down	ENSOARG00000014101	MCOLN3	#NAME?	down
oar-let-7a	-1.0862	down	ENSOARG00000018197	RNF112	-0.846133	down
oar-miR-432	-2.0708	down	ENSOARG00000020760	DAPK2	0.70907	up
oar-miR-218a	1.0003	up	ENSOARG00000008117	TDGF1	-3.10179	down
oar-miR-493-5p	-2.3812	down	ENSOARG00000020249	CD2	-1.35906	down
oar-miR-541-5p	-2.05362	down	ENSOARG00000013698	---	-0.988447	down
oar-miR-181a	-1.30318	down	ENSOARG00000014486	---	1.7378	up
oar-let-7i	-2.0542	down	ENSOARG00000019715	MOV10L1	1.63877	up
oar-let-7g	-1.54167	down	ENSOARG00000018356	SLCO6A1	4.26413	up
oar-miR-485-5p	-2.08322	down	ENSOARG00000018834	NLRC5	-0.818704	down
oar-miR-154a-3p	1.9261	up	ENSOARG00000019443	---	0.887713	up
oar-miR-148a	0.645373	up	ENSOARG00000002251	IDO1	-4.81448	down
oar-miR-3958-3p	-0.771154	down	ENSOARG00000008241	---	-0.752819	down
oar-miR-103	-0.783816	down	ENSOARG00000014122	C11orf88	-0.813235	down
oar-miR-433-3p	-1.31673	down	ENSOARG00000010026	ADAM28	1.10475	up
oar-let-7d	-1.68392	down	ENSOARG00000016595	---	-0.780968	down
oar-miR-370-3p	-0.932447	down	ENSOARG00000001548	CRYBB1	-0.850053	down
oar-miR-103	-0.783816	down	ENSOARG00000009042	---	-1.05376	down
oar-miR-148a	0.645373	up	ENSOARG00000002821	ELMO3	-0.919952	down
oar-miR-3958-5p	-2.50056	down	ENSOARG00000006034	SIX2	2.89068	up
oar-miR-369-5p	-0.953779	down	ENSOARG00000016595	---	-0.780968	down
oar-miR-218a	1.0003	up	ENSOARG00000018699	CRTAM	#NAME?	down
oar-miR-409-3p	-0.877877	down	ENSOARG00000013509	CD274	-0.838667	down
oar-miR-494-5p	-2.56545	down	ENSOARG00000007169	KLF4	-0.860311	down
oar-miR-148a	0.645373	up	ENSOARG00000016391	GLP1R	-0.722746	down
oar-miR-25	-0.609695	down	ENSOARG00000017981	---	-0.840737	down
oar-miR-218a	1.0003	up	ENSOARG00000014440	VNN1	0.759266	up
oar-miR-148a	0.645373	up	ENSOARG00000009676	CHRNA2	-0.88636	down
oar-miR-106b	1.01597	up	ENSOARG00000014467	EOMES	-2.70081	down
oar-miR-493-5p	-2.3812	down	ENSOARG00000015072	---	-0.860858	down
oar-let-7a	-1.0862	down	ENSOARG00000002649	ACAD9	-0.788254	down
oar-miR-30b	1.46547	up	ENSOARG00000007451	CRLF2	#NAME?	down
oar-let-7f	-2.17708	down	ENSOARG00000001344	---	1.26379	up
oar-let-7d	-1.68392	down	ENSOARG00000016231	---	#NAME?	down
oar-miR-493-5p	-2.3812	down	ENSOARG00000014122	C11orf88	-0.813235	down
oar-miR-433-3p	-1.31673	down	ENSOARG00000004550	CCDC105	-0.975429	down
oar-miR-485-5p	-2.08322	down	ENSOARG00000013509	CD274	-0.838667	down
oar-miR-432	-2.0708	down	ENSOARG00000002249	ADAM33	-0.700917	down
oar-miR-433-3p	-1.31673	down	ENSOARG00000014471	---	-5.86294	down
oar-miR-16b	-1.50237	down	ENSOARG00000014440	VNN1	0.759266	up
oar-miR-409-3p	-0.877877	down	ENSOARG00000018356	SLCO6A1	4.26413	up
oar-miR-487b-3p	-0.588828	down	ENSOARG00000009042	---	-1.05376	down
oar-miR-16b	-1.50237	down	ENSOARG00000011577	PDIA2	-1.12979	down
oar-miR-379-5p	1.68562	up	ENSOARG00000010026	ADAM28	1.10475	up
oar-miR-152	1.35253	up	ENSOARG00000000333	ADAMTS7	-1.42047	down
oar-miR-3958-3p	-0.771154	down	ENSOARG00000013509	CD274	-0.838667	down
oar-miR-433-3p	-1.31673	down	ENSOARG00000002251	IDO1	-4.81448	down
oar-miR-485-5p	-2.08322	down	ENSOARG00000001415	DCHS2	-1.57894	down
oar-miR-106b	1.01597	up	ENSOARG00000006551	DSG1	Inf	up
oar-miR-485-5p	-2.08322	down	ENSOARG00000018356	SLCO6A1	4.26413	up
oar-miR-409-3p	-0.877877	down	ENSOARG00000019000	RBM44	0.755868	up
oar-miR-16b	-1.50237	down	ENSOARG00000014900	CCDC154	-0.691109	down
oar-miR-218a	1.0003	up	ENSOARG00000009130	ITGAX	0.988886	up
oar-miR-154a-3p	1.9261	up	ENSOARG00000020924	WDR72	2.58044	up
oar-miR-218a	1.0003	up	ENSOARG00000008800	---	-0.711802	down
oar-miR-103	-0.783816	down	ENSOARG00000000304	ACKR3	-1.05359	down
oar-miR-218a	1.0003	up	ENSOARG00000006034	SIX2	2.89068	up
oar-miR-143	1.03022	up	ENSOARG00000010400	FREM3	-0.908386	down
oar-miR-432	-2.0708	down	ENSOARG00000002251	IDO1	-4.81448	down
oar-miR-30c	0.604798	up	ENSOARG00000013509	CD274	-0.838667	down
oar-miR-493-3p	-1.36074	down	ENSOARG00000006735	PIGR	-5.4877	down
oar-let-7a	-1.0862	down	ENSOARG00000009042	---	-1.05376	down
oar-let-7a	-1.0862	down	ENSOARG00000016867	ITGA4	-1.00416	down
oar-miR-541-5p	-2.05362	down	ENSOARG00000002143	---	-1.76958	down
oar-miR-30c	0.604798	up	ENSOARG00000011811	STEAP4	2.72386	up
oar-let-7a	-1.0862	down	ENSOARG00000011811	STEAP4	2.72386	up
oar-miR-103	-0.783816	down	ENSOARG00000008241	---	-0.752819	down
oar-miR-493-3p	-1.36074	down	ENSOARG00000001701	---	-0.897225	down
oar-miR-30c	0.604798	up	ENSOARG00000005851	---	3.73578	up
oar-miR-103	-0.783816	down	ENSOARG00000002686	---	1.86117	up
oar-miR-374a	0.937593	up	ENSOARG00000016231	---	#NAME?	down
oar-miR-30c	0.604798	up	ENSOARG00000002168	OTOG	-1.84649	down
oar-miR-374a	0.937593	up	ENSOARG00000000155	CPM	0.698026	up
oar-miR-409-3p	-0.877877	down	ENSOARG00000000673	---	#NAME?	down
oar-miR-143	1.03022	up	ENSOARG00000001415	DCHS2	-1.57894	down
oar-miR-409-3p	-0.877877	down	ENSOARG00000010400	FREM3	-0.908386	down
oar-miR-432	-2.0708	down	ENSOARG00000007992	C19orf57	0.920733	up
oar-miR-218a	1.0003	up	ENSOARG00000010026	ADAM28	1.10475	up
oar-let-7d	-1.68392	down	ENSOARG00000002874	---	1.53922	up
oar-miR-370-3p	-0.932447	down	ENSOARG00000017981	---	-0.840737	down
oar-miR-103	-0.783816	down	ENSOARG00000006675	TDRD9	-0.878874	down
oar-miR-370-3p	-0.932447	down	ENSOARG00000016391	GLP1R	-0.722746	down
oar-miR-106b	1.01597	up	ENSOARG00000019443	---	0.887713	up
oar-miR-16b	-1.50237	down	ENSOARG00000017391	CRH	-1.10091	down
oar-miR-379-5p	1.68562	up	ENSOARG00000002168	OTOG	-1.84649	down
oar-miR-103	-0.783816	down	ENSOARG00000002355	---	#NAME?	down
oar-let-7f	-2.17708	down	ENSOARG00000014467	EOMES	-2.70081	down
oar-miR-541-5p	-2.05362	down	ENSOARG00000000049	---	2.574	up
oar-miR-493-5p	-2.3812	down	ENSOARG00000006034	SIX2	2.89068	up
oar-miR-3958-3p	-0.771154	down	ENSOARG00000011811	STEAP4	2.72386	up
oar-miR-3958-5p	-2.50056	down	ENSOARG00000004940	FOXG1	-1.94598	down
oar-miR-493-3p	-1.36074	down	ENSOARG00000013019	TRH	-0.882968	down
oar-miR-152	1.35253	up	ENSOARG00000001129	---	-1.16729	down
oar-miR-494-5p	-2.56545	down	ENSOARG00000014471	---	-5.86294	down
oar-miR-485-5p	-2.08322	down	ENSOARG00000005973	LY6G6E	1.88437	up
oar-miR-432	-2.0708	down	ENSOARG00000002168	OTOG	-1.84649	down
oar-miR-370-3p	-0.932447	down	ENSOARG00000014633	---	-1.50907	down
oar-miR-181a	-1.30318	down	ENSOARG00000001281	ACCSL	#NAME?	down
oar-miR-143	1.03022	up	ENSOARG00000013509	CD274	-0.838667	down
oar-miR-485-5p	-2.08322	down	ENSOARG00000014738	MTTP	0.979758	up
oar-miR-218a	1.0003	up	ENSOARG00000000032	ND5	0.680006	up
oar-miR-493-3p	-1.36074	down	ENSOARG00000014954	XPNPEP2	0.927511	up
oar-miR-379-5p	1.68562	up	ENSOARG00000000049	---	2.574	up
oar-miR-154a-3p	1.9261	up	ENSOARG00000015330	THAP6	0.761336	up
oar-miR-16b	-1.50237	down	ENSOARG00000019715	MOV10L1	1.63877	up
oar-miR-16b	-1.50237	down	ENSOARG00000018979	ASZ1	0.761081	up
oar-miR-374a	0.937593	up	ENSOARG00000009042	---	-1.05376	down
oar-miR-493-3p	-1.36074	down	ENSOARG00000008241	---	-0.752819	down
oar-miR-16b	-1.50237	down	ENSOARG00000001701	---	-0.897225	down
oar-miR-143	1.03022	up	ENSOARG00000014122	C11orf88	-0.813235	down
oar-miR-143	1.03022	up	ENSOARG00000002874	---	1.53922	up
oar-miR-218a	1.0003	up	ENSOARG00000004550	CCDC105	-0.975429	down
oar-miR-433-3p	-1.31673	down	ENSOARG00000020899	DNAAF4	0.804293	up
oar-miR-16b	-1.50237	down	ENSOARG00000004550	CCDC105	-0.975429	down
oar-miR-487b-3p	-0.588828	down	ENSOARG00000012369	SLC4A5	-1.43101	down
oar-miR-30b	1.46547	up	ENSOARG00000006551	DSG1	Inf	up
oar-miR-541-5p	-2.05362	down	ENSOARG00000008241	---	-0.752819	down
oar-miR-409-3p	-0.877877	down	ENSOARG00000006967	ITGB6	2.23952	up
oar-miR-25	-0.609695	down	ENSOARG00000002251	IDO1	-4.81448	down
oar-miR-106b	1.01597	up	ENSOARG00000019000	RBM44	0.755868	up
oar-miR-152	1.35253	up	ENSOARG00000002168	OTOG	-1.84649	down
oar-miR-30c	0.604798	up	ENSOARG00000019443	---	0.887713	up
oar-let-7a	-1.0862	down	ENSOARG00000019913	---	-1.61253	down
oar-miR-148a	0.645373	up	ENSOARG00000019913	---	-1.61253	down
oar-let-7d	-1.68392	down	ENSOARG00000020760	DAPK2	0.70907	up
oar-let-7b	-1.04481	down	ENSOARG00000014122	C11orf88	-0.813235	down
oar-let-7d	-1.68392	down	ENSOARG00000006967	ITGB6	2.23952	up
oar-miR-541-5p	-2.05362	down	ENSOARG00000012821	SLC6A16	-2.67575	down
oar-miR-221	-1.15782	down	ENSOARG00000001415	DCHS2	-1.57894	down
oar-miR-148a	0.645373	up	ENSOARG00000018356	SLCO6A1	4.26413	up
oar-miR-3958-5p	-2.50056	down	ENSOARG00000002249	ADAM33	-0.700917	down
oar-miR-432	-2.0708	down	ENSOARG00000006617	---	-3.37425	down
oar-let-7a	-1.0862	down	ENSOARG00000002168	OTOG	-1.84649	down
oar-miR-369-5p	-0.953779	down	ENSOARG00000017092	NPHS2	-1.91375	down
oar-miR-485-5p	-2.08322	down	ENSOARG00000018197	RNF112	-0.846133	down
oar-miR-485-5p	-2.08322	down	ENSOARG00000002874	---	1.53922	up
oar-miR-154a-3p	1.9261	up	ENSOARG00000009042	---	-1.05376	down
oar-miR-412-3p	-0.890432	down	ENSOARG00000017981	---	-0.840737	down
oar-miR-218a	1.0003	up	ENSOARG00000017092	NPHS2	-1.91375	down
oar-miR-103	-0.783816	down	ENSOARG00000012893	---	-0.855701	down
oar-let-7f	-2.17708	down	ENSOARG00000020249	CD2	-1.35906	down
oar-miR-493-5p	-2.3812	down	ENSOARG00000020924	WDR72	2.58044	up
oar-miR-379-5p	1.68562	up	ENSOARG00000014101	MCOLN3	#NAME?	down
oar-miR-103	-0.783816	down	ENSOARG00000017671	RAB26	-0.681509	down
oar-let-7a	-1.0862	down	ENSOARG00000006735	PIGR	-5.4877	down
oar-miR-106b	1.01597	up	ENSOARG00000001140	---	-2.41558	down
oar-miR-3958-5p	-2.50056	down	ENSOARG00000009676	CHRNA2	-0.88636	down
oar-let-7f	-2.17708	down	ENSOARG00000012721	TRPM4	-0.742721	down
oar-miR-379-5p	1.68562	up	ENSOARG00000009073	RASEF	-1.00277	down
oar-miR-493-5p	-2.3812	down	ENSOARG00000002649	ACAD9	-0.788254	down
oar-miR-369-5p	-0.953779	down	ENSOARG00000020249	CD2	-1.35906	down
oar-miR-412-3p	-0.890432	down	ENSOARG00000010400	FREM3	-0.908386	down
oar-miR-370-3p	-0.932447	down	ENSOARG00000002249	ADAM33	-0.700917	down
oar-miR-493-5p	-2.3812	down	ENSOARG00000006551	DSG1	Inf	up
oar-miR-152	1.35253	up	ENSOARG00000002821	ELMO3	-0.919952	down
oar-miR-148a	0.645373	up	ENSOARG00000010400	FREM3	-0.908386	down
oar-miR-152	1.35253	up	ENSOARG00000019197	IL2RB	-1.51406	down
oar-miR-30c	0.604798	up	ENSOARG00000019474	TDRD15	-1.26977	down
oar-miR-433-3p	-1.31673	down	ENSOARG00000014075	KCNIP3	-0.728836	down
oar-miR-495-3p	1.2203	up	ENSOARG00000000673	---	#NAME?	down
oar-miR-152	1.35253	up	ENSOARG00000020860	ALDH1A2	1.52824	up
oar-miR-30c	0.604798	up	ENSOARG00000020924	WDR72	2.58044	up
oar-miR-30c	0.604798	up	ENSOARG00000019000	RBM44	0.755868	up
oar-let-7a	-1.0862	down	ENSOARG00000002980	---	Inf	up
oar-miR-152	1.35253	up	ENSOARG00000002355	---	#NAME?	down
oar-miR-3958-3p	-0.771154	down	ENSOARG00000001415	DCHS2	-1.57894	down
oar-miR-493-3p	-1.36074	down	ENSOARG00000003742	---	-1.92281	down
oar-miR-3958-5p	-2.50056	down	ENSOARG00000013163	ACSM3	3.99017	up
oar-let-7i	-2.0542	down	ENSOARG00000002821	ELMO3	-0.919952	down
oar-miR-374a	0.937593	up	ENSOARG00000000032	ND5	0.680006	up
oar-miR-370-3p	-0.932447	down	ENSOARG00000019197	IL2RB	-1.51406	down
oar-miR-495-3p	1.2203	up	ENSOARG00000013942	SPATA1	1.01243	up
oar-miR-148a	0.645373	up	ENSOARG00000006394	LDHD	-0.810626	down
oar-miR-3958-5p	-2.50056	down	ENSOARG00000002251	IDO1	-4.81448	down
oar-miR-218a	1.0003	up	ENSOARG00000020924	WDR72	2.58044	up
oar-miR-148a	0.645373	up	ENSOARG00000001078	---	-0.725559	down
oar-let-7g	-1.54167	down	ENSOARG00000016231	---	#NAME?	down
oar-miR-432	-2.0708	down	ENSOARG00000015386	---	-1.67871	down
oar-miR-181a	-1.30318	down	ENSOARG00000014101	MCOLN3	#NAME?	down
oar-miR-148a	0.645373	up	ENSOARG00000004550	CCDC105	-0.975429	down
oar-miR-485-5p	-2.08322	down	ENSOARG00000001465	---	-1.84623	down
oar-miR-103	-0.783816	down	ENSOARG00000016642	ITGB7	-0.925523	down
oar-miR-541-5p	-2.05362	down	ENSOARG00000017123	---	1.19884	up
oar-miR-379-5p	1.68562	up	ENSOARG00000014440	VNN1	0.759266	up
oar-miR-495-3p	1.2203	up	ENSOARG00000011811	STEAP4	2.72386	up
oar-miR-370-3p	-0.932447	down	ENSOARG00000006342	TTR	1.91318	up
oar-let-7d	-1.68392	down	ENSOARG00000019715	MOV10L1	1.63877	up
oar-let-7d	-1.68392	down	ENSOARG00000007119	---	-1.3738	down
oar-miR-432	-2.0708	down	ENSOARG00000002649	ACAD9	-0.788254	down
oar-miR-3958-5p	-2.50056	down	ENSOARG00000019281	---	0.752289	up
oar-miR-3958-5p	-2.50056	down	ENSOARG00000001078	---	-0.725559	down
oar-miR-379-5p	1.68562	up	ENSOARG00000009676	CHRNA2	-0.88636	down

## Sheet: PL vs. ML (novel miRNA)
miRNA	miRNA_log2FC	Up/Down	mRNA	Gene_name	mRNA_log2FC	Up/Down
Novel_237	#NAME?	down	ENSOARG00000000607	ENSOARG00000000607	0.703925	up
Novel_237	#NAME?	down	ENSOARG00000000032	ND5	0.680006	up
Novel_237	#NAME?	down	ENSOARG00000000333	ADAMTS7	-1.42047	down
Novel_237	#NAME?	down	ENSOARG00000002168	OTOG	-1.84649	down
Novel_246	#NAME?	down	ENSOARG00000006565	ENSOARG00000006565	2.74024	up
Novel_246	#NAME?	down	ENSOARG00000002168	OTOG	-1.84649	down
Novel_327	#NAME?	down	ENSOARG00000007366	TMPRSS13	-1.29712	down
Novel_337	Inf	up	ENSOARG00000020249	CD2	-1.35906	down
Novel_337	Inf	up	ENSOARG00000013509	CD274	-0.838667	down
