# Supplementary material for: Integrated Hypothalamic Transcriptome Profiling Reveals the Reproductive Roles of mRNAs and miRNAs in Sheep
Source: Front Genet. 2020 Jan 15;10:1296. doi: 10.3389/fgene.2019.01296 (PMC6974689; doi:10.3389/fgene.2019.01296)
Supplement: Supplementary file 1 [file DataSheet_1.zip › Supplementary Materials/Supplementary Table 2.xlsx]

## Sheet: Sheet1
#Sample	PF_H1	PF_H2	PF_H3	PL_H1	PL_H2	PL_H3	MF_H1	MF_H2	MF_H3	ML_H1	ML_H2	ML_H3
Raw Reads Number	127805618	124399194	132329596	128846022	101307766	133523464	125026486	130401216	133001230	126859366	126897160	128415550
Raw Bases Number	19170842700	18659879100	19849439400	19326903300	15196164900	20028519600	18753972900	19560182400	19950184500	19028904900	19034574000	19262332500
Clean Reads Number	122545762	119960438	126498382	125264852	96925068	129389274	120588746	123669806	127179196	122378740	121575158	124279134
Clean Reads Rate(%)	95.88	96.43	95.59	97.22	95.67	96.9	96.45	94.84	95.62	96.47	95.81	96.78
Clean Bases Number	18381864300	17994065700	18974757300	18789727800	14538760200	19408391100	18088311900	18550470900	19076879400	18356811000	18236273700	18641870100
Low-quality Reads Number	2407966	1360300	2172654	1397138	1354690	1588852	1338334	1601028	1432726	1152018	1499430	1157236
Low-quality Reads Rate(%)	1.88	1.09	1.64	1.08	1.34	1.19	1.07	1.23	1.08	0.91	1.18	0.9
Ns Reads Number	0	0	0	0	0	0	0	0	0	0	0	0
Ns Reads Rate(%)	0	0	0	0	0	0	0	0	0	0	0	0
Adapter Polluted Reads Number	2702926	2926338	3510740	2001388	2869658	2109560	2891510	4845192	4244394	3301424	3670922	2897686
Adapter Polluted Reads Rate(%)	2.12	2.35	2.65	1.55	2.83	1.58	2.31	3.72	3.19	2.6	2.89	2.26
Raw Q30 Bases Rate(%)	90.76	92.72	91.27	93.29	92.27	93.22	93.42	92.21	93.28	93.97	93.29	93.73
Clean Q30 Bases Rate(%)	91.65	93.22	91.99	93.8	92.87	93.78	93.91	92.84	93.8	94.39	93.83	94.15
rRNA Mapping Reads Number	148964	152118	147820	182644	158350	435778	207896	285190	144914	27184	151650	81494
rRNA Mapping Rate(%)	0.12	0.12	0.11	0.14	0.16	0.33	0.17	0.22	0.11	0.02	0.12	0.06
