# Supplementary material for: Integrated Hypothalamic Transcriptome Profiling Reveals the Reproductive Roles of mRNAs and miRNAs in Sheep
Source: Front Genet. 2020 Jan 15;10:1296. doi: 10.3389/fgene.2019.01296 (PMC6974689; doi:10.3389/fgene.2019.01296)
Supplement: Supplementary file 1 [file DataSheet_1.zip › Supplementary Materials/Supplementary Table 3.xlsx]

## Sheet: S3
name	PF_H1	PF_H2	PF_H3	PL_H1	PL_H2	PL_H3	MF_H1	MF_H2	MF_H3	ML_H1	ML_H2	ML_H3	GeneName	Biotype	Position	NR:Seq-id	NR:Score	NR:Evalue	NR:Description	NT:Seq-id	NT:Score	NT:Evalue	NT:Description	Uniprot:UniProtKB-AC	Uniprot:Score	Uniprot:Evalue	Uniprot:Description	COG:gene	COG:Score	COG:Eval	COG:num	Pfam:pfam_ID	Pfam:pfam_Name	Pfam:pfam_Description	GO:biological_process	GO:cellular_component	GO:molecular_function	KEGG:KO	KEGG:Description
ENSOARG00000024808	0.431689	0.492015	0.450743	0	0	0.834607	1.39212	0	1.20946	1.86679	0.890493	1.6748	ENSOARG00000024808	miRNA	chr8:47956490-47956577:+	.	.	.	.	gi|965950396|ref|XM_012182786.2|	88	2e-37	PREDICTED: Ovis aries ubiquitin conjugating enzyme E2, J1 (UBE2J1), transcript variant X3, mRNA	.	.	.	.	.	.	.	.	pfam15485	DUF4643	Domain of unknown function (DUF4643). This family of proteins is found in eukaryotes. Proteins in this family are typically between 254 and 462 amino acids in length.	.	.	.	.	.
ENSOARG00000024802	2.09112	1.98612	2.18342	0.343673	1.43506	2.35834	1.87319	1.41055	0.976443	2.2607	2.15679	3.38033	SNORA30	snoRNA	chr2:88597711-88597819:+	.	.	.	.	gi|850477813|gb|CP011887.1|	98	8e-43	Ovis canadensis canadensis isolate 43U chromosome 2 sequence	.	.	.	.	.	.	.	.	pfam15625	CC2D2AN-C2	CC2D2A N-terminal C2 domain. Many ciliary proteins are involved in ciliogenesis and implicated for ciliophathies. A recent study has shown that many of them contain various new versions of C2 domains which are predicted to mediate membrane localizations for Y-shaped linkers of transition zone of cilia. This is the first C2 domain of ciliary CC2D2A proteins which also have another C2 domain (CC2D2…	.	.	.	.	.
ENSOARG00000008101	4.25959	4.77228	3.78198	3.84318	3.61921	3.89356	5.38868	3.95809	4.30276	5.10626	5.00605	5.22752	OSBPL7	protein_coding	chr11:38193290-38202467:+	gi|965960043|ref|XP_014954227.1|	3787	0	PREDICTED: LOW QUALITY PROTEIN: oxysterol-binding protein-related protein 7 isoform X1 [Ovis aries]	gi|965960042|ref|XM_015098741.1|	1937	0	PREDICTED: Ovis aries oxysterol binding protein like 7 (OSBPL7), transcript variant X1, mRNA	Q9BZF2	1342	0	Oxysterol-binding protein-related protein 7	.	.	.	.	pfam01237	Oxysterol_BP	Oxysterol-binding protein.	GO:0071397|cellular response to cholesterol;GO:0006869|lipid transport;GO:1901800|positive regulation of proteasomal protein catabolic process;GO:0010506|regulation of autophagy;	GO:0005776|autophagosome;GO:0005829|cytosol;GO:0005789|endoplasmic reticulum membrane;GO:0097038|perinuclear endoplasmic reticulum;GO:0005886|plasma membrane;	GO:0015485|cholesterol binding;	.	.
ENSOARG00000024804	3.24293	0.264008	6.77214	2.741	6.3586	6.94149	2.48998	11.25	2.16326	1.25211	1.43348	3.14535	U1	snRNA	chr18:43886127-43886290:-	gi|927196956|ref|XP_013836555.1|	272	4e-26	PREDICTED: inactive serine/threonine-protein kinase TEX14 [Sus scrofa]	gi|987976947|emb|LT160000.1|	161	1e-77	Macaca fascicularis complete genome, chromosome chr1	.	.	.	.	.	.	.	.	pfam11968	DUF3321	Putative methyltransferase (DUF3321). This family is broadly conserved, being found in fungi, plants, arthropods and up to primates. it may be a methyltransferase.	.	.	.	.	.
ENSOARG00000008100	6.10224	4.37544	6.13229	5.36762	6.25215	6.31432	6.43638	6.75409	6.42125	6.69003	7.68269	7.08569	FUT11	protein_coding	chr25:29542318-29545150:+	gi|803228219|ref|XP_011974394.1|	2258	0	PREDICTED: alpha-(1,3)-fucosyltransferase 11 [Ovis aries musimon]	gi|966005730|ref|XM_015104450.1|	1326	0	PREDICTED: Ovis aries fucosyltransferase 11 (alpha (1,3) fucosyltransferase) (FUT11), mRNA	Q495W5	804	0	Alpha-(1,3)-fucosyltransferase 11	.	.	.	.	pfam00852	Glyco_transf_10	Glycosyltransferase family 10 (fucosyltransferase). This family of Fucosyltransferases are the enzymes transferring fucose from GDP-Fucose to GlcNAc in an alpha1,3 linkage. This family is know as glycosyltransferase family 10.	GO:0036065|fucosylation;GO:0006487|protein N-linked glycosylation;	GO:0070062|extracellular exosome;GO:0032580|Golgi cisterna membrane;GO:0000139|Golgi membrane;GO:0016021|integral component of membrane;	GO:0046920|alpha-(1->3)-fucosyltransferase activity;	K11257	FUT11; galactoside 3-L-fucosyltransferase 11 [EC:2.4.1.-]
ENSOARG00000024809	8.9385	4.66932	12.4441	2.57081	6.13418	5.04037	9.60838	7.91359	6.95636	9.66338	3.84134	6.86339	U6	snRNA	chr7:99586263-99586364:-	.	.	.	.	gi|850484816|gb|CP011892.1|	88	3e-37	Ovis canadensis canadensis isolate 43U chromosome 7 sequence	.	.	.	.	.	.	.	.	pfam13598	DUF4139	Domain of unknown function (DUF4139). This family is usually found at the C-terminus of proteins.	.	.	.	.	.
ENSOARG00000008103	1.53869	1.15615	1.65421	1.53977	1.64259	1.43233	2.14408	1.78752	1.61793	1.71276	1.26961	1.94564	ZSWIM4	protein_coding	chr5:9940451-9961457:-	gi|803281127|ref|XP_012000265.1|	5382	0	PREDICTED: zinc finger SWIM domain-containing protein 4 isoform X2 [Ovis aries musimon]	gi|965935891|ref|XM_015095792.1|	3290	0	PREDICTED: Ovis aries zinc finger, SWIM-type containing 4 (ZSWIM4), transcript variant X1, mRNA	Q8C7B8	1835	0	Zinc finger SWIM domain-containing protein 4	all4744	57.8	1e-07	COG4715	pfam04632	FUSC	Fusaric acid resistance protein family. This family includes a conserved region found in two proteins associated with fusaric acid resistance, from Burkholderia cepacia and Klebsiella oxytoca. These proteins are likely to be membrane transporter proteins.	.	.	GO:0008270|zinc ion binding;	.	.
ENSOARG00000005350	12.1152	15.6808	11.4475	17.0343	14.7528	13.4482	16.0107	14.6976	13.0782	16.8494	14.3645	16.4569	ZNF569	protein_coding	chr14:46321079-46339325:-	gi|803146889|ref|XP_012045679.1|	3915	0	PREDICTED: zinc finger protein 568 isoform X1 [Ovis aries]	gi|965969701|ref|XM_012190297.2|	2474	0	PREDICTED: Ovis aries zinc finger protein 568 (ZNF568), transcript variant X9, mRNA	Q3ZCX4	280	3e-81	Zinc finger protein 568	.	.	.	.	pfam01352	KRAB	KRAB box. The KRAB domain (or Kruppel-associated box) is present in about a third of zinc finger proteins containing C2H2 fingers. The KRAB domain is found to be involved in protein-protein interactions. The KRAB domain is generally encoded by two exons. The regions coded by the two exons are known as KRAB-A and KRAB-B. The A box plays an important role in repression by binding to corepressors, w…	GO:0006355|regulation of transcription, DNA-templated;GO:0006351|transcription, DNA-templated;	GO:0005634|nucleus;	GO:0003677|DNA binding;GO:0046872|metal ion binding;GO:0003700|transcription factor activity, sequence-specific DNA binding;	K09228	KRAB; KRAB domain-containing zinc finger protein
ENSOARG00000024803	0.313956	0.357829	0.655627	0.309589	0.861827	0	0	0.317665	0	0.678832	0	0	U6atac	snRNA	chr12:22429070-22429190:+	.	.	.	.	gi|850487286|gb|CP011897.1|	121	1e-55	Ovis canadensis canadensis isolate 43U chromosome 12 sequence	.	.	.	.	.	.	.	.	pfam02837	Glyco_hydro_2_N	Glycosyl hydrolases family 2, sugar binding domain. This family contains beta-galactosidase, beta-mannosidase and beta-glucuronidase activities and has a jelly-roll fold.	.	.	.	.	.
ENSOARG00000024805	0	0	0	0	0.392034	0.276111	0	0	0	0.926376	0	0.831103	5S_rRNA	rRNA	chr5:34821468-34821600:+	.	.	.	.	gi|850483104|gb|CP011890.1|	133	3e-62	Ovis canadensis canadensis isolate 43U chromosome 5 sequence	.	.	.	.	.	.	.	.	pfam08768	DUF1794	Domain of unknown function (DUF1794). This domain forms a beta barrel structure but the function is unknown. The GO annotation for this protein indicates that the protein has a function in nematode larval development and has a positive regulation on growth rate.	.	.	.	.	.
ENSOARG00000021489	0	1.68691	0.515135	0	0	1.43076	0.530333	0	0.460746	0.533368	1.52656	1.43554	ENSOARG00000021489	miRNA	chr3:99719681-99719757:-	.	.	.	.	gi|850480667|gb|CP011888.1|	67	8e-26	Ovis canadensis canadensis isolate 43U chromosome 3 sequence	.	.	.	.	.	.	.	.	pfam01031	Dynamin_M	Dynamin central region. This region lies between the GTPase domain, see pfam00350, and the pleckstrin homology (PH) domain, see pfam00169.	.	.	.	.	.
ENSOARG00000021488	31.7317	38.2035	39.1988	26.0019	26.377	20.7375	29.786	33.011	28.7993	39.1367	28.1186	24.7082	ENSOARG00000021488	miRNA	chrX:62832034-62832118:-	.	.	.	.	gi|989976713|ref|XR_001517346.1|	85	9e-36	PREDICTED: Pteropus alecto uncharacterized LOC107196028 (LOC107196028), transcript variant X4, ncRNA	.	.	.	.	.	.	.	.	pfam01700	Orbi_VP3	Orbivirus VP3 (T2) protein. The orbivirus VP3 protein is part of the virus core and makes a 'subcore' shell made up of 120 copies of the 100K protein. VP3 particles can also bind RNA and are fundamental in the early stages of viral core formation. Also found in the family is structural core protein VP2 from broadhaven virus which is similar to VP3 in bluetongue virus. Orbivirus are part of the la…	.	.	.	.	.
ENSOARG00000007757	13.7419	11.8337	12.7967	11.9447	10.9534	12.2015	12.9553	13.9866	14.3735	11.2468	13.5855	14.4539	RBM15B	protein_coding	chr19:49333833-49336893:-	gi|965987799|ref|XP_004018692.3|	2921	0	PREDICTED: LOW QUALITY PROTEIN: putative RNA-binding protein 15B isoform X1 [Ovis aries]	gi|965987798|ref|XM_004018643.3|	1801	0	PREDICTED: Ovis aries RNA binding motif protein 15B (RBM15B), mRNA	Q6PHZ5	1067	0	Putative RNA-binding protein 15B	.	.	.	.	pfam07744	SPOC	SPOC domain. The SPOC (Spen paralogue and orthologue C-terminal) domain is involved in developmental signalling.	GO:0000398|mRNA splicing, via spliceosome;GO:0000381|regulation of alternative mRNA splicing, via spliceosome;GO:0006355|regulation of transcription, DNA-templated;GO:0006351|transcription, DNA-templated;	GO:0005654|nucleoplasm;GO:0005634|nucleus;	GO:0003676|nucleic acid binding;GO:0000166|nucleotide binding;GO:0044822|poly(A) RNA binding;	K13190	RBM15; RNA-binding protein 15
ENSOARG00000021351	0	0.601352	0.550909	1.56085	0	0	0.567161	1.06771	0	1.14082	0.54419	3.58221	ENSOARG00000021351	miRNA	chr15:38636960-38637031:-	.	.	.	.	gi|850489648|gb|CP011900.1|	69	5e-27	Ovis canadensis canadensis isolate 43U chromosome 15 sequence	.	.	.	.	.	.	.	.	pfam13084	DUF3943	Domain of unknown function (DUF3943). This presumed domain is functionally uncharacterized. This domain family is found in bacteria, and is approximately 110 amino acids in length.	.	.	.	.	.
ENSOARG00000021354	3.73659	1.06469	3.25126	5.21988	5.55596	3.91308	1.67359	2.20543	2.03559	5.04951	3.53278	2.71812	SNORA70	snoRNA	chr2:234932066-234932187:+	.	.	.	.	gi|850477813|gb|CP011887.1|	110	2e-49	Ovis canadensis canadensis isolate 43U chromosome 2 sequence	.	.	.	.	.	.	.	.	pfam13764	E3_UbLigase_R4	E3 ubiquitin-protein ligase UBR4. This is a family of E## ubiquitin ligase enzymes.	.	.	.	.	.
ENSOARG00000021357	0	0	0	0	0	0	0	0	0	0	0.54419	0	ENSOARG00000021357	miRNA	chr5:9936384-9936455:+	.	.	.	.	gi|269847627|ref|NR_030968.1|	72	1e-28	Bos taurus microRNA mir-24-2 (MIR24-2), microRNA	.	.	.	.	.	.	.	.	pfam09421	FRQ	Frequency clock protein. The frequency clock protein, is the central component of the frq-based circadian negative feedback loop, regulates various aspects of the circadian clock in Neurospora crassa. This protein has been shown to interact with itself via a coiled-coil.	.	.	.	.	.
ENSOARG00000021358	0.387639	0.441809	0	1.14674	1.06409	0.749443	2.91683	1.17666	0.362015	0.83815	1.59925	1.12793	U6	snRNA	chr18:27294786-27294883:-	.	.	.	.	gi|850491796|gb|CP011903.1|	96	8e-42	Ovis canadensis canadensis isolate 43U chromosome 18 sequence	.	.	.	.	.	.	.	.	pfam12400	DUF3661	Vaculolar membrane protein. This domain family is found in eukaryotes, and is typically between 123 and 138 amino acids in length.	.	.	.	.	.
ENSOARG00000012810	3.87335	2.06582	3.5647	1.34661	0.937167	0.972072	2.00175	3.70557	1.49562	1.44951	0.883509	1.21614	COL6A1	protein_coding	chr1:263809116-263828452:+	gi|803327216|ref|XP_012021770.1|	4129	0	PREDICTED: collagen alpha-1(VI) chain isoform X2 [Ovis aries musimon]	gi|965906802|ref|XM_012166380.2|	2952	0	PREDICTED: Ovis aries musimon collagen, type VI, alpha 1 (COL6A1), transcript variant X2, mRNA	Q04857	1458	0	Collagen alpha-1(VI) chain	.	.	.	.	pfam00092	VWA	von Willebrand factor type A domain.	GO:0007155|cell adhesion;GO:0071230|cellular response to amino acid stimulus;GO:0035987|endodermal cell differentiation;GO:0001649|osteoblast differentiation;GO:0070208|protein heterotrimerization;	GO:0005581|collagen trimer;GO:0070062|extracellular exosome;GO:0031012|extracellular matrix;GO:0005576|extracellular region;GO:0005765|lysosomal membrane;GO:0016020|membrane;GO:0043234|protein complex;GO:0005578|proteinaceous extracellular matrix;GO:0042383|sarcolemma;	GO:0048407|platelet-derived growth factor binding;	K06238	COL6A; collagen, type VI, alpha
ENSOARG00000012811	20.6991	22.8469	22.4336	22.0643	22.294	21.1172	20.9981	20.1914	20.4232	21.1132	22.077	21.2659	GAPVD1	protein_coding	chr3:10639205-10681566:-	gi|803032447|ref|XP_012018228.1|	7405	0	PREDICTED: GTPase-activating protein and VPS9 domain-containing protein 1 isoform X1 [Ovis aries]	gi|965924538|ref|XM_015094188.1|	7989	0	PREDICTED: Ovis aries GTPase activating protein and VPS9 domains 1 (GAPVD1), transcript variant X2, mRNA	Q14C86	2784	0	GTPase-activating protein and VPS9 domain-containing protein 1	.	.	.	.	pfam00616	RasGAP	GTPase-activator protein for Ras-like GTPase. All alpha-helical domain that accelerates the GTPase activity of Ras, thereby "switching" it into an "off" position.	GO:0006897|endocytosis;GO:0051223|regulation of protein transport;GO:0007165|signal transduction;	GO:0005913|cell-cell adherens junction;GO:0005829|cytosol;GO:0005768|endosome;GO:0016020|membrane;	GO:0098641|cadherin binding involved in cell-cell adhesion;GO:0032794|GTPase activating protein binding;GO:0005096|GTPase activator activity;GO:0005085|guanyl-nucleotide exchange factor activity;	.	.
ENSOARG00000012812	7.79254	7.27173	7.06858	7.34799	6.35045	7.34455	7.90536	8.67306	8.1871	7.68734	8.9917	8.12492	CYB561A3	protein_coding	chr21:39266183-39271078:-	gi|803190988|ref|XP_011957369.1|	1163	7e-159	PREDICTED: cytochrome b ascorbate-dependent protein 3 isoform X2 [Ovis aries]	gi|965996043|ref|XM_012101979.2|	747	0	PREDICTED: Ovis aries cytochrome b ascorbate-dependent protein 3 (LOC101106637), transcript variant X3, mRNA	A5D9A7	432	5e-152	Cytochrome b ascorbate-dependent protein 3	.	.	.	.	pfam03188	Cytochrom_B561	Eukaryotic cytochrome b561. Cytochrome b561 is a secretory vesicle-specific electron transport protein. It is an integral membrane protein, that binds two heme groups non-covalently. This is a eukaryotic family. Members of the 'prokaryotic cytochrome b561' family can be found in Pfam: PF01292.	GO:0055114|oxidation-reduction process;	GO:0016021|integral component of membrane;GO:0031902|late endosome membrane;GO:0005765|lysosomal membrane;	GO:0046872|metal ion binding;GO:0016491|oxidoreductase activity;	K16295	CYBASC3; cytochrome b ascorbate-dependent protein 3 [EC:1.16.5.1]
ENSOARG00000012813	4.94161	5.70257	5.15973	6.70022	5.76513	4.65752	7.30393	6.06249	6.11481	5.40913	5.16052	5.27221	ENSOARG00000012813	protein_coding	chr1:52111535-52113666:+	gi|859815815|ref|XP_012914695.1|	766	9e-100	PREDICTED: alpha-N-acetylgalactosaminide alpha-2,6-sialyltransferase 3 isoform X3 [Mustela putorius furo]	gi|556761986|ref|XM_005976234.1|	411	0	PREDICTED: Pantholops hodgsonii ST6 (alpha-N-acetyl-neuraminyl-2,3-beta-galactosyl-1,3)-N-acetylgalactosaminide alpha-2,6-sialyltransferase 3 (ST6GALNAC3), mRNA	Q8NDV1	290	9e-97	Alpha-N-acetylgalactosaminide alpha-2,6-sialyltransferase 3	.	.	.	.	pfam00777	Glyco_transf_29	Glycosyltransferase family 29 (sialyltransferase). Members of this family belong to glycosyltransferase family 29.	GO:0001574|ganglioside biosynthetic process;GO:0009100|glycoprotein metabolic process;GO:0006687|glycosphingolipid metabolic process;GO:0006677|glycosylceramide metabolic process;GO:0009311|oligosaccharide metabolic process;GO:0018279|protein N-linked glycosylation via asparagine;	GO:0000139|Golgi membrane;GO:0016021|integral component of membrane;	GO:0001665|alpha-N-acetylgalactosaminide alpha-2,6-sialyltransferase activity;GO:0008373|sialyltransferase activity;	K03373	SIAT7C, ST6GalNAc III; N-acetylgalactosaminide alpha-2,6-sialyltransferase (sialyltransferase 7C) [EC:2.4.99.-]
ENSOARG00000012814	40.3995	44.1679	36.2634	29.5752	38.4133	38.9725	30.7005	36.7347	50.8476	38.9275	47.9708	41.9158	ARHGAP36	protein_coding	chrX:98480825-98489542:-	gi|556743464|ref|XP_005967242.1|	2634	0	PREDICTED: rho GTPase-activating protein 36 isoform X1 [Pantholops hodgsonii]	gi|671696006|ref|NM_001267875.2|	2594	0	Ovis aries Rho GTPase activating protein 36 (ARHGAP36), mRNA	A7MB27	945	0	Rho GTPase-activating protein 36	.	.	.	.	pfam00620	RhoGAP	RhoGAP domain. GTPase activator proteins towards Rho/Rac/Cdc42-like small GTPases.	GO:0007165|signal transduction;	.	GO:0005096|GTPase activator activity;	.	.
ENSOARG00000012815	7.49775	5.87932	11.7117	10.9029	5.2415	7.01597	6.10385	12.9271	9.37351	13.3151	10.1048	8.53266	MS4A7	protein_coding	chr15:80147160-80162198:+	gi|426245524|ref|XP_004016560.1|	970	3e-124	PREDICTED: membrane-spanning 4-domains subfamily A member 7 isoform X1 [Ovis aries]	gi|965979531|ref|XM_004016511.3|	1082	0	PREDICTED: Ovis aries membrane-spanning 4-domains, subfamily A, member 7 (MS4A7), transcript variant X1, mRNA	Q9GZW8	213	2e-62	Membrane-spanning 4-domains subfamily A member 7	.	.	.	.	pfam04103	CD20	CD20-like family. This family includes the CD20 protein and the beta subunit of the high affinity receptor for IgE Fc. The high affinity receptor for IgE is a tetrameric structure consisting of a single IgE-binding alpha subunit, a single beta subunit, and two disulfide-linked gamma subunits. The alpha subunit of Fc epsilon RI and most Fc receptors are homologous members of the Ig superfamily. By…	.	GO:0016021|integral component of membrane;	.	.	.
ENSOARG00000012816	14.1368	16.162	14.8973	15.4867	13.6032	16.1925	16.1095	16.1993	14.4839	13.211	13.0081	14.3875	ZBTB37	protein_coding	chr12:53268626-53280142:+	gi|984111613|ref|XP_015347283.1|	2634	0	PREDICTED: zinc finger and BTB domain-containing protein 37 [Marmota marmota marmota]	gi|556741659|ref|XM_005966299.1|	1720	0	PREDICTED: Pantholops hodgsonii zinc finger and BTB domain containing 37 (ZBTB37), transcript variant X1, mRNA	Q5TC79	996	0	Zinc finger and BTB domain-containing protein 37	.	.	.	.	pfam00651	BTB	BTB/POZ domain. The BTB (for BR-C, ttk and bab) or POZ (for Pox virus and Zinc finger) domain is present near the N-terminus of a fraction of zinc finger (pfam00096) proteins and in proteins that contain the pfam01344 motif such as Kelch and a family of pox virus proteins. The BTB/POZ domain mediates homomeric dimerization and in some instances heteromeric dimerization. The structure of the dimer…	GO:0006355|regulation of transcription, DNA-templated;GO:0006351|transcription, DNA-templated;	GO:0005634|nucleus;	GO:0003677|DNA binding;GO:0046872|metal ion binding;	K10509	ZBTB37; zinc finger and BTB domain-containing protein 37
ENSOARG00000012817	15.7617	13.1237	15.2749	13.402	13.699	13.6855	13.9754	14.42	15.425	13.0861	17.1572	13.2507	AP1S2	protein_coding	chrX:13260997-13286525:-	gi|914896246|ref|XP_013212883.1|	826	2e-105	PREDICTED: AP-1 complex subunit sigma-2 isoform X3 [Ictidomys tridecemlineatus]	gi|850496270|gb|CP011912.1|	1069	0	Ovis canadensis canadensis isolate 43U chromosome X sequence	P56377	318	1e-105	AP-1 complex subunit sigma-2	SPAP27G11.06c	189	3e-56	COG5030	pfam01217	Clat_adaptor_s	Clathrin adaptor complex small chain.	GO:0060612|adipose tissue development;GO:0045444|fat cell differentiation;GO:0006886|intracellular protein transport;GO:0050885|neuromuscular process controlling balance;GO:0036465|synaptic vesicle recycling;GO:0016192|vesicle-mediated transport;GO:0008542|visual learning;	GO:0005905|coated pit;GO:0030659|cytoplasmic vesicle membrane;GO:0005794|Golgi apparatus;GO:0043231|intracellular membrane-bounded organelle;GO:0030117|membrane coat;GO:0098793|presynapse;	GO:0008565|protein transporter activity;	K12394	AP1S1_2; AP-1 complex subunit sigma 1/2
ENSOARG00000012818	0	0	0	0	0	0	0	0.0749267	0	0	0	0	HES3	protein_coding	chr12:45204507-45205809:-	gi|556767081|ref|XP_005978781.1|	571	1e-68	PREDICTED: hairy/enhancer-of-split related with YRPW motif-like protein-like [Pantholops hodgsonii]	gi|594049131|ref|XM_006048887.1|	268	1e-136	PREDICTED: Bubalus bubalis hes family bHLH transcription factor 3 (HES3), mRNA	Q5TGS1	142	5e-41	Transcription factor HES-3	.	.	.	.	pfam00010	HLH	Helix-loop-helix DNA-binding domain.	GO:0021575|hindbrain morphogenesis;GO:0001701|in utero embryonic development;GO:0030901|midbrain development;GO:0021555|midbrain-hindbrain boundary morphogenesis;GO:0000122|negative regulation of transcription from RNA polymerase II promoter;GO:0021557|oculomotor nerve development;GO:0045944|positive regulation of transcription from RNA polymerase II promoter;GO:0060164|regulation of timing of ne…	GO:0005634|nucleus;	GO:0003677|DNA binding;GO:0008134|transcription factor binding;	K09088	HES3; hairy and enhancer of split 3
ENSOARG00000012819	6.51313	6.2445	5.31207	6.20204	5.02606	5.8097	5.34859	5.93956	6.5786	6.92044	7.78445	6.34427	ELK1	protein_coding	chrX:53769961-53775402:+	gi|426257101|ref|XP_004022173.1|	1767	0	PREDICTED: ETS domain-containing protein Elk-1 [Ovis aries]	gi|966010122|ref|XM_004022124.3|	1359	0	PREDICTED: Ovis aries ELK1, member of ETS oncogene family (ELK1), transcript variant X1, mRNA	A4GTP4	550	0	ETS domain-containing protein Elk-1	.	.	.	.	pfam00178	Ets	Ets-domain.	GO:0030154|cell differentiation;GO:0071480|cellular response to gamma radiation;GO:0071396|cellular response to lipid;GO:0071394|cellular response to testosterone stimulus;GO:1901216|positive regulation of neuron death;GO:0045944|positive regulation of transcription from RNA polymerase II promoter;GO:0071774|response to fibroblast growth factor;GO:0009416|response to light stimulus;	GO:0043679|axon terminus;GO:0005737|cytoplasm;GO:0030425|dendrite;GO:0005739|mitochondrion;GO:0043025|neuronal cell body;GO:0005654|nucleoplasm;GO:0005634|nucleus;	GO:0003682|chromatin binding;GO:0001047|core promoter binding;GO:0003690|double-stranded DNA binding;GO:0000978|RNA polymerase II core promoter proximal region sequence-specific DNA binding;GO:0000981|RNA polymerase II transcription factor activity, sequence-specific DNA binding;GO:0001077|transcriptional activator activity, RNA polymerase II core promoter proximal region sequence-specific bindin…	K04375	ELK1; ETS domain-containing protein Elk-1
ENSOARG00000018111	22.098	21.5072	20.0271	23.9942	21.1288	22.1416	18.9499	18.3394	19.9416	21.0044	18.3104	21.7341	RAB9A	protein_coding	chrX:11140045-11140656:+	gi|115495801|ref|NP_001069006.1|	950	3e-128	ras-related protein Rab-9A [Bos taurus]	gi|966007633|ref|XM_012106110.2|	612	0	PREDICTED: Ovis aries RAB9A, member RAS oncogene family (RAB9A), transcript variant X2, mRNA	P24408	359	2e-125	Ras-related protein Rab-9A	.	.	.	.	pfam00071	Ras	Ras family. Includes sub-families Ras, Rab, Rac, Ral, Ran, Rap Ypt1 and more. Shares P-loop motif with GTP_EFTU, arf and myosin_head. See pfam00009 pfam00025, pfam00063. As regards Rab GTPases, these are important regulators of vesicle formation, motility and fusion. They share a fold in common with all Ras GTPases: this is a six-stranded beta-sheet surrounded by five alpha-helices.	GO:0052405|negative regulation by host of symbiont molecular function;GO:0045921|positive regulation of exocytosis;GO:0015031|protein transport;GO:0032880|regulation of protein localization;GO:0042147|retrograde transport, endosome to Golgi;GO:0007264|small GTPase mediated signal transduction;	GO:0005829|cytosol;GO:0005789|endoplasmic reticulum membrane;GO:0070062|extracellular exosome;GO:0000139|Golgi membrane;GO:0005770|late endosome;GO:0005764|lysosome;GO:0042470|melanosome;GO:0045335|phagocytic vesicle;GO:0030670|phagocytic vesicle membrane;GO:0005886|plasma membrane;	GO:0019003|GDP binding;GO:0005525|GTP binding;GO:0003924|GTPase activity;	K07899	RAB9A, RAB9; Ras-related protein Rab-9A
ENSOARG00000018110	21.5505	20.8568	21.0235	21.6644	21.9861	22.2009	17.7828	20.4522	23.064	20.3504	21.1727	22.2752	DBT	protein_coding	chr1:76725698-76764630:-	gi|965915604|ref|XP_014947625.1|	2244	0	PREDICTED: LOW QUALITY PROTEIN: lipoamide acyltransferase component of branched-chain alpha-keto acid dehydrogenase complex, mitochondrial isoform X1 [Ovis aries]	gi|965915603|ref|XM_015092139.1|	1275	0	PREDICTED: Ovis aries dihydrolipoamide branched chain transacylase E2 (DBT), transcript variant X1, mRNA	P11181	852	0	Lipoamide acyltransferase component of branched-chain alpha-keto acid dehydrogenase complex, mitochondrial	BH0215	273	6e-85	COG0508	pfam00198	2-oxoacid_dh	2-oxoacid dehydrogenases acyltransferase (catalytic domain). These proteins contain one to three copies of a lipoyl binding domain followed by the catalytic domain.	GO:0008152|metabolic process;	GO:0042645|mitochondrial nucleoid;	GO:0043754|dihydrolipoyllysine-residue (2-methylpropanoyl)transferase activity;	K09699	DBT, bkdB; 2-oxoisovalerate dehydrogenase E2 component (dihydrolipoyl transacylase) [EC:2.3.1.168]
ENSOARG00000018117	0.506515	0	0	0	0	0	0	0.0512499	0.378426	0	0.104485	0.933421	ANGPTL8	protein_coding	chr5:13317907-13320915:+	gi|803072909|ref|XP_012033312.1|	776	4e-101	PREDICTED: angiopoietin-like protein 8 isoform X2 [Ovis aries]	gi|965936258|ref|XM_012177922.2|	600	0	PREDICTED: Ovis aries angiopoietin like 8 (ANGPTL8), transcript variant X2, mRNA	Q8R1L8	196	9e-61	Angiopoietin-like protein 8	.	.	.	.	pfam14429	DOCK-C2	C2 domain in Dock180 and Zizimin proteins. The Dock180/Dock1 and Zizimin proteins are atypical GTP/GDP exchange factors for the small GTPases Rac and Cdc42 and are implicated cell-migration and phagocytosis. Across all Dock180 proteins, two regions are conserved: C-terminus termed CZH2 or DHR2 (or the Dedicator of cytokinesis) whereas CZH1/DHR1 contain a new family of the C2 domain.	GO:0048469|cell maturation;GO:0044255|cellular lipid metabolic process;GO:0045444|fat cell differentiation;GO:0006006|glucose metabolic process;GO:0051005|negative regulation of lipoprotein lipase activity;GO:0010954|positive regulation of protein processing;GO:0019216|regulation of lipid metabolic process;GO:0050746|regulation of lipoprotein metabolic process;GO:0070328|triglyceride homeostasis;…	GO:0005576|extracellular region;	GO:0005179|hormone activity;	.	.
ENSOARG00000010033	0	0.056771	0.0693451	0.032745	0.0683661	0.0642006	0.142782	0.134397	0.0775294	0.0717996	0	0.144935	LMOD3	protein_coding	chr19:32405339-32420823:+	gi|803185316|ref|XP_011955081.1|	2467	0	PREDICTED: leiomodin-3 [Ovis aries]	gi|965989196|ref|XM_012099691.2|	2288	0	PREDICTED: Ovis aries leiomodin 3 (fetal) (LMOD3), transcript variant X1, mRNA	Q0VAK6	814	0	Leiomodin-3	.	.	.	.	pfam03250	Tropomodulin	Tropomodulin. Tropomodulin is a novel tropomyosin regulatory protein that binds to the end of erythrocyte tropomyosin and blocks head-to-tail association of tropomyosin along actin filaments. Limited proteolysis shows this protein is composed of two domains. The amino terminal domain contains the tropomyosin binding function.	GO:0007015|actin filament organization;GO:0006936|muscle contraction;GO:0030239|myofibril assembly;GO:0051694|pointed-end actin filament capping;	GO:0031430|M band;GO:0005865|striated muscle thin filament;	GO:0005523|tropomyosin binding;	.	.
ENSOARG00000001767	35.397	30.2109	29.9032	30.7964	28.9069	32.9807	35.2286	29.2098	37.0093	32.3802	35.7305	36.5274	SYT5	protein_coding	chr14:59523283-59528268:+	gi|965971895|ref|XP_014955805.1|	1794	0	PREDICTED: synaptotagmin-5 isoform X1 [Ovis aries]	gi|965971894|ref|XM_015100319.1|	1158	0	PREDICTED: Ovis aries synaptotagmin 5 (SYT5), transcript variant X1, mRNA	O00445	634	0	Synaptotagmin-5	YML072c	55.1	3e-07	COG5038	pfam00168	C2	C2 domain.	GO:0048791|calcium ion-dependent exocytosis of neurotransmitter;GO:0007268|synaptic transmission;GO:0017158|regulation of calcium ion-dependent exocytosis;GO:0048488|synaptic vesicle endocytosis;GO:0006906|vesicle fusion;	GO:0030054|cell junction;GO:0031045|dense core granule;GO:0016021|integral component of membrane;GO:0043005|neuron projection;GO:0043025|neuronal cell body;GO:0048471|perinuclear region of cytoplasm;GO:0005886|plasma membrane;GO:0055038|recycling endosome membrane;GO:0030672|synaptic vesicle membrane;	GO:0005509|calcium ion binding;GO:0005544|calcium-dependent phospholipid binding;GO:0030276|clathrin binding;GO:0005546|phosphatidylinositol-4,5-bisphosphate binding;GO:0001786|phosphatidylserine binding;GO:0019905|syntaxin binding;	.	.
ENSOARG00000002558	0	0	0.0722503	0	0	0	0	0	0	0	0	0	ENSOARG00000002558	protein_coding	chr24:38398774-38399340:+	gi|594694964|ref|XP_007194713.1|	621	2e-78	PREDICTED: 60S ribosomal protein L12 isoform X2 [Balaenoptera acutorostrata scammoni]	gi|850494870|gb|CP011909.1|	479	0	Ovis canadensis canadensis isolate 43U chromosome 24 sequence	P30050	224	4e-73	60S ribosomal protein L12	SPCC31H12.04c	165	1e-50	COG0080	pfam03946	Ribosomal_L11_N	Ribosomal protein L11, N-terminal domain. The N-terminal domain of Ribosomal protein L11 adopts an alpha/beta fold and is followed by the RNA binding C-terminal domain.	GO:0000184|nuclear-transcribed mRNA catabolic process, nonsense-mediated decay;GO:0000027|ribosomal large subunit assembly;GO:0006364|rRNA processing;GO:0006614|SRP-dependent cotranslational protein targeting to membrane;GO:0006412|translation;GO:0006413|translational initiation;GO:0019083|viral transcription;	GO:0005829|cytosol;GO:0022625|cytosolic large ribosomal subunit;GO:0070062|extracellular exosome;GO:0031012|extracellular matrix;GO:0005925|focal adhesion;GO:0016020|membrane;GO:0005730|nucleolus;	GO:0044822|poly(A) RNA binding;GO:0019843|rRNA binding;GO:0003735|structural constituent of ribosome;	K02870	RP-L12e, RPL12; large subunit ribosomal protein L12e
ENSOARG00000002559	3.69112	4.07807	4.5068	3.87588	4.50023	4.38461	3.31003	3.80875	3.33533	3.66691	3.77961	4.15416	ENSOARG00000002559	protein_coding	chrX:133831275-134316535:-	gi|556743809|ref|XP_005967409.1|	1774	0	PREDICTED: protocadherin-11 X-linked isoform X1 [Pantholops hodgsonii]	gi|966012477|ref|XM_015105137.1|	5027	0	PREDICTED: Ovis aries protocadherin 11 X-linked (PCDH11X), transcript variant X1, mRNA	Q6X862	528	9e-158	Protocadherin-11 X-linked	.	.	.	.	pfam03326	Herpes_TAF50	Herpesvirus transcription activation factor (transactivator). This family includes EBV BRLF1 and similar ORF 50 proteins from other herpesviruses.	GO:0007156|homophilic cell adhesion via plasma membrane adhesion molecules;GO:0010923|negative regulation of phosphatase activity;	GO:0016021|integral component of membrane;GO:0005886|plasma membrane;	GO:0005509|calcium ion binding;	.	.
ENSOARG00000003018	23.4043	18.9919	18.6487	20.8113	23.1303	24.0251	23.8377	19.4418	27.064	20.6028	25.5363	30.7963	KCNAB1	protein_coding	chr1:229203418-229482770:-	gi|8393643|ref|NP_058999.1|	2145	0	voltage-gated potassium channel subunit beta-1 [Rattus norvegicus]	gi|965918024|ref|XM_004003225.3|	1206	0	PREDICTED: Ovis aries potassium channel, voltage gated subfamily A regulatory beta subunit 1 (KCNAB1), transcript variant X2, mRNA	P63144	830	0	Voltage-gated potassium channel subunit beta-1	TM0313	333	6e-111	COG0667	pfam00248	Aldo_ket_red	Aldo/keto reductase family. This family includes a number of K+ ion channel beta chain regulatory domains - these are reported to have oxidoreductase activity.	GO:0007420|brain development;GO:0060539|diaphragm development;GO:0007507|heart development;GO:0007611|learning or memory;GO:0045445|myoblast differentiation;GO:1902260|negative regulation of delayed rectifier potassium channel activity;GO:0055114|oxidation-reduction process;GO:1902259|regulation of delayed rectifier potassium channel activity;GO:0007519|skeletal muscle tissue development;	GO:0030424|axon;GO:0005829|cytosol;GO:0032839|dendrite cytoplasm;GO:0031234|extrinsic component of cytoplasmic side of plasma membrane;GO:0044224|juxtaparanode region of axon;GO:0016020|membrane;GO:0043025|neuronal cell body;GO:0043204|perikaryon;GO:0005886|plasma membrane;GO:0034705|potassium channel complex;GO:1990635|proximal dendrite;GO:0008076|voltage-gated potassium channel complex;	GO:0004033|aldo-keto reductase (NADP) activity;GO:0044325|ion channel binding;GO:0070402|NADPH binding;GO:0015459|potassium channel regulator activity;GO:0005249|voltage-gated potassium channel activity;	K04882	KCNAB1; potassium voltage-gated channel Shaker-related subfamily A, beta member 1
ENSOARG00000003012	19.6987	17.1432	16.0254	24.5077	17.0731	16.4227	20.0437	19.0342	21.2988	18.0709	15.9069	20.0464	PLEKHG1	protein_coding	chr8:74435427-74585218:+	gi|965951221|ref|XP_004011459.3|	7590	0	PREDICTED: LOW QUALITY PROTEIN: pleckstrin homology domain-containing family G member 1 isoform X1 [Ovis aries]	gi|965951220|ref|XM_004011410.3|	4576	0	PREDICTED: Ovis aries pleckstrin homology and RhoGEF domain containing G1 (PLEKHG1), transcript variant X1, mRNA	Q9ULL1	2071	0	Pleckstrin homology domain-containing family G member 1	.	.	.	.	pfam00621	RhoGEF	RhoGEF domain. Guanine nucleotide exchange factor for Rho/Rac/Cdc42-like GTPases Also called Dbl-homologous (DH) domain. It appears that pfam00169 domains invariably occur C-terminal to RhoGEF/DH domains.	GO:0035023|regulation of Rho protein signal transduction;	.	GO:0005089|Rho guanyl-nucleotide exchange factor activity;	.	.
ENSOARG00000003013	0.188998	0.263278	0.263121	0.124246	0.172937	0.3045	0.0451472	0.127487	0.215728	0.15892	0.151615	0.142575	PGLYRP2	protein_coding	chr5:7462843-7467992:+	gi|426228850|ref|XP_004008509.1|	3101	0	PREDICTED: N-acetylmuramoyl-L-alanine amidase [Ovis aries]	gi|965935727|ref|XM_004008460.3|	1809	0	PREDICTED: Ovis aries peptidoglycan recognition protein 2 (PGLYRP2), transcript variant X1, mRNA	Q866Y3	914	0	N-acetylmuramoyl-L-alanine amidase	.	.	.	.	pfam01510	Amidase_2	N-acetylmuramoyl-L-alanine amidase. This family includes zinc amidases that have N-acetylmuramoyl-L-alanine amidase activity EC:3.5.1.28. This enzyme domain cleaves the amide bond between N-acetylmuramoyl and L-amino acids in bacterial cell walls (preferentially: D-lactyl-L-Ala). The structure is known for the bacteriophage T7 structure and shows that two of the conserved histidines are zinc bind…	GO:0050830|defense response to Gram-positive bacterium;GO:0016045|detection of bacterium;GO:0009253|peptidoglycan catabolic process;	GO:0005576|extracellular region;GO:0016020|membrane;	GO:0008745|N-acetylmuramoyl-L-alanine amidase activity;GO:0042834|peptidoglycan binding;GO:0016019|peptidoglycan receptor activity;GO:0008270|zinc ion binding;	K01446	E3.5.1.28; N-acetylmuramoyl-L-alanine amidase [EC:3.5.1.28]
ENSOARG00000003010	0.155146	0.442067	0.254562	0.185772	0.349834	0.299952	0.285897	0.302745	0.258733	0.371397	0.160019	0.354698	ENSOARG00000003010	protein_coding	chrJH923960.1:21-4474:+	gi|833496433|ref|XP_012770936.1|	234	5e-47	hypothetical protein, conserved [Babesia bigemina]	gi|313575407|emb|FQ482122.2|	380	0	B.taurus DNA sequence from clone CH240-458H23, complete sequence	.	.	.	.	.	.	.	.	pfam09450	DUF2019	Domain of unknown function (DUF2019). Protein of unknown function found in bacteria.	.	.	.	.	.
ENSOARG00000003011	0	0.244618	0	0.10582	0	0	0	0.10858	0.200437	0.116015	0.110683	0	ENSOARG00000003011	protein_coding	chr24:38641178-38641649:+	gi|219522048|ref|NP_001137219.1|	515	6e-65	uncharacterized protein LOC100196899 [Bos taurus]	gi|219522047|ref|NM_001143747.1|	273	2e-139	Bos taurus uncharacterized LOC100196899 (LOC100196899), mRNA	.	.	.	.	.	.	.	.	pfam04484	DUF566	Family of unknown function (DUF566). Family of related proteins that is plant specific.	.	.	.	.	.
ENSOARG00000003016	0	0	0	0	0	0	0.0651286	0	0	0	0	0.0881473	ACTL7B	protein_coding	chr2:14357744-14358997:+	gi|426219744|ref|XP_004004078.1|	2132	0	PREDICTED: actin-like protein 7B [Ovis aries]	gi|965919234|ref|XM_004004029.3|	1254	0	PREDICTED: Ovis aries actin like 7B (ACTL7B), mRNA	Q32L91	801	0	Actin-like protein 7B	YFL039c	304	1e-98	COG5277	pfam00022	Actin	Actin.	.	GO:0005737|cytoplasm;GO:0005856|cytoskeleton;	.	.	.
ENSOARG00000003017	8.75095	7.57703	7.39005	7.69274	8.59698	8.87466	6.56287	7.98492	8.84824	7.87162	10.1919	9.32105	KLHL23	protein_coding	chr2:138681642-138697323:-	gi|926684870|ref|XP_005676046.2|	3004	0	PREDICTED: kelch-like protein 23 isoform X1 [Capra hircus]	gi|965921393|ref|XM_015093372.1|	1669	0	PREDICTED: Ovis aries kelch-like protein 23 (LOC101118851), transcript variant X3, mRNA	Q8NBE8	1146	0	Kelch-like protein 23	.	.	.	.	pfam07707	BACK	BTB And C-terminal Kelch. This domain is found associated with pfam00651 and pfam01344. The BACK domain is found juxtaposed to the BTB domain; they are separated by as little as two residues. This family appears to be closely related to the BTB domain (Finn RD, personal observation).	GO:0016567|protein ubiquitination;	GO:0031463|Cul3-RING ubiquitin ligase complex;	.	K10460	KLHL23; kelch-like protein 23
ENSOARG00000003014	0.0249925	0.0284851	0.0260957	0	0.034303	0	0	0	0.0233404	0	0	0	FAM71F1	protein_coding	chr4:92751663-92767515:+	gi|803064704|ref|XP_012032490.1|	1582	0	PREDICTED: protein FAM71F1 isoform X2 [Ovis aries]	gi|965932807|ref|XM_012177100.2|	1520	0	PREDICTED: Ovis aries family with sequence similarity 71 member F1 (FAM71F1), transcript variant X3, mRNA	Q2KIP3	587	0	Protein FAM71F1	.	.	.	.	pfam12480	DUF3699	Protein of unknown function (DUF3699). This domain family is found in eukaryotes, and is approximately 80 amino acids in length.	.	GO:0005634|nucleus;	.	.	.
ENSOARG00000003015	0	0.0367862	0	0	0	0	0	0	0	0	0	0	ENSOARG00000003015	protein_coding	chrJH923960.1:21-1942:-	.	.	.	.	gi|965907926|ref|XM_012167653.2|	39	7e-09	PREDICTED: Ovis aries musimon spondin 2, extracellular matrix protein (SPON2), transcript variant X2, mRNA	.	.	.	.	.	.	.	.	pfam05403	Plasmodium_HRP	Plasmodium histidine-rich protein (HRPII/III). This family consists of several histidine-rich protein II and III sequence from Plasmodium falciparum.	.	.	.	.	.
ENSOARG00000005432	18.1063	18.4478	20.3679	18.9366	19.4016	18.0613	19.6495	18.5102	16.1408	19.6527	20.5961	17.7716	ENSOARG00000005432	protein_coding	chr21:11908235-11965168:-	gi|821396457|ref|XP_012389225.1|	2913	0	PREDICTED: ankyrin repeat domain-containing protein 42 [Orcinus orca]	gi|965995301|ref|XM_015103078.1|	2381	0	PREDICTED: Ovis aries ankyrin repeat domain 42 (ANKRD42), transcript variant X1, mRNA	Q3V096	785	0	Ankyrin repeat domain-containing protein 42	all2748	94	2e-19	COG0666	pfam12796	Ank_2	Ankyrin repeats (3 copies).	GO:1900017|positive regulation of cytokine production involved in inflammatory response;GO:0051092|positive regulation of NF-kappaB transcription factor activity;GO:0051091|positive regulation of sequence-specific DNA binding transcription factor activity;	GO:0005634|nucleus;	GO:0051059|NF-kappaB binding;	K17593	ANKRD42, SARP; ankyrin repeat domain-containing protein 42
ENSOARG00000005433	19.2173	23.1395	17.9759	20.9236	17.5898	17.3066	20.0614	15.3457	19.9624	23.4477	19.1246	23.6555	AGAP2	protein_coding	chr3:161626100-161641307:+	gi|803312993|ref|XP_012014819.1|	3681	0	PREDICTED: arf-GAP with GTPase, ANK repeat and PH domain-containing protein 2 isoform X3 [Ovis aries musimon]	gi|965895023|ref|XM_012159429.2|	2594	0	PREDICTED: Ovis aries musimon ArfGAP with GTPase domain, ankyrin repeat and PH domain 2 (AGAP2), transcript variant X3, mRNA	Q99490	65.9	2e-09	Arf-GAP with GTPase, ANK repeat and PH domain-containing protein 2	SPAC824.09c	95.5	3e-20	COG5347	pfam01412	ArfGap	Putative GTPase activating protein for Arf. Putative zinc fingers with GTPase activating proteins (GAPs) towards the small GTPase, Arf. The GAP of ARD1 stimulates GTPase hydrolysis for ARD1 but not ARFs.	GO:0043524|negative regulation of neuron apoptotic process;GO:0042177|negative regulation of protein catabolic process;GO:0015031|protein transport;GO:0007264|small GTPase mediated signal transduction;	GO:0070062|extracellular exosome;GO:0016020|membrane;GO:0005739|mitochondrion;GO:0005730|nucleolus;GO:0005634|nucleus;	GO:0005525|GTP binding;GO:0005096|GTPase activator activity;GO:0046872|metal ion binding;	K17848	AGAP2; Arf-GAP with GTPase, ANK repeat and PH domain-containing protein 2
ENSOARG00000005430	2.13287	2.62234	3.06872	3.06373	2.74303	2.01309	3.12315	2.71883	1.80367	2.30584	2.66754	2.49221	ENSOARG00000005430	protein_coding	chr14:46692222-46698585:-	gi|965969689|ref|XP_014955445.1|	3883	0	PREDICTED: zinc finger protein 420-like [Ovis aries]	gi|965969688|ref|XM_015099959.1|	2241	0	PREDICTED: Ovis aries zinc finger protein 420-like (LOC101108155), mRNA	Q8TAQ5	810	0	Zinc finger protein 420	.	.	.	.	pfam01352	KRAB	KRAB box. The KRAB domain (or Kruppel-associated box) is present in about a third of zinc finger proteins containing C2H2 fingers. The KRAB domain is found to be involved in protein-protein interactions. The KRAB domain is generally encoded by two exons. The regions coded by the two exons are known as KRAB-A and KRAB-B. The A box plays an important role in repression by binding to corepressors, w…	GO:0042981|regulation of apoptotic process;GO:0006355|regulation of transcription, DNA-templated;GO:0006351|transcription, DNA-templated;	GO:0070062|extracellular exosome;GO:0005654|nucleoplasm;	GO:0003677|DNA binding;GO:0046872|metal ion binding;GO:0003700|transcription factor activity, sequence-specific DNA binding;	K09228	KRAB; KRAB domain-containing zinc finger protein
ENSOARG00000005431	1.37057	1.4772	0.902194	0.92549	0.817891	0.964872	1.23308	0.994851	1.08519	0.805281	0.968019	1.06924	MOCOS	protein_coding	chr23:21167784-21230442:-	gi|965999420|ref|XP_014959024.1|	4336	0	PREDICTED: molybdenum cofactor sulfurase isoform X1 [Ovis aries]	gi|965999419|ref|XM_015103538.1|	1724	0	PREDICTED: Ovis aries molybdenum cofactor sulfurase (MOCOS), transcript variant X1, mRNA	Q9N0E7	1472	0	Molybdenum cofactor sulfurase	MA1950	172	5e-45	COG0520	pfam03476	MOSC_N	MOSC N-terminal beta barrel domain. This domain is found to the N-terminus of pfam03473. The function of this domain is unknown, however it is predicted to adopt a beta barrel fold.	GO:0006777|Mo-molybdopterin cofactor biosynthetic process;GO:0043545|molybdopterin cofactor metabolic process;	.	GO:0016829|lyase activity;GO:0008265|Mo-molybdopterin cofactor sulfurase activity;GO:0030151|molybdenum ion binding;GO:0030170|pyridoxal phosphate binding;GO:0016740|transferase activity;	K15631	ABA3; molybdenum cofactor sulfurtransferase [EC:2.8.1.9]
ENSOARG00000005436	29.4102	20.8144	25.0007	28.0321	28.8733	29.7661	28.1811	20.8086	29.445	28.1321	30.1438	28.6146	ENSOARG00000005436	protein_coding	chr20:31727938-31943621:+	gi|803188999|ref|XP_011956576.1|	5244	0	PREDICTED: protein FAM65B isoform X5 [Ovis aries]	gi|965993474|ref|XM_012101182.2|	3502	0	PREDICTED: Ovis aries family with sequence similarity 65 member B (FAM65B), transcript variant X1, mRNA	Q3B7M3	1840	0	Protein FAM65B	.	.	.	.	pfam04065	Not3	Not1 N-terminal domain, CCR4-Not complex component.	GO:0007605|sensory perception of sound;GO:0048741|skeletal muscle fiber development;	GO:0005737|cytoplasm;GO:0060171|stereocilium membrane;	.	.	.
ENSOARG00000005437	4.22096	6.41442	6.31709	6.4515	5.1175	6.86851	7.71339	9.25345	5.19022	5.01959	4.93399	5.4586	ENSOARG00000005437	protein_coding	chr14:46746615-46754146:+	gi|742161823|ref|XP_010847468.1|	643	8e-77	PREDICTED: LOW QUALITY PROTEIN: zinc finger protein 790 [Bison bison bison]	gi|965810063|ref|XR_001436808.1|	348	0	PREDICTED: Ovis aries musimon uncharacterized LOC101108680 (LOC101108680), transcript variant X5, misc_RNA	Q6PG37	223	1e-67	Zinc finger protein 790	.	.	.	.	pfam01352	KRAB	KRAB box. The KRAB domain (or Kruppel-associated box) is present in about a third of zinc finger proteins containing C2H2 fingers. The KRAB domain is found to be involved in protein-protein interactions. The KRAB domain is generally encoded by two exons. The regions coded by the two exons are known as KRAB-A and KRAB-B. The A box plays an important role in repression by binding to corepressors, w…	GO:0006355|regulation of transcription, DNA-templated;GO:0006351|transcription, DNA-templated;	GO:0005634|nucleus;	GO:0003677|DNA binding;GO:0046872|metal ion binding;GO:0003700|transcription factor activity, sequence-specific DNA binding;	K09228	KRAB; KRAB domain-containing zinc finger protein
ENSOARG00000005434	14.8821	5.09599	13.1537	6.56521	9.89954	8.36041	16.3834	8.84985	14.5384	10.9024	12.0171	11.2373	ZIC1	protein_coding	chr1:239011056-239014735:-	gi|965918169|ref|XP_014948101.1|	1562	0	PREDICTED: zinc finger protein ZIC 1 isoform X1 [Ovis aries]	gi|965918170|ref|XM_015092616.1|	919	0	PREDICTED: Ovis aries Zic family member 1 (ZIC1), transcript variant X2, mRNA	P46684	600	0	Zinc finger protein ZIC 1	.	.	.	.	pfam13465	zf-H2C2_2	Zinc-finger double domain.	GO:0007628|adult walking behavior;GO:0007420|brain development;GO:0030154|cell differentiation;GO:0007417|central nervous system development;GO:0042472|inner ear morphogenesis;GO:0007389|pattern specification process;GO:0042307|positive regulation of protein import into nucleus;GO:0045944|positive regulation of transcription from RNA polymerase II promoter;GO:0045893|positive regulation of transc…	GO:0005737|cytoplasm;GO:0005654|nucleoplasm;GO:0005634|nucleus;	GO:0046872|metal ion binding;GO:0000978|RNA polymerase II core promoter proximal region sequence-specific DNA binding;GO:0000977|RNA polymerase II regulatory region sequence-specific DNA binding;GO:0003700|transcription factor activity, sequence-specific DNA binding;GO:0001077|transcriptional activator activity, RNA polymerase II core promoter proximal region sequence-specific binding;	K09224	ZIC1; zinc finger protein ZIC 1
ENSOARG00000005435	1.24932	2.21497	1.98086	0.866926	1.61947	1.11823	2.08903	1.49817	1.49083	2.22605	0.97835	2.10931	ENSOARG00000005435	protein_coding	chr19:52432762-52436873:-	gi|426249627|ref|XP_004018551.1|	871	5e-115	PREDICTED: death domain-containing membrane protein NRADD-like [Ovis aries]	gi|803186465|ref|XM_004018502.2|	1363	0	PREDICTED: Ovis aries death domain-containing membrane protein NRADD-like (LOC101114909), transcript variant X4, mRNA	Q8K5A9	228	4e-69	Death domain-containing membrane protein NRADD	.	.	.	.	pfam00531	Death	Death domain.	GO:0007420|brain development;GO:0008625|extrinsic apoptotic signaling pathway via death domain receptors;GO:0006955|immune response;GO:0001701|in utero embryonic development;GO:0006954|inflammatory response;GO:0010942|positive regulation of cell death;GO:0043410|positive regulation of MAPK cascade;GO:0042127|regulation of cell proliferation;GO:0043281|regulation of cysteine-type endopeptidase act…	GO:0044298|cell body membrane;GO:0005887|integral component of plasma membrane;GO:0030027|lamellipodium;GO:0032589|neuron projection membrane;GO:0005641|nuclear envelope lumen;GO:0005634|nucleus;	GO:0005166|neurotrophin p75 receptor binding;GO:0005031|tumor necrosis factor-activated receptor activity;	.	.
ENSOARG00000005438	0.0289768	0.030962	0.00945495	0.026788	0.0298287	0.047269	0.0584033	0.0311516	0.109937	0.048948	0.0336228	0.0228353	OBSCN	protein_coding	chr5:2379625-2595327:-	gi|742155262|ref|XP_010845591.1|	21774	0	PREDICTED: obscurin [Bison bison bison]	gi|965934286|ref|XM_015095557.1|	3859	0	PREDICTED: Ovis aries obscurin, cytoskeletal calmodulin and titin-interacting RhoGEF (OBSCN), transcript variant X1, mRNA	A2AAJ9	68.2	4e-09	Obscurin	.	.	.	.	pfam07679	I-set	Immunoglobulin I-set domain.	GO:0030154|cell differentiation;GO:0098779|mitophagy in response to mitochondrial depolarization;GO:0007275|multicellular organismal development;GO:0035023|regulation of Rho protein signal transduction;	GO:0031430|M band;GO:0005863|striated muscle myosin thick filament;GO:0030018|Z disc;	GO:0030506|ankyrin binding;GO:0005524|ATP binding;GO:0004674|protein serine/threonine kinase activity;GO:0005089|Rho guanyl-nucleotide exchange factor activity;GO:0031432|titin binding;	.	.
ENSOARG00000001722	29.7924	27.0361	37.5825	31.2169	28.4511	32.2372	26.3847	31.0659	34.7484	29.2549	40.3894	35.1211	ENSOARG00000001722	protein_coding	chr5:50450276-50459134:-	gi|426229770|ref|XP_004008956.1|	1472	0	PREDICTED: glucosamine-6-phosphate isomerase 1 [Ovis aries]	gi|803076080|ref|XM_004008907.2|	876	0	PREDICTED: Ovis aries glucosamine-6-phosphate deaminase 1 (GNPDA1), mRNA	A4FV08	569	0	Glucosamine-6-phosphate isomerase 1	PM0875	347	1e-118	COG0363	pfam01182	Glucosamine_iso	Glucosamine-6-phosphate isomerases/6-phosphogluconolactonase.	GO:0005975|carbohydrate metabolic process;GO:0006091|generation of precursor metabolites and energy;GO:0006043|glucosamine catabolic process;GO:0006046|N-acetylglucosamine catabolic process;GO:0019262|N-acetylneuraminate catabolic process;GO:0006048|UDP-N-acetylglucosamine biosynthetic process;	GO:0005737|cytoplasm;GO:0070062|extracellular exosome;	GO:0004342|glucosamine-6-phosphate deaminase activity;GO:0016787|hydrolase activity;	K02564	nagB, GNPDA; glucosamine-6-phosphate deaminase [EC:3.5.99.6]
ENSOARG00000001720	0.0195515	0	0	0.0385593	0	0.0189	0.0840671	0.415433	0.0547773	0.0845483	0.0403311	0	ENSOARG00000001720	protein_coding	chr20:26476520-26479282:+	gi|965991601|ref|XP_014958086.1|	1604	0	PREDICTED: helicase SKI2W-like isoform X1 [Ovis aries]	gi|965991600|ref|XM_015102600.1|	1006	0	PREDICTED: Ovis aries helicase SKI2W-like (LOC105612706), transcript variant X1, mRNA	Q15477	489	3e-156	Helicase SKI2W	.	.	.	.	pfam13234	rRNA_proc-arch	rRNA-processing arch domain. Mtr4 is the essential RNA helicase, and is an exosome-activating cofactor. This arch domain is carried in Mtr4 and Ski2 (the cytosolic homologue of Mtr4). The arch domain is required for proper 5.8S rRNA processing, and appears to function independently of canonical helicase activity.	GO:0006401|RNA catabolic process;	GO:0005654|nucleoplasm;GO:0005634|nucleus;GO:0055087|Ski complex;	GO:0005524|ATP binding;GO:0004004|ATP-dependent RNA helicase activity;GO:0003723|RNA binding;	K12599	SKI2, SKIV2L; antiviral helicase SKI2 [EC:3.6.4.-]
ENSOARG00000001721	3.33234	4.26546	2.62295	5.25759	4.433	3.76643	3.19631	3.78668	4.11749	4.98818	3.27836	5.51938	ENSOARG00000001721	pseudogene	chr15:49527693-49528436:+	gi|73988219|ref|XP_542335.2|	1154	1e-157	PREDICTED: rho-related GTP-binding protein RhoG [Canis lupus familiaris]	gi|965978182|ref|XM_015101063.1|	619	0	PREDICTED: Ovis aries ras homolog family member G (RHOG), transcript variant X1, mRNA	P84096	386	2e-135	Rho-related GTP-binding protein RhoG	.	.	.	.	pfam00071	Ras	Ras family. Includes sub-families Ras, Rab, Rac, Ral, Ran, Rap Ypt1 and more. Shares P-loop motif with GTP_EFTU, arf and myosin_head. See pfam00009 pfam00025, pfam00063. As regards Rab GTPases, these are important regulators of vesicle formation, motility and fusion. They share a fold in common with all Ras GTPases: this is a six-stranded beta-sheet surrounded by five alpha-helices.	GO:0030036|actin cytoskeleton organization;GO:0090630|activation of GTPase activity;GO:0060326|cell chemotaxis;GO:0090004|positive regulation of establishment of protein localization to plasma membrane;GO:0045893|positive regulation of transcription, DNA-templated;GO:0016601|Rac protein signal transduction;GO:1900027|regulation of ruffle assembly;GO:0007266|Rho protein signal transduction;	GO:0070062|extracellular exosome;GO:0005925|focal adhesion;GO:0005622|intracellular;GO:0005886|plasma membrane;	GO:0005525|GTP binding;GO:0003924|GTPase activity;	K07863	RHOG; Ras homolog gene family, member G
ENSOARG00000001726	0	0.0473195	0.0433502	0	0	0.0401341	0	0	0	0	0.0856431	0	ALX4	protein_coding	chr15:72556058-72606253:-	gi|965978956|ref|XP_014956604.1|	1365	0	PREDICTED: LOW QUALITY PROTEIN: homeobox protein aristaless-like 4 isoform X1 [Ovis aries]	gi|965978955|ref|XM_015101118.1|	835	0	PREDICTED: Ovis aries ALX homeobox 4 (ALX4), transcript variant X1, mRNA	Q4LAL6	503	2e-177	Homeobox protein aristaless-like 4	.	.	.	.	pfam00046	Homeobox	Homeobox domain.	GO:0007275|multicellular organismal development;GO:0006357|regulation of transcription from RNA polymerase II promoter;GO:0006351|transcription, DNA-templated;	GO:0005634|nucleus;	GO:0043565|sequence-specific DNA binding;GO:0003700|transcription factor activity, sequence-specific DNA binding;	K09451	ALX4; homeobox protein aristaless-like 4
ENSOARG00000001727	5.04686	4.76218	3.77084	2.89405	6.28698	7.14127	5.11059	3.58009	3.29586	5.83175	4.09263	4.22993	DISP3	protein_coding	chr12:40284458-40320838:-	gi|803127980|ref|XP_004013771.2|	6291	0	PREDICTED: LOW QUALITY PROTEIN: patched domain-containing protein 2 [Ovis aries]	gi|965963829|ref|XM_004013722.3|	3976	0	PREDICTED: Ovis aries patched domain containing 2 (PTCHD2), transcript variant X1, mRNA	Q9P2K9	2184	0	Protein dispatched homolog 3	.	.	.	.	pfam00873	ACR_tran	AcrB/AcrD/AcrF family. Members of this family are integral membrane proteins. Some are involved in drug resistance. AcrB cooperates with a membrane fusion protein, AcrA, and an outer membrane channel TolC. The structure shows the AcrB forms a homotrimer.	GO:0042632|cholesterol homeostasis;GO:0008203|cholesterol metabolic process;GO:0045665|negative regulation of neuron differentiation;GO:0045834|positive regulation of lipid metabolic process;GO:2000179|positive regulation of neural precursor cell proliferation;GO:0032368|regulation of lipid transport;GO:0007224|smoothened signaling pathway;	GO:0005737|cytoplasm;GO:0030659|cytoplasmic vesicle membrane;GO:0005783|endoplasmic reticulum;GO:0005789|endoplasmic reticulum membrane;GO:0016021|integral component of membrane;GO:0031965|nuclear membrane;	.	.	.
ENSOARG00000001724	5.20051	4.58523	5.06753	4.23503	4.13353	4.6405	4.86814	5.0252	4.7651	4.67569	5.00573	4.82441	ZNF174	protein_coding	chr24:2843572-2853006:+	gi|426254226|ref|XP_004020780.1|	2009	0	PREDICTED: zinc finger protein 174 isoform X1 [Ovis aries]	gi|850494870|gb|CP011909.1|	3759	0	Ovis canadensis canadensis isolate 43U chromosome 24 sequence	Q15697	652	0	Zinc finger protein 174	.	.	.	.	pfam02023	SCAN	SCAN domain. The SCAN domain (named after SRE-ZBP, CTfin51, AW-1 and Number 18 cDNA) is found in several pfam00096 proteins. The domain has been shown to be able to mediate homo- and hetero-oligomerization.	GO:0000122|negative regulation of transcription from RNA polymerase II promoter;GO:0045892|negative regulation of transcription, DNA-templated;GO:0006351|transcription, DNA-templated;	GO:0015629|actin cytoskeleton;GO:0005737|cytoplasm;GO:0005654|nucleoplasm;GO:0005634|nucleus;	GO:0046872|metal ion binding;GO:0042803|protein homodimerization activity;GO:0000981|RNA polymerase II transcription factor activity, sequence-specific DNA binding;GO:0003700|transcription factor activity, sequence-specific DNA binding;GO:0044212|transcription regulatory region DNA binding;	K09230	SCAN; SCAN domain-containing zinc finger protein
ENSOARG00000001725	0.877082	0.874693	0.572373	1.40544	1.80573	1.80169	1.70885	1.05384	0.972686	0.829684	1.07425	1.1697	IMPA2	protein_coding	chr23:43125780-43137181:+	gi|296473783|tpg|DAA15898.1|	1158	2e-155	TPA: inositol(myo)-1(or 4)-monophosphatase 2-like [Bos taurus]	gi|965896209|ref|XM_012159936.2|	640	0	PREDICTED: Ovis aries musimon inositol(myo)-1(or 4)-monophosphatase 2 (IMPA2), transcript variant X3, mRNA	O14732	398	6e-139	Inositol monophosphatase 2	PM0315	127	3e-34	COG0483	pfam00459	Inositol_P	Inositol monophosphatase family.	GO:0006021|inositol biosynthetic process;GO:0006020|inositol metabolic process;GO:0046855|inositol phosphate dephosphorylation;GO:0043647|inositol phosphate metabolic process;GO:0006796|phosphate-containing compound metabolic process;GO:0046854|phosphatidylinositol phosphorylation;GO:0007165|signal transduction;	GO:0005737|cytoplasm;GO:0005829|cytosol;	GO:0008934|inositol monophosphate 1-phosphatase activity;GO:0052832|inositol monophosphate 3-phosphatase activity;GO:0052833|inositol monophosphate 4-phosphatase activity;GO:0000287|magnesium ion binding;GO:0042803|protein homodimerization activity;	K01092	E3.1.3.25, IMPA, suhB; myo-inositol-1(or 4)-monophosphatase [EC:3.1.3.25]
ENSOARG00000001728	0.0758256	0.259265	0.0791725	0.0373855	0.104073	0.0366494	0.244525	0.0767214	0	0.0819747	0.117311	0.18386	OPTC	protein_coding	chr12:662004-667966:+	gi|965908877|ref|XP_014946273.1|	1420	0	PREDICTED: opticin isoform X2 [Ovis aries musimon]	gi|965908876|ref|XM_015090787.1|	930	0	PREDICTED: Ovis aries musimon opticin (OPTC), transcript variant X2, mRNA	P58874	499	2e-176	Opticin	.	.	.	.	pfam13855	LRR_8	Leucine rich repeat.	.	GO:0005578|proteinaceous extracellular matrix;	.	K08128	OPTC; opticin
ENSOARG00000023598	1.10112	0.250999	0.344917	0.434323	0.906792	0.638656	0.236728	0.445651	1.13116	0.833291	0.794991	0.533994	Six3os1_4	misc_RNA	chr3:79312256-79312600:-	.	.	.	.	gi|511860266|ref|XR_199447.1|	159	4e-76	PREDICTED: Mustela putorius furo uncharacterized LOC101676291 (LOC101676291), ncRNA	.	.	.	.	.	.	.	.	pfam12440	MAGE_N	Melanoma associated antigen family N terminal. This domain family is found in eukaryotes, and is typically between 82 and 96 amino acids in length. The family is found in association with pfam01454. This family is the N terminal of various melanoma associated antigens. These are tumor rejection antigens which are expressed on HLA-A1 of tumor cells and they are recognized by cytotoxic T lymphocyte…	.	.	.	.	.
ENSOARG00000023590	31.7948	25.4136	25.0065	21.1732	17.5691	26.3446	27.0758	23.3967	19.6668	19.6419	23.8497	18.4228	ZNFX1-AS1_2	misc_RNA	chr13:76961048-76961139:+	.	.	.	.	gi|965969386|ref|XR_001435560.1|	92	1e-39	PREDICTED: Ovis aries uncharacterized LOC105609544 (LOC105609544), transcript variant X2, ncRNA	.	.	.	.	.	.	.	.	pfam00056	Ldh_1_N	lactate/malate dehydrogenase, NAD binding domain. L-lactate dehydrogenases are metabolic enzymes which catalyse the conversion of L-lactate to pyruvate, the last step in anaerobic glycolysis. L-2-hydroxyisocaproate dehydrogenases are also members of the family. Malate dehydrogenases catalyse the interconversion of malate to oxaloacetate. The enzyme participates in the citric acid cycle. L-lactate…	.	.	.	.	.
ENSOARG00000023597	1.77517	1.21394	1.11211	0.525145	0.487295	0	1.14492	1.07768	0.331565	1.72722	1.28164	0.344351	U3	snoRNA	chr11:9136384-9136597:-	gi|296489304|tpg|DAA31417.1|	245	5e-23	TPA: polypyrimidine tract binding protein 2-like [Bos taurus]	gi|850486717|gb|CP011896.1|	197	2e-97	Ovis canadensis canadensis isolate 43U chromosome 11 sequence	.	.	.	.	.	.	.	.	pfam06729	CENP-R	Kinetochore component, CENP-R. This family consists of mammalian kinetochore sub-complex proteins CENP-R, also referred to as nuclear receptor co-activator NRIF3 proteins. NRIF3 exhibits a distinct receptor specificity in interacting with and potentiating the activity of only TRs and RXRs but not other examined nuclear receptors. NRIF3 as a co-regulator that possesses both transactivation and tra…	.	.	.	.	.
ENSOARG00000023596	3.05266	1.93292	3.89571	3.34467	2.3277	1.63941	1.09381	1.71596	4.11792	1.10007	2.09902	0.986935	ENSOARG00000023596	miRNA	chrX:79045350-79045461:+	.	.	.	.	gi|731443272|ref|NR_128965.1|	91	6e-39	Eptesicus fuscus microRNA mir-452 (MIR452), microRNA	.	.	.	.	.	.	.	.	pfam14972	Mito_morph_reg	Mitochondrial morphogenesis regulator. This family of proteins regulate mitochondrial morphogenesis via a mechanism which is independent of mitofusins and dynamin-related protein 1.	.	.	.	.	.
ENSOARG00000019095	1.51051	2.333	2.10782	3.04861	2.32511	2.78389	1.85134	2.02828	1.79299	3.3118	2.22772	2.34136	CSF2RB	protein_coding	chr3:180166727-180179868:+	gi|965927614|ref|XP_014950343.1|	4376	0	PREDICTED: LOW QUALITY PROTEIN: cytokine receptor common subunit beta isoform X1 [Ovis aries]	gi|965927613|ref|XM_015094857.1|	2646	0	PREDICTED: Ovis aries colony stimulating factor 2 receptor, beta, low-affinity (granulocyte-macrophage) (CSF2RB), transcript variant X1, mRNA	P32927	1007	0	Cytokine receptor common subunit beta	.	.	.	.	pfam09240	IL6Ra-bind	Interleukin-6 receptor alpha chain, binding. Members of this family adopt a structure consisting of an immunoglobulin-like beta-sandwich, with seven strands in two beta-sheets, in a Greek-key topology. They are required for binding to the cytokine Interleukin-6.	GO:0044267|cellular protein metabolic process;GO:0036016|cellular response to interleukin-3;GO:0038156|interleukin-3-mediated signaling pathway;GO:0038043|interleukin-5-mediated signaling pathway;GO:0000165|MAPK cascade;GO:0007585|respiratory gaseous exchange;GO:0032496|response to lipopolysaccharide;GO:0007165|signal transduction;	GO:0030526|granulocyte macrophage colony-stimulating factor receptor complex;GO:0005887|integral component of plasma membrane;GO:0005622|intracellular;GO:0005886|plasma membrane;	GO:0004896|cytokine receptor activity;GO:0004713|protein tyrosine kinase activity;GO:0005088|Ras guanyl-nucleotide exchange factor activity;GO:0004872|receptor activity;	K04738	CSF2RB, IL3RB; cytokine receptor common subunit beta
ENSOARG00000019094	2.06677	1.32502	2.19478	1.50536	2.27259	1.87303	1.83034	1.7585	1.74371	2.00586	2.44659	2.30071	CCDC65	protein_coding	chr3:137102085-137112170:-	gi|426224563|ref|XP_004006438.1|	2282	0	PREDICTED: coiled-coil domain-containing protein 65 [Ovis aries]	gi|965926780|ref|XM_004006389.3|	2028	0	PREDICTED: Ovis aries coiled-coil domain containing 65 (CCDC65), mRNA	Q2TA16	874	0	Coiled-coil domain-containing protein 65	.	.	.	.	pfam02463	SMC_N	RecF/RecN/SMC N terminal domain. This domain is found at the N terminus of SMC proteins. The SMC (structural maintenance of chromosomes) superfamily proteins have ATP-binding domains at the N- and C-termini, and two extended coiled-coil domains separated by a hinge in the middle. The eukaryotic SMC proteins form two kind of heterodimers: the SMC1/SMC3 and the SMC2/SMC4 types. These heterodimers c…	GO:0001782|B cell homeostasis;GO:0060348|bone development;GO:0048535|lymph node development;GO:0002260|lymphocyte homeostasis;GO:0072676|lymphocyte migration;GO:0048073|regulation of eye pigmentation;GO:0002920|regulation of humoral immune response;GO:0006665|sphingolipid metabolic process;GO:0003376|sphingosine-1-phosphate signaling pathway;GO:0043029|T cell homeostasis;GO:0055085|transmembrane …	GO:0016021|integral component of membrane;GO:0005765|lysosomal membrane;GO:0031982|vesicle;	GO:0046624|sphingolipid transporter activity;	.	.
ENSOARG00000019097	74.2622	66.803	64.557	57.5857	68.6772	72.4093	60.2855	61.4738	59.5428	55.6244	72.9682	62.3381	C11orf74	protein_coding	chr15:65231458-65301531:+	gi|426245322|ref|XP_004016462.1|	1096	4e-148	PREDICTED: uncharacterized protein C11orf74 homolog isoform X1 [Ovis aries]	gi|965978879|ref|XM_012096243.2|	886	0	PREDICTED: Ovis aries chromosome 15 open reading frame, human C11orf74 (C15H11orf74), transcript variant X3, mRNA	Q3ZBP0	392	2e-136	Uncharacterized protein C11orf74 homolog	.	.	.	.	pfam12316	Dsh_C	Segment polarity protein dishevelled (Dsh) C terminal. This domain family is found in eukaryotes, and is typically between 177 and 207 amino acids in length. The family is found in association with pfam00778, pfam02377, pfam00610, pfam00595. The segment polarity gene dishevelled (dsh) is required for pattern formation of the embryonic segments. It is involved in the determination of body organisa…	GO:0006955|immune response;GO:0006880|intracellular sequestering of iron ion;GO:0006826|iron ion transport;GO:0008285|negative regulation of cell proliferation;	GO:0005737|cytoplasm;	GO:0008199|ferric iron binding;GO:0004322|ferroxidase activity;GO:0005506|iron ion binding;	.	.
ENSOARG00000019096	0	0.0784372	0	0	0.0944575	0.0665267	0.0739776	0	0	0	0.0709814	0.133498	ENSOARG00000019096	protein_coding	chrX:34775921-34776472:+	gi|965912905|ref|XP_012028538.2|	906	1e-121	PREDICTED: ferritin heavy chain-like isoform X2, partial [Ovis aries musimon]	gi|966007886|ref|XM_012106484.2|	552	0	PREDICTED: Ovis aries ferritin heavy chain-like (LOC101119796), transcript variant X1, mRNA	P08267	212	5e-68	Ferritin heavy chain	AF0834	59.7	8e-11	COG1528	pfam00210	Ferritin	Ferritin-like domain. This family contains ferritins and other ferritin-like proteins such as members of the DPS family and bacterioferritins.	GO:0006955|immune response;GO:0006880|intracellular sequestering of iron ion;GO:0006826|iron ion transport;GO:0008285|negative regulation of cell proliferation;	GO:0005737|cytoplasm;	GO:0008199|ferric iron binding;GO:0004322|ferroxidase activity;GO:0005506|iron ion binding;	K00522	FTH1; ferritin heavy chain [EC:1.16.3.2]
ENSOARG00000019091	12.3781	11.5859	11.529	10.1968	11.9075	10.6949	10.2913	11.815	12.3782	11.5582	12.0663	10.9432	ST7	protein_coding	chr4:51108667-51268178:-	gi|918602524|ref|XP_013371437.1|	2474	0	PREDICTED: suppressor of tumorigenicity 7 protein isoform X2 [Chinchilla lanigera]	gi|926690096|ref|XM_005679155.2|	1496	0	PREDICTED: Capra hircus suppression of tumorigenicity 7 (ST7), transcript variant X5, mRNA	A0M8U1	940	0	Suppressor of tumorigenicity 7 protein homolog	.	.	.	.	pfam04184	ST7	ST7 protein. The ST7 (for suppression of tumorigenicity 7) protein is thought to be a tumor suppressor gene. The molecular function of this protein is uncertain.	.	GO:0016021|integral component of membrane;	.	.	.
ENSOARG00000019090	2.39636	2.87499	2.60749	2.88539	2.04269	2.53597	3.63345	2.83304	1.437	2.37253	2.83586	2.12853	RIPK3	protein_coding	chr7:20452478-20456283:+	gi|426233893|ref|XP_004010942.1|	2540	0	PREDICTED: receptor-interacting serine/threonine-protein kinase 3 isoform X1 [Ovis aries]	gi|965945190|ref|XM_004010893.3|	1506	0	PREDICTED: Ovis aries receptor interacting serine/threonine kinase 3 (RIPK3), transcript variant X1, mRNA	Q9Y572	516	3e-177	Receptor-interacting serine/threonine-protein kinase 3	.	.	.	.	pfam00069	Pkinase	Protein kinase domain.	GO:0032147|activation of protein kinase activity;GO:1990000|amyloid fibril formation;GO:0097190|apoptotic signaling pathway;GO:0006464|cellular protein modification process;GO:0007249|I-kappaB kinase/NF-kappaB signaling;GO:0048535|lymph node development;GO:0070266|necroptotic process;GO:2001244|positive regulation of intrinsic apoptotic signaling pathway;GO:0051351|positive regulation of ligase a…	GO:0005829|cytosol;GO:0005739|mitochondrion;GO:0005886|plasma membrane;GO:0097342|ripoptosome;	GO:0005524|ATP binding;GO:0042802|identical protein binding;GO:0004704|NF-kappaB-inducing kinase activity;GO:0032403|protein complex binding;GO:0004672|protein kinase activity;GO:0004674|protein serine/threonine kinase activity;GO:0003713|transcription coactivator activity;	K08847	RIPK3; receptor-interacting serine/threonine-protein kinase 3 [EC:2.7.11.1]
ENSOARG00000019093	8.10661	10.386	8.50562	9.27756	7.76965	9.55249	12.3397	8.28221	9.7259	11.1736	9.948	11.6697	ENSOARG00000019093	protein_coding	chr11:24612444-24633665:+	gi|926717072|ref|XP_013827738.1|	3065	0	PREDICTED: protein spinster homolog 2 isoform X1 [Capra hircus]	gi|926717071|ref|XM_013972284.1|	1893	0	PREDICTED: Capra hircus spinster homolog 2 (Drosophila) (SPNS2), transcript variant X1, mRNA	Q91VM4	792	0	Protein spinster homolog 2	.	.	.	.	pfam07690	MFS_1	Major Facilitator Superfamily.	GO:0001782|B cell homeostasis;GO:0060348|bone development;GO:0048535|lymph node development;GO:0002260|lymphocyte homeostasis;GO:0072676|lymphocyte migration;GO:0048073|regulation of eye pigmentation;GO:0002920|regulation of humoral immune response;GO:0006665|sphingolipid metabolic process;GO:0003376|sphingosine-1-phosphate signaling pathway;GO:0043029|T cell homeostasis;GO:0055085|transmembrane …	GO:0016021|integral component of membrane;GO:0005765|lysosomal membrane;GO:0031982|vesicle;	GO:0046624|sphingolipid transporter activity;	.	.
ENSOARG00000019099	3.33505	2.86971	3.5745	3.89849	3.51646	4.03523	3.60873	4.5812	3.589	4.53673	3.69037	3.59887	ENSOARG00000019099	protein_coding	chr15:47072080-47086837:-	gi|803157029|ref|XP_011951297.1|	2383	0	PREDICTED: tripartite motif-containing protein 34 isoform X1 [Ovis aries]	gi|803157028|ref|XM_012095907.1|	1667	0	PREDICTED: Ovis aries tripartite motif containing 34 (TRIM34), transcript variant X1, mRNA	Q9BYJ4	617	0	Tripartite motif-containing protein 34	.	.	.	.	pfam00622	SPRY	SPRY domain. SPRY Domain is named from SPla and the RYanodine Receptor. Domain of unknown function. Distant homologues are domains in butyrophilin/marenostrin/pyrin homologues.	GO:0051607|defense response to virus;GO:0060333|interferon-gamma-mediated signaling pathway;GO:0051091|positive regulation of sequence-specific DNA binding transcription factor activity;GO:0070206|protein trimerization;	GO:0005737|cytoplasm;GO:0005829|cytosol;	GO:0008270|zinc ion binding;	K11999	TRIM6_22_34; tripartite motif-containing protein 6/22/34
ENSOARG00000019098	6.92807	6.19161	6.15585	5.6709	6.55564	5.75512	6.83532	4.95967	6.52417	6.61366	6.99638	9.00316	RND1	protein_coding	chr3:137141796-137151088:+	gi|114051103|ref|NP_001039481.1|	1226	4e-155	rho-related GTP-binding protein Rho6 precursor [Bos taurus]	gi|850480667|gb|CP011888.1|	2330	0	Ovis canadensis canadensis isolate 43U chromosome 3 sequence	Q2HJ68	476	1e-156	Rho-related GTP-binding protein Rho6	.	.	.	.	pfam00071	Ras	Ras family. Includes sub-families Ras, Rab, Rac, Ral, Ran, Rap Ypt1 and more. Shares P-loop motif with GTP_EFTU, arf and myosin_head. See pfam00009 pfam00025, pfam00063. As regards Rab GTPases, these are important regulators of vesicle formation, motility and fusion. They share a fold in common with all Ras GTPases: this is a six-stranded beta-sheet surrounded by five alpha-helices.	GO:0007015|actin filament organization;GO:0007162|negative regulation of cell adhesion;GO:0016322|neuron remodeling;GO:0007264|small GTPase mediated signal transduction;	GO:0005912|adherens junction;GO:0005737|cytoplasm;GO:0005856|cytoskeleton;GO:0005886|plasma membrane;	GO:0005525|GTP binding;	K07531	RND1; Rho family GTPase 1
ENSOARG00000013938	78.8272	71.0671	69.1299	74.4735	71.9211	77.3379	70.4266	66.0831	75.29	62.987	75.2347	70.7594	RABGAP1	protein_coding	chr3:12577964-12713899:-	gi|803032888|ref|XP_012018814.1|	5246	0	PREDICTED: rab GTPase-activating protein 1 isoform X1 [Ovis aries]	gi|965924589|ref|XM_015094198.1|	3519	0	PREDICTED: Ovis aries RAB GTPase activating protein 1 (RABGAP1), transcript variant X2, mRNA	Q5RAN1	1975	0	Rab GTPase-activating protein 1	.	.	.	.	pfam00566	RabGAP-TBC	Rab-GTPase-TBC domain. Identification of a TBC domain in GYP6_YEAST and GYP7_YEAST, which are GTPase activator proteins of yeast Ypt6 and Ypt7, implies that these domains are GTPase activator proteins of Rab-like small GTPases.	GO:0007049|cell cycle;	GO:0005829|cytosol;GO:0005815|microtubule organizing center;	GO:0003677|DNA binding;GO:0005096|GTPase activator activity;	.	.
ENSOARG00000013939	0.0615824	0.0965087	0.176827	0.030363	0.0528273	0.0595303	0.289614	0.0700986	0.0934563	0.116509	0.071456	0.119459	GLB1L3	protein_coding	chr15:80595688-80628412:+	gi|926730073|ref|XP_013832396.1|	3112	0	PREDICTED: beta-galactosidase-1-like protein 3 [Capra hircus]	gi|926730072|ref|XM_013976942.1|	2899	0	PREDICTED: Capra hircus beta-galactosidase-1-like protein 3 (LOC102174380), mRNA	Q8NCI6	826	0	Beta-galactosidase-1-like protein 3	XF0840	324	6e-95	COG1874	pfam01301	Glyco_hydro_35	Glycosyl hydrolases family 35.	GO:0005975|carbohydrate metabolic process;	GO:0005773|vacuole;	GO:0004565|beta-galactosidase activity;	.	.
ENSOARG00000013934	1.59733	2.60549	4.21188	2.21429	1.31066	1.96929	2.28316	5.69183	1.95656	1.5767	1.85045	1.53243	FREM1	protein_coding	chr2:82797004-82947907:-	gi|965920650|ref|XP_014948693.1|	11496	0	PREDICTED: FRAS1-related extracellular matrix protein 1 isoform X1 [Ovis aries]	gi|965920655|ref|XM_015093210.1|	6543	0	PREDICTED: Ovis aries FRAS1 related extracellular matrix 1 (FREM1), transcript variant X4, mRNA	Q5H8C1	3698	0	FRAS1-related extracellular matrix protein 1	.	.	.	.	pfam00059	Lectin_C	Lectin C-type domain. This family includes both long and short form C-type	GO:0007154|cell communication;GO:0007160|cell-matrix adhesion;GO:0097094|craniofacial suture morphogenesis;	GO:0005604|basement membrane;GO:0016021|integral component of membrane;	GO:0030246|carbohydrate binding;GO:0046872|metal ion binding;	.	.
ENSOARG00000013935	0	0	0	0	0	0.0249306	0	0.0260946	0	0.0557629	0.0265999	0	OASL	protein_coding	chr17:62841883-62857788:-	gi|548501380|ref|XP_005691636.1|	2403	0	PREDICTED: LOW QUALITY PROTEIN: 2'-5'-oligoadenylate synthase-like protein [Capra hircus]	gi|548501379|ref|XM_005691579.1|	1300	0	PREDICTED: Capra hircus 2'-5'-oligoadenylate synthetase-like (OASL), mRNA	Q15646	572	0	2'-5'-oligoadenylate synthase-like protein	.	.	.	.	pfam10421	OAS1_C	2'-5'-oligoadenylate synthetase 1, domain 2, C-terminus. This is the largely alpha-helical, C-terminal half of 2'-5'-oligoadenylate synthetase 1, being described as domain 2 of the enzyme and homologous to a tandem ubiquitin repeat. It carries the region of enzymic activity between 320 and 344 at the extreme C-terminal end. Oligoadenylate synthetases are antiviral enzymes that counteract vial att…	GO:0051607|defense response to virus;GO:0060333|interferon-gamma-mediated signaling pathway;GO:0045071|negative regulation of viral genome replication;GO:0009615|response to virus;GO:0060337|type I interferon signaling pathway;	GO:0005737|cytoplasm;GO:0005829|cytosol;GO:0016020|membrane;GO:0005730|nucleolus;	GO:0005524|ATP binding;GO:0003677|DNA binding;GO:0003725|double-stranded RNA binding;GO:0044822|poly(A) RNA binding;GO:0046966|thyroid hormone receptor binding;GO:0016740|transferase activity;	K14608	OASL; 2'-5'-oligoadenylate synthase-like protein
ENSOARG00000013936	0	0.0709017	0.0216514	0.0613433	0	0.120271	0	0.0209811	0.0193654	0.112089	0	0.0603366	ENSOARG00000013936	protein_coding	chr15:54766021-54877358:-	gi|803160899|ref|XP_004016772.2|	3206	0	PREDICTED: glycerophosphodiester phosphodiesterase domain-containing protein 4-like isoform X1 [Ovis aries]	gi|965978546|ref|XM_004016723.3|	1812	0	PREDICTED: Ovis aries glycerophosphodiester phosphodiesterase domain-containing protein 4-like (LOC101110537), transcript variant X1, mRNA	Q3TT99	687	0	Glycerophosphodiester phosphodiesterase domain-containing protein 4	PA2352	64.3	4e-10	COG0584	pfam03009	GDPD	Glycerophosphoryl diester phosphodiesterase family. Escherichia coli has two sequence related isozymes of glycerophosphoryl diester phosphodiesterase (GDPD) - periplasmic and cytosolic. This family also includes agrocinopine synthase, the similarity to GDPD has been noted. This family appears to have weak but not significant matches to mammalian phospholipase C pfam00388, which suggests that this…	GO:0006629|lipid metabolic process;	GO:0005737|cytoplasm;GO:0016021|integral component of membrane;	GO:0008889|glycerophosphodiester phosphodiesterase activity;GO:0046872|metal ion binding;	.	.
ENSOARG00000013937	22.6483	16.048	18.254	17.3324	16.429	22.7157	22.7542	19.7287	26.917	19.8195	24.0743	26.519	CRYL1	protein_coding	chr10:36124260-36182572:+	gi|803303405|ref|XP_012010188.1|	1389	0	PREDICTED: lambda-crystallin homolog isoform X2 [Ovis aries musimon]	gi|965954728|ref|XM_004012309.3|	962	0	PREDICTED: Ovis aries crystallin lambda 1 (CRYL1), transcript variant X1, mRNA	Q8SPX7	533	0	Lambda-crystallin homolog	mll1034	142	1e-37	COG1250	pfam02737	3HCDH_N	3-hydroxyacyl-CoA dehydrogenase, NAD binding domain. This family also includes lambda crystallin.	GO:0006631|fatty acid metabolic process;	GO:0005829|cytosol;GO:0070062|extracellular exosome;GO:0005794|Golgi apparatus;GO:0005730|nucleolus;GO:0005886|plasma membrane;	GO:0003857|3-hydroxyacyl-CoA dehydrogenase activity;GO:0050104|L-gulonate 3-dehydrogenase activity;GO:0070403|NAD+ binding;	K13247	CRYL1; L-gulonate 3-dehydrogenase [EC:1.1.1.45]
ENSOARG00000013931	3.58933	3.21875	3.32923	3.59332	3.07592	4.17424	4.21087	3.87139	3.01175	3.9789	3.19467	3.95847	SH3BP1	protein_coding	chr3:213470349-213482755:+	gi|426225750|ref|XP_004007026.1|	2754	0	PREDICTED: LOW QUALITY PROTEIN: SH3 domain-binding protein 1 [Ovis aries]	gi|965929038|ref|XM_004006977.3|	2077	0	PREDICTED: Ovis aries SH3-domain binding protein 1 (SH3BP1), mRNA	Q9Y3L3	880	0	SH3 domain-binding protein 1	.	.	.	.	pfam00620	RhoGAP	RhoGAP domain. GTPase activator proteins towards Rho/Rac/Cdc42-like small GTPases.	GO:0007165|signal transduction;	GO:0005737|cytoplasm;	GO:0005096|GTPase activator activity;	.	.
ENSOARG00000013932	9.17768	47.1371	49.5514	15.9808	100.933	29.5916	59.8173	162.213	7.21483	12.8734	19.1116	13.2396	ENSOARG00000013932	protein_coding	chr11:47540169-47541799:-	gi|550822259|ref|NP_001272515.1|	1010	7e-137	somatotropin precursor [Capra hircus]	gi|260763976|ref|NM_001009315.3|	651	0	Ovis aries growth hormone (GH), mRNA	P67930	393	2e-138	Somatotropin	.	.	.	.	pfam00103	Hormone_1	Somatotropin hormone family.	GO:0055074|calcium ion homeostasis;GO:0032869|cellular response to insulin stimulus;GO:0042538|hyperosmotic salinity response;GO:0030073|insulin secretion;GO:0010960|magnesium ion homeostasis;GO:0040018|positive regulation of multicellular organism growth;GO:1903408|positive regulation of sodium:potassium-exchanging ATPase activity;GO:0032930|positive regulation of superoxide anion generation;GO:…	GO:0005615|extracellular space;GO:0005634|nucleus;GO:0005886|plasma membrane;GO:0030141|secretory granule;GO:0005802|trans-Golgi network;	GO:0046872|metal ion binding;	K05438	GH; growth hormone
ENSOARG00000013933	4.52487	6.17708	4.83037	4.16226	5.56166	6.00621	6.60629	4.76624	5.62909	5.38465	5.95562	6.22281	SPPL2B	protein_coding	chr5:18789147-18802294:-	gi|965881237|ref|XP_012008562.2|	2542	0	PREDICTED: signal peptide peptidase-like 2B isoform X1 [Ovis aries musimon]	gi|926696397|ref|XM_005682604.2|	1867	0	PREDICTED: Capra hircus signal peptide peptidase like 2B (SPPL2B), mRNA	Q8TCT7	872	0	Signal peptide peptidase-like 2B	.	.	.	.	pfam04258	Peptidase_A22B	Signal peptide peptidase. The members of this family are membrane proteins. In some proteins this region is found associated with pfam02225. This family corresponds with Merops subfamily A22B, the type example of which is signal peptide peptidase. There is a sequence-similarity relationship with pfam01080.	GO:0006509|membrane protein ectodomain proteolysis;GO:0031293|membrane protein intracellular domain proteolysis;GO:0033619|membrane protein proteolysis;GO:0050776|regulation of immune response;GO:0006465|signal peptide processing;	GO:0015629|actin cytoskeleton;GO:0005813|centrosome;GO:0010008|endosome membrane;GO:0000139|Golgi membrane;GO:0030660|Golgi-associated vesicle membrane;GO:0071458|integral component of cytoplasmic side of endoplasmic reticulum membrane;GO:0071556|integral component of lumenal side of endoplasmic reticulum membrane;GO:0005765|lysosomal membrane;GO:0016020|membrane;GO:0005654|nucleoplasm;GO:0005886…	GO:0042500|aspartic endopeptidase activity, intramembrane cleaving;GO:0042803|protein homodimerization activity;	K09597	SPPL2B; signal peptide peptidase-like 2B [EC:3.4.23.-]
ENSOARG00000000092	39.5235	27.4799	29.7825	23.7753	24.578	29.2422	30.7986	28.7957	44.9739	31.4588	37.2688	35.729	SHISA5	protein_coding	chr19:51312712-51331447:+	gi|803234971|ref|XP_011977603.1|	614	3e-77	PREDICTED: protein shisa-5 isoform X1 [Ovis aries musimon]	gi|965813283|ref|XM_012122213.2|	373	0	PREDICTED: Ovis aries musimon shisa family member 5 (SHISA5), transcript variant X1, mRNA	Q3T0A9	185	9e-57	Protein shisa-5	.	.	.	.	pfam13908	Shisa	Wnt and FGF inhibitory regulator. Shisa is a transcription factor-type molecule that physically interacts with immature forms of the Wnt receptor Frizzled and the FGF receptor within the endoplasmic reticulum to inhibit their post-translational maturation and trafficking to the cell surface.	GO:0006915|apoptotic process;	GO:0005789|endoplasmic reticulum membrane;GO:0016021|integral component of membrane;GO:0031965|nuclear membrane;	.	K10135	SCOTIN; scotin
ENSOARG00000000090	43.103	37.1444	33.4946	37.8246	36.8923	42.3259	36.9872	35.5913	42.1643	36.9225	40.7349	41.6683	AP1M1	protein_coding	chr5:6540563-6569348:-	gi|14210504|ref|NP_115882.1|	2255	0	AP-1 complex subunit mu-1 isoform 2 [Homo sapiens]	gi|803248626|ref|XM_012128902.1|	1319	0	PREDICTED: Ovis aries musimon adaptor-related protein complex 1 mu 1 subunit (AP1M1), transcript variant X2, mRNA	Q9BXS5	873	0	AP-1 complex subunit mu-1	.	.	.	.	pfam00928	Adap_comp_sub	Adaptor complexes medium subunit family. This family also contains members which are coatomer subunits.	GO:0019886|antigen processing and presentation of exogenous peptide antigen via MHC class II;GO:0035646|endosome to melanosome transport;GO:0006886|intracellular protein transport;GO:0032438|melanosome organization;GO:0050690|regulation of defense response to virus by virus;GO:0016192|vesicle-mediated transport;GO:0016032|viral process;	GO:0030131|clathrin adaptor complex;GO:0030669|clathrin-coated endocytic vesicle membrane;GO:0030659|cytoplasmic vesicle membrane;GO:0005829|cytosol;GO:0070062|extracellular exosome;GO:0000139|Golgi membrane;GO:0005765|lysosomal membrane;GO:0016020|membrane;GO:0032588|trans-Golgi network membrane;	.	K12393	AP1M; AP-1 complex subunit mu
ENSOARG00000000096	104.798	90.5264	99.2122	93.5946	98.9632	92.7932	92.3061	94.0234	90.4205	80.5595	100.439	93.5558	BCLAF1	protein_coding	chr8:61293172-61313162:-	gi|528961091|ref|XP_005211031.1|	2877	0	PREDICTED: bcl-2-associated transcription factor 1 isoform X1 [Bos taurus]	gi|965950831|ref|XR_001042267.2|	2846	0	PREDICTED: Ovis aries BCL2-associated transcription factor 1 (BCLAF1), transcript variant X2, misc_RNA	Q9NYF8	1082	0	Bcl-2-associated transcription factor 1	.	.	.	.	pfam15440	THRAP3_BCLAF1	THRAP3/BCLAF1 family. This family includes thyroid hormone receptor-associated protein 3 (THRAP3), which is a spliceosome component and a subunit of the TRAP complex which plays a role in pre-mRNA splicing and in mRNA decay. It also includes the transcriptional repressor Bcl-2-associated transcription factor 1 (BCLAF1).	GO:0006915|apoptotic process;GO:0045892|negative regulation of transcription, DNA-templated;GO:0043065|positive regulation of apoptotic process;GO:2000144|positive regulation of DNA-templated transcription, initiation;GO:2001244|positive regulation of intrinsic apoptotic signaling pathway;GO:2001022|positive regulation of response to DNA damage stimulus;GO:0043620|regulation of DNA-templated tran…	GO:0005737|cytoplasm;GO:0016607|nuclear speck;GO:0005730|nucleolus;GO:0005654|nucleoplasm;GO:0005634|nucleus;	GO:0003677|DNA binding;GO:0044822|poly(A) RNA binding;	K13087	BCLAF1; bcl2 associated transcription factor 1
ENSOARG00000000095	42.1305	54.5089	57.6173	64.6887	60.8454	52.2585	44.0589	47.2119	39.6074	52.94	41.7404	46.7422	ENSOARG00000000095	protein_coding	chr9:76238586-76252134:+	gi|664735295|ref|XP_008524852.1|	2848	0	PREDICTED: polyadenylate-binding protein 1 [Equus przewalskii]	gi|965954061|ref|XM_004012001.3|	1761	0	PREDICTED: Ovis aries poly(A) binding protein, cytoplasmic 1 (PABPC1), transcript variant X1, mRNA	Q5R8F7	1097	0	Polyadenylate-binding protein 1	.	.	.	.	pfam00658	PABP	Poly-adenylate binding protein, unique domain. The region featured in this family is found towards the C-terminus of poly(A)-binding proteins (PABPs). These are eukaryotic proteins that, through their binding of the 3' poly(A) tail on mRNA, have very important roles in the pathways of gene expression. They seem to provide a scaffold on which other proteins can bind and mediate processes such as e…	GO:0031047|gene silencing by RNA;GO:0006397|mRNA processing;GO:2000623|negative regulation of nuclear-transcribed mRNA catabolic process, nonsense-mediated decay;GO:0000184|nuclear-transcribed mRNA catabolic process, nonsense-mediated decay;GO:1900153|positive regulation of nuclear-transcribed mRNA catabolic process, deadenylation-dependent decay;GO:0060213|positive regulation of nuclear-transcri…	GO:0010494|cytoplasmic stress granule;GO:0030529|ribonucleoprotein complex;GO:0005681|spliceosomal complex;	GO:0000166|nucleotide binding;GO:0003723|RNA binding;	K13126	PABPC; polyadenylate-binding protein
ENSOARG00000000094	0.470587	0.315932	0.498089	0.470399	0.300828	0.280421	0.692951	0.417444	0.409378	0.543596	0.63829	0.418913	DCLK3	protein_coding	chr19:10679088-10698178:+	gi|965987702|ref|XP_014957613.1|	3472	0	PREDICTED: serine/threonine-protein kinase DCLK3 isoform X1 [Ovis aries]	gi|850492351|gb|CP011904.1|	3603	0	Ovis canadensis canadensis isolate 43U chromosome 19 sequence	Q9C098	272	1e-75	Serine/threonine-protein kinase DCLK3	.	.	.	.	pfam00069	Pkinase	Protein kinase domain.	GO:1900181|negative regulation of protein localization to nucleus;GO:0018105|peptidyl-serine phosphorylation;	GO:0005737|cytoplasm;GO:0005634|nucleus;	GO:0005524|ATP binding;GO:0004674|protein serine/threonine kinase activity;	K17530	DCLK3; doublecortin-like kinase 3 [EC:2.7.11.1]
ENSOARG00000017941	66.8095	66.3779	68.9217	70.7152	69.8314	69.743	59.7569	60.6039	57.9283	61.0974	62.6879	63.4424	DPP8	protein_coding	chr7:12157083-12204621:-	gi|426232544|ref|XP_004010282.1|	4710	0	PREDICTED: dipeptidyl peptidase 8 isoform X1 [Ovis aries]	gi|965944727|ref|XM_012180739.2|	2797	0	PREDICTED: Ovis aries dipeptidyl-peptidase 8 (DPP8), transcript variant X3, mRNA	Q6V1X1	1796	0	Dipeptidyl peptidase 8	CC2154	295	1e-85	COG1506	pfam00930	DPPIV_N	Dipeptidyl peptidase IV (DPP IV) N-terminal region. This family is an alignment of the region to the N-terminal side of the active site. The Prosite motif does not correspond to this Pfam entry.	GO:0006955|immune response;GO:0006508|proteolysis;	GO:0005737|cytoplasm;GO:0005654|nucleoplasm;	GO:0008239|dipeptidyl-peptidase activity;GO:0008236|serine-type peptidase activity;	K08655	DPP8; dipeptidyl-peptidase 8 [EC:3.4.14.5]
ENSOARG00000017940	11.9499	13.6198	12.0404	13.1363	11.0408	11.709	12.9704	11.1031	14.851	13.1452	13.3563	14.3865	SRC	protein_coding	chr13:65890031-65908121:+	gi|965797797|ref|XP_014946618.1|	2840	0	PREDICTED: proto-oncogene tyrosine-protein kinase Src isoform X2 [Ovis aries musimon]	gi|965797796|ref|XM_015091132.1|	1592	0	PREDICTED: Ovis aries musimon SRC proto-oncogene, non-receptor tyrosine kinase (SRC), transcript variant X13, mRNA	P12931	52.8	6e-06	Proto-oncogene tyrosine-protein kinase Src	BH2504_1	111	3e-26	COG0515	pfam07714	Pkinase_Tyr	Protein tyrosine kinase.	GO:0032148|activation of protein kinase B activity;GO:0034332|adherens junction organization;GO:0086098|angiotensin-activated signaling pathway involved in heart process;GO:0045453|bone resorption;GO:0060444|branching involved in mammary gland duct morphogenesis;GO:0007049|cell cycle;GO:0016477|cell migration;GO:0008283|cell proliferation;GO:0071398|cellular response to fatty acid;GO:0071498|cell…	GO:0005884|actin filament;GO:0005901|caveola;GO:0005829|cytosol;GO:0070062|extracellular exosome;GO:0031234|extrinsic component of cytoplasmic side of plasma membrane;GO:0005770|late endosome;GO:0005764|lysosome;GO:0005743|mitochondrial inner membrane;GO:0043005|neuron projection;GO:0005634|nucleus;GO:0048471|perinuclear region of cytoplasm;GO:0005886|plasma membrane;GO:0014069|postsynaptic densi…	GO:0005524|ATP binding;GO:0050839|cell adhesion molecule binding;GO:0019899|enzyme binding;GO:0030331|estrogen receptor binding;GO:0070851|growth factor receptor binding;GO:0020037|heme binding;GO:0005158|insulin receptor binding;GO:0044325|ion channel binding;GO:0016301|kinase activity;GO:0004715|non-membrane spanning protein tyrosine kinase activity;GO:0008022|protein C-terminus binding;GO:0032…	K05704	SRC; tyrosine-protein kinase Src [EC:2.7.10.2]
ENSOARG00000000099	11.3743	11.2127	11.5917	11.4605	9.91453	11.0312	12.2933	11.6466	10.9464	12.5914	10.4919	13.2312	TOP3A	protein_coding	chr11:33899133-33917905:+	gi|426237677|ref|XP_004012784.1|	4995	0	PREDICTED: DNA topoisomerase 3-alpha isoform X1 [Ovis aries]	gi|965959514|ref|XM_004012735.3|	2904	0	PREDICTED: Ovis aries topoisomerase (DNA) III alpha (TOP3A), transcript variant X1, mRNA	Q13472	1645	0	DNA topoisomerase 3-alpha	SPBC16G5.12c	471	3e-152	COG0550	pfam01131	Topoisom_bac	DNA topoisomerase. This subfamily of topoisomerase is divided on the basis that these enzymes preferentially relax negatively supercoiled DNA, from a 5' phospho- tyrosine linkage in the enzyme-DNA covalent intermediate and has high affinity for single stranded DNA.	GO:0006260|DNA replication;GO:0000731|DNA synthesis involved in DNA repair;GO:0006265|DNA topological change;GO:0007126|meiotic nuclear division;GO:1901796|regulation of signal transduction by p53 class mediator;GO:0000732|strand displacement;	GO:0005694|chromosome;GO:0005829|cytosol;GO:0005654|nucleoplasm;GO:0005634|nucleus;GO:0016605|PML body;	GO:0003677|DNA binding;GO:0003916|DNA topoisomerase activity;GO:0003917|DNA topoisomerase type I activity;GO:0008270|zinc ion binding;	K03165	TOP3; DNA topoisomerase III [EC:5.99.1.2]
ENSOARG00000017945	15.1299	11.5607	13.226	11.8567	13.1975	14.0804	12.9902	12.6386	13.1157	12.0873	15.3048	14.7159	PWP1	protein_coding	chr3:175995894-176019007:+	gi|426225193|ref|XP_004006752.1|	2357	0	PREDICTED: periodic tryptophan protein 1 homolog [Ovis aries]	gi|850480667|gb|CP011888.1|	4686	0	Ovis canadensis canadensis isolate 43U chromosome 3 sequence	Q2HJ56	907	0	Periodic tryptophan protein 1 homolog	.	.	.	.	pfam00078	RVT_1	Reverse transcriptase (RNA-dependent DNA polymerase). A reverse transcriptase gene is usually indicative of a mobile element such as a retrotransposon or retrovirus. Reverse transcriptases occur in a variety of mobile elements, including retrotransposons, retroviruses, group II introns, bacterial msDNAs, hepadnaviruses, and caulimoviruses.	GO:0034773|histone H4-K20 trimethylation;GO:1903262|negative regulation of serine phosphorylation of STAT3 protein;GO:2000738|positive regulation of stem cell differentiation;	GO:0005794|Golgi apparatus;GO:0005730|nucleolus;	.	K14791	PWP1; periodic tryptophan protein 1
ENSOARG00000017944	8.01759	7.40712	8.62799	5.41754	7.66322	5.93695	7.92225	7.93153	8.15501	7.19498	7.7396	6.97488	ENSOARG00000017944	protein_coding	chr6:8661359-8663212:-	gi|359322750|ref|XP_003639908.1|	448	6e-47	PREDICTED: serine/arginine-rich splicing factor 6 isoform X1 [Canis lupus familiaris]	gi|965940412|ref|XR_001434791.1|	1263	0	PREDICTED: Ovis aries serine/arginine-rich splicing factor 6 pseudogene (LOC101116481), transcript variant X1, misc_RNA	Q13247	161	7e-43	Serine/arginine-rich splicing factor 6	SPAC16.02c	68.9	9e-12	COG0724	pfam00076	RRM_1	RNA recognition motif. (a.k.a. RRM, RBD, or RNP domain). The RRM motif is probably diagnostic of an RNA binding protein. RRMs are found in a variety of RNA binding proteins, including various hnRNP proteins, proteins implicated in regulation of alternative splicing, and protein components of snRNPs. The motif also appears in a few single stranded DNA binding proteins. The RRM structure consists o…	GO:0000380|alternative mRNA splicing, via spliceosome;GO:0031124|mRNA 3'-end processing;GO:0006406|mRNA export from nucleus;GO:0006376|mRNA splice site selection;GO:0000398|mRNA splicing, via spliceosome;GO:0060548|negative regulation of cell death;GO:0045617|negative regulation of keratinocyte differentiation;GO:0048025|negative regulation of mRNA splicing, via spliceosome;GO:2000675|negative re…	GO:0016607|nuclear speck;GO:0005654|nucleoplasm;	GO:0000166|nucleotide binding;GO:0044822|poly(A) RNA binding;GO:0036002|pre-mRNA binding;GO:0003723|RNA binding;	K12893	SFRS4_5_6; splicing factor, arginine/serine-rich 4/5/6
ENSOARG00000017947	0.114493	0.182689	0.143455	0.13548	0.125716	0.0442709	0.123073	0.0926761	0.106924	0.173288	0.0236177	0.0222095	ENSOARG00000017947	protein_coding	chrX:62142042-62143717:-	gi|803082993|ref|XP_012035469.1|	1848	0	PREDICTED: endogenous retrovirus group K member 18 Pol protein-like [Ovis aries]	gi|850496270|gb|CP011912.1|	1477	0	Ovis canadensis canadensis isolate 43U chromosome X sequence	Q9UQG0	498	1e-163	Endogenous retrovirus group K member 11 Pol protein	YGR109w-b_2	74.7	3e-13	COG2801	pfam00078	RVT_1	Reverse transcriptase (RNA-dependent DNA polymerase). A reverse transcriptase gene is usually indicative of a mobile element such as a retrotransposon or retrovirus. Reverse transcriptases occur in a variety of mobile elements, including retrotransposons, retroviruses, group II introns, bacterial msDNAs, hepadnaviruses, and caulimoviruses.	GO:0015074|DNA integration;GO:0006310|DNA recombination;	.	GO:0003677|DNA binding;GO:0003964|RNA-directed DNA polymerase activity;GO:0004523|RNA-DNA hybrid ribonuclease activity;GO:0008270|zinc ion binding;	.	.
ENSOARG00000017946	1.68838	1.6036	1.17527	0.554968	0	1.90414	1.51243	1.70833	1.83957	0.608435	2.61211	2.18344	ENSOARG00000017946	protein_coding	chr24:37676327-37676461:-	gi|594039581|ref|XP_006044377.1|	156	5e-12	PREDICTED: class A basic helix-loop-helix protein 15 [Bubalus bubalis]	gi|965853800|ref|XM_012141527.2|	126	3e-58	PREDICTED: Ovis aries musimon class A basic helix-loop-helix protein 15-like (LOC105610130), mRNA	Q7RTS1	50.8	2e-08	Class A basic helix-loop-helix protein 15	.	.	.	.	pfam00112	Peptidase_C1	Papain family cysteine protease.	GO:0019722|calcium-mediated signaling;GO:0048469|cell maturation;GO:0007267|cell-cell signaling;GO:0042149|cellular response to glucose starvation;GO:0030968|endoplasmic reticulum unfolded protein response;GO:0007186|G-protein coupled receptor signaling pathway;GO:0042593|glucose homeostasis;GO:0007030|Golgi organization;GO:0048312|intracellular distribution of mitochondria;GO:0006851|mitochondri…	GO:0005634|nucleus;	GO:0000977|RNA polymerase II regulatory region sequence-specific DNA binding;GO:0001228|transcriptional activator activity, RNA polymerase II transcription regulatory region sequence-specific binding;	K08040	BHLHB8, MIST1; class B basic helix-loop-helix protein 8
ENSOARG00000015899	34.7579	33.0973	30.4761	30.9423	28.4913	35.2509	34.0896	23.4457	38.5639	33.9635	38.4923	41.4198	EFNB3	protein_coding	chr11:26962633-26966513:+	gi|426237546|ref|XP_004012721.1|	1319	9e-180	PREDICTED: ephrin-B3 [Ovis aries]	gi|965959110|ref|XM_004012672.3|	1023	0	PREDICTED: Ovis aries ephrin-B3 (EFNB3), mRNA	Q15768	503	2e-177	Ephrin-B3	.	.	.	.	pfam00812	Ephrin	Ephrin.	GO:0007628|adult walking behavior;GO:0016198|axon choice point recognition;GO:0007411|axon guidance;GO:0007267|cell-cell signaling;GO:0048013|ephrin receptor signaling pathway;GO:0007399|nervous system development;GO:0031295|T cell costimulation;	GO:0005887|integral component of plasma membrane;GO:0005886|plasma membrane;	GO:0046875|ephrin receptor binding;GO:0005005|transmembrane-ephrin receptor activity;GO:0001618|virus receptor activity;	K05463	EFNB; ephrin-B
ENSOARG00000015898	39.834	37.8401	44.2395	41.7555	45.9909	40.3468	37.9137	35.2245	35.6637	39.3798	40.2706	39.2966	ROCK2	protein_coding	chr3:20058708-20142307:-	gi|965924710|ref|XP_014949715.1|	6454	0	PREDICTED: rho-associated protein kinase 2 isoform X5 [Ovis aries]	gi|926704777|ref|XM_005686997.2|	4405	0	PREDICTED: Capra hircus Rho-associated, coiled-coil containing protein kinase 2 (ROCK2), mRNA	Q28021	2489	0	Rho-associated protein kinase 2	.	.	.	.	pfam00069	Pkinase	Protein kinase domain.	GO:0030036|actin cytoskeleton organization;GO:0010825|positive regulation of centrosome duplication;GO:0032956|regulation of actin cytoskeleton organization;GO:0042752|regulation of circadian rhythm;GO:0007266|Rho protein signal transduction;GO:0048511|rhythmic process;GO:0006939|smooth muscle contraction;	GO:0005829|cytosol;GO:0005815|microtubule organizing center;GO:0005634|nucleus;GO:0005886|plasma membrane;	GO:0005524|ATP binding;GO:0046872|metal ion binding;GO:0004672|protein kinase activity;GO:0004674|protein serine/threonine kinase activity;	K17388	ROCK2; Rho-associated protein kinase 2 [EC:2.7.11.1]
ENSOARG00000020589	9.66413	13.2906	10.0053	10.3362	9.16716	11.0419	11.3701	7.57853	11.3994	9.4237	11.5493	13.6436	SPHKAP	protein_coding	chr2:229164713-229353533:-	gi|803028551|ref|XP_012003102.1|	8832	0	PREDICTED: A-kinase anchor protein SPHKAP isoform X1 [Ovis aries]	gi|965922587|ref|XM_012147712.2|	5574	0	PREDICTED: Ovis aries SPHK1 interactor, AKAP domain containing (SPHKAP), transcript variant X1, mRNA	Q2M3C7	2241	0	A-kinase anchor protein SPHKAP	.	.	.	.	pfam05716	AKAP_110	A-kinase anchor protein 110 kDa (AKAP 110). This family consists of several mammalian protein kinase A anchoring protein 3 (PRKA3) or A-kinase anchor protein 110 kDa (AKAP 110) sequences. Agents that increase intracellular cAMP are potent stimulators of sperm motility. Anchoring inhibitor peptides, designed to disrupt the interaction of the cAMP-dependent protein kinase A (PKA) with A kinase-anch…	GO:0010738|regulation of protein kinase A signaling;	GO:0070062|extracellular exosome;GO:0005739|mitochondrion;	GO:0051018|protein kinase A binding;	.	.
ENSOARG00000020588	11.6888	12.7627	11.5213	11.5032	13.1234	12.7908	11.6853	11.7323	10.0428	9.50281	11.5496	10.997	POLR3C	protein_coding	chr1:98195863-98207438:+	gi|426216419|ref|XP_004002460.1|	2870	0	PREDICTED: DNA-directed RNA polymerase III subunit RPC3 [Ovis aries]	gi|965916000|ref|XM_004002411.3|	1625	0	PREDICTED: Ovis aries polymerase (RNA) III (DNA directed) polypeptide C (62kD) (POLR3C), mRNA	Q2TBL4	1101	0	DNA-directed RNA polymerase III subunit RPC3	.	.	.	.	pfam05645	RNA_pol_Rpc82	RNA polymerase III subunit RPC82. This family consists of several DNA-directed RNA polymerase III polypeptides which are related to the Saccharomyces cerevisiae RPC82 protein. RNA polymerase C (III) promotes the transcription of tRNA and 5S RNA genes. In Saccharomyces cerevisiae, the enzyme is composed of 15 subunits, ranging from 160 to about 10 kDa.	GO:0051607|defense response to virus;GO:0045087|innate immune response;GO:0045089|positive regulation of innate immune response;GO:0032728|positive regulation of interferon-beta production;GO:0006383|transcription from RNA polymerase III promoter;	GO:0005666|DNA-directed RNA polymerase III complex;	GO:0003677|DNA binding;GO:0003899|DNA-directed RNA polymerase activity;	K03023	RPC3, POLR3C; DNA-directed RNA polymerase III subunit RPC3
ENSOARG00000015891	31.4221	32.9858	32.1488	33.1435	31.4446	30.469	35.1887	33.9588	34.7052	31.7091	35.6197	36.3266	FAM168B	protein_coding	chr2:113755701-113781222:-	gi|655826944|ref|XP_002712364.2|	679	1e-85	PREDICTED: myelin-associated neurite-outgrowth inhibitor [Oryctolagus cuniculus]	gi|965921036|ref|XM_015093295.1|	781	0	PREDICTED: Ovis aries family with sequence similarity 168 member B (FAM168B), transcript variant X1, mRNA	D4AEP3	253	1e-82	Myelin-associated neurite-outgrowth inhibitor	.	.	.	.	pfam14944	TCRP1	Tongue Cancer Chemotherapy Resistant Protein 1. This family of proteins are found in eukaryotes. Tongue Cancer Chemotherapy Resistant-associated Protein 1 (TCRP1) is resistant to the chemotherapy drug, cisplatin, which induces apoptosis in tumor cells. There is suggestion that TCRP1 can be targeted to reverse chemotherapy resistance. The precise mechanism of TCRP1 inducing resistance against chem…	.	GO:0030424|axon;GO:0070062|extracellular exosome;GO:0016021|integral component of membrane;GO:0048471|perinuclear region of cytoplasm;GO:0005886|plasma membrane;	.	.	.
ENSOARG00000015890	4.3145	4.91742	4.10206	3.21681	4.18858	4.95062	5.27884	4.01055	4.19309	7.28099	4.59472	5.34142	B3GNTL1	protein_coding	chr11:49041879-49146866:+	gi|803315385|ref|XP_012015978.1|	1929	0	PREDICTED: UDP-GlcNAc:betaGal beta-1,3-N-acetylglucosaminyltransferase-like protein 1 isoform X1 [Ovis aries musimon]	gi|965897850|ref|XM_012160591.2|	1080	0	PREDICTED: Ovis aries musimon UDP-GlcNAc:betaGal beta-1,3-N-acetylglucosaminyltransferase-like 1 (B3GNTL1), transcript variant X4, mRNA	Q67FW5	650	0	UDP-GlcNAc:betaGal beta-1,3-N-acetylglucosaminyltransferase-like protein 1	.	.	.	.	pfam00535	Glycos_transf_2	Glycosyl transferase family 2. Diverse family, transferring sugar from UDP-glucose, UDP-N-acetyl- galactosamine, GDP-mannose or CDP-abequose, to a range of substrates including cellulose, dolichol phosphate and teichoic acids.	.	.	GO:0016757|transferase activity, transferring glycosyl groups;	.	.
ENSOARG00000015892	0.300058	0.242243	0.27414	0.246571	0.300299	0.290059	0.275508	0.208727	0.140112	0.155438	0.322377	0.29103	ENSOARG00000015892	protein_coding	chr1:275581449-275589064:-	gi|965962396|ref|XP_014954521.1|	3229	0	PREDICTED: LOW QUALITY PROTEIN: uncharacterized protein LOC106991450, partial [Ovis aries]	gi|850474981|gb|CP011886.1|	4411	0	Ovis canadensis canadensis isolate 43U chromosome 1 sequence	P26808	94.4	0	Pol polyprotein	SPAC167.08	83.6	5e-15	COG2801	pfam02093	Gag_p30	Gag P30 core shell protein. According to Swiss-Prot annotation this protein is the viral core shell protein. P30 is essential for viral assembly.	GO:0015074|DNA integration;GO:0006310|DNA recombination;GO:0075713|establishment of integrated proviral latency;GO:0046718|viral entry into host cell;	.	GO:0004190|aspartic-type endopeptidase activity;GO:0003676|nucleic acid binding;GO:0003964|RNA-directed DNA polymerase activity;GO:0004523|RNA-DNA hybrid ribonuclease activity;	.	.
ENSOARG00000015895	25.5509	22.6434	21.8979	23.8808	21.0561	21.7572	25.2029	17.5014	22.9035	26.9118	24.3088	23.574	PLXNC1	protein_coding	chr3:130271380-130424374:+	gi|965926419|ref|XP_014950086.1|	6823	0	PREDICTED: LOW QUALITY PROTEIN: plexin-C1 [Ovis aries]	gi|965926418|ref|XM_015094600.1|	3830	0	PREDICTED: Ovis aries plexin C1 (PLXNC1), mRNA	O60486	171	2e-41	Plexin-C1	.	.	.	.	pfam08337	Plexin_cytopl	Plexin cytoplasmic RasGAP domain. This family features the C-terminal regions of various plexins. Plexins are receptors for semaphorins, and plexin signalling is important in path finding and patterning of both neurons and developing blood vessels. The cytoplasmic region, which has been called a SEX domain in some members of this family, is involved in downstream signalling pathways, by interacti…	GO:0021785|branchiomotor neuron axon guidance;GO:0007155|cell adhesion;GO:0048841|regulation of axon extension involved in axon guidance;GO:0030334|regulation of cell migration;GO:1902287|semaphorin-plexin signaling pathway involved in axon guidance;	GO:0005887|integral component of plasma membrane;GO:0016020|membrane;GO:0005886|plasma membrane;GO:0002116|semaphorin receptor complex;	GO:0005102|receptor binding;GO:0017154|semaphorin receptor activity;	K06572	PLXNC; plexin C
ENSOARG00000015894	0	0	0	0.243644	0	0.119424	0	0.0624999	0.403808	0.200338	0	0.179735	ENSOARG00000015894	protein_coding	chr3:172096157-172103747:-	gi|821392895|ref|XP_012388341.1|	554	1e-66	PREDICTED: LOW QUALITY PROTEIN: uncharacterized protein C12orf42 homolog [Orcinus orca]	gi|982981971|ref|XM_010827758.2|	372	0	PREDICTED: Bos taurus chromosome 5 open reading frame, human C12orf42 (C5H12orf42), mRNA	Q96LP6	157	1e-44	Uncharacterized protein C12orf42	.	.	.	.	pfam15380	DUF4607	Domain of unknown function (DUF4607). This family of proteins is found in eukaryotes. Proteins in this family are typically between 207 and 359 amino acids in length.	GO:0015074|DNA integration;GO:0006310|DNA recombination;GO:0075713|establishment of integrated proviral latency;GO:0046718|viral entry into host cell;	.	GO:0004190|aspartic-type endopeptidase activity;GO:0003676|nucleic acid binding;GO:0003964|RNA-directed DNA polymerase activity;GO:0004523|RNA-DNA hybrid ribonuclease activity;	.	.
ENSOARG00000015897	9.21014	9.24754	8.45836	8.96758	8.74616	9.80104	10.8849	8.62721	8.58927	10.1802	9.29984	12.5488	SYNE3	protein_coding	chr18:58969185-59027528:-	gi|965987042|ref|XP_014957524.1|	4758	0	PREDICTED: nesprin-3 isoform X1 [Ovis aries]	gi|965987041|ref|XM_015102038.1|	2945	0	PREDICTED: Ovis aries spectrin repeat containing, nuclear envelope family member 3 (SYNE3), transcript variant X1, mRNA	Q6ZMZ3	1379	0	Nesprin-3	.	.	.	.	pfam10541	KASH	Nuclear envelope localisation domain. The KASH (for Klarsicht/ANC-1/Syne-1 homology) or KLS domain is a highly hydrophobic nuclear envelope localisation domain of approximately 60 amino acids comprising a 20-amino-acid transmembrane region and a 30-35-residue C-terminal region that lies between the inner and the outer nuclear membranes. During meiotic prophase, telomeres cluster to form a bouquet…	GO:0090286|cytoskeletal anchoring at nuclear membrane;GO:0007010|cytoskeleton organization;GO:0090150|establishment of protein localization to membrane;GO:0008360|regulation of cell shape;	GO:0016021|integral component of membrane;GO:0034993|LINC complex;GO:0016020|membrane;GO:0005635|nuclear envelope;GO:0005640|nuclear outer membrane;GO:0005791|rough endoplasmic reticulum;	GO:0051015|actin filament binding;	.	.
ENSOARG00000015896	20.5057	21.1365	20.7284	5.96143	7.17633	8.52915	8.60621	16.8629	8.77399	18.3708	8.76322	20.2056	ENSOARG00000015896	protein_coding	chr3:58513004-58513468:+	gi|795183466|ref|XP_011801277.1|	777	4e-103	PREDICTED: iron-sulfur cluster assembly 1 homolog, mitochondrial isoform X3 [Colobus angolensis palliatus]	gi|965925258|ref|XM_004005895.3|	465	0	PREDICTED: Ovis aries iron-sulfur cluster assembly 1 homolog, mitochondrial (LOC101107943), mRNA	Q4R5F0	263	2e-89	Iron-sulfur cluster assembly 1 homolog, mitochondrial	YLL027w_2	124	1e-35	COG0316	pfam01521	Fe-S_biosyn	Iron-sulphur cluster biosynthesis. This family is involved in iron-sulphur cluster biosynthesis. Its members include proteins that are involved in nitrogen fixation such as the HesB and HesB-like proteins.	GO:0016226|iron-sulfur cluster assembly;	GO:0005739|mitochondrion;	GO:0051536|iron-sulfur cluster binding;GO:0046872|metal ion binding;GO:0005198|structural molecule activity;	K13628	iscA, ISCA1; iron-sulfur cluster assembly protein
ENSOARG00000009245	0.120312	0.0342813	0.0628114	0.0593196	0.165132	0.261682	0.0323322	0.0913003	0.112359	0.0650346	0.0620455	0.145865	ENSOARG00000009245	protein_coding	chr15:14912243-14913650:-	gi|803153631|ref|XP_011950756.1|	1693	0	PREDICTED: lysine-specific demethylase 4D isoform X1 [Ovis aries]	gi|803153630|ref|XM_012095366.1|	1011	0	PREDICTED: Ovis aries lysine-specific demethylase 4D (LOC101103347), transcript variant X1, mRNA	Q3U2K5	569	0	Lysine-specific demethylase 4D	.	.	.	.	pfam02373	JmjC	JmjC domain, hydroxylase. The JmjC domain belongs to the Cupin superfamily. JmjC-domain proteins may be protein hydroxylases that catalyse a novel histone modification. This is confirmed to be a hydroxylase: the human JmjC protein named Tyw5p unexpectedly acts in the biosynthesis of a hypermodified nucleoside, hydroxy-wybutosine, in tRNA-Phe by catalyzing hydroxylation.	GO:0006974|cellular response to DNA damage stimulus;GO:0071479|cellular response to ionizing radiation;GO:0000724|double-strand break repair via homologous recombination;GO:0033169|histone H3-K9 demethylation;GO:1900113|negative regulation of histone H3-K9 trimethylation;GO:0035563|positive regulation of chromatin binding;GO:2001034|positive regulation of double-strand break repair via nonhomolog…	GO:0072562|blood microparticle;GO:0005634|nucleus;GO:0005721|pericentric heterochromatin;GO:0035861|site of double-strand break;	GO:0031490|chromatin DNA binding;GO:0003684|damaged DNA binding;GO:0051213|dioxygenase activity;GO:0032452|histone demethylase activity;GO:0032454|histone demethylase activity (H3-K9 specific);GO:0046872|metal ion binding;	K06709	KDM4, JMJD2, JHDM3; jumonji domain-containing protein 2 [EC:1.14.11.-]
ENSOARG00000009244	6.0682	6.69514	5.32344	6.17508	6.08497	5.62493	6.19534	4.79416	6.67628	6.97969	7.059	6.87999	GLRA1	protein_coding	chr5:60553280-60602190:-	gi|440904075|gb|ELR54641.1|	2023	0	Glycine receptor subunit alpha-1, partial [Bos mutus]	gi|965939286|ref|XM_004008996.3|	1322	0	PREDICTED: Ovis aries glycine receptor alpha 1 (GLRA1), transcript variant X1, mRNA	P57695	783	0	Glycine receptor subunit alpha-1	.	.	.	.	pfam02931	Neur_chan_LBD	Neurotransmitter-gated ion-channel ligand binding domain. This family is the extracellular ligand binding domain of these ion channels. This domain forms a pentameric arrangement in the known structure.	GO:0007340|acrosome reaction;GO:0001508|action potential;GO:0007628|adult walking behavior;GO:0071230|cellular response to amino acid stimulus;GO:0071361|cellular response to ethanol;GO:0071294|cellular response to zinc ion;GO:0006821|chloride transport;GO:0060080|inhibitory postsynaptic potential;GO:0006811|ion transport;GO:0006936|muscle contraction;GO:0051970|negative regulation of transmissio…	GO:0030054|cell junction;GO:0034707|chloride channel complex;GO:0030425|dendrite;GO:0009897|external side of plasma membrane;GO:0060077|inhibitory synapse;GO:0005887|integral component of plasma membrane;GO:0043231|intracellular membrane-bounded organelle;GO:0043005|neuron projection;GO:0043025|neuronal cell body;GO:0043204|perikaryon;GO:0045211|postsynaptic membrane;GO:0045202|synapse;	GO:0016934|extracellular-glycine-gated chloride channel activity;GO:0016594|glycine binding;GO:0030977|taurine binding;GO:0022824|transmitter-gated ion channel activity;GO:0008270|zinc ion binding;	K05193	GLRA1; glycine receptor alpha-1
ENSOARG00000009247	10.343	7.60182	10.7995	11.057	8.8891	10.4655	9.55948	10.3673	8.4857	7.73316	7.97592	11.7193	HIST1H3D	protein_coding	chr20:29964876-29965268:+	gi|674036572|ref|XP_008850575.1|	552	1e-69	PREDICTED: histone H2A type 1-D-like [Nannospalax galili]	gi|965991362|ref|XM_004019044.3|	393	0	PREDICTED: Ovis aries histone H2A type 1-D (LOC101123417), mRNA	P20671	215	9e-71	Histone H2A type 1-D	SPAC19G12.06c	179	4e-57	COG5262	pfam00125	Histone	Core histone H2A/H2B/H3/H4.	GO:0006342|chromatin silencing;	GO:0070062|extracellular exosome;GO:0000790|nuclear chromatin;GO:0000786|nucleosome;GO:0005634|nucleus;	GO:0003677|DNA binding;	K11251	H2A; histone H2A
ENSOARG00000009246	2.25412	1.73794	2.63052	1.30752	1.54693	2.2431	2.63685	1.94535	1.54788	1.43349	2.80358	2.50781	IL23A	protein_coding	chr3:162937547-162939092:-	gi|297591807|ref|NP_001172051.1|	790	3e-104	interleukin-23 subunit alpha precursor [Ovis aries]	gi|359843919|gb|JN935767.1|	561	0	Ovis aries interleukin 23 subunit p19 mRNA, complete cds	Q9N2H9	262	2e-87	Interleukin-23 subunit alpha	.	.	.	.	pfam00489	IL6	Interleukin-6/G-CSF/MGF family.	GO:0051607|defense response to virus;GO:0006954|inflammatory response;GO:0045087|innate immune response;GO:0010535|positive regulation of activation of JAK2 kinase activity;GO:0042102|positive regulation of T cell proliferation;GO:2000330|positive regulation of T-helper 17 cell lineage commitment;GO:0048771|tissue remodeling;	GO:0070743|interleukin-23 complex;	GO:0045519|interleukin-23 receptor binding;	K05426	IL23A; interleukin 23, alpha subunit p19
ENSOARG00000009241	5.1336	8.19138	3.57346	8.88698	13.1526	15.8801	3.55625	1.96227	1.27847	5.42658	5.17716	1.54906	CCL8	protein_coding	chr11:15401076-15402616:-	gi|426237138|ref|XP_004012518.1|	511	1e-64	PREDICTED: C-C motif chemokine 8 [Ovis aries]	gi|965958001|ref|XM_004012469.3|	333	7e-173	PREDICTED: Ovis aries C-C motif chemokine 8 (LOC101119572), mRNA	Q09141	188	4e-61	C-C motif chemokine 8	.	.	.	.	pfam00048	IL8	Small cytokines (intecrine/chemokine), interleukin-8 like. Includes a number of secreted growth factors and interferons involved in mitogenic, chemotactic, and inflammatory activity. Structure contains two highly conserved disulfide bonds.	GO:0006816|calcium ion transport;GO:0007267|cell-cell signaling;GO:0006874|cellular calcium ion homeostasis;GO:0071346|cellular response to interferon-gamma;GO:0071347|cellular response to interleukin-1;GO:0071356|cellular response to tumor necrosis factor;GO:0070098|chemokine-mediated signaling pathway;GO:0006887|exocytosis;GO:0007186|G-protein coupled receptor signaling pathway;GO:0006954|infla…	GO:0005623|cell;GO:0005615|extracellular space;	GO:0048020|CCR chemokine receptor binding;GO:0008009|chemokine activity;GO:0008201|heparin binding;GO:0016004|phospholipase activator activity;GO:0004672|protein kinase activity;	K16596	CCL8; C-C motif chemokine 8
ENSOARG00000009240	0.0548176	0.249912	0.171712	0.216221	0.0752389	0	0.117852	0.221861	0.358358	0.592631	0.508853	0.0531682	ENSOARG00000009240	protein_coding	chr2:158267452-158268171:+	gi|470646442|ref|XP_004327034.1|	1205	2e-165	PREDICTED: 40S ribosomal protein S4, X isoform-like [Tursiops truncatus]	gi|965921742|ref|XR_001031669.2|	683	0	PREDICTED: Ovis aries 40S ribosomal protein S4 pseudogene (LOC101113135), misc_RNA	P79103	467	2e-166	40S ribosomal protein S4	SPAC959.07	356	3e-123	COG1471	pfam00900	Ribosomal_S4e	Ribosomal family S4e.	GO:0006412|translation;	GO:0022627|cytosolic small ribosomal subunit;	GO:0019843|rRNA binding;GO:0003735|structural constituent of ribosome;	K02987	RP-S4e, RPS4; small subunit ribosomal protein S4e
ENSOARG00000009243	7.8624	9.04985	5.41877	2.25171	6.51757	4.71576	7.44748	2.94057	4.53161	6.901	5.00477	9.48824	KCNA1	protein_coding	chr3:209224155-209225921:-	gi|803058530|ref|XP_012031528.1|	2019	0	PREDICTED: LOW QUALITY PROTEIN: potassium voltage-gated channel subfamily A member 1 isoform X1, partial [Ovis aries]	gi|803058529|ref|XM_012176138.1|	1375	0	PREDICTED: Ovis aries potassium channel, voltage gated shaker related subfamily A, member 1 (KCNA1), transcript variant X1, partial mRNA	Q09470	747	0	Potassium voltage-gated channel subfamily A member 1	MA2034	67.4	1e-11	COG1226	pfam02214	BTB_2	BTB/POZ domain. In voltage-gated K+ channels this domain is responsible for subfamily-specific assembly of alpha-subunits into functional tetrameric channels. In KCTD1 this domain functions as a transcriptional repressor. It also mediates homomultimerization of KCTD1 and interaction of KCTD1 with the transcription factor AP-2-alpha.	GO:0010644|cell communication by electrical coupling;GO:0034613|cellular protein localization;GO:0071286|cellular response to magnesium ion;GO:0007268|synaptic transmission;GO:0050966|detection of mechanical stimulus involved in sensory perception of pain;GO:0050976|detection of mechanical stimulus involved in sensory perception of touch;GO:0021766|hippocampus development;GO:0010960|magnesium ion…	GO:0016324|apical plasma membrane;GO:0043679|axon terminus;GO:0030054|cell junction;GO:0009986|cell surface;GO:0016023|cytoplasmic membrane-bounded vesicle;GO:0005829|cytosol;GO:0030425|dendrite;GO:0005783|endoplasmic reticulum;GO:0005887|integral component of plasma membrane;GO:0044224|juxtaparanode region of axon;GO:0043025|neuronal cell body;GO:0033270|paranode region of axon;GO:0043204|perika…	GO:0005251|delayed rectifier potassium channel activity;GO:0005267|potassium channel activity;GO:0015079|potassium ion transmembrane transporter activity;GO:0005249|voltage-gated potassium channel activity;	K04874	KCNA1; potassium voltage-gated channel Shaker-related subfamily A member 1
ENSOARG00000009242	57.4469	55.6826	53.6687	57.386	55.9206	53.5938	48.3656	45.8886	60.2753	60.6817	57.3368	52.931	GABRB3	protein_coding	chr18:2872060-2955771:-	gi|803177606|ref|XP_011953703.1|	2142	0	PREDICTED: gamma-aminobutyric acid receptor subunit beta-3 isoform X1 [Ovis aries]	gi|965985053|ref|XM_012098313.2|	1269	0	PREDICTED: Ovis aries gamma-aminobutyric acid (GABA) A receptor, beta 3 (GABRB3), transcript variant X1, mRNA	P28472	744	0	Gamma-aminobutyric acid receptor subunit beta-3	.	.	.	.	pfam02932	Neur_chan_memb	Neurotransmitter-gated ion-channel transmembrane region. This family includes the four transmembrane helices that form the ion channel.	GO:0071420|cellular response to histamine;GO:1902476|chloride transmembrane transport;GO:0090102|cochlea development;GO:0060080|inhibitory postsynaptic potential;GO:0060119|inner ear receptor cell development;GO:0060384|innervation;GO:0034220|ion transmembrane transport;GO:0043524|negative regulation of neuron apoptotic process;GO:0060021|palate development;GO:0007605|sensory perception of sound;…	GO:0030054|cell junction;GO:0034707|chloride channel complex;GO:1902711|GABA-A receptor complex;GO:0005887|integral component of plasma membrane;GO:0005886|plasma membrane;GO:0045211|postsynaptic membrane;	GO:0004890|GABA-A receptor activity;GO:0022851|GABA-gated chloride ion channel activity;	K05181	GABRB; gamma-aminobutyric acid receptor subunit beta
ENSOARG00000009249	0.0614703	0	0	0	0	0	0	0	0	0	0	0	ENSOARG00000009249	protein_coding	chr2:105095755-105096372:-	gi|965847914|ref|XP_014963157.1|	930	9e-115	PREDICTED: LOW QUALITY PROTEIN: uncharacterized protein LOC105609761 [Ovis aries musimon]	gi|850477813|gb|CP011887.1|	556	0	Ovis canadensis canadensis isolate 43U chromosome 2 sequence	P08361	179	2e-53	Gag-Pol polyprotein (Fragment)	.	.	.	.	pfam00665	rve	Integrase core domain. Integrase mediates integration of a DNA copy of the viral genome into the host chromosome. Integrase is composed of three domains. The amino-terminal domain is a zinc binding domain pfam02022. This domain is the central catalytic domain. The carboxyl terminal domain that is a non-specific DNA binding domain pfam00552. The catalytic domain acts as an endonuclease when two nu…	GO:0015074|DNA integration;GO:0075713|establishment of integrated proviral latency;GO:0046718|viral entry into host cell;	.	GO:0046872|metal ion binding;GO:0003676|nucleic acid binding;	.	.
ENSOARG00000009248	36.3987	36.2645	37.3728	32.9994	34.2148	30.9225	40.856	40.1802	34.8764	37.0177	37.1514	34.9179	PRPF39	protein_coding	chr18:53770484-53791650:+	gi|426248440|ref|XP_004017971.1|	3443	0	PREDICTED: pre-mRNA-processing factor 39 isoform X1 [Ovis aries]	gi|803179083|ref|XM_004017922.2|	1996	0	PREDICTED: Ovis aries pre-mRNA processing factor 39 (PRPF39), transcript variant X1, mRNA	Q86UA1	1285	0	Pre-mRNA-processing factor 39	.	.	.	.	pfam10325	7TM_GPCR_Srz	Serpentine type 7TM GPCR chemoreceptor Srz. Chemoreception is mediated in Caenorhabditis elegans by members of the seven-transmembrane G-protein-coupled receptor class (7TM GPCRs) of proteins which are of the serpentine type. Srz is a solo families amongst the superfamilies of chemoreceptors. Chemoperception is one of the central senses of soil nematodes like C. elegans which are otherwise 'blind…	GO:0000395|mRNA 5'-splice site recognition;	GO:0000243|commitment complex;GO:0005685|U1 snRNP;GO:0071004|U2-type prespliceosome;	.	K13217	PRPF39, PRP39; pre-mRNA-processing factor 39
ENSOARG00000005388	9.22625	8.2219	8.63135	7.26614	8.41388	8.88888	9.01911	8.95933	9.65726	8.16701	9.93114	11.7714	MRPL2	protein_coding	chr20:16742146-16747111:-	gi|426250323|ref|XP_004018886.1|	1611	0	PREDICTED: 39S ribosomal protein L2, mitochondrial isoform X1 [Ovis aries]	gi|965992600|ref|XM_004018837.3|	962	0	PREDICTED: Ovis aries mitochondrial ribosomal protein L2 (MRPL2), transcript variant X1, mRNA	Q2TA12	607	0	39S ribosomal protein L2, mitochondrial	TM1497	155	6e-43	COG0090	pfam03947	Ribosomal_L2_C	Ribosomal Proteins L2, C-terminal domain.	GO:0032543|mitochondrial translation;GO:0070125|mitochondrial translational elongation;GO:0070124|mitochondrial translational initiation;	GO:0005743|mitochondrial inner membrane;GO:0005762|mitochondrial large ribosomal subunit;	GO:0044822|poly(A) RNA binding;GO:0003735|structural constituent of ribosome;GO:0016740|transferase activity;	K02886	RP-L2, MRPL2, rplB; large subunit ribosomal protein L2
ENSOARG00000005389	16.7404	12.2227	14.4807	14.2134	13.4717	12.2819	14.947	13.591	12.7821	13.264	15.1853	15.1437	SUPV3L1	protein_coding	chr25:25349230-25371374:+	gi|426255672|ref|XP_004021472.1|	3728	0	PREDICTED: LOW QUALITY PROTEIN: ATP-dependent RNA helicase SUPV3L1, mitochondrial isoform X1 [Ovis aries]	gi|966005315|ref|XM_004021423.3|	2090	0	PREDICTED: Ovis aries SUV3-like helicase (SUPV3L1), transcript variant X1, mRNA	Q8IYB8	1332	0	ATP-dependent RNA helicase SUPV3L1, mitochondrial	.	.	.	.	pfam12513	SUV3_C	Mitochondrial degradasome RNA helicase subunit C terminal. This domain family is found in bacteria and eukaryotes, and is approximately 50 amino acids in length. The family is found in association with pfam00271. The yeast mitochondrial degradosome (mtEXO) is an NTP-dependent exoribonuclease involved in mitochondrial RNA metabolizm. mtEXO is made up of two subunits: an RNase (DSS1) and an RNA hel…	GO:0070827|chromatin maintenance;GO:0032508|DNA duplex unwinding;GO:0006310|DNA recombination;GO:0000958|mitochondrial mRNA catabolic process;GO:0035946|mitochondrial mRNA surveillance;GO:0035945|mitochondrial ncRNA surveillance;GO:0000965|mitochondrial RNA 3'-end processing;GO:2000827|mitochondrial RNA surveillance;GO:0070584|mitochondrion morphogenesis;GO:0043066|negative regulation of apoptoti…	GO:0045025|mitochondrial degradosome;GO:0005759|mitochondrial matrix;GO:0042645|mitochondrial nucleoid;GO:0005739|mitochondrion;GO:0005634|nucleus;	GO:0034458|3'-5' RNA helicase activity;GO:0005524|ATP binding;GO:0004004|ATP-dependent RNA helicase activity;GO:0003677|DNA binding;GO:0003678|DNA helicase activity;GO:0003725|double-stranded RNA binding;GO:0004386|helicase activity;GO:0044822|poly(A) RNA binding;GO:0042803|protein homodimerization activity;GO:0003723|RNA binding;	K17675	SUPV3L1, SUV3; ATP-dependent RNA helicase SUPV3L1/SUV3 [EC:3.6.4.13]
ENSOARG00000005384	14.3626	19.9188	19.6336	20.4999	18.2933	21.2225	15.439	19.9139	14.3793	19.871	13.4234	15.0098	ENSOARG00000005384	protein_coding	chr5:15434573-15465862:+	gi|965934750|ref|XP_014951135.1|	4451	0	PREDICTED: LOW QUALITY PROTEIN: complement C3 isoform X1 [Ovis aries]	gi|850483104|gb|CP011890.1|	4305	0	Ovis canadensis canadensis isolate 43U chromosome 5 sequence	Q2UVX4	1488	0	Complement C3	.	.	.	.	pfam07678	A2M_comp	A-macroglobulin complement component. This family includes the complement components region of the alpha-2-macroglobulin family.	GO:0006957|complement activation, alternative pathway;GO:0006958|complement activation, classical pathway;GO:0006631|fatty acid metabolic process;GO:0006954|inflammatory response;GO:0045745|positive regulation of G-protein coupled receptor protein signaling pathway;GO:0010828|positive regulation of glucose transport;GO:0010884|positive regulation of lipid storage;GO:0001934|positive regulation of…	GO:0005615|extracellular space;	GO:0031715|C5L2 anaphylatoxin chemotactic receptor binding;GO:0004866|endopeptidase inhibitor activity;	K03990	C3; complement component 3
ENSOARG00000005385	61.7743	55.3894	59.6768	61.0839	67.6418	59.8812	61.2534	68.2178	49.7004	45.6943	47.3004	49.2934	SMIM15	protein_coding	chr16:18232681-18232902:+	gi|530573344|ref|XP_005281092.1|	289	5e-32	PREDICTED: small integral membrane protein 15 [Chrysemys picta bellii]	gi|965980477|ref|XM_004016951.3|	222	2e-111	PREDICTED: Ovis aries small integral membrane protein 15 (SMIM15), transcript variant X2, mRNA	Q5R4D8	113	1e-32	Small integral membrane protein 15	.	.	.	.	pfam15086	UPF0542	Uncharacterized protein family UPF0542. This family of proteins is functionally uncharacterized. This family of proteins is found in eukaryotes. There is a conserved LSWKL sequence motif. This family includes human protein C5orf43.	.	GO:0016021|integral component of membrane;	.	.	.
ENSOARG00000005386	41.3393	33.7749	34.9401	36.5592	36.791	38.3212	40.555	41.8277	36.8998	41.2575	43.8494	43.8939	ENSOARG00000005386	protein_coding	chr2:1872030-1880685:-	gi|553727003|ref|NP_001272891.1|	1294	1e-177	ribonuclease H1 [Ovis aries]	gi|553727002|ref|NM_001285962.1|	647	0	Ovis aries ribonuclease H1 (RNASEH1), mRNA	O60930	373	5e-128	Ribonuclease H1	SPBC336.06c_2	75.1	9e-16	COG0328	pfam00075	RNase_H	RNase H. RNase H digests the RNA strand of an RNA/DNA hybrid. Important enzyme in retroviral replication cycle, and often found as a domain associated with reverse transcriptases. Structure is a mixed alpha+beta fold with three a/b/a layers.	GO:0043137|DNA replication, removal of RNA primer;GO:0006401|RNA catabolic process;	GO:0005737|cytoplasm;	GO:0000287|magnesium ion binding;GO:0003676|nucleic acid binding;GO:0004540|ribonuclease activity;GO:0003723|RNA binding;GO:0004523|RNA-DNA hybrid ribonuclease activity;	K03469	rnhA, RNASEH1; ribonuclease HI [EC:3.1.26.4]
ENSOARG00000005387	0	0	0.130264	0	0	0	0.0670535	0	0	0.0674373	0.128676	0.0605018	RCVRN	protein_coding	chr11:28585609-28593120:-	gi|965813692|ref|XP_014961013.1|	1010	3e-137	PREDICTED: recoverin [Ovis aries musimon]	gi|965959300|ref|XM_015098653.1|	609	0	PREDICTED: Ovis aries recoverin (RCVRN), mRNA	P21457	386	7e-136	Recoverin	SPAC18B11.04	183	5e-57	COG5126	pfam13833	EF-hand_8	EF-hand domain pair.	GO:0007602|phototransduction;GO:0051924|regulation of calcium ion transport;GO:0022400|regulation of rhodopsin mediated signaling pathway;GO:0007601|visual perception;	GO:0005829|cytosol;	GO:0005509|calcium ion binding;	K13764	RCVRN; recoverin
ENSOARG00000005380	23.0426	20.446	22.3168	18.995	20.0925	22.4231	19.3866	20.9465	23.7591	21.1569	26.1014	25.643	PDLIM7	protein_coding	chr5:36451226-36470397:-	gi|965937576|ref|XP_014951468.1|	1261	3e-164	PREDICTED: LOW QUALITY PROTEIN: PDZ and LIM domain protein 7 isoform X1 [Ovis aries]	gi|965937575|ref|XM_015095982.1|	767	0	PREDICTED: Ovis aries PDZ and LIM domain 7 (PDLIM7), transcript variant X1, mRNA	Q3SX40	241	2e-70	PDZ and LIM domain protein 7	.	.	.	.	pfam00412	LIM	LIM domain. This family represents two copies of the LIM structural domain.	GO:0030154|cell differentiation;GO:0007275|multicellular organismal development;GO:0001503|ossification;	GO:0005737|cytoplasm;GO:0005856|cytoskeleton;	GO:0008270|zinc ion binding;	.	.
ENSOARG00000005381	60.9516	66.0189	46.9124	49.7651	63.9469	51.3547	34.7242	47.1036	38.7528	48.3732	59.1343	33.3007	TERF1	protein_coding	chr9:49217162-49249767:+	gi|803228667|ref|XP_011974602.1|	1778	0	PREDICTED: telomeric repeat-binding factor 1 isoform X3 [Ovis aries musimon]	gi|965953522|ref|XM_012183854.2|	967	0	PREDICTED: Ovis aries telomeric repeat binding factor (NIMA-interacting) 1 (TERF1), transcript variant X1, mRNA	P54274	580	0	Telomeric repeat-binding factor 1	.	.	.	.	pfam08558	TRF	Telomere repeat binding factor (TRF). Telomere repeat binding factor (TRF) family proteins are important for the regulation of telomere stability. The two related human TRF proteins hTRF1 and hTRF2 form homodimers and bind directly to telomeric TTAGGG repeats via the myb DNA binding domain pfam00249 at the carboxy terminus. TRF1 is implicated in telomere length regulation and TRF2 in telomere pro…	GO:0051301|cell division;GO:0000086|G2/M transition of mitotic cell cycle;GO:0045141|meiotic telomere clustering;GO:0007067|mitotic nuclear division;GO:0007094|mitotic spindle assembly checkpoint;GO:0008156|negative regulation of DNA replication;GO:0051974|negative regulation of telomerase activity;GO:0032214|negative regulation of telomere maintenance via semi-conservative replication;GO:0032211…	GO:0000781|chromosome, telomeric region;GO:0005737|cytoplasm;GO:0000784|nuclear chromosome, telomeric region;GO:0000783|nuclear telomere cap complex;GO:0005730|nucleolus;GO:0005654|nucleoplasm;GO:0005634|nucleus;GO:0005819|spindle;GO:0070187|telosome;	GO:0003677|DNA binding;GO:0008301|DNA binding, bending;GO:0003691|double-stranded telomeric DNA binding;GO:0098505|G-rich strand telomeric DNA binding;GO:0008017|microtubule binding;GO:0046982|protein heterodimerization activity;GO:0042803|protein homodimerization activity;GO:0042162|telomeric DNA binding;GO:0043130|ubiquitin binding;	K11110	TERF1, TRF1; telomeric repeat-binding factor 1
ENSOARG00000005382	129.411	106.221	104.372	113.942	104.281	103.352	97.3971	119.486	114.003	98.162	115.418	107.885	EMC3	protein_coding	chr19:16691960-16705982:+	gi|148667067|gb|EDK99483.1|	1375	0	mCG132973, isoform CRA_a, partial [Mus musculus]	gi|965988803|ref|XM_004018276.3|	771	0	PREDICTED: Ovis aries ER membrane protein complex subunit 3 (EMC3), mRNA	Q5R7C1	533	0	ER membrane protein complex subunit 3	.	.	.	.	pfam01956	DUF106	Integral membrane protein DUF106. This archaebacterial protein family has no known function. Members are predicted to be integral membrane proteins.	.	GO:0072546|ER membrane protein complex;GO:0016021|integral component of membrane;	.	.	.
ENSOARG00000005383	9.21319	11.4788	11.2803	11.823	9.56199	12.0294	11.7759	10.4713	8.88704	9.49643	9.45047	11.0414	ZNF383	protein_coding	chr14:46452335-46465488:+	gi|426242765|ref|XP_004015241.1|	2447	0	PREDICTED: zinc finger protein 383 isoform X1 [Ovis aries]	gi|965969877|ref|XM_012190327.2|	1505	0	PREDICTED: Ovis aries zinc finger protein 383 (LOC101122210), transcript variant X1, mRNA	Q8NA42	887	0	Zinc finger protein 383	.	.	.	.	pfam01352	KRAB	KRAB box. The KRAB domain (or Kruppel-associated box) is present in about a third of zinc finger proteins containing C2H2 fingers. The KRAB domain is found to be involved in protein-protein interactions. The KRAB domain is generally encoded by two exons. The regions coded by the two exons are known as KRAB-A and KRAB-B. The A box plays an important role in repression by binding to corepressors, w…	GO:0006355|regulation of transcription, DNA-templated;GO:0006351|transcription, DNA-templated;	GO:0005737|cytoplasm;GO:0031965|nuclear membrane;GO:0005634|nucleus;	GO:0003677|DNA binding;GO:0046872|metal ion binding;GO:0003700|transcription factor activity, sequence-specific DNA binding;	K09228	KRAB; KRAB domain-containing zinc finger protein
ENSOARG00000019868	28.1807	23.8791	23.6069	22.9303	22.1202	25.5946	24.3529	21.525	27.6079	24.4923	28.5433	28.5832	ENSOARG00000019868	protein_coding	chr1:12364424-12369161:+	gi|803223164|ref|XP_011971868.1|	1476	0	PREDICTED: glycoprotein endo-alpha-1,2-mannosidase-like protein isoform X3 [Ovis aries musimon]	gi|965914348|ref|XM_004001814.3|	825	0	PREDICTED: Ovis aries mannosidase, endo-alpha-like (MANEAL), transcript variant X2, mRNA	Q5VSG8	569	0	Glycoprotein endo-alpha-1,2-mannosidase-like protein	.	.	.	.	pfam14307	Glyco_tran_WbsX	Glycosyltransferase WbsX. Members of this family are found in within O-antigen biosynthesis clusters in Gram negative bacteria, where they are predicted to function as glycosyltransferases.	.	GO:0000139|Golgi membrane;GO:0016021|integral component of membrane;	GO:0016798|hydrolase activity, acting on glycosyl bonds;	.	.
ENSOARG00000016373	0.0876323	0	0.0915004	0	0	0.127068	0.0470999	0.177335	0.0409198	0.142108	0.0903846	0.0424978	ENSOARG00000016373	protein_coding	chr3:85846037-85846903:-	gi|426223799|ref|XP_004006061.1|	1274	1e-174	PREDICTED: protein SET [Ovis aries]	gi|965925658|ref|XM_004006012.3|	867	0	PREDICTED: Ovis aries protein SET (LOC101119456), transcript variant X1, mRNA	Q9EQU5	436	6e-153	Protein SET	.	.	.	.	pfam00956	NAP	Nucleosome assembly protein (NAP). NAP proteins are involved in moving histones into the nucleus, nucleosome assembly and chromatin fluidity. They affect the transcription of many genes.	GO:0043524|negative regulation of neuron apoptotic process;GO:0045892|negative regulation of transcription, DNA-templated;GO:0006334|nucleosome assembly;	GO:0005737|cytoplasm;GO:0005829|cytosol;GO:0005783|endoplasmic reticulum;GO:0005654|nucleoplasm;GO:0005634|nucleus;GO:0048471|perinuclear region of cytoplasm;GO:0043234|protein complex;	GO:0003677|DNA binding;	K11290	SET, TAF1, I2PP2A; template-activating factor I
ENSOARG00000015939	5.50108	5.67834	5.63552	6.03869	6.8381	6.8228	7.30801	5.67109	6.25217	4.9373	6.85145	8.05368	ENSOARG00000015939	protein_coding	chr10:51535910-51536767:-	gi|965956134|ref|XP_014953711.1|	1293	6e-179	PREDICTED: geranylgeranyl transferase type-2 subunit beta-like [Ovis aries]	gi|965956133|ref|XM_015098225.1|	732	0	PREDICTED: Ovis aries geranylgeranyl transferase type-2 subunit beta-like (LOC101103163), mRNA	Q5E9B3	481	1e-170	Geranylgeranyl transferase type-2 subunit beta	YPR176c	239	2e-76	COG5029	pfam13249	Prenyltrans_2	Prenyltransferase-like.	GO:0018344|protein geranylgeranylation;	GO:0005968|Rab-protein geranylgeranyltransferase complex;	GO:0004663|Rab geranylgeranyltransferase activity;GO:0017137|Rab GTPase binding;GO:0008270|zinc ion binding;	K05956	RABGGTB; geranylgeranyl transferase type-2 subunit beta [EC:2.5.1.60]
ENSOARG00000023043	0	0	0	0.520282	0	0.510038	0	0	0	0	0	0	U1	snRNA	chr11:9188702-9188845:-	gi|655855832|ref|XP_008265432.1|	171	5e-13	PREDICTED: cell division control protein 45 homolog [Oryctolagus cuniculus]	gi|850486717|gb|CP011896.1|	137	2e-64	Ovis canadensis canadensis isolate 43U chromosome 11 sequence	.	.	.	.	.	.	.	.	pfam06047	SynMuv_product	Ras-induced vulval development antagonist. This family is from synthetic multi-vulval genes which encode chromatin-associated proteins involved in transcriptional repression. This protein has a role in antagonising Ras-induced vulval development.	.	.	.	.	.
ENSOARG00000023040	2.58746	7.6407	8.35061	4.98698	5.0042	5.00248	4.29849	4.28405	2.96561	4.83169	4.85222	3.42219	7SK	misc_RNA	chr4:38288191-38288513:+	.	.	.	.	gi|850481938|gb|CP011889.1|	309	1e-159	Ovis canadensis canadensis isolate 43U chromosome 4 sequence	.	.	.	.	.	.	.	.	pfam01921	tRNA-synt_1f	tRNA synthetases class I (K). This family includes only lysyl tRNA synthetases from prokaryotes.	.	.	.	.	.
ENSOARG00000023047	4.31689	6.88821	5.10843	5.39202	5.92506	4.17304	8.04338	8.44458	8.06305	4.04471	6.23345	4.74526	SNORA42	snoRNA	chr1:104522834-104522965:-	.	.	.	.	gi|965833499|ref|XM_015106836.1|	132	1e-61	PREDICTED: Ovis aries musimon KIAA0907 ortholog (KIAA0907), transcript variant X6, mRNA	.	.	.	.	.	.	.	.	pfam01544	CorA	CorA-like Mg2+ transporter protein. The CorA transport system is the primary Mg2+ influx system of Salmonella typhimurium and Escherichia coli. CorA is virtually ubiquitous in the Bacteria and Archaea. There are also eukaryotic relatives of this protein. The family includes the MRS2 protein from yeast that is thought to be an RNA splicing protein. However its membership of this family suggests th…	.	.	.	.	.
ENSOARG00000007758	36.3441	30.9641	36.7463	34.444	33.3158	38.5032	34.613	38.5705	39.3477	32.4999	39.5209	43.6405	ENSOARG00000007758	protein_coding	chr3:83938173-84030399:+	gi|803040551|ref|XP_012028490.1|	1884	0	PREDICTED: sodium/calcium exchanger 1 isoform X4 [Ovis aries]	gi|965925605|ref|XM_012173145.2|	1114	0	PREDICTED: Ovis aries solute carrier family 8 (sodium/calcium exchanger), member 1 (SLC8A1), transcript variant X13, mRNA	P23685	726	0	Sodium/calcium exchanger 1	MA2008	60.8	2e-09	COG0530	pfam01699	Na_Ca_ex	Sodium/calcium exchanger protein. This is a family of sodium/calcium exchanger integral membrane proteins. This family covers the integral membrane regions of the proteins. Sodium/calcium exchangers regulate intracellular Ca2+ concentrations in many cells; cardiac myocytes, epithelial cells, neurons retinal rod photoreceptors and smooth muscle cells. Ca2+ is moved into or out of the cytosol depen…	GO:0070509|calcium ion import;GO:0070588|calcium ion transmembrane transport;GO:0007154|cell communication;GO:0006883|cellular sodium ion homeostasis;GO:0030501|positive regulation of bone mineralization;GO:0098735|positive regulation of the force of heart contraction;GO:0035994|response to muscle stretch;GO:0097369|sodium ion import;GO:0035725|sodium ion transmembrane transport;	GO:0005887|integral component of plasma membrane;GO:0031226|intrinsic component of plasma membrane;GO:0042383|sarcolemma;	GO:0005509|calcium ion binding;GO:0005432|calcium:sodium antiporter activity;	K05849	SLC8A, NCX; solute carrier family 8 (sodium/calcium exchanger)
ENSOARG00000023048	2.46679	8.43454	9.27244	2.91899	3.38575	5.72302	3.71233	3.49431	4.60746	3.73358	4.57968	3.3496	ENSOARG00000023048	miRNA	chr3:85072894-85072970:+	.	.	.	.	gi|850480667|gb|CP011888.1|	69	6e-27	Ovis canadensis canadensis isolate 43U chromosome 3 sequence	.	.	.	.	.	.	.	.	pfam09249	tRNA_NucTransf2	tRNA nucleotidyltransferase, second domain. Members of this family adopt a structure consisting of a five helical bundle core. They are predominantly found in Archaeal tRNA nucleotidyltransferase, following the catalytic nucleotidyltransferase domain.	.	.	.	.	.
ENSOARG00000017127	18.2752	16.2649	16.3328	17.3884	14.2119	14.5223	18.1941	21.3342	19.2574	16.3129	15.6316	16.0301	TXNDC5	protein_coding	chr20:46458898-46483548:+	gi|965993908|ref|XP_014958341.1|	1611	0	PREDICTED: thioredoxin domain-containing protein 5 isoform X1 [Ovis aries]	gi|965993907|ref|XM_015102855.1|	1037	0	PREDICTED: Ovis aries thioredoxin domain containing 5 (endoplasmic reticulum) (TXNDC5), transcript variant X1, mRNA	Q8NBS9	182	1e-49	Thioredoxin domain-containing protein 5	SPAC17H9.14c	124	2e-30	COG0526	pfam00085	Thioredoxin	Thioredoxin. Thioredoxins are small enzymes that participate in redox reactions, via the reversible oxidation of an active centre disulfide bond. Some members with only the active site are not separated from the noise.	GO:0043277|apoptotic cell clearance;GO:0045454|cell redox homeostasis;GO:0043066|negative regulation of apoptotic process;GO:0006457|protein folding;GO:0034976|response to endoplasmic reticulum stress;	GO:0005783|endoplasmic reticulum;GO:0005788|endoplasmic reticulum lumen;GO:0070062|extracellular exosome;GO:0043202|lysosomal lumen;	GO:0003756|protein disulfide isomerase activity;	K13984	TXNDC5, ERP46; thioredoxin domain-containing protein 5
ENSOARG00000017126	17.9064	19.906	20.5435	22.7556	21.5967	20.6307	18.4734	17.2297	17.2297	19.8813	17.5721	20.0333	ENSOARG00000017126	protein_coding	chrX:60655476-60727044:+	gi|296470833|tpg|DAA12948.1|	8187	0	TPA: TBP-associated factor 1-like [Bos taurus]	gi|926728658|ref|XM_013976404.1|	7200	0	PREDICTED: Capra hircus TAF1 RNA polymerase II, TATA box binding protein (TBP)-associated factor, 250kDa (TAF1), transcript variant X5, mRNA	P21675	3075	0	Transcription initiation factor TFIID subunit 1	SPAC2G11.14	227	1e-59	COG5179	pfam12157	DUF3591	Protein of unknown function (DUF3591). This domain is found in eukaryotes and is typically between 445 to 462 amino acids in length. Most members are annotated as being transcription initiation factor TFIID subunit 1, and this region is the conserved central portion of these proteins.	GO:0007049|cell cycle;GO:0006974|cellular response to DNA damage stimulus;GO:0006352|DNA-templated transcription, initiation;GO:0018105|peptidyl-serine phosphorylation;GO:0018107|peptidyl-threonine phosphorylation;GO:0032436|positive regulation of proteasomal ubiquitin-dependent protein catabolic process;GO:0045944|positive regulation of transcription from RNA polymerase II promoter;GO:0060261|po…	GO:0071339|MLL1 complex;GO:0005654|nucleoplasm;GO:0005669|transcription factor TFIID complex;	GO:0005524|ATP binding;GO:0004402|histone acetyltransferase activity;GO:0070577|lysine-acetylated histone binding;GO:0002039|p53 binding;GO:0004674|protein serine/threonine kinase activity;GO:0001129|RNA polymerase II transcription factor activity, TBP-class protein binding, involved in preinitiation complex assembly;GO:0043565|sequence-specific DNA binding;GO:0017025|TBP-class protein binding;GO…	K03125	TAF1; transcription initiation factor TFIID subunit 1
ENSOARG00000017125	21.4481	12.8442	14.4238	14.3986	14.5528	13.998	13.6119	15.755	17.5973	16.5063	14.9978	18.4522	TMEM223	protein_coding	chr21:40490315-40491349:-	gi|426251910|ref|XP_004019664.1|	1045	1e-142	PREDICTED: transmembrane protein 223 [Ovis aries]	gi|965996283|ref|XM_004019615.3|	627	0	PREDICTED: Ovis aries transmembrane protein 223 (TMEM223), mRNA	A5PJW2	394	5e-139	Transmembrane protein 223	.	.	.	.	pfam14640	TMEM223	Transmembrane protein 223.	GO:0007399|nervous system development;	GO:0016021|integral component of membrane;GO:0005739|mitochondrion;	.	.	.
ENSOARG00000017124	0.400529	0.38627	0.579057	0.303814	0.3383	0.357399	0.397427	0.592304	0.690558	0.599552	0.317775	0.567775	NOXO1	protein_coding	chr24:1521643-1523606:-	gi|966002147|ref|XP_014959504.1|	1440	0	PREDICTED: NADPH oxidase organizer 1 isoform X1 [Ovis aries]	gi|966002146|ref|XM_015104018.1|	1070	0	PREDICTED: Ovis aries NADPH oxidase organizer 1 (NOXO1), transcript variant X1, mRNA	Q8NFA2	362	2e-120	NADPH oxidase organizer 1	.	.	.	.	pfam14604	SH3_9	Variant SH3 domain.	GO:0022617|extracellular matrix disassembly;GO:0055114|oxidation-reduction process;GO:0010310|regulation of hydrogen peroxide metabolic process;GO:0060263|regulation of respiratory burst;GO:0006801|superoxide metabolic process;	GO:0005622|intracellular;GO:0043020|NADPH oxidase complex;GO:0005886|plasma membrane;	GO:0019899|enzyme binding;GO:0035091|phosphatidylinositol binding;GO:0005543|phospholipid binding;GO:0016176|superoxide-generating NADPH oxidase activator activity;	K17934	NOXO1, SNX28; NADPH oxidase organizer 1
ENSOARG00000017123	1.65355	1.05245	0.426028	0.571752	0.294746	3.81966	0.646352	0.65185	0.661818	0.626836	0.841665	0.645683	ENSOARG00000017123	protein_coding	chr4:40402001-40458528:-	gi|803062394|ref|XP_012031972.1|	2379	0	PREDICTED: platelet glycoprotein 4 [Ovis aries]	gi|965931306|ref|XM_012176582.2|	1769	0	PREDICTED: Ovis aries platelet glycoprotein 4 (LOC101115115), transcript variant X6, mRNA	P26201	887	0	Platelet glycoprotein 4	.	.	.	.	pfam01130	CD36	CD36 family. The CD36 family is thought to be a novel class of scavenger receptors. There is also evidence suggesting a possible role in signal transduction. CD36 is involved in cell adhesion.	GO:1990000|amyloid fibril formation;GO:0007155|cell adhesion;GO:0007166|cell surface receptor signaling pathway;GO:0071726|cellular response to diacyl bacterial lipopeptide;GO:0071404|cellular response to low-density lipoprotein particle stimulus;GO:0070508|cholesterol import;GO:0006955|immune response;GO:0050702|interleukin-1 beta secretion;GO:0050892|intestinal absorption;GO:0030299|intestinal …	GO:0016324|apical plasma membrane;GO:0031526|brush border membrane;GO:0005794|Golgi apparatus;GO:0016021|integral component of membrane;GO:0016020|membrane;GO:0045121|membrane raft;	.	K06259	CD36; CD36 antigen
ENSOARG00000017122	9.44991	9.85499	12.6545	12.4169	8.91707	9.95716	10.1327	7.67314	10.0387	13.2556	10.1609	12.1902	EARS2	protein_coding	chr24:21219716-21246828:-	gi|803196436|ref|XP_004021249.2|	2756	0	PREDICTED: probable glutamate--tRNA ligase, mitochondrial isoform X2 [Ovis aries]	gi|966003077|ref|XM_004021200.3|	1608	0	PREDICTED: Ovis aries glutamyl-tRNA synthetase 2, mitochondrial (EARS2), transcript variant X2, mRNA	Q5JPH6	898	0	Probable glutamate--tRNA ligase, mitochondrial	BB0372	299	1e-93	COG0008	pfam00749	tRNA-synt_1c	tRNA synthetases class I (E and Q), catalytic domain. Other tRNA synthetase sub-families are too dissimilar to be included. This family includes only glutamyl and glutaminyl tRNA synthetases. In some organisms, a single glutamyl-tRNA synthetase aminoacylates both tRNA(Glu) and tRNA(Gln).	GO:0006424|glutamyl-tRNA aminoacylation;GO:0070127|tRNA aminoacylation for mitochondrial protein translation;	GO:0005759|mitochondrial matrix;GO:0005739|mitochondrion;	GO:0005524|ATP binding;GO:0004818|glutamate-tRNA ligase activity;GO:0050561|glutamate-tRNA(Gln) ligase activity;GO:0003723|RNA binding;GO:0000049|tRNA binding;GO:0008270|zinc ion binding;	K01885	EARS, gltX; glutamyl-tRNA synthetase [EC:6.1.1.17]
ENSOARG00000017121	7.11814	7.79386	7.30596	6.99677	6.52016	6.55188	9.06645	5.48778	6.42154	9.34732	6.69413	10.2716	KIF21B	protein_coding	chr12:77658466-77685788:-	gi|803273170|ref|XP_011996280.1|	5632	0	PREDICTED: kinesin-like protein KIF21B isoform X2 [Ovis aries musimon]	gi|965962665|ref|XM_015099106.1|	1650	0	PREDICTED: Ovis aries kinesin family member 21B (KIF21B), transcript variant X1, mRNA	O75037	860	0	Kinesin-like protein KIF21B	ECU05g0060_1	211	7e-57	COG5059	pfam00225	Kinesin	Kinesin motor domain.	GO:0007018|microtubule-based movement;	GO:0005737|cytoplasm;GO:0005871|kinesin complex;GO:0005874|microtubule;	GO:0005524|ATP binding;GO:0016887|ATPase activity;GO:0003777|microtubule motor activity;	K10395	KIF4_21_27; kinesin family member 4/21/27
ENSOARG00000017120	15.5008	19.1927	17.4847	18.9328	14.7476	16.2443	17.3315	14.0323	17.5468	17.6211	16.9081	14.5788	TMEM132B	protein_coding	chr17:49885384-50186678:-	gi|803171880|ref|XP_004017609.2|	5573	0	PREDICTED: transmembrane protein 132B isoform X1 [Ovis aries]	gi|965982949|ref|XM_012097664.2|	3192	0	PREDICTED: Ovis aries transmembrane protein 132B (TMEM132B), transcript variant X3, mRNA	Q14DG7	1924	0	Transmembrane protein 132B	.	.	.	.	pfam04487	CITED	CITED. CITED, CBP/p300-interacting transactivator with ED-rich tail, are characterized by a conserved 32-amino acid sequence at the C-terminus. CITED proteins do not bind DNA directly and are thought to function as transcriptional co-activators.	.	GO:0016021|integral component of membrane;	.	K17599	TMEM132; transmembrane protein 132
ENSOARG00000017129	24.0686	28.8233	28.4031	31.4954	29.1337	29.0788	27.2433	28.8142	22.6137	27.7341	25.3695	24.6344	ZBED5	protein_coding	chr15:41389940-41392024:+	gi|426244788|ref|XP_004016199.1|	3633	0	PREDICTED: zinc finger BED domain-containing protein 5 [Ovis aries]	gi|965977770|ref|XM_012095770.2|	2085	0	PREDICTED: Ovis aries zinc finger, BED-type containing 5 (ZBED5), transcript variant X1, mRNA	A4Z943	1388	0	Zinc finger BED domain-containing protein 5	.	.	.	.	pfam02892	zf-BED	BED zinc finger.	.	GO:0005737|cytoplasm;GO:0005654|nucleoplasm;	GO:0003677|DNA binding;GO:0046872|metal ion binding;GO:0000981|RNA polymerase II transcription factor activity, sequence-specific DNA binding;	.	.
ENSOARG00000014044	132.7	93.712	102.152	106.223	92.853	111.342	118.405	104.606	135.592	121.145	123.628	159.328	ENSOARG00000014044	protein_coding	chr17:62898560-62902925:+	gi|296478597|tpg|DAA20712.1|	298	2e-33	TPA: hCG39052-like [Bos taurus]	gi|965793517|ref|XR_001026420.2|	219	1e-109	PREDICTED: Ovis aries musimon uncharacterized LOC101121121 (LOC101121121), ncRNA	Q8N812	51.6	2e-08	Uncharacterized protein C12orf76	.	.	.	.	pfam07415	Herpes_LMP2	Gammaherpesvirus latent membrane protein (LMP2) protein. This family consists of several Gammaherpesvirus latent membrane protein (LMP2) proteins. Epstein-Barr virus is a human Gammaherpesvirus that infects and establishes latency in B lymphocytes in vivo. The latent membrane protein 2 (LMP2) gene is expressed in latently infected B cells and encodes two protein isoforms, LMP2A and LMP2B, that ar…	.	GO:0005789|endoplasmic reticulum membrane;GO:0016021|integral component of membrane;GO:0031090|organelle membrane;	GO:0033779|5beta-cholestane-3alpha,7alpha-diol 12alpha-hydroxylase activity;GO:0020037|heme binding;GO:0005506|iron ion binding;GO:0008397|sterol 12-alpha-hydroxylase activity;	.	.
ENSOARG00000001859	0.0169064	0.0385379	0.0176526	0	0	0.016343	0	0.0684244	0.0315776	0	0.0174373	0	ENSOARG00000001859	protein_coding	chrJH924602.1:3909-12502:+	gi|742135052|ref|XP_010840790.1|	2286	0	PREDICTED: primary amine oxidase, lung isozyme-like [Bison bison bison]	gi|965879722|ref|XM_015109537.1|	630	0	PREDICTED: Ovis aries musimon primary amine oxidase, lung isozyme (LOC105611400), transcript variant X3, mRNA	O46406	842	0	Primary amine oxidase, lung isozyme	SPAC2E1P3.04	79.7	2e-14	COG3733	pfam01179	Cu_amine_oxid	Copper amine oxidase, enzyme domain. Copper amine oxidases are a ubiquitous and novel group of quinoenzymes that catalyse the oxidative deamination of primary amines to the corresponding aldehydes, with concomitant reduction of molecular oxygen to hydrogen peroxide. The enzymes are dimers of identical 70-90 kDa subunits, each of which contains a single copper ion and a covalently bound cofactor f…	GO:0009308|amine metabolic process;	GO:0005615|extracellular space;	GO:0052595|aliphatic-amine oxidase activity;GO:0052594|aminoacetone:oxygen oxidoreductase(deaminating) activity;GO:0005507|copper ion binding;GO:0052596|phenethylamine:oxygen oxidoreductase (deaminating) activity;GO:0008131|primary amine oxidase activity;GO:0048038|quinone binding;GO:0052593|tryptamine:oxygen oxidoreductase (deaminating) activity;	.	.
ENSOARG00000020374	136.502	113.438	109.282	115.979	125.967	114.251	110.495	114.406	120.925	104.263	123.749	122.788	ACSL3	protein_coding	chr2:224067586-224102930:+	gi|426221633|ref|XP_004005013.1|	3783	0	PREDICTED: long-chain-fatty-acid--CoA ligase 3 [Ovis aries]	gi|965922516|ref|XM_004004964.3|	2702	0	PREDICTED: Ovis aries acyl-CoA synthetase long-chain family member 3 (ACSL3), transcript variant X1, mRNA	O95573	1404	0	Long-chain-fatty-acid--CoA ligase 3	SPBC18H10.02	353	7e-108	COG1022	pfam00501	AMP-binding	AMP-binding enzyme.	GO:0007420|brain development;GO:0006633|fatty acid biosynthetic process;GO:0044539|long-chain fatty acid import;GO:0035338|long-chain fatty-acyl-CoA biosynthetic process;GO:0042998|positive regulation of Golgi to plasma membrane protein transport;GO:2001247|positive regulation of phosphatidylcholine biosynthetic process;GO:0051047|positive regulation of secretion;GO:0007584|response to nutrient;G…	GO:0005783|endoplasmic reticulum;GO:0005789|endoplasmic reticulum membrane;GO:0005794|Golgi apparatus;GO:0016021|integral component of membrane;GO:0005811|lipid particle;GO:0016020|membrane;GO:0005741|mitochondrial outer membrane;GO:0048471|perinuclear region of cytoplasm;GO:0005778|peroxisomal membrane;	GO:0005524|ATP binding;GO:0004467|long-chain fatty acid-CoA ligase activity;GO:0019904|protein domain specific binding;GO:0019901|protein kinase binding;	K01897	ACSL, fadD; long-chain acyl-CoA synthetase [EC:6.2.1.3]
ENSOARG00000020375	11.2361	13.6193	14.1529	10.7281	9.54686	10.6892	9.39411	10.2861	13.1583	12.5329	9.93339	13.4927	ENSOARG00000020375	protein_coding	chr3:214914857-214915069:+	gi|431900068|gb|ELK08003.1|	340	1e-39	hypothetical protein PAL_GLEAN10007266 [Pteropus alecto]	gi|982927288|ref|XM_005207341.3|	210	1e-104	PREDICTED: Bos taurus mitochondrial elongation factor 1 (MIEF1), transcript variant X1, mRNA	.	.	.	.	.	.	.	.	pfam05347	Complex1_LYR	Complex 1 protein (LYR family). Proteins in this family include an accessory subunit of the higher eukaryotic NADH dehydrogenase complex. In Saccharomyces cerevisiae, the Isd11 protein has been shown to play a role in Fe/S cluster biogenesis in mitochondria. We have named this family LYR after a highly conserved tripeptide motif close to the N-terminus of these proteins.	.	.	.	.	.
ENSOARG00000020376	0.0629994	0.0239344	0.0438534	0	0.0288229	0.0203	0	0.169983	0.0588349	0.0454056	0.108297	0	TBX15	protein_coding	chr1:95560945-95683845:-	gi|802988597|ref|XP_004002434.2|	2929	0	PREDICTED: T-box transcription factor TBX15 isoform X1 [Ovis aries]	gi|965915947|ref|XM_004002385.3|	1809	0	PREDICTED: Ovis aries T-box 15 (TBX15), transcript variant X1, mRNA	Q96SF7	1111	0	T-box transcription factor TBX15	.	.	.	.	pfam00907	T-box	T-box. The T-box encodes a 180 amino acid domain that binds to DNA. Genes encoding T-box proteins are found in a wide range of animals, but not in other kingdoms such as plants. Family members are all thought to bind to the DNA consensus sequence TCACACCT. they are found exclusively in the nucleus, and perform DNA-binding and transcriptional activation/repression roles. They are generally require…	GO:0048701|embryonic cranial skeleton morphogenesis;GO:0006351|transcription, DNA-templated;	GO:0070722|Tle3-Aes complex;	GO:0000978|RNA polymerase II core promoter proximal region sequence-specific DNA binding;GO:0001106|RNA polymerase II transcription corepressor activity;GO:0001078|transcriptional repressor activity, RNA polymerase II core promoter proximal region sequence-specific binding;	K10182	TBX15, TBX14; T-box protein 15
ENSOARG00000020377	45.9609	50.931	52.3757	52.0033	49.1953	51.4194	41.4927	45.4117	42.4612	46.5246	45.5264	50.3426	DLG1	protein_coding	chr1:189762665-190029297:-	gi|803003810|ref|XP_011951984.1|	4601	0	PREDICTED: disks large homolog 1 isoform X10 [Ovis aries]	gi|965917503|ref|XM_012096594.2|	2921	0	PREDICTED: Ovis aries discs, large homolog 1 (Drosophila) (DLG1), transcript variant X13, mRNA	Q12959	1646	0	Disks large homolog 1	YDR454c	103	1e-23	COG0194	pfam00625	Guanylate_kin	Guanylate kinase.	GO:0007015|actin filament organization;GO:0032147|activation of protein kinase activity;GO:0042982|amyloid precursor protein metabolic process;GO:0030953|astral microtubule organization;GO:0070830|bicellular tight junction assembly;GO:0001658|branching involved in ureteric bud morphogenesis;GO:0034629|cellular protein complex localization;GO:0007268|synaptic transmission;GO:0030866|cortical actin…	GO:0005605|basal lamina;GO:0016323|basolateral plasma membrane;GO:0005923|bicellular tight junction;GO:0030054|cell junction;GO:0031253|cell projection membrane;GO:0005913|cell-cell adherens junction;GO:0005911|cell-cell junction;GO:0005737|cytoplasm;GO:0009898|cytoplasmic side of plasma membrane;GO:0005829|cytosol;GO:0005783|endoplasmic reticulum;GO:0005789|endoplasmic reticulum membrane;GO:0070…	GO:0098641|cadherin binding involved in cell-cell adhesion;GO:0008092|cytoskeletal protein binding;GO:0004385|guanylate kinase activity;GO:0044325|ion channel binding;GO:0035255|ionotropic glutamate receptor binding;GO:0097016|L27 domain binding;GO:0015276|ligand-gated ion channel activity;GO:0031434|mitogen-activated protein kinase kinase binding;GO:0019902|phosphatase binding;GO:0004721|phospho…	K12076	DLG1; disks large protein 1
ENSOARG00000004408	0	0	0	0.0445956	0	0	0	0	0	0	0	0	ENSOARG00000004408	protein_coding	chr5:57019700-57023396:+	gi|545490628|ref|XP_005617438.1|	566	2e-67	PREDICTED: fibril-forming collagen alpha chain [Canis lupus familiaris]	gi|850483104|gb|CP011890.1|	639	0	Ovis canadensis canadensis isolate 43U chromosome 5 sequence	.	.	.	.	.	.	.	.	pfam00050	Kazal_1	Kazal-type serine protease inhibitor domain. Usually indicative of serine protease inhibitors. However, kazal-like domains are also seen in the extracellular part of agrins, which are not known to be protease inhibitors. Kazal domains often occur in tandem arrays. Small alpha+beta fold containing three disulphides. Alignment also includes a single domain from transporters in the OATP/PGT family.	.	.	.	.	.
ENSOARG00000004409	2.38138	1.8956	2.09181	2.59054	1.97148	2.13759	2.45826	2.56249	3.07118	2.47233	2.26123	2.38305	SYDE1	protein_coding	chr5:7808506-7812584:-	gi|965935763|ref|XP_014951265.1|	2374	0	PREDICTED: LOW QUALITY PROTEIN: rho GTPase-activating protein SYDE1 isoform X1 [Ovis aries]	gi|965935762|ref|XM_015095779.1|	1367	0	PREDICTED: Ovis aries synapse defective 1, Rho GTPase, homolog 1 (C. elegans) (SYDE1), transcript variant X1, mRNA	Q9DBZ9	799	0	Rho GTPase-activating protein SYDE1	.	.	.	.	pfam00620	RhoGAP	RhoGAP domain. GTPase activator proteins towards Rho/Rac/Cdc42-like small GTPases.	GO:0090630|activation of GTPase activity;GO:0050806|positive regulation of synaptic transmission;GO:0007165|signal transduction;GO:0016081|synaptic vesicle docking;GO:0007130|synaptonemal complex assembly;	GO:0044300|cerebellar mossy fiber;GO:0005829|cytosol;GO:0098793|presynapse;GO:0097060|synaptic membrane;	GO:0005096|GTPase activator activity;GO:0032403|protein complex binding;	.	.
ENSOARG00000020372	109.031	86.5946	90.9253	103.032	89.5748	91.1477	102.473	103.485	127.355	101.234	95.4426	95.7355	H1F0	protein_coding	chr3:213604452-213605036:+	gi|562877062|ref|XP_006166299.1|	459	4e-54	PREDICTED: histone H1.0 [Tupaia chinensis]	gi|803264566|ref|XM_012136619.1|	585	0	PREDICTED: Ovis aries musimon histone H1.0 (LOC101102223), mRNA	Q0IIJ2	180	3e-55	Histone H1.0	.	.	.	.	pfam00538	Linker_histone	linker histone H1 and H5 family. Linker histone H1 is an essential component of chromatin structure. H1 links nucleosomes into higher order structures Histone H1 is replaced by histone H5 in some cell types.	GO:0006334|nucleosome assembly;	GO:0015629|actin cytoskeleton;GO:0005794|Golgi apparatus;GO:0005719|nuclear euchromatin;GO:0000786|nucleosome;	GO:0031490|chromatin DNA binding;GO:0044822|poly(A) RNA binding;	K11275	H1_5; histone H1/5
ENSOARG00000020373	3.49557	3.30052	4.27606	2.28107	3.05741	3.59442	2.15506	3.05141	3.64856	2.92691	3.07515	4.22137	MELTF	protein_coding	chr1:189724320-189750098:-	gi|803241387|ref|XP_011980781.1|	3770	0	PREDICTED: melanotransferrin isoform X2 [Ovis aries musimon]	gi|965819686|ref|XM_012125391.2|	2214	0	PREDICTED: Ovis aries musimon antigen p97 (melanoma associated) identified by monoclonal antibodies 133.2 and 96.5 (MFI2), transcript variant X2, mRNA	P08582	1338	0	Melanotransferrin	.	.	.	.	pfam00405	Transferrin	Transferrin.	GO:0055072|iron ion homeostasis;GO:0097286|iron ion import;GO:1900025|negative regulation of substrate adhesion-dependent cell spreading;GO:0090091|positive regulation of extracellular matrix disassembly;GO:0010756|positive regulation of plasminogen activation;	GO:0046658|anchored component of plasma membrane;GO:0009986|cell surface;GO:0070062|extracellular exosome;GO:0005615|extracellular space;GO:0005887|integral component of plasma membrane;	GO:0005506|iron ion binding;	K06569	MFI2; melanoma-associated antigen p97
ENSOARG00000004404	33.8221	34.2344	35.552	36.6905	36.9282	34.8186	33.6833	32.7705	29.7044	32.6788	34.6878	33.4736	SBNO1	protein_coding	chr17:51840483-51882220:+	gi|528918143|ref|XP_005195081.1|	6424	0	PREDICTED: protein strawberry notch homolog 1 isoform X2 [Bos taurus]	gi|965983101|ref|XM_012097704.2|	4164	0	PREDICTED: Ovis aries strawberry notch homolog 1 (Drosophila) (SBNO1), transcript variant X3, mRNA	A3KN83	2437	0	Protein strawberry notch homolog 1	.	.	.	.	pfam13872	AAA_34	P-loop containing NTP hydrolase pore-1.	GO:0006355|regulation of transcription, DNA-templated;	.	.	.	.
ENSOARG00000004405	3.7573	3.63469	2.99328	3.04433	2.45627	2.93519	3.14541	2.30848	2.78021	2.53073	2.72059	3.23293	SLC7A10	protein_coding	chr14:42932944-42942340:-	gi|803231052|ref|XP_011975728.1|	2442	0	PREDICTED: asc-type amino acid transporter 1 isoform X5 [Ovis aries musimon]	gi|594075322|ref|XM_006061379.1|	2277	0	PREDICTED: Bubalus bubalis solute carrier family 7 (neutral amino acid transporter light chain, asc system), member 10 (SLC7A10), mRNA	P63116	886	0	Asc-type amino acid transporter 1	BS_ykbA	155	4e-39	COG0531	pfam13520	AA_permease_2	Amino acid permease.	GO:0042941|D-alanine transport;GO:0042942|D-serine transport;GO:0015825|L-serine transport;GO:0015804|neutral amino acid transport;	GO:0097440|apical dendrite;GO:0005887|integral component of plasma membrane;GO:0043025|neuronal cell body;	GO:0015297|antiporter activity;GO:0015194|L-serine transmembrane transporter activity;GO:0015175|neutral amino acid transmembrane transporter activity;	.	.
ENSOARG00000004406	0	0.406548	0.186223	0.17587	0	0.172407	0.383433	0	0	0	0	0	ENSOARG00000004406	protein_coding	chr26:38834353-38836729:+	.	.	.	.	gi|850495373|gb|CP011911.1|	103	3e-45	Ovis canadensis canadensis isolate 43U chromosome 26 sequence	.	.	.	.	.	.	.	.	pfam15162	DUF4580	Domain of unknown function (DUF4580). This family of proteins is found in eukaryotes. Proteins in this family are typically between 63 and 185 amino acids in length.	.	.	.	.	.
ENSOARG00000004407	0.282153	0.184739	0.21312	0.236791	0.222471	0.226325	0.251673	0.14578	0.330779	0.181723	0.266247	0.314422	ERICH6	protein_coding	chr1:235482628-235529359:+	gi|803285747|ref|XP_012002511.1|	2748	0	PREDICTED: glutamate-rich protein 6 isoform X2 [Ovis aries musimon]	gi|850474981|gb|CP011886.1|	4439	0	Ovis canadensis canadensis isolate 43U chromosome 1 sequence	Q7L0X2	739	0	Glutamate-rich protein 6	.	.	.	.	pfam14977	FAM194	FAM194 protein. This family is found in eukaryotes, and is approximately 210 amino acids in length. There is a conserved YPSG sequence motif. The function of this family is unknown.	GO:0042941|D-alanine transport;GO:0042942|D-serine transport;GO:0015825|L-serine transport;GO:0015804|neutral amino acid transport;	GO:0097440|apical dendrite;GO:0005887|integral component of plasma membrane;GO:0043025|neuronal cell body;	GO:0015297|antiporter activity;GO:0015194|L-serine transmembrane transporter activity;GO:0015175|neutral amino acid transmembrane transporter activity;	.	.
ENSOARG00000020379	4.54988	4.27547	4.08922	4.06256	3.63097	4.16814	4.6845	4.30061	4.38538	4.64074	4.34428	4.56939	RPAP1	protein_coding	chr7:33953105-33974199:-	gi|803091766|ref|XP_012036627.1|	5834	0	PREDICTED: RNA polymerase II-associated protein 1 isoform X1 [Ovis aries]	gi|965946115|ref|XM_012181237.2|	5155	0	PREDICTED: Ovis aries RNA polymerase II associated protein 1 (RPAP1), transcript variant X1, mRNA	A0JN53	2160	0	RNA polymerase II-associated protein 1	.	.	.	.	pfam08620	RPAP1_C	RPAP1-like, C-terminal. Inhibition of RPAP1 synthesis in Saccharomyces cerevisiae results in changes in global gene expression that are similar to those caused by the loss of the RNAPII subunit Rpb11. This entry represents the C-terminal region that contains the motif GLHHH. This region is conserved from yeast to humans.	GO:0006366|transcription from RNA polymerase II promoter;	GO:0005634|nucleus;	GO:0003677|DNA binding;GO:0003899|DNA-directed RNA polymerase activity;	.	.
ENSOARG00000004402	13.4397	8.70669	8.00338	9.06504	7.85485	9.63753	9.51996	10.4543	12.8899	9.63044	8.19958	10.3981	DYNLT1	protein_coding	chr8:81686783-81693575:-	gi|803256591|ref|XP_011988239.1|	558	3e-66	PREDICTED: dynein light chain Tctex-type 1 isoform X2 [Ovis aries musimon]	gi|850485237|gb|CP011893.1|	997	0	Ovis canadensis canadensis isolate 43U chromosome 8 sequence	Q9Z336	218	1e-67	Dynein light chain Tctex-type 1	.	.	.	.	pfam03645	Tctex-1	Tctex-1 family. Tctex-1 is a dynein light chain. It has been shown that Tctex-1 can bind to the cytoplasmic tail of rhodopsin. C-terminal rhodopsin mutations responsible for retinitis pigmentosa inhibit this interaction.	GO:0051301|cell division;GO:0000132|establishment of mitotic spindle orientation;GO:0006886|intracellular protein transport;GO:0019060|intracellular transport of viral protein in host cell;GO:0007067|mitotic nuclear division;GO:0050768|negative regulation of neurogenesis;GO:0048812|neuron projection morphogenesis;GO:0051493|regulation of cytoskeleton organization;GO:0008277|regulation of G-protei…	GO:0005868|cytoplasmic dynein complex;GO:0005881|cytoplasmic microtubule;GO:0005794|Golgi apparatus;GO:0043657|host cell;GO:0005819|spindle;	GO:0003774|motor activity;	K10420	DYNLT; dynein light chain Tctex-type 1
ENSOARG00000004403	12.0107	11.156	11.7393	14.475	12.0154	12.3706	11.2271	12.2028	12.4021	11.7131	10.5681	11.9316	ARID5B	protein_coding	chr25:17796369-17987675:+	gi|548525454|ref|XP_005699125.1|	5448	0	PREDICTED: AT-rich interactive domain-containing protein 5B isoform X1 [Capra hircus]	gi|966005121|ref|XM_004021392.3|	6104	0	PREDICTED: Ovis aries AT-rich interaction domain 5B (ARID5B), transcript variant X1, mRNA	E1BLP6	2025	0	AT-rich interactive domain-containing protein 5B	.	.	.	.	pfam01388	ARID	ARID/BRIGHT DNA binding domain. This domain is know as ARID for AT-Rich Interaction Domain, and also known as the BRIGHT domain.	GO:0060612|adipose tissue development;GO:0051091|positive regulation of sequence-specific DNA binding transcription factor activity;GO:0006357|regulation of transcription from RNA polymerase II promoter;GO:0006351|transcription, DNA-templated;	GO:0005634|nucleus;	GO:0044212|transcription regulatory region DNA binding;	.	.
ENSOARG00000006491	45.5376	44.3612	45.5347	46.4252	46.7371	44.0202	41.8172	48.3137	41.902	40.1699	43.9538	41.0183	BIRC2	protein_coding	chr15:5900432-5920105:-	gi|426244425|ref|XP_004016023.1|	3181	0	PREDICTED: baculoviral IAP repeat-containing protein 2 isoform X1 [Ovis aries]	gi|965976565|ref|XM_004015974.3|	1872	0	PREDICTED: Ovis aries baculoviral IAP repeat containing 2 (BIRC2), transcript variant X1, mRNA	Q13490	1085	0	Baculoviral IAP repeat-containing protein 2	.	.	.	.	pfam00653	BIR	Inhibitor of Apoptosis domain. BIR stands for 'Baculovirus Inhibitor of apoptosis protein Repeat'. It is found repeated in inhibitor of apoptosis proteins (IAPs), and in fact it is also known as IAP repeat. These domains characteristically have a number of invariant residues, including 3 conserved cysteines and one conserved histidine that coordinate a zinc ion. They are usually made up of 4-5 al…	GO:0007166|cell surface receptor signaling pathway;GO:0006921|cellular component disassembly involved in execution phase of apoptosis;GO:0007249|I-kappaB kinase/NF-kappaB signaling;GO:1990001|inhibition of cysteine-type endopeptidase activity involved in apoptotic process;GO:0070266|necroptotic process;GO:0043066|negative regulation of apoptotic process;GO:1902443|negative regulation of ripoptoso…	GO:0035631|CD40 receptor complex;GO:0005737|cytoplasm;GO:0009898|cytoplasmic side of plasma membrane;GO:0005829|cytosol;GO:0045121|membrane raft;GO:0005634|nucleus;GO:0001741|XY body;	GO:0043027|cysteine-type endopeptidase inhibitor activity involved in apoptotic process;GO:0016874|ligase activity;GO:0047485|protein N-terminus binding;GO:0003713|transcription coactivator activity;GO:0016740|transferase activity;GO:0004842|ubiquitin-protein transferase activity;GO:0008270|zinc ion binding;	K16060	BIRC2_3; baculoviral IAP repeat-containing protein 2/3
ENSOARG00000006493	9.5956	8.78702	8.33125	9.33953	6.8838	7.41266	8.39881	8.74436	10.1032	9.34311	9.53358	9.28677	ATG16L2	protein_coding	chr15:50553684-50569219:+	gi|965978275|ref|XP_011951394.2|	2970	0	PREDICTED: autophagy-related protein 16-2 isoform X1 [Ovis aries]	gi|965978274|ref|XM_012096004.2|	1718	0	PREDICTED: Ovis aries autophagy related 16 like 2 (ATG16L2), transcript variant X1, mRNA	Q8NAA4	926	0	Autophagy-related protein 16-2	.	.	.	.	pfam08614	ATG16	Autophagy protein 16 (ATG16). Autophagy is a ubiquitous intracellular degradation system for eukaryotic cells. During autophagy, cytoplasmic components are enclosed in autophagosomes and delivered to lysosomes/vacuoles. ATG16 (also known as Apg16) has been shown to be bind to Apg5 and is required for the function of the Apg12p-Apg5p conjugate in the yeast autophagy pathway.	GO:0000045|autophagosome assembly;GO:0039689|negative stranded viral RNA replication;GO:0015031|protein transport;	GO:0000421|autophagosome membrane;GO:0005654|nucleoplasm;	.	K17890	ATG16L; autophagy-related protein 16, animal type
ENSOARG00000006492	13.7743	10.9765	10.8755	10.4145	8.6975	11.4925	10.0132	12.5695	12.6824	8.52185	11.7111	11.476	SSR4	protein_coding	chrX:77604114-77611924:-	gi|426257396|ref|XP_004022313.1|	808	7e-96	PREDICTED: translocon-associated protein subunit delta isoform X1 [Ovis aries]	gi|966010853|ref|XM_015104975.1|	1062	0	PREDICTED: Ovis aries PDZ domain containing 4 (PDZD4), transcript variant X1, mRNA	Q2TBX5	315	3e-97	Translocon-associated protein subunit delta	.	.	.	.	pfam05404	TRAP-delta	Translocon-associated protein, delta subunit precursor (TRAP-delta). This family consists of several eukaryotic translocon-associated protein, delta subunit precursors (TRAP-delta or SSR-delta). The exact function of this protein is unknown.	.	GO:0005789|endoplasmic reticulum membrane;GO:0070062|extracellular exosome;GO:0016021|integral component of membrane;	.	K04571	SSR4; translocon-associated protein subunit delta
ENSOARG00000006495	10.5561	8.08231	10.0282	8.37249	9.92904	9.51423	9.58731	9.55398	9.1027	8.20152	9.50336	9.38911	ATP1B3	protein_coding	chr1:245070893-245107490:-	gi|965829960|ref|XP_014962066.1|	1431	0	PREDICTED: sodium/potassium-transporting ATPase subunit beta-3 isoform X2 [Ovis aries musimon]	gi|965829959|ref|XM_015106580.1|	2296	0	PREDICTED: Ovis aries musimon ATPase, Na+/K+ transporting, beta 3 polypeptide (ATP1B3), transcript variant X2, mRNA	Q3T0C6	465	9e-152	Sodium/potassium-transporting ATPase subunit beta-3	.	.	.	.	pfam00287	Na_K-ATPase	Sodium / potassium ATPase beta chain.	GO:0030007|cellular potassium ion homeostasis;GO:0006883|cellular sodium ion homeostasis;GO:0086009|membrane repolarization;GO:1903288|positive regulation of potassium ion import;GO:1901018|positive regulation of potassium ion transmembrane transporter activity;GO:1903278|positive regulation of sodium ion export from cell;GO:0010107|potassium ion import;GO:0072659|protein localization to plasma m…	GO:0070062|extracellular exosome;GO:0042470|melanosome;GO:0005890|sodium:potassium-exchanging ATPase complex;	GO:0001671|ATPase activator activity;GO:0005391|sodium:potassium-exchanging ATPase activity;	K01540	ATP1B; sodium/potassium-transporting ATPase subunit beta
ENSOARG00000006494	6.45706	5.55534	6.5322	5.67355	7.06932	6.24189	5.23949	7.16888	5.3967	5.10651	5.23459	6.50646	SEPSECS	protein_coding	chr6:44554105-44588394:-	gi|803253994|ref|XP_011986960.1|	2557	0	PREDICTED: O-phosphoseryl-tRNA(Sec) selenium transferase isoform X2 [Ovis aries musimon]	gi|965941688|ref|XM_012179754.2|	1402	0	PREDICTED: Ovis aries Sep (O-phosphoserine) tRNA:Sec (selenocysteine) tRNA synthase (SEPSECS), transcript variant X1, mRNA	Q5RAK7	927	0	O-phosphoseryl-tRNA(Sec) selenium transferase	MK0672	252	1e-76	COG0076	pfam05889	SLA_LP_auto_ag	Soluble liver antigen/liver pancreas antigen (SLA/LP autoantigen). This family consists of several eukaryotic and archaeal proteins which are related to the human soluble liver antigen/liver pancreas antigen (SLA/LP autoantigen). Autoantibodies are a hallmark of autoimmune hepatitis, but most are not disease specific. Autoantibodies to soluble liver antigen (SLA) and to liver and pancreas antigen…	GO:0097056|selenocysteinyl-tRNA(Sec) biosynthetic process;GO:0006412|translation;	GO:0005737|cytoplasm;	GO:0016785|transferase activity, transferring selenium-containing groups;GO:0000049|tRNA binding;	K03341	SEPSECS; O-phospho-L-seryl-tRNASec:L-selenocysteinyl-tRNA synthase [EC:2.9.1.2]
ENSOARG00000006497	21.2525	23.5249	30.7407	25.2649	23.4632	21.9316	27.9951	25.7744	19.9856	24.7785	25.577	28.801	TCTN3	protein_coding	chr22:16385855-16405008:-	gi|426252841|ref|XP_004020111.1|	2764	0	PREDICTED: tectonic-3 isoform X1 [Ovis aries]	gi|965997726|ref|XM_004020062.3|	1800	0	PREDICTED: Ovis aries tectonic family member 3 (TCTN3), transcript variant X1, mRNA	Q4R9E0	883	0	Tectonic-3	.	.	.	.	pfam07773	DUF1619	Protein of unknown function (DUF1619). This is a family of sequences derived from hypothetical eukaryotic proteins. The region in question is approximately 330 residues long and has a cysteine rich amino-terminus.	GO:0006915|apoptotic process;GO:0060271|cilium morphogenesis;GO:0007224|smoothened signaling pathway;	GO:0016021|integral component of membrane;	.	K19382	TCTN1_3; tectonic-1/3
ENSOARG00000006496	0	0	0	0	0.399544	0	0	0	0	0	0	0	ENSOARG00000006496	protein_coding	chr26:6043274-6047793:+	gi|633267608|gb|AHZ46492.1|	337	1e-38	beta-defensin 109tr1 [Capra hircus]	gi|633267607|gb|KJ508072.1|	233	2e-117	Capra hircus beta-defensin 109tr1 mRNA, complete cds	Q30KL7	100	3e-27	Beta-defensin 109	.	.	.	.	pfam00711	Defensin_beta	Beta defensin. The beta defensins are antimicrobial peptides implicated in the resistance of epithelial surfaces to microbial colonisation.	GO:0042742|defense response to bacterium;GO:0045087|innate immune response;	GO:0005576|extracellular region;	.	.	.
ENSOARG00000006499	2.66143	2.14526	2.73664	3.15329	2.84731	2.74882	1.95802	2.1502	2.32484	2.51624	2.42146	2.73839	FILIP1	protein_coding	chr8:2033574-2194768:-	gi|965896872|ref|XP_014945086.1|	5603	0	PREDICTED: filamin-A-interacting protein 1 isoform X3 [Ovis aries musimon]	gi|965949262|ref|XM_015097291.1|	3701	0	PREDICTED: Ovis aries filamin A interacting protein 1 (FILIP1), transcript variant X2, mRNA	Q7Z7B0	2038	0	Filamin-A-interacting protein 1	.	.	.	.	pfam09727	CortBP2	Cortactin-binding protein-2. This entry is the first approximately 250 residues of cortactin-binding protein 2. In addition to being a positional candidate for autism this protein is expressed at highest levels in the brain in humans. The human protein has six associated ankyrin repeat domains pfam00023 towards the C-terminus which act as protein-protein interaction domains.	.	GO:0005737|cytoplasm;GO:0005856|cytoskeleton;	.	.	.
ENSOARG00000006498	108.608	64.946	92.4255	80.2035	80.3833	99.1043	71.5932	81.6795	90.5129	70.1601	110.01	74.6359	INIP	protein_coding	chr2:10902093-10915374:+	gi|118151206|ref|NP_001071532.1|	421	4e-51	SOSS complex subunit C [Bos taurus]	gi|965919483|ref|XM_012113192.2|	312	3e-161	PREDICTED: Ovis aries INTS3 and NABP interacting protein (INIP), transcript variant X3, mRNA	Q2NKT2	166	1e-52	SOSS complex subunit C	.	.	.	.	pfam11301	DUF3103	Protein of unknown function (DUF3103). This family of proteins with unknown function appear to be restricted to Proteobacteria.	GO:0006974|cellular response to DNA damage stimulus;GO:0006281|DNA repair;GO:0010212|response to ionizing radiation;	GO:0005654|nucleoplasm;GO:0005634|nucleus;GO:0070876|SOSS complex;	.	.	.
ENSOARG00000023878	0.351747	1.2027	0.367272	1.73427	0.965566	1.02008	0.378108	0.355902	0.65699	0	1.45117	0.341163	U6	snRNA	chrX:14213103-14213210:+	.	.	.	.	gi|850496270|gb|CP011912.1|	104	3e-46	Ovis canadensis canadensis isolate 43U chromosome X sequence	.	.	.	.	.	.	.	.	pfam00854	PTR2	POT family. The POT (proton-dependent oligopeptide transport) family all appear to be proton dependent transporters.	.	.	.	.	.
ENSOARG00000009704	4.8754	6.18748	5.2557	4.96352	6.25759	6.58538	6.65721	4.90634	6.25131	5.84059	5.88473	6.69687	CHAF1A	protein_coding	chr5:17254277-17278480:-	gi|803270412|ref|XP_011994942.1|	2137	0	PREDICTED: chromatin assembly factor 1 subunit A isoform X2 [Ovis aries musimon]	gi|965936698|ref|XM_004008596.3|	2868	0	PREDICTED: Ovis aries chromatin assembly factor 1 subunit A (CHAF1A), transcript variant X1, mRNA	A6QLA6	543	1e-175	Chromatin assembly factor 1 subunit A	.	.	.	.	pfam15539	CAF1-p150_C2	CAF1 complex subunit p150, region binding to CAF1-p60 at C-term. CAF1-p150_C2 is part of the binding region of the CAF1 complex p150 subunit to the p60 subunit. The CAF1 complex is essential in human cells for the de novo deposition of histones H3 and H4 at the DNA replication fork.	GO:0007049|cell cycle;GO:0031497|chromatin assembly;GO:0006281|DNA repair;GO:0006260|DNA replication;GO:0006335|DNA replication-dependent nucleosome assembly;GO:0006334|nucleosome assembly;	GO:0033186|CAF-1 complex;GO:0000790|nuclear chromatin;GO:0005730|nucleolus;GO:0005634|nucleus;	.	K10750	CHAF1A; chromatin assembly factor 1 subunit A
ENSOARG00000018260	29.473	26.7536	26.0106	27.1274	28.5369	35.0924	27.0454	26.4642	28.0411	23.9721	35.2464	27.299	ST8SIA4	protein_coding	chr5:97323768-97426048:-	gi|752401102|ref|XP_002918806.2|	2125	0	PREDICTED: LOW QUALITY PROTEIN: CMP-N-acetylneuraminate-poly-alpha-2,8-sialyltransferase [Ailuropoda melanoleuca]	gi|965939908|ref|XM_004009095.3|	1364	0	PREDICTED: Ovis aries ST8 alpha-N-acetyl-neuraminide alpha-2,8-sialyltransferase 4 (ST8SIA4), mRNA	P61645	733	0	CMP-N-acetylneuraminate-poly-alpha-2,8-sialyltransferase	.	.	.	.	pfam00777	Glyco_transf_29	Glycosyltransferase family 29 (sialyltransferase). Members of this family belong to glycosyltransferase family 29.	GO:0001574|ganglioside biosynthetic process;GO:0006491|N-glycan processing;	GO:0030173|integral component of Golgi membrane;	GO:0003828|alpha-N-acetylneuraminate alpha-2,8-sialyltransferase activity;	K06614	SIAT8D; alpha-N-acetyl-neuraminate alpha-2,8-sialyltransferase (sialyltransferase 8D) [EC:2.4.99.-]
ENSOARG00000018263	0	0	0	0	0	0	0	0	0	0	0	0.00732371	ENSOARG00000018263	protein_coding	chr3:176761677-176770592:+	gi|426225211|ref|XP_004006761.1|	866	5e-103	PREDICTED: protein HP-25 homolog 2 isoform X1 [Ovis aries]	gi|850480667|gb|CP011888.1|	4618	0	Ovis canadensis canadensis isolate 43U chromosome 3 sequence	Q2KIU3	310	1e-94	Protein HP-25 homolog 2	.	.	.	.	pfam00386	C1q	C1q domain. C1q is a subunit of the C1 enzyme complex that activates the serum complement system.	.	GO:0005581|collagen trimer;GO:0005576|extracellular region;	.	.	.
ENSOARG00000018262	5.01239	5.18666	5.78454	6.95877	5.43131	6.0567	4.96266	4.87141	4.43468	7.05879	3.46921	6.71664	NKIRAS2	protein_coding	chr11:41653598-41655555:+	gi|19072794|ref|NP_060065.2|	922	3e-124	NF-kappa-B inhibitor-interacting Ras-like protein 2 isoform a [Homo sapiens]	gi|803298773|ref|XM_012152496.1|	576	0	PREDICTED: Ovis aries musimon NFKB inhibitor interacting Ras-like 2 (NKIRAS2), mRNA	Q9NYR9	359	1e-125	NF-kappa-B inhibitor-interacting Ras-like protein 2	.	.	.	.	pfam00071	Ras	Ras family. Includes sub-families Ras, Rab, Rac, Ral, Ran, Rap Ypt1 and more. Shares P-loop motif with GTP_EFTU, arf and myosin_head. See pfam00009 pfam00025, pfam00063. As regards Rab GTPases, these are important regulators of vesicle formation, motility and fusion. They share a fold in common with all Ras GTPases: this is a six-stranded beta-sheet surrounded by five alpha-helices.	GO:0007249|I-kappaB kinase/NF-kappaB signaling;GO:0007264|small GTPase mediated signal transduction;	GO:0005737|cytoplasm;GO:0016020|membrane;	GO:0005525|GTP binding;GO:0003924|GTPase activity;	K17197	NKIRAS; NF-kappa-B inhibitor-interacting Ras-like protein
ENSOARG00000018265	57.6753	46.2822	44.8043	46.8996	43.9394	48.4932	54.4583	48.8996	55.4089	51.4343	57.0805	57.8522	HGS	protein_coding	chr11:50284057-50296963:-	gi|426238357|ref|XP_004013121.1|	3324	0	PREDICTED: hepatocyte growth factor-regulated tyrosine kinase substrate isoform X1 [Ovis aries]	gi|965961385|ref|XM_004013072.3|	2490	0	PREDICTED: Ovis aries hepatocyte growth factor-regulated tyrosine kinase substrate (HGS), transcript variant X1, mRNA	Q0V8S0	1275	0	Hepatocyte growth factor-regulated tyrosine kinase substrate	.	.	.	.	pfam00790	VHS	VHS domain. Domain present in VPS-27, Hrs and STAM.	GO:0010324|membrane invagination;GO:0046426|negative regulation of JAK-STAT cascade;GO:1903543|positive regulation of exosomal secretion;GO:0010628|positive regulation of gene expression;GO:0072657|protein localization to membrane;GO:0006622|protein targeting to lysosome;GO:0043405|regulation of MAP kinase activity;	GO:0031901|early endosome membrane;GO:0070062|extracellular exosome;GO:0032585|multivesicular body membrane;	GO:0046872|metal ion binding;	K12182	HGS, HRS, VPS27; hepatocyte growth factor-regulated tyrosine kinase substrate
ENSOARG00000018264	0.143862	0.0819831	0.0563296	0.106396	0.0863867	0.104301	0.0966523	0.0272928	0.184735	0.0583233	0.0927378	0.0697668	C2orf54	protein_coding	chr1:746557-756026:+	gi|426218505|ref|XP_004003487.1|	1576	0	PREDICTED: uncharacterized protein C2orf54 homolog isoform X1, partial [Ovis aries]	gi|803006330|ref|XM_004003438.2|	2470	0	PREDICTED: Ovis aries chromosome 1 open reading frame, human C2orf54 (C1H2orf54), partial mRNA	Q08AI8	455	1e-144	Uncharacterized protein C2orf54	.	.	.	.	pfam03281	Mab-21	Mab-21 protein. This family contains Mab-21 and Mab-21 like proteins. In C. elegans these proteins are required for several aspects of embryonic development.	.	GO:0005581|collagen trimer;GO:0005576|extracellular region;	.	.	.
ENSOARG00000009705	0.285361	0.162619	1.63876	0.105522	0.195833	0.0344814	0.766866	2.81513	0.133249	0.192814	0.0367903	0.138387	WISP3	protein_coding	chr8:25483505-25497966:-	gi|426234521|ref|XP_004011244.1|	1816	0	PREDICTED: WNT1-inducible-signaling pathway protein 3 isoform X2 [Ovis aries]	gi|803097597|ref|XM_004011195.2|	1065	0	PREDICTED: Ovis aries WNT1 inducible signaling pathway protein 3 (WISP3), transcript variant X2, mRNA	O95389	604	0	WNT1-inducible-signaling pathway protein 3	.	.	.	.	pfam00219	IGFBP	Insulin-like growth factor binding protein.	GO:0007155|cell adhesion;GO:0007267|cell-cell signaling;GO:0060548|negative regulation of cell death;GO:0001558|regulation of cell growth;GO:0007165|signal transduction;	GO:0005615|extracellular space;GO:0005578|proteinaceous extracellular matrix;	GO:0008201|heparin binding;GO:0005178|integrin binding;	.	.
ENSOARG00000018267	2.26976	1.49771	1.49681	2.1204	1.96757	1.38576	2.43986	1.20872	1.5619	2.06638	1.23213	1.85387	ENSOARG00000018267	protein_coding	chr7:13673571-13674168:+	gi|431895888|gb|ELK05306.1|	293	2e-31	Mothers against decapentaplegic like protein 3 [Pteropus alecto]	gi|965829740|ref|XM_012130387.2|	208	2e-103	PREDICTED: Ovis aries musimon SMAD family member 3 (SMAD3), transcript variant X3, mRNA	P84025	115	5e-30	Mothers against decapentaplegic homolog 3	.	.	.	.	pfam03165	MH1	MH1 domain. The MH1 (MAD homology 1) domain is found at the amino terminus of MAD related proteins such as Smads. This domain is separated from the MH2 domain by a non-conserved linker region. The crystal structure of the MH1 domain shows that a highly conserved 11 residue beta hairpin is used to bind the DNA consensus sequence GNCN in the major groove, shown to be vital for the transcriptional a…	GO:0006919|activation of cysteine-type endopeptidase activity involved in apoptotic process;GO:0097296|activation of cysteine-type endopeptidase activity involved in apoptotic signaling pathway;GO:0060070|canonical Wnt signaling pathway;GO:0007050|cell cycle arrest;GO:0045216|cell-cell junction organization;GO:0048589|developmental growth;GO:0048701|embryonic cranial skeleton morphogenesis;GO:004…	GO:0005737|cytoplasm;GO:0000790|nuclear chromatin;GO:0005637|nuclear inner membrane;GO:0005654|nucleoplasm;GO:0005634|nucleus;GO:0005886|plasma membrane;GO:0043234|protein complex;GO:0043235|receptor complex;GO:0071141|SMAD protein complex;GO:0071144|SMAD2-SMAD3 protein complex;GO:0005667|transcription factor complex;	GO:0008013|beta-catenin binding;GO:0031490|chromatin DNA binding;GO:0000987|core promoter proximal region sequence-specific DNA binding;GO:0003677|DNA binding;GO:0019899|enzyme binding;GO:0000978|RNA polymerase II core promoter proximal region sequence-specific DNA binding;GO:0043565|sequence-specific DNA binding;GO:0046332|SMAD binding;GO:0000988|transcription factor activity, protein binding;GO…	K04500	SMAD2_3; mothers against decapentaplegic homolog 2/3
ENSOARG00000018266	27.6078	28.5079	26.9575	25.2824	27.6977	26.558	25.877	27.6623	28.4154	26.2186	30.1824	22.8712	ACBD6	protein_coding	chr12:59543177-59748150:-	gi|426239974|ref|XP_004013891.1|	1406	0	PREDICTED: acyl-CoA-binding domain-containing protein 6 isoform X1 [Ovis aries]	gi|965821889|ref|XM_012126567.2|	849	0	PREDICTED: Ovis aries musimon acyl-CoA binding domain containing 6 (ACBD6), transcript variant X1, mRNA	A2VDR2	538	0	Acyl-CoA-binding domain-containing protein 6	SPBC1539.06	66.2	4e-13	COG4281	pfam00887	ACBP	Acyl CoA binding protein.	.	GO:0005737|cytoplasm;	GO:0000062|fatty-acyl-CoA binding;GO:0008289|lipid binding;	.	.
ENSOARG00000019671	0.111078	0.1266	0.115981	0	0	0.107376	0.119402	0	0.311206	0.120086	0.229133	0.215471	ENSOARG00000019671	protein_coding	chr2:147157081-147157422:-	gi|926683169|ref|XP_013818487.1|	490	9e-60	PREDICTED: zinc finger protein 383-like [Capra hircus]	gi|850477813|gb|CP011887.1|	339	3e-176	Ovis canadensis canadensis isolate 43U chromosome 2 sequence	Q96SK3	133	1e-35	Zinc finger protein 607	.	.	.	.	pfam01352	KRAB	KRAB box. The KRAB domain (or Kruppel-associated box) is present in about a third of zinc finger proteins containing C2H2 fingers. The KRAB domain is found to be involved in protein-protein interactions. The KRAB domain is generally encoded by two exons. The regions coded by the two exons are known as KRAB-A and KRAB-B. The A box plays an important role in repression by binding to corepressors, w…	GO:0006355|regulation of transcription, DNA-templated;GO:0006351|transcription, DNA-templated;	GO:0005634|nucleus;	GO:0003677|DNA binding;GO:0046872|metal ion binding;GO:0003700|transcription factor activity, sequence-specific DNA binding;	K09228	KRAB; KRAB domain-containing zinc finger protein
ENSOARG00000019670	16.2668	14.3875	12.9339	15.0502	16.1368	16.391	15.6441	17.4752	16.5157	14.9246	15.3355	13.9818	CTTNBP2NL	protein_coding	chr1:88988258-89021148:+	gi|803260748|ref|XP_011990103.1|	2852	0	PREDICTED: CTTNBP2 N-terminal-like protein [Ovis aries musimon]	gi|965915792|ref|XM_004002327.3|	1929	0	PREDICTED: Ovis aries CTTNBP2 N-terminal like (CTTNBP2NL), transcript variant X3, mRNA	Q5RDH2	1015	0	CTTNBP2 N-terminal-like protein	.	.	.	.	pfam09727	CortBP2	Cortactin-binding protein-2. This entry is the first approximately 250 residues of cortactin-binding protein 2. In addition to being a positional candidate for autism this protein is expressed at highest levels in the brain in humans. The human protein has six associated ankyrin repeat domains pfam00023 towards the C-terminus which act as protein-protein interaction domains.	.	GO:0005737|cytoplasm;GO:0005856|cytoskeleton;	.	.	.
ENSOARG00000019673	1.61049	0.107973	0.890246	0.233543	0	0.503678	0.611007	1.05439	0.221181	0.409669	0.19542	0.137826	UPK1B	protein_coding	chr1:182305674-182321364:+	gi|440897630|gb|ELR49276.1|	1401	0	Uroplakin-1b, partial [Bos mutus]	gi|965917281|ref|XM_012094983.2|	802	0	PREDICTED: Ovis aries uroplakin 1B (UPK1B), transcript variant X1, mRNA	P38573	532	0	Uroplakin-1b	.	.	.	.	pfam00335	Tetraspannin	Tetraspanin family.	GO:0007166|cell surface receptor signaling pathway;GO:0030855|epithelial cell differentiation;GO:0034394|protein localization to cell surface;	GO:0016324|apical plasma membrane;GO:0005783|endoplasmic reticulum;GO:0070062|extracellular exosome;GO:0016021|integral component of membrane;GO:0005887|integral component of plasma membrane;GO:0005886|plasma membrane;	.	K17347	UPK1; uroplakin-1
ENSOARG00000019672	254.079	214.911	235.379	221.447	227.275	225.464	216.625	256.136	237.249	204.418	254.469	227.776	ENSOARG00000019672	protein_coding	chr7:23112936-23156301:+	gi|545524233|ref|XP_005629211.1|	877	3e-113	PREDICTED: heterogeneous nuclear ribonucleoproteins C1/C2 isoform X2 [Canis lupus familiaris]	gi|803328815|ref|XM_012167174.1|	931	0	PREDICTED: Ovis aries musimon heterogeneous nuclear ribonucleoprotein C (C1/C2) (HNRNPC), transcript variant X3, mRNA	Q5RA82	315	3e-104	Heterogeneous nuclear ribonucleoprotein C	.	.	.	.	pfam00076	RRM_1	RNA recognition motif. (a.k.a. RRM, RBD, or RNP domain). The RRM motif is probably diagnostic of an RNA binding protein. RRMs are found in a variety of RNA binding proteins, including various hnRNP proteins, proteins implicated in regulation of alternative splicing, and protein components of snRNPs. The motif also appears in a few single stranded DNA binding proteins. The RRM structure consists o…	GO:0070935|3'-UTR-mediated mRNA stabilization;GO:0043044|ATP-dependent chromatin remodeling;GO:0000398|mRNA splicing, via spliceosome;GO:0032211|negative regulation of telomere maintenance via telomerase;GO:0001649|osteoblast differentiation;	GO:0071013|catalytic step 2 spliceosome;GO:0005829|cytosol;GO:0070062|extracellular exosome;GO:0016020|membrane;GO:0000790|nuclear chromatin;GO:0005654|nucleoplasm;GO:0043234|protein complex;GO:0005697|telomerase holoenzyme complex;	GO:0003730|mRNA 3'-UTR binding;GO:1990247|N6-methyladenosine-containing RNA binding;GO:0000166|nucleotide binding;GO:0008266|poly(U) RNA binding;GO:0000978|RNA polymerase II core promoter proximal region sequence-specific DNA binding;GO:0000980|RNA polymerase II distal enhancer sequence-specific DNA binding;GO:0070034|telomeric RNA binding;	K12884	HNRNPC; heterogeneous nuclear ribonucleoprotein C1/C2
ENSOARG00000019675	0.06808	0	0.071085	0	0	0.0658113	0	0	0.127159	0	0.140436	0	ENSOARG00000019675	protein_coding	chr2:148338170-148338727:+	gi|914905019|ref|XP_013213065.1|	910	1e-122	PREDICTED: 60S ribosomal protein L17 [Ictidomys tridecemlineatus]	gi|803020450|ref|XM_012136002.1|	558	0	PREDICTED: Ovis aries 60S ribosomal protein L17 (LOC101109676), mRNA	P24049	352	3e-123	60S ribosomal protein L17	YKL180w	205	8e-66	COG0091	pfam00237	Ribosomal_L22	Ribosomal protein L22p/L17e. This family includes L22 from prokaryotes and chloroplasts and L17 from eukaryotes.	GO:0034198|cellular response to amino acid starvation;GO:1900087|positive regulation of G1/S transition of mitotic cell cycle;GO:0006412|translation;	GO:0031672|A band;GO:0022625|cytosolic large ribosomal subunit;GO:0005634|nucleus;GO:0005844|polysome;	GO:0070180|large ribosomal subunit rRNA binding;GO:0003735|structural constituent of ribosome;	K02880	RP-L17e, RPL17; large subunit ribosomal protein L17e
ENSOARG00000019674	0.224122	0.191581	0.117007	0.607763	0.461421	0.48747	0.662525	0.453539	0.627919	0.969188	0.693482	0.815168	TMEM253	protein_coding	chr7:23217487-23220560:-	gi|965907465|ref|XP_014946052.1|	871	2e-115	PREDICTED: transmembrane protein 253 isoform X4 [Ovis aries musimon]	gi|965945574|ref|XM_015096898.1|	627	0	PREDICTED: Ovis aries transmembrane protein 253 (TMEM253), transcript variant X1, mRNA	P0C7T8	241	2e-78	Transmembrane protein 253	.	.	.	.	pfam06450	NhaB	Bacterial Na+/H+ antiporter B (NhaB). This family consists of several bacterial Na+/H+ antiporter B (NhaB) proteins. The exact function of this family is unknown.	.	GO:0016021|integral component of membrane;	.	.	.
ENSOARG00000019677	14.3801	15.3758	17.1432	14.2166	15.1589	15.1907	18.6051	16.5375	15.437	18.4712	18.7308	20.6335	ENSOARG00000019677	protein_coding	chr3:186810315-186827729:-	gi|329664052|ref|NP_001192344.1|	1816	0	kelch-like protein 42 [Bos taurus]	gi|965927738|ref|XM_015094884.1|	1010	0	PREDICTED: Ovis aries kelch like family member 42 (KLHL42), transcript variant X1, mRNA	Q9P2K6	682	0	Kelch-like protein 42	.	.	.	.	pfam01344	Kelch_1	Kelch motif. The kelch motif was initially discovered in Kelch. In this protein there are six copies of the motif. It has been shown that the Drosophila ring canal kelch protein is related to Galactose Oxidase for which a structure has been solved. The kelch motif forms a beta sheet. Several of these sheets associate to form a beta propeller structure as found in pfam00064, pfam00400 and pfam0041…	GO:0051301|cell division;GO:0007067|mitotic nuclear division;GO:0043161|proteasome-mediated ubiquitin-dependent protein catabolic process;GO:0000209|protein polyubiquitination;GO:0032886|regulation of microtubule-based process;	GO:0031463|Cul3-RING ubiquitin ligase complex;GO:0005737|cytoplasm;GO:0005819|spindle;	.	.	.
ENSOARG00000019676	6.71809	4.26914	6.08102	6.60083	6.20247	5.27948	5.32525	3.12976	3.90432	6.21788	6.58013	7.31286	GALNT14	protein_coding	chr3:37591387-37668926:-	gi|594074673|ref|XP_006061126.1|	2657	0	PREDICTED: polypeptide N-acetylgalactosaminyltransferase 14 [Bubalus bubalis]	gi|965925013|ref|XM_004005800.3|	1507	0	PREDICTED: Ovis aries polypeptide N-acetylgalactosaminyltransferase 14 (GALNT14), transcript variant X1, mRNA	Q96FL9	947	0	Polypeptide N-acetylgalactosaminyltransferase 14	.	.	.	.	pfam00535	Glycos_transf_2	Glycosyl transferase family 2. Diverse family, transferring sugar from UDP-glucose, UDP-N-acetyl- galactosamine, GDP-mannose or CDP-abequose, to a range of substrates including cellulose, dolichol phosphate and teichoic acids.	GO:0016266|O-glycan processing;	GO:0000139|Golgi membrane;GO:0016021|integral component of membrane;	GO:0030246|carbohydrate binding;GO:0046872|metal ion binding;GO:0004653|polypeptide N-acetylgalactosaminyltransferase activity;	K00710	GALNT; polypeptide N-acetylgalactosaminyltransferase [EC:2.4.1.41]
ENSOARG00000019679	8.89607	6.45936	7.97971	7.55303	6.88293	7.86916	10.0058	9.52247	9.7996	8.33641	8.25438	8.0454	ZNF219	protein_coding	chr7:23218501-23230871:+	gi|426233955|ref|XP_004010971.1|	2224	0	PREDICTED: LOW QUALITY PROTEIN: zinc finger protein 219 [Ovis aries]	gi|803089964|ref|XM_004010922.2|	2134	0	PREDICTED: Ovis aries zinc finger protein 219 (ZNF219), transcript variant X1, mRNA	Q9P2Y4	373	5e-116	Zinc finger protein 219	.	.	.	.	pfam13465	zf-H2C2_2	Zinc-finger double domain.	GO:0007275|multicellular organismal development;GO:0000122|negative regulation of transcription from RNA polymerase II promoter;GO:0045892|negative regulation of transcription, DNA-templated;GO:0001505|regulation of neurotransmitter levels;GO:0006355|regulation of transcription, DNA-templated;GO:0007165|signal transduction;GO:0006351|transcription, DNA-templated;	GO:0016021|integral component of membrane;GO:0005634|nucleus;	GO:0003677|DNA binding;GO:0004969|histamine receptor activity;GO:0046872|metal ion binding;GO:0000978|RNA polymerase II core promoter proximal region sequence-specific DNA binding;GO:0003700|transcription factor activity, sequence-specific DNA binding;GO:0001078|transcriptional repressor activity, RNA polymerase II core promoter proximal region sequence-specific binding;	.	.
ENSOARG00000019678	6.30415	5.31885	6.09799	7.58894	6.74231	5.3554	7.06996	8.14586	4.81698	5.3992	8.05027	5.8233	IRAK4	protein_coding	chr3:142741616-142763096:-	gi|548465587|ref|XP_005680122.1|	2358	0	PREDICTED: interleukin-1 receptor-associated kinase 4 isoform X1 [Capra hircus]	gi|215983077|ref|NM_001142514.1|	1388	0	Ovis aries interleukin 1 receptor associated kinase 4 (IRAK4), mRNA	Q1RMT8	888	0	Interleukin-1 receptor-associated kinase 4	Cgl2127_1	113	1e-26	COG0515	pfam00069	Pkinase	Protein kinase domain.	GO:0001816|cytokine production;GO:0019221|cytokine-mediated signaling pathway;GO:0045087|innate immune response;GO:0035556|intracellular signal transduction;GO:0002446|neutrophil mediated immunity;GO:1990266|neutrophil migration;GO:0043123|positive regulation of I-kappaB kinase/NF-kappaB signaling;	GO:0005737|cytoplasm;GO:0005634|nucleus;	GO:0005524|ATP binding;GO:0000287|magnesium ion binding;GO:0004674|protein serine/threonine kinase activity;	K04733	IRAK4; interleukin-1 receptor-associated kinase 4 [EC:2.7.11.1]
ENSOARG00000011402	28.1128	26.7932	31.9474	26.7659	27.4424	35.5513	31.392	27.2801	31.0074	31.1131	34.4949	33.8486	MRPL58	protein_coding	chr11:55420114-55426899:-	gi|803209423|ref|XP_011965188.1|	801	2e-105	PREDICTED: peptidyl-tRNA hydrolase ICT1, mitochondrial isoform X2 [Ovis aries musimon]	gi|965961803|ref|XM_015098963.1|	435	0	PREDICTED: Ovis aries immature colon carcinoma transcript 1 (ICT1), transcript variant X1, mRNA	Q3T116	306	2e-104	Peptidyl-tRNA hydrolase ICT1, mitochondrial	CC1214	59.3	1e-10	COG1186	pfam00472	RF-1	RF-1 domain. This domain is found in peptide chain release factors such as RF-1 and RF-2, and a number of smaller proteins of unknown function. This domain contains the peptidyl-tRNA hydrolase activity. The domain contains a highly conserved motif GGQ, where the glutamine is thought to coordinate the water that mediates the hydrolysis.	GO:0070125|mitochondrial translational elongation;GO:0070124|mitochondrial translational initiation;GO:0070126|mitochondrial translational termination;GO:0072344|rescue of stalled ribosome;	GO:0005743|mitochondrial inner membrane;GO:0005762|mitochondrial large ribosomal subunit;GO:0005739|mitochondrion;	GO:0004045|aminoacyl-tRNA hydrolase activity;GO:0043022|ribosome binding;GO:0016150|translation release factor activity, codon nonspecific;	K15033	ICT1; peptidyl-tRNA hydrolase ICT1 [EC:3.1.1.29]
ENSOARG00000011403	4.67728	3.64061	3.45435	5.51218	6.41971	4.0803	3.311	3.00112	5.11386	6.78323	4.23586	4.75784	ENSOARG00000011403	protein_coding	chr3:93249004-93249989:+	gi|28189707|dbj|BAC56468.1|	435	6e-53	similar to ribosomal protein L21 [Bos taurus]	gi|850480667|gb|CP011888.1|	275	1e-140	Ovis canadensis canadensis isolate 43U chromosome 3 sequence	A5JSS2	172	8e-54	60S ribosomal protein L21	YBR191w	111	1e-30	COG2139	pfam01157	Ribosomal_L21e	Ribosomal protein L21e.	GO:0006412|translation;	GO:0005840|ribosome;	GO:0003735|structural constituent of ribosome;	K02889	RP-L21e, RPL21; large subunit ribosomal protein L21e
ENSOARG00000011400	0.0547386	0.0623881	0.0381032	0.125947	0.0250435	0.141106	0.0588409	0.0184618	0.0170401	0.118355	0.0564578	0.0353944	SRRM5	protein_coding	chr14:50908238-50910319:+	gi|803147390|ref|XP_012045883.1|	2069	0	PREDICTED: serine/arginine repetitive matrix protein 5 isoform X1 [Ovis aries]	gi|965970230|ref|XM_012190493.2|	2082	0	PREDICTED: Ovis aries serine/arginine repetitive matrix 5 (SRRM5), transcript variant X1, mRNA	B3KS81	335	3e-102	Serine/arginine repetitive matrix protein 5	.	.	.	.	pfam03157	Glutenin_hmw	High molecular weight glutenin subunit. Members of this family include high molecular weight subunits of glutenin. This group of gluten proteins is thought to be largely responsible for the elastic properties of gluten, and hence, doughs. Indeed, glutenin high molecular weight subunits are classified as elastomeric proteins, because the glutenin network can withstand significant deformations with…	.	.	GO:0008168|methyltransferase activity;	.	.
ENSOARG00000011401	28.355	23.0795	25.2183	26.5882	23.5232	26.7242	21.4152	23.8025	25.3847	26.7305	33.6929	30.7047	RXRG	protein_coding	chr1:115469537-115521351:-	gi|548456061|ref|XP_005677155.1|	2174	0	PREDICTED: retinoic acid receptor RXR-gamma isoform X1 [Capra hircus]	gi|802996089|ref|XM_012185408.1|	1392	0	PREDICTED: Ovis aries retinoid X receptor gamma (RXRG), transcript variant X1, mRNA	Q0VC20	835	0	Retinoic acid receptor RXR-gamma	.	.	.	.	pfam00104	Hormone_recep	Ligand-binding domain of nuclear hormone receptor. This all helical domain is involved in binding the hormone in these receptors.	GO:1901522|positive regulation of transcription from RNA polymerase II promoter involved in cellular response to chemical stimulus;GO:0051289|protein homotetramerization;GO:0006351|transcription, DNA-templated;	GO:0005634|nucleus;	GO:0004886|9-cis retinoic acid receptor activity;GO:0000977|RNA polymerase II regulatory region sequence-specific DNA binding;GO:0003707|steroid hormone receptor activity;GO:0008270|zinc ion binding;	K08526	NR2B3, RXRG; retinoid X receptor gamma
ENSOARG00000011406	38.5869	32.7811	36.6142	31.1526	31.4549	31.8961	40.8109	35.504	37.218	36.7161	36.8085	46.4196	ARFGAP1	protein_coding	chr13:53597334-53607032:-	gi|803136649|ref|XP_012044236.1|	1962	0	PREDICTED: ADP-ribosylation factor GTPase-activating protein 1 isoform X2 [Ovis aries]	gi|965968188|ref|XM_012188846.2|	1260	0	PREDICTED: Ovis aries ADP ribosylation factor GTPase activating protein 1 (ARFGAP1), transcript variant X6, mRNA	Q9EPJ9	641	0	ADP-ribosylation factor GTPase-activating protein 1	YDL226c	130	9e-33	COG5347	pfam01412	ArfGap	Putative GTPase activating protein for Arf. Putative zinc fingers with GTPase activating proteins (GAPs) towards the small GTPase, Arf. The GAP of ARD1 stimulates GTPase hydrolysis for ARD1 but not ARFs.	GO:0015031|protein transport;GO:0030100|regulation of endocytosis;GO:0016192|vesicle-mediated transport;	GO:0005794|Golgi apparatus;GO:0014069|postsynaptic density;GO:0045202|synapse;	GO:0005096|GTPase activator activity;GO:0046872|metal ion binding;	K12492	ARFGAP1; ADP-ribosylation factor GTPase-activating protein 1
ENSOARG00000011407	13.5483	12.9985	12.5828	13.4105	13.9642	13.7809	12.7336	12.515	12.873	12.8841	12.7679	11.5491	USP38	protein_coding	chr17:14364342-14396974:-	gi|803292155|ref|XP_012005730.1|	5019	0	PREDICTED: ubiquitin carboxyl-terminal hydrolase 38 isoform X2 [Ovis aries musimon]	gi|602707579|ref|XM_007463999.1|	2776	0	PREDICTED: Lipotes vexillifer ubiquitin specific peptidase 38 (USP38), mRNA	Q8NB14	1753	0	Ubiquitin carboxyl-terminal hydrolase 38	YJL197w	84	2e-15	COG5560	pfam00443	UCH	Ubiquitin carboxyl-terminal hydrolase.	GO:0016579|protein deubiquitination;GO:0006511|ubiquitin-dependent protein catabolic process;	.	GO:0004843|ubiquitin-specific protease activity;	K11854	USP35_38; ubiquitin carboxyl-terminal hydrolase 35/38 [EC:3.4.19.12]
ENSOARG00000011404	2.49169	2.66512	2.00128	1.85223	2.68332	2.22337	2.59601	2.0169	2.50597	2.4451	2.13503	2.78852	LIN28B	protein_coding	chr8:32059283-32174641:-	gi|803097109|ref|XP_012037772.1|	1192	5e-162	PREDICTED: protein lin-28 homolog B isoform X4 [Ovis aries]	gi|965948991|ref|XM_015097249.1|	991	0	PREDICTED: Ovis aries lin-28 homolog B (C. elegans) (LIN28B), transcript variant X6, mRNA	Q6ZN17	417	2e-145	Protein lin-28 homolog B	TM1874	59.3	2e-10	COG1278	pfam00313	CSD	'Cold-shock' DNA-binding domain.	GO:0010587|miRNA catabolic process;GO:0031054|pre-miRNA processing;GO:0006355|regulation of transcription, DNA-templated;GO:0031123|RNA 3'-end processing;	GO:0005737|cytoplasm;GO:0005730|nucleolus;	GO:0003677|DNA binding;GO:0044822|poly(A) RNA binding;GO:0003723|RNA binding;GO:0008270|zinc ion binding;	K18754	LIN28; protein lin-28
ENSOARG00000011405	0.767447	0	1.60264	0.378387	0.175557	3.09114	1.23744	0.517676	0.477811	0.138281	0.923475	0.372178	ENSOARG00000011405	protein_coding	chr1:261919578-261923436:-	gi|926684296|ref|XP_005675711.2|	484	4e-60	PREDICTED: cystatin-B [Capra hircus]	gi|965841366|ref|XM_012135862.2|	265	4e-135	PREDICTED: Ovis aries musimon cystatin-B (LOC101123265), mRNA	P25417	186	1e-60	Cystatin-B	.	.	.	.	pfam00031	Cystatin	Cystatin domain. Very diverse family. Attempts to define separate sub-families failed. Typically, either the N-terminal or C-terminal end is very divergent. But splitting into two domains would make very short families. pfam00666 are related to this family but have not been included.	.	GO:0005737|cytoplasm;	GO:0004869|cysteine-type endopeptidase inhibitor activity;	K13907	CSTA_B; cystatin-A/B
ENSOARG00000024060	0	0	0	0	0	0	0	0.359228	0	0	0	0	U6	snRNA	chr5:66496381-66496487:+	gi|537152882|gb|ERE72362.1|	182	2e-15	membralin-like protein [Cricetulus griseus]	gi|937500841|ref|NG_043441.1|	101	2e-44	Homo sapiens RNA, U6 small nuclear 25, pseudogene (RNU6-25P) on chromosome 3	.	.	.	.	.	.	.	.	pfam06937	EURL	EURL protein. This family consists of several animal EURL proteins. EURL is preferentially expressed in chick retinal precursor cells as well as in the anterior epithelial cells of the lens at early stages of development. EURL transcripts are found primarily in the peripheral dorsal retina, i.e., the most undifferentiated part of the dorsal retina. EURL transcripts are also detected in the lens a…	.	.	.	.	.
ENSOARG00000011408	19.8336	25.3486	25.7268	24.6433	24.0622	23.4257	21.671	22.5457	23.1043	26.0083	21.2207	24.921	FRY	protein_coding	chr10:28986741-29188660:-	gi|965954699|ref|XP_014953467.1|	14113	0	PREDICTED: protein furry homolog isoform X1 [Ovis aries]	gi|965954698|ref|XM_015097981.1|	4950	0	PREDICTED: Ovis aries FRY microtubule binding protein (FRY), transcript variant X1, mRNA	Q5TBA9	5283	0	Protein furry homolog	.	.	.	.	pfam14222	MOR2-PAG1_N	Cell morphogenesis N-terminal. This family is the conserved N-terminal region of proteins that are involved in cell morphogenesis.	GO:0090527|actin filament reorganization;GO:0000902|cell morphogenesis;GO:1904428|negative regulation of tubulin deacetylation;GO:0031175|neuron projection development;	GO:0005938|cell cortex;GO:0005815|microtubule organizing center;GO:0030427|site of polarized growth;GO:0000922|spindle pole;	GO:0004857|enzyme inhibitor activity;	.	.
ENSOARG00000011409	0	0	0.101706	0	0	0	0	0	0	0	0	0	ENSOARG00000011409	protein_coding	chr9:87588516-87589134:+	gi|742172617|ref|XP_010850502.1|	327	1e-32	PREDICTED: nucleolar RNA helicase 2 [Bison bison bison]	gi|850485665|gb|CP011894.1|	252	9e-128	Ovis canadensis canadensis isolate 43U chromosome 9 sequence	Q9NR30	117	2e-29	Nucleolar RNA helicase 2	.	.	.	.	pfam08152	GUCT	GUCT (NUC152) domain. This is the C terminal domain found in the RNA helicase II / Gu protein family.	GO:0001649|osteoblast differentiation;GO:0045815|positive regulation of gene expression, epigenetic;GO:0043330|response to exogenous dsRNA;GO:0009615|response to virus;GO:0010501|RNA secondary structure unwinding;GO:0006364|rRNA processing;GO:0006366|transcription from RNA polymerase II promoter;	GO:0016020|membrane;GO:0005730|nucleolus;GO:0005654|nucleoplasm;GO:0005634|nucleus;	GO:0097322|7SK snRNA binding;GO:0005524|ATP binding;GO:0004004|ATP-dependent RNA helicase activity;GO:0003725|double-stranded RNA binding;GO:0044822|poly(A) RNA binding;GO:0019843|rRNA binding;GO:0030515|snoRNA binding;	K16911	DDX21; ATP-dependent RNA helicase DDX21 [EC:3.6.4.13]
ENSOARG00000024064	1.77517	2.02324	4.81916	4.20116	2.92377	0.686406	4.57969	3.23305	2.98408	1.91913	2.56329	1.03305	U6	snRNA	chr18:54339630-54339736:+	gi|537152882|gb|ERE72362.1|	149	6e-11	membralin-like protein [Cricetulus griseus]	gi|850491796|gb|CP011903.1|	101	2e-44	Ovis canadensis canadensis isolate 43U chromosome 18 sequence	.	.	.	.	.	.	.	.	pfam01082	Cu2_monooxygen	Copper type II ascorbate-dependent monooxygenase, N-terminal domain. The N and C-terminal domains of members of this family adopt the same PNGase F-like fold.	.	.	.	.	.
ENSOARG00000024066	40.5212	62.9254	59.2337	23.9746	61.1782	41.1295	44.1025	50.7374	24.1247	49.8308	60.0786	38.8107	SNORD113	snoRNA	chr18:64537911-64537985:+	.	.	.	.	gi|850491796|gb|CP011903.1|	72	1e-28	Ovis canadensis canadensis isolate 43U chromosome 18 sequence	.	.	.	.	.	.	.	.	pfam09590	Env-gp36	Lentivirus surface glycoprotein. This protein is found in feline immunodeficiency retrovirus. It represents the surface glycoprotein which is found in the polyprotein C-terminal to the Env protein.	.	.	.	.	.
ENSOARG00000021291	0.468995	1.06907	0	0.924946	0	0.906734	0	0	0	1.52109	0	0	ENSOARG00000021291	miRNA	chrX:78724294-78724374:+	.	.	.	.	gi|269847187|ref|NR_031125.1|	81	1e-33	Bos taurus microRNA mir-105a (MIR105A), microRNA	.	.	.	.	.	.	.	.	pfam04078	Rcd1	Cell differentiation family, Rcd1-like. Two of the members in this family have been characterized as being involved in regulation of Ste11 regulated sex genes. Mammalian Rcd1 is a novel transcriptional cofactor that mediates retinoic acid-induced cell differentiation.	.	.	.	.	.
ENSOARG00000021292	9.61158	16.1713	9.08004	10.3806	15.0768	11.0611	19.1878	12.5037	11.1134	11.8755	14.6341	11.9859	ENSOARG00000021292	miRNA	chr4:91381233-91381315:-	.	.	.	.	gi|731442505|ref|NR_129784.1|	83	1e-34	Capra hircus microRNA mir-592 (MIR592), microRNA	.	.	.	.	.	.	.	.	pfam04199	Cyclase	Putative cyclase. Proteins in this family are thought to be cyclase enzymes. They are found in proteins involved in antibiotic synthesis. However they are also found in organisms that do not make antibiotics pointing to a wider role for these proteins. The proteins contain a conserved motif HXGTHXDXPXH that is likely to form part of the active site.	.	.	.	.	.
ENSOARG00000021298	1.58286	0	0	0	0	0	0	0	0	0	0	0	HOXA11-AS1_1	misc_RNA	chr4:68847424-68847519:-	gi|965793222|ref|XP_014964406.1|	167	7e-13	PREDICTED: homeobox protein Hox-A11 isoform X2 [Ovis aries musimon]	gi|965932213|ref|XM_015095335.1|	96	8e-42	PREDICTED: Ovis aries homeobox A11 (HOXA11), transcript variant X1, mRNA	.	.	.	.	.	.	.	.	pfam11982	DUF3483	Domain of unknown function (DUF3483). This presumed domain is functionally uncharacterized. This domain is found in bacteria. This domain is about 230 amino acids in length. This domain is found associated with pfam02754.	.	.	.	.	.
ENSOARG00000007179	27.1649	22.4813	21.7397	20.6828	17.732	21.0933	23.9723	23.2842	28.0803	20.41	24.786	24.2032	SHMT2	protein_coding	chr3:162102921-162108453:-	gi|725564625|ref|XP_010335520.1|	2093	0	PREDICTED: serine hydroxymethyltransferase, mitochondrial isoform X2 [Saimiri boliviensis boliviensis]	gi|965927203|ref|XM_012174697.2|	1695	0	PREDICTED: Ovis aries serine hydroxymethyltransferase 2 (mitochondrial) (SHMT2), transcript variant X4, mRNA	Q3SZ20	793	0	Serine hydroxymethyltransferase, mitochondrial	SPAC24C9.12c	479	7e-162	COG0112	pfam00464	SHMT	Serine hydroxymethyltransferase.	GO:0006544|glycine metabolic process;GO:0006563|L-serine metabolic process;GO:0070536|protein K63-linked deubiquitination;GO:0051262|protein tetramerization;GO:0034340|response to type I interferon;GO:0035999|tetrahydrofolate interconversion;GO:0046653|tetrahydrofolate metabolic process;	GO:0070552|BRISC complex;GO:0005737|cytoplasm;GO:0070062|extracellular exosome;GO:0015630|microtubule cytoskeleton;GO:0005743|mitochondrial inner membrane;GO:0005759|mitochondrial matrix;GO:0042645|mitochondrial nucleoid;GO:0005739|mitochondrion;GO:0005634|nucleus;	GO:0003682|chromatin binding;GO:0004372|glycine hydroxymethyltransferase activity;GO:0030170|pyridoxal phosphate binding;	K00600	glyA, SHMT; glycine hydroxymethyltransferase [EC:2.1.2.1]
ENSOARG00000007178	1.25698	0.955088	1.5069	0.918145	1.27795	0.765057	0.750655	0.659465	1.34779	1.0066	0.960336	0.903078	AQP11	protein_coding	chr21:17772141-17783694:-	gi|426251549|ref|XP_004019484.1|	1346	0	PREDICTED: aquaporin-11 [Ovis aries]	gi|965995388|ref|XM_004019435.3|	816	0	PREDICTED: Ovis aries aquaporin 11 (AQP11), transcript variant X1, mRNA	Q8NBQ7	339	4e-116	Aquaporin-11	.	.	.	.	pfam00230	MIP	Major intrinsic protein. MIP (Major Intrinsic Protein) family proteins exhibit essentially two distinct types of channel properties: (1) specific water transport by the aquaporins, and (2) small neutral solutes transport, such as glycerol by the glycerol facilitators.	GO:0048388|endosomal lumen acidification;GO:0051260|protein homooligomerization;GO:0072014|proximal tubule development;GO:0006833|water transport;	GO:0009986|cell surface;GO:0005829|cytosol;GO:0030425|dendrite;GO:0005783|endoplasmic reticulum;GO:0016021|integral component of membrane;GO:0005886|plasma membrane;	GO:0015250|water channel activity;	K09870	AQP11; aquaporin-11
ENSOARG00000007175	179.728	180.83	140.551	128.435	132.177	169.007	208.296	174.853	205.213	179.578	142.349	167.095	ENSOARG00000007175	protein_coding	chr3:5539019-5547090:-	gi|965924329|ref|XP_014949615.1|	620	3e-80	PREDICTED: allograft inflammatory factor 1-like isoform X1 [Ovis aries]	gi|965924328|ref|XM_015094129.1|	357	0	PREDICTED: Ovis aries allograft inflammatory factor 1-like (AIF1L), transcript variant X1, mRNA	Q9EQX4	238	9e-80	Allograft inflammatory factor 1-like	.	.	.	.	pfam13499	EF-hand_7	EF-hand domain pair.	.	GO:0015629|actin cytoskeleton;GO:0005884|actin filament;GO:0005737|cytoplasm;GO:0070062|extracellular exosome;GO:0005925|focal adhesion;GO:0043234|protein complex;GO:0032587|ruffle membrane;	GO:0051015|actin filament binding;GO:0005509|calcium ion binding;	K18617	AIF1; allograft inflammatory factor 1
ENSOARG00000007174	3.1324	3.22831	4.1927	3.59816	2.3326	2.57703	3.31342	4.04604	3.04981	3.67463	2.74959	4.00776	KIRREL1	protein_coding	chr1:106985111-107003419:+	gi|803322709|ref|XP_012019564.1|	3466	0	PREDICTED: kin of IRRE-like protein 1 isoform X4 [Ovis aries musimon]	gi|965904769|ref|XM_012164174.2|	2108	0	PREDICTED: Ovis aries musimon kin of IRRE like (Drosophila) (KIRREL), transcript variant X4, mRNA	Q96J84	1333	0	Kin of IRRE-like protein 1	.	.	.	.	pfam13895	Ig_2	Immunoglobulin domain. This domain contains immunoglobulin-like domains.	GO:0007588|excretion;GO:0001933|negative regulation of protein phosphorylation;GO:0030838|positive regulation of actin filament polymerization;GO:0016337|single organismal cell-cell adhesion;	GO:0031253|cell projection membrane;GO:0005911|cell-cell junction;GO:0043198|dendritic shaft;GO:0070062|extracellular exosome;GO:0016021|integral component of membrane;GO:0045121|membrane raft;GO:0048471|perinuclear region of cytoplasm;GO:0005886|plasma membrane;	GO:0017022|myosin binding;	.	.
ENSOARG00000007177	17.278	13.3022	14.6157	17.1129	16.9614	14.3425	12.0949	13.893	16.0646	14.4732	17.1125	15.8702	SLC35B4	protein_coding	chr4:97934780-97969641:-	gi|426228045|ref|XP_004008125.1|	1608	0	PREDICTED: UDP-xylose and UDP-N-acetylglucosamine transporter [Ovis aries]	gi|965933014|ref|XM_004008076.3|	996	0	PREDICTED: Ovis aries solute carrier family 35 (UDP-xylose/UDP-N-acetylglucosamine transporter), member B4 (SLC35B4), transcript variant X1, mRNA	Q95KB4	595	0	UDP-xylose and UDP-N-acetylglucosamine transporter	.	.	.	.	pfam08449	UAA	UAA transporter family. This family includes transporters with a specificity for UDP-N-acetylglucosamine.	GO:0008643|carbohydrate transport;GO:0055085|transmembrane transport;	GO:0000139|Golgi membrane;GO:0016021|integral component of membrane;	.	.	.
ENSOARG00000007176	17.7663	17.159	22.4804	17.2361	17.5553	18.3151	18.412	18.8153	18.9749	18.8967	19.1138	20.6657	DNAJB12	protein_coding	chr25:28235389-28252429:-	gi|803198783|ref|XP_011960645.1|	1975	0	PREDICTED: dnaJ homolog subfamily B member 12 isoform X4 [Ovis aries]	gi|966005502|ref|XM_004021454.3|	1161	0	PREDICTED: Ovis aries DnaJ heat shock protein family (Hsp40) member B12 (DNAJB12), transcript variant X8, mRNA	Q58DR2	702	0	DnaJ homolog subfamily B member 12	.	.	.	.	pfam09320	DUF1977	Domain of unknown function (DUF1977). Members of this family of functionally uncharacterized domains are predominantly found in dnaj-like proteins.	.	GO:0016021|integral component of membrane;	.	K09518	DNAJB12; DnaJ homolog subfamily B member 12
ENSOARG00000007171	0	0	0.106843	0	0	0	0.0274987	0	0	0	0	0	ENSOARG00000007171	protein_coding	chr14:49295716-49308111:-	gi|548504671|ref|XP_005692616.1|	2470	0	PREDICTED: cytochrome P450 2G1 [Capra hircus]	gi|926713829|ref|XM_005692559.2|	1455	0	PREDICTED: Capra hircus cytochrome P450 2G1 (LOC102189985), mRNA	P24461	885	0	Cytochrome P450 2G1	all1361	102	2e-22	COG2124	pfam00067	p450	Cytochrome P450. Cytochrome P450s are haem-thiolate proteins involved in the oxidative degradation of various compounds. They are particularly well known for their role in the degradation of environmental toxins and mutagens. They can be divided into 4 classes, according to the method by which electrons from NAD(P)H are delivered to the catalytic site. Sequence conservation is relatively low with…	GO:0050896|response to stimulus;GO:0007608|sensory perception of smell;	GO:0005789|endoplasmic reticulum membrane;GO:0031090|organelle membrane;	GO:0070330|aromatase activity;GO:0020037|heme binding;GO:0005506|iron ion binding;	K07417	CYP2G; cytochrome P450, family 2, subfamily G
ENSOARG00000007173	5.47696	4.31833	4.40002	3.9088	4.01609	4.33952	5.72613	5.18741	5.04485	4.67742	5.0944	6.40371	RNF215	protein_coding	chr17:68915528-68921095:-	gi|594093293|ref|XP_006069969.1|	1339	1e-173	PREDICTED: RING finger protein 215, partial [Bubalus bubalis]	gi|965984222|ref|XM_015101713.1|	1734	0	PREDICTED: Ovis aries ring finger protein 215 (RNF215), transcript variant X1, mRNA	Q9Y6U7	496	8e-165	RING finger protein 215	.	.	.	.	pfam13639	zf-RING_2	Ring finger domain.	.	GO:0016021|integral component of membrane;	GO:0008270|zinc ion binding;	.	.
ENSOARG00000007172	17.9171	18.3718	17.1544	17.4081	17.444	18.0692	18.2269	15.8235	15.1839	18.2139	17.8244	14.9727	ANAPC4	protein_coding	chr6:44779133-44813959:+	gi|803082169|ref|XP_004009797.2|	3952	0	PREDICTED: anaphase-promoting complex subunit 4 isoform X1 [Ovis aries]	gi|965941696|ref|XM_004009748.3|	2414	0	PREDICTED: Ovis aries anaphase promoting complex subunit 4 (ANAPC4), transcript variant X1, mRNA	Q9UJX5	1497	0	Anaphase-promoting complex subunit 4	.	.	.	.	pfam12896	Apc4	Anaphase-promoting complex, cyclosome, subunit 4. Apc4 is one of the larger of the subunits of the anaphase-promoting complex or cyclosome. This family represents the long domain downstream of the WD40 repeat/s that are present on the Apc4 subunits. The anaphase-promoting complex is a multiprotein subunit E3 ubiquitin ligase complex that controls segregation of chromosomes and exit from mitosis i…	GO:0031145|anaphase-promoting complex-dependent proteasomal ubiquitin-dependent protein catabolic process;GO:0051301|cell division;GO:0007067|mitotic nuclear division;GO:0051436|negative regulation of ubiquitin-protein ligase activity involved in mitotic cell cycle;GO:0051437|positive regulation of ubiquitin-protein ligase activity involved in regulation of mitotic cell cycle transition;GO:004316…	GO:0005680|anaphase-promoting complex;GO:0005829|cytosol;GO:0005654|nucleoplasm;GO:0005634|nucleus;	GO:0019903|protein phosphatase binding;GO:0004842|ubiquitin-protein transferase activity;	K03351	APC4; anaphase-promoting complex subunit 4
ENSOARG00000021539	0.319232	0	0.666646	0	0	0	0	0	0	0	0	0	5S_rRNA	rRNA	chr4:103870336-103870454:-	gi|823465214|ref|XP_012430950.1|	118	4e-06	PREDICTED: uncharacterized protein LOC105759503 [Taeniopygia guttata]	gi|850481938|gb|CP011889.1|	117	2e-53	Ovis canadensis canadensis isolate 43U chromosome 4 sequence	.	.	.	.	.	.	.	.	pfam06881	Elongin_A	RNA polymerase II transcription factor SIII (Elongin) subunit A. This family represents a conserved region within RNA polymerase II transcription factor SIII (Elongin) subunit A. In mammals, the Elongin complex activates elongation by RNA polymerase II by suppressing transient pausing of the polymerase at many sites within transcription units. Elongin is a heterotrimer composed of A, B, and C sub…	.	.	.	.	.
ENSOARG00000021538	0	1.86225	0.85302	0.805598	0.560651	0	0.439093	0.826611	0	0	0.421309	0	ENSOARG00000021538	miRNA	chr1:183214166-183214258:+	.	.	.	.	gi|850474981|gb|CP011886.1|	93	4e-40	Ovis canadensis canadensis isolate 43U chromosome 1 sequence	.	.	.	.	.	.	.	.	pfam04275	P-mevalo_kinase	Phosphomevalonate kinase. Phosphomevalonate kinase (EC:2.7.4.2) catalyses the phosphorylation of 5-phosphomevalonate into 5-diphosphomevalonate, an essential step in isoprenoid biosynthesis via the mevalonate pathway. This family represents the animal type of the enzyme. The other is the ERG8 type, found in plants and fungi, and some bacteria (see pfam00288).	.	.	.	.	.
ENSOARG00000021535	1.49955	9.11522	6.26296	4.92899	1.37212	1.44958	4.29849	3.54029	0.933617	1.62116	0.515549	2.42405	ENSOARG00000021535	miRNA	chr1:270981335-270981410:+	.	.	.	.	gi|850474981|gb|CP011886.1|	73	4e-29	Ovis canadensis canadensis isolate 43U chromosome 1 sequence	.	.	.	.	.	.	.	.	pfam00396	Granulin	Granulin.	.	.	.	.	.
ENSOARG00000021534	6.52929	3.3826	2.47909	1.75595	0.814696	0.573793	7.01862	7.8076	5.54335	2.56683	3.67329	0.575712	SNORD58	snoRNA	chr23:49325729-49325792:-	.	.	.	.	gi|850494308|gb|CP011908.1|	64	3e-24	Ovis canadensis canadensis isolate 43U chromosome 23 sequence	.	.	.	.	.	.	.	.	pfam12333	Ipi1_N	Rix1 complex component involved in 60S ribosome maturation. This domain family is found in eukaryotes, and is typically between 91 and 105 amino acids in length. This family is the N terminal of Ipi1, a component of the Rix1 complex which works in conjunction with Rea1 to mature the 60S ribosome.	.	.	.	.	.
ENSOARG00000021537	0.417457	0	3.48707	1.64661	2.29189	1.21064	0.897486	0.844778	1.94931	1.80525	1.72227	1.21469	SNORD111	snoRNA	chr14:995515-995605:-	.	.	.	.	gi|850489142|gb|CP011899.1|	91	5e-39	Ovis canadensis canadensis isolate 43U chromosome 14 sequence	.	.	.	.	.	.	.	.	pfam07274	DUF1440	Protein of unknown function (DUF1440). This family contains a number of bacterial proteins of unknown function approximately 180 residues long. These are possibly integral membrane proteins.	.	.	.	.	.
ENSOARG00000021536	1.53711	2.00219	2.52208	1.08267	1.20556	1.48589	0.708132	0.888726	2.05072	1.18698	0.679452	1.49086	uc_338	misc_RNA	chr25:40018338-40018510:-	gi|982970559|ref|XP_015316530.1|	156	1e-10	PREDICTED: glutamate receptor ionotropic, delta-1 isoform X3 [Bos taurus]	gi|850494956|gb|CP011910.1|	147	8e-70	Ovis canadensis canadensis isolate 43U chromosome 25 sequence	.	.	.	.	.	.	.	.	pfam06217	GAGA_bind	GAGA binding protein-like family. This family includes gbp a protein from Soybean that binds to GAGA element dinucleotide repeat DNA. It seems likely that the this domain mediates DNA binding. This putative domain contains several conserved cysteines and a histidine suggesting this may be a zinc-binding DNA interaction domain.	.	.	.	.	.
ENSOARG00000021531	0.301497	0	0	0	0	0	0	0	0	0	0	0	U6atac	snRNA	chr9:72554484-72554609:-	.	.	.	.	gi|850485665|gb|CP011894.1|	123	1e-56	Ovis canadensis canadensis isolate 43U chromosome 9 sequence	.	.	.	.	.	.	.	.	pfam13876	Phage_gp49_66	Phage protein (N4 Gp49/phage Sf6 gene 66) family. This family of phage proteins is functionally uncharacterized. The family includes bacteriophage Sf6 gene 66 as well as phage N4 GP49 protein. Proteins in this family are typically between 87 and 154 amino acids in length. There is a conserved NGF sequence motif.	.	.	.	.	.
ENSOARG00000021530	1.9553	0	0.291657	0	0	1.62012	1.20105	1.9784	0.521727	0.30198	1.1524	1.35462	SNORA5	snoRNA	chr4:76588137-76588272:+	.	.	.	.	gi|850481938|gb|CP011889.1|	123	1e-56	Ovis canadensis canadensis isolate 43U chromosome 4 sequence	.	.	.	.	.	.	.	.	pfam03746	LamB_YcsF	LamB/YcsF family. This family includes LamB. The lam locus of Aspergillus nidulans consists of two divergently transcribed genes, lamA and lamB, involved in the utilisation of lactams such as 2-pyrrolidinone. Both genes are under the control of the positive regulatory gene amdR and are subject to carbon and nitrogen metabolite repression. The exact molecular function of the proteins in this famil…	.	.	.	.	.
ENSOARG00000021532	0	0	0.486692	0	0	0	0	0	0	0	0	0	U1	snRNA	chr1:98639385-98639547:+	.	.	.	.	gi|850474981|gb|CP011886.1|	156	7e-75	Ovis canadensis canadensis isolate 43U chromosome 1 sequence	.	.	.	.	.	.	.	.	pfam10249	NDUFB10	NADH-ubiquinone oxidoreductase subunit 10. NDUFB10 is a family of conserved proteins of up to 180 residues. It is one of the 41 protein subunits within the hydrophobic fraction of the NADH:ubiquinone oxidoreductase (complex I), a multiprotein complex located in the inner mitochondrial membrane whose main function is the transport of electrons from NADH to ubiquinone, which is accompanied by trans…	.	.	.	.	.
ENSOARG00000000408	0.188529	0.322312	0.131234	0.154923	0.560651	0.27337	0.270211	0.34972	0.234756	0.237788	0.0972251	0.182856	ENSOARG00000000408	protein_coding	chr25:39180094-39181318:-	gi|803251648|ref|XP_011985764.1|	1467	0	PREDICTED: 60S ribosomal protein L4 isoform X2 [Ovis aries musimon]	gi|803251647|ref|XM_012130374.1|	527	0	PREDICTED: Ovis aries musimon ribosomal protein L4 (RPL4), transcript variant X2, mRNA	Q58DW0	566	0	60S ribosomal protein L4	SPBP8B7.03c	319	9e-105	COG0088	pfam14374	Ribos_L4_asso_C	60S ribosomal protein L4 C-terminal domain. This family is found at the very C-terminal of 60 ribosomal L4 proteins.	GO:0006412|translation;	GO:0022625|cytosolic large ribosomal subunit;	GO:0003735|structural constituent of ribosome;	K02930	RP-L4e, RPL4; large subunit ribosomal protein L4e
ENSOARG00000000409	9.60561	9.42935	9.609	10.9387	7.86786	9.88458	9.1597	10.2207	12.1538	8.87714	10.3228	10.3083	CCDC51	protein_coding	chr19:51368156-51371215:+	gi|426249603|ref|XP_004018539.1|	2013	0	PREDICTED: coiled-coil domain-containing protein 51 isoform X1 [Ovis aries]	gi|803186335|ref|XM_004018490.2|	1226	0	PREDICTED: Ovis aries coiled-coil domain containing 51 (CCDC51), transcript variant X1, mRNA	Q5E9Q3	753	0	Coiled-coil domain-containing protein 51	.	.	.	.	pfam05276	SH3BP5	SH3 domain-binding protein 5 (SH3BP5). This family consists of several eukaryotic SH3 domain-binding protein 5 or c-Jun N-terminal kinase (JNK)-interacting proteins (SH3BP5 or Sab). Sab binds to and serves as a substrate for JNK in vitro, and has been found to interact with the Src homology 3 (SH3) domain of Bruton's tyrosine kinase (Btk). Inspection of the sequence of Sab reveals the presence of…	.	GO:0016021|integral component of membrane;GO:0005739|mitochondrion;GO:0005654|nucleoplasm;	.	.	.
ENSOARG00000000400	22.1128	18.4329	18.4936	17.146	17.3802	18.4788	19.0102	19.5056	21.231	18.506	19.9946	21.5784	IQCC	protein_coding	chr2:234420779-234423294:-	gi|426221766|ref|XP_004005078.1|	2386	0	PREDICTED: IQ domain-containing protein C isoform X1 [Ovis aries]	gi|965922759|ref|XM_004005029.3|	1407	0	PREDICTED: Ovis aries IQ motif containing C (IQCC), transcript variant X2, mRNA	Q2TBI7	828	0	IQ domain-containing protein C	.	.	.	.	pfam00612	IQ	IQ calmodulin-binding motif. Calmodulin-binding motif.	GO:0090630|activation of GTPase activity;GO:0006886|intracellular protein transport;GO:0031338|regulation of vesicle fusion;	GO:0012505|endomembrane system;GO:0005622|intracellular;	GO:0005096|GTPase activator activity;GO:0017137|Rab GTPase binding;	.	.
ENSOARG00000000401	32.9225	26.1794	28.2433	27.2774	27.424	28.2138	28.45	29.4556	30.6206	28.3382	29.5944	30.3375	SETD3	protein_coding	chr18:63073872-63149731:-	gi|556762688|ref|XP_005976639.1|	3180	0	PREDICTED: histone-lysine N-methyltransferase setd3 isoform X1 [Pantholops hodgsonii]	gi|965987107|ref|XM_015102043.1|	1768	0	PREDICTED: Ovis aries SET domain containing 3 (SETD3), transcript variant X1, mRNA	B2KI88	1131	0	Histone-lysine N-methyltransferase setd3	.	.	.	.	pfam09273	Rubis-subs-bind	Rubisco LSMT substrate-binding. Members of this family adopt a multihelical structure, with an irregular array of long and short alpha-helices. They allow binding of the protein to substrate, such as the N-terminal tails of histones H3 and H4 and the large subunit of the Rubisco holoenzyme complex.	GO:0010452|histone H3-K36 methylation;GO:0018027|peptidyl-lysine dimethylation;GO:0018026|peptidyl-lysine monomethylation;GO:0018023|peptidyl-lysine trimethylation;GO:0045893|positive regulation of transcription, DNA-templated;GO:0006351|transcription, DNA-templated;	GO:0005634|nucleus;	GO:0046975|histone methyltransferase activity (H3-K36 specific);GO:0003713|transcription coactivator activity;	.	.
ENSOARG00000000402	0.189706	0	0	0	0	0	0	0	0	0	0.048916	0	GJB5	protein_coding	chr1:9558414-9559214:+	gi|426215136|ref|XP_004001833.1|	1320	0	PREDICTED: gap junction beta-5 protein [Ovis aries]	gi|965914251|ref|XM_012189266.2|	801	0	PREDICTED: Ovis aries gap junction protein beta 5 (GJB5), transcript variant X2, mRNA	O95377	415	3e-145	Gap junction beta-5 protein	.	.	.	.	pfam00029	Connexin	Connexin.	GO:0007154|cell communication;GO:0008544|epidermis development;GO:0060713|labyrinthine layer morphogenesis;GO:0060708|spongiotrophoblast differentiation;GO:0060707|trophoblast giant cell differentiation;	GO:0005922|connexon complex;GO:0016021|integral component of membrane;	.	K07624	GJB5, CX31.1; gap junction protein, beta 5
ENSOARG00000000403	0.37504	0.309079	0.204834	0.352755	0.411803	0.273301	0.285303	0.198492	0.290975	0.380503	0.202336	0.324581	FAM217A	protein_coding	chr20:49000122-49012606:+	gi|548518670|ref|XP_005696979.1|	2499	0	PREDICTED: protein FAM217A [Capra hircus]	gi|850492819|gb|CP011905.1|	4799	0	Ovis canadensis canadensis isolate 43U chromosome 20 sequence	Q8IXS0	611	0	Protein FAM217A	.	.	.	.	pfam15344	FAM217	FAM217 family. This family of proteins is found in eukaryotes. Proteins in this family are typically between 329 and 507 amino acids in length. There is a conserved YPDFLP sequence motif.	GO:0007154|cell communication;GO:0008544|epidermis development;GO:0060713|labyrinthine layer morphogenesis;GO:0060708|spongiotrophoblast differentiation;GO:0060707|trophoblast giant cell differentiation;	GO:0005922|connexon complex;GO:0016021|integral component of membrane;	.	.	.
ENSOARG00000000405	44.3806	43.7692	36.2176	39.6809	44.9473	47.1675	51.1368	35.7298	43.4556	38.3183	40.6502	47.4722	PPP1R16B	protein_coding	chr13:67238843-67316553:+	gi|426241483|ref|XP_004014620.1|	2771	0	PREDICTED: protein phosphatase 1 regulatory inhibitor subunit 16B [Ovis aries]	gi|965969027|ref|XM_015099883.1|	3657	0	PREDICTED: Ovis aries protein phosphatase 1 regulatory subunit 16B (PPP1R16B), transcript variant X2, mRNA	Q95N27	1044	0	Protein phosphatase 1 regulatory inhibitor subunit 16B	all2748	80.1	1e-14	COG0666	pfam12796	Ank_2	Ankyrin repeats (3 copies).	GO:0061028|establishment of endothelial barrier;GO:1902309|negative regulation of peptidyl-serine dephosphorylation;GO:1903589|positive regulation of blood vessel endothelial cell proliferation involved in sprouting angiogenesis;GO:0035307|positive regulation of protein dephosphorylation;GO:0051489|regulation of filopodium assembly;GO:0014066|regulation of phosphatidylinositol 3-kinase signaling;	GO:0042995|cell projection;GO:0005634|nucleus;GO:0048471|perinuclear region of cytoplasm;GO:0005886|plasma membrane;	GO:0008599|protein phosphatase type 1 regulator activity;	K17459	PPP1R16B, TIMAP; protein phosphatase 1 regulatory inhibitor subunit 16B
ENSOARG00000000406	0.0337677	0.0384865	0.0352582	0.0332981	0.0463472	0.0326424	0	0.0341666	0.0315355	0.146024	0.0348282	0	PGLYRP4	protein_coding	chr1:102273372-102289222:-	gi|426216647|ref|XP_004002569.1|	1987	0	PREDICTED: peptidoglycan recognition protein 4 [Ovis aries]	gi|965916240|ref|XM_004002520.3|	1125	0	PREDICTED: Ovis aries peptidoglycan recognition protein 4 (PGLYRP4), mRNA	Q96LB8	570	0	Peptidoglycan recognition protein 4	MT3918	63.2	5e-10	COG5479	pfam01510	Amidase_2	N-acetylmuramoyl-L-alanine amidase. This family includes zinc amidases that have N-acetylmuramoyl-L-alanine amidase activity EC:3.5.1.28. This enzyme domain cleaves the amide bond between N-acetylmuramoyl and L-amino acids in bacterial cell walls (preferentially: D-lactyl-L-Ala). The structure is known for the bacteriophage T7 structure and shows that two of the conserved histidines are zinc bind…	GO:0050830|defense response to Gram-positive bacterium;GO:0016045|detection of bacterium;GO:0045087|innate immune response;GO:0009253|peptidoglycan catabolic process;	GO:0005576|extracellular region;GO:0005622|intracellular;GO:0016020|membrane;	GO:0008745|N-acetylmuramoyl-L-alanine amidase activity;GO:0042834|peptidoglycan binding;GO:0016019|peptidoglycan receptor activity;GO:0008270|zinc ion binding;	K01446	E3.5.1.28; N-acetylmuramoyl-L-alanine amidase [EC:3.5.1.28]
ENSOARG00000000407	0.0193032	0	0	0	0	0	0	0	0	0	0	0	ENSOARG00000000407	protein_coding	chr14:58266792-58271596:-	gi|965972097|ref|XP_014955844.1|	2804	0	PREDICTED: cationic amino acid transporter 3-like [Ovis aries]	gi|965972096|ref|XM_015100358.1|	1875	0	PREDICTED: Ovis aries cationic amino acid transporter 3-like (LOC101111827), mRNA	Q8WY07	508	3e-171	Cationic amino acid transporter 3	CAC3285	161	3e-42	COG0531	pfam13520	AA_permease_2	Amino acid permease.	GO:0006865|amino acid transport;GO:0015809|arginine transport;GO:1903352|L-ornithine transmembrane transport;	GO:0005887|integral component of plasma membrane;GO:0005886|plasma membrane;	GO:0015171|amino acid transmembrane transporter activity;GO:0015297|antiporter activity;GO:0015181|arginine transmembrane transporter activity;GO:0015189|L-lysine transmembrane transporter activity;GO:0000064|L-ornithine transmembrane transporter activity;	K13865	SLC7A3, ATRC3; solute carrier family 7 (cationic amino acid transporter), member 3
ENSOARG00000016573	55.0113	57.9638	51.7599	44.0219	55.4024	55.7818	58.3014	48.5188	46.8703	56.3895	58.4094	53.8512	TARSL2	protein_coding	chr18:27809147-27853649:+	gi|965985883|ref|XP_014957441.1|	3681	0	PREDICTED: LOW QUALITY PROTEIN: probable threonine--tRNA ligase 2, cytoplasmic isoform X1 [Ovis aries]	gi|965985882|ref|XM_015101955.1|	2102	0	PREDICTED: Ovis aries threonyl-tRNA synthetase-like 2 (TARSL2), transcript variant X1, mRNA	A6QNM8	1209	0	Probable threonine--tRNA ligase 2, cytoplasmic	YIL078w	739	0	COG0441	pfam00587	tRNA-synt_2b	tRNA synthetase class II core domain (G, H, P, S and T). Other tRNA synthetase sub-families are too dissimilar to be included. This domain is the core catalytic domain of tRNA synthetases and includes glycyl, histidyl, prolyl, seryl and threonyl tRNA synthetases.	GO:0006435|threonyl-tRNA aminoacylation;	GO:0005737|cytoplasm;	GO:0005524|ATP binding;GO:0003723|RNA binding;GO:0004829|threonine-tRNA ligase activity;	K01868	TARS, thrS; threonyl-tRNA synthetase [EC:6.1.1.3]
ENSOARG00000016572	265.9	225.132	212.29	212.289	210.434	223.613	234.727	184.993	283.935	259.599	271.351	259.463	BSCL2	protein_coding	chr21:40407770-40419617:-	gi|803191138|ref|XP_011957437.1|	2378	0	PREDICTED: seipin isoform X2 [Ovis aries]	gi|803191137|ref|XM_012102047.1|	1506	0	PREDICTED: Ovis aries Berardinelli-Seip congenital lipodystrophy 2 (seipin) (BSCL2), transcript variant X6, mRNA	Q5E9P6	647	0	Seipin	.	.	.	.	pfam06775	Seipin	Putative adipose-regulatory protein (Seipin). Seipin is a protein of approximately 400 residues, in humans, which is the product of a gene homologous to the murine guanine nucleotide-binding protein (G protein) gamma-3 linked gene. This gene is implicated in the regulation of body fat distribution and insulin resistance and particularly in the auto-immune disease Berardinelli-Seip congenital lipo…	GO:0045444|fat cell differentiation;GO:0016042|lipid catabolic process;GO:0034389|lipid particle organization;GO:0019915|lipid storage;GO:0050995|negative regulation of lipid catabolic process;	GO:0030176|integral component of endoplasmic reticulum membrane;	.	K19365	BSCL2; seipin
ENSOARG00000006462	10.3095	10.608	8.8621	8.89346	7.73147	9.08528	10.9026	8.26512	9.98246	10.9485	10.2417	10.7798	MAP3K10	protein_coding	chr14:48739975-48755322:+	gi|965971452|ref|XP_014955699.1|	2166	0	PREDICTED: LOW QUALITY PROTEIN: mitogen-activated protein kinase kinase kinase 10 isoform X1 [Ovis aries]	gi|965830809|ref|XM_012131133.2|	1452	0	PREDICTED: Ovis aries musimon mitogen-activated protein kinase kinase kinase 10 (MAP3K10), transcript variant X2, mRNA	Q66L42	145	3e-34	Mitogen-activated protein kinase kinase kinase 10	.	.	.	.	pfam00069	Pkinase	Protein kinase domain.	GO:0008219|cell death;GO:0043433|negative regulation of sequence-specific DNA binding transcription factor activity;GO:0045892|negative regulation of transcription, DNA-templated;GO:0018105|peptidyl-serine phosphorylation;GO:0018107|peptidyl-threonine phosphorylation;GO:0043065|positive regulation of apoptotic process;GO:0046330|positive regulation of JNK cascade;GO:0043507|positive regulation of…	GO:0005737|cytoplasm;	GO:0005524|ATP binding;GO:0043425|bHLH transcription factor binding;GO:0004709|MAP kinase kinase kinase activity;GO:0004672|protein kinase activity;GO:0004674|protein serine/threonine kinase activity;GO:0003714|transcription corepressor activity;	K04418	MAP3K10, MLK2; mitogen-activated protein kinase kinase kinase 10 [EC:2.7.11.25]
ENSOARG00000009900	3.22062	2.7113	2.44565	3.50063	1.90881	2.97178	4.05209	3.55491	5.29769	3.71919	3.28402	3.12371	ENSOARG00000009900	protein_coding	chr2:246181823-246195651:+	gi|594089500|ref|XP_006068170.1|	1264	5e-171	PREDICTED: aflatoxin B1 aldehyde reductase member 2, partial [Bubalus bubalis]	gi|965923223|ref|XM_015093743.1|	689	0	PREDICTED: Ovis aries aldo-keto reductase family 7, member A2 (AKR7A2), transcript variant X1, mRNA	Q8CG76	458	2e-159	Aflatoxin B1 aldehyde reductase member 2	.	.	.	.	pfam00248	Aldo_ket_red	Aldo/keto reductase family. This family includes a number of K+ ion channel beta chain regulatory domains - these are reported to have oxidoreductase activity.	GO:0044597|daunorubicin metabolic process;GO:0044598|doxorubicin metabolic process;	GO:0070062|extracellular exosome;GO:0005794|Golgi apparatus;GO:0005739|mitochondrion;	GO:0016616|oxidoreductase activity, acting on the CH-OH group of donors, NAD or NADP as acceptor;GO:0019119|phenanthrene-9,10-epoxide hydrolase activity;	K15303	AKR7; aflatoxin B1 aldehyde reductase
ENSOARG00000013050	3.81476	3.56282	3.26396	2.99543	3.36938	3.43155	3.664	2.76978	4.35427	3.16946	3.77062	4.05969	SLC9A2	protein_coding	chr3:99015266-99074742:-	gi|803252628|ref|XP_011986256.1|	3270	0	PREDICTED: sodium/hydrogen exchanger 2 isoform X2 [Ovis aries musimon]	gi|965923607|ref|XM_015093895.1|	1583	0	PREDICTED: Ovis aries solute carrier family 9, subfamily A (NHE2, cation proton antiporter 2), member 2 (SLC9A2), transcript variant X1, mRNA	P50482	1176	0	Sodium/hydrogen exchanger 2	SPAC15A10.06	149	2e-37	COG0025	pfam00999	Na_H_Exchanger	Sodium/hydrogen exchanger family. Na/H antiporters are key transporters in maintaining the pH of actively metabolizing cells. The molecular mechanisms of antiport are unclear. These antiporters contain 10-12 transmembrane regions (M) at the amino-terminus and a large cytoplasmic region at the carboxyl terminus. The transmembrane regions M3-M12 share identity with other members of the family. The …	GO:0006885|regulation of pH;	GO:0016021|integral component of membrane;	GO:0015385|sodium:proton antiporter activity;	.	.
ENSOARG00000009703	1890.58	1623.38	1642.88	1800.16	1656.61	1720.81	1652.87	1997.49	1739.64	1266.87	1593.29	1367.07	ENSOARG00000009703	protein_coding	chr25:33587018-33588234:+	gi|675309658|gb|KFM04920.1|	570	9e-73	40S ribosomal protein S24, partial [Aptenodytes forsteri]	gi|803199125|ref|XM_012105402.1|	391	0	PREDICTED: Ovis aries ribosomal protein S24 (RPS24), transcript variant X4, mRNA	Q5RAQ8	223	8e-74	40S ribosomal protein S24	SPBC17G9.07	124	9e-36	COG2004	pfam01282	Ribosomal_S24e	Ribosomal protein S24e.	GO:0006412|translation;	GO:0005840|ribosome;	GO:0000166|nucleotide binding;GO:0003735|structural constituent of ribosome;	K02974	RP-S24e, RPS24; small subunit ribosomal protein S24e
ENSOARG00000013057	3.38617	4.93276	4.51899	4.52863	4.09572	4.16327	4.28831	3.69385	4.41739	4.61029	3.61258	4.4851	ENSOARG00000013057	protein_coding	chr24:33753322-33770354:-	gi|803236700|ref|XP_011978489.1|	3540	0	PREDICTED: nuclear envelope pore membrane protein POM 121C isoform X2 [Ovis aries musimon]	gi|966003806|ref|XM_004023458.3|	3532	0	PREDICTED: Ovis aries POM121 transmembrane nucleoporin C (POM121C), transcript variant X1, mRNA	A8CG34	893	0	Nuclear envelope pore membrane protein POM 121C	.	.	.	.	pfam15229	POM121	POM121 family.	GO:0031047|gene silencing by RNA;GO:0075733|intracellular transport of virus;GO:0007077|mitotic nuclear envelope disassembly;GO:0006406|mRNA export from nucleus;GO:0006606|protein import into nucleus;GO:0016925|protein sumoylation;GO:1900034|regulation of cellular response to heat;GO:0010827|regulation of glucose transport;GO:0006405|RNA export from nucleus;GO:0006409|tRNA export from nucleus;GO:…	GO:0005789|endoplasmic reticulum membrane;GO:0016021|integral component of membrane;GO:0005635|nuclear envelope;GO:0031965|nuclear membrane;GO:0005643|nuclear pore;	GO:0008139|nuclear localization sequence binding;GO:0005487|nucleocytoplasmic transporter activity;GO:0017056|structural constituent of nuclear pore;	.	.
ENSOARG00000013056	6.16032	4.97334	5.27086	3.88102	3.99274	5.12795	7.54171	5.0211	4.07511	4.25493	3.26514	7.13676	C22orf15	protein_coding	chr17:70486909-70488178:+	gi|965891077|ref|XP_014944716.1|	672	3e-87	PREDICTED: uncharacterized protein C22orf15 homolog isoform X2 [Ovis aries musimon]	gi|926713150|ref|XM_005691739.2|	385	0	PREDICTED: Capra hircus chromosome 17 open reading frame, human C22orf15 (C17H22orf15), transcript variant X2, mRNA	Q8WYQ4	173	6e-54	Uncharacterized protein C22orf15	.	.	.	.	pfam01058	Oxidored_q6	NADH ubiquinone oxidoreductase, 20 Kd subunit.	GO:0007628|adult walking behavior;GO:0009060|aerobic respiration;GO:0006879|cellular iron ion homeostasis;GO:0070301|cellular response to hydrogen peroxide;GO:0009792|embryo development ending in birth or egg hatching;GO:0006783|heme biosynthetic process;GO:0006811|ion transport;GO:0018283|iron incorporation into metallo-sulfur cluster;GO:0007005|mitochondrion organization;GO:0040015|negative reg…	GO:0005829|cytosol;GO:0005739|mitochondrion;	GO:0051537|2 iron, 2 sulfur cluster binding;GO:0008199|ferric iron binding;GO:0008198|ferrous iron binding;GO:0004322|ferroxidase activity;GO:0034986|iron chaperone activity;	.	.
ENSOARG00000014751	1.57844	1.97355	2.09089	2.29989	1.51976	1.3892	2.49445	2.15726	1.92513	2.25404	2.02894	1.86227	STARD8	protein_coding	chrX:58183519-58196505:+	gi|966010252|ref|XP_014960409.1|	5202	0	PREDICTED: LOW QUALITY PROTEIN: stAR-related lipid transfer protein 8 isoform X1 [Ovis aries]	gi|966010251|ref|XM_015104923.1|	3153	0	PREDICTED: Ovis aries StAR related lipid transfer domain containing 8 (STARD8), transcript variant X1, mRNA	Q92502	1548	0	StAR-related lipid transfer protein 8	.	.	.	.	pfam01852	START	START domain.	GO:0051056|regulation of small GTPase mediated signal transduction;GO:0007165|signal transduction;	GO:0005829|cytosol;GO:0005925|focal adhesion;	GO:0005096|GTPase activator activity;GO:0008289|lipid binding;	.	.
ENSOARG00000014750	5.8	4.5741	5.39587	5.5567	4.2633	6.45704	3.92991	6.2579	4.82616	3.9524	6.35073	4.61236	STK17B	protein_coding	chr2:197340549-197367335:-	gi|803022072|ref|XP_011996467.1|	2000	0	PREDICTED: serine/threonine-protein kinase 17B [Ovis aries]	gi|965897185|ref|XM_012160308.2|	1348	0	PREDICTED: Ovis aries musimon serine/threonine kinase 17b (STK17B), mRNA	O94768	734	0	Serine/threonine-protein kinase 17B	.	.	.	.	pfam00069	Pkinase	Protein kinase domain.	GO:0006915|apoptotic process;GO:0035556|intracellular signal transduction;GO:2000271|positive regulation of fibroblast apoptotic process;GO:0046777|protein autophosphorylation;GO:0006468|protein phosphorylation;	GO:0015629|actin cytoskeleton;GO:0005793|endoplasmic reticulum-Golgi intermediate compartment;GO:0005634|nucleus;GO:0005886|plasma membrane;	GO:0005524|ATP binding;GO:0004672|protein kinase activity;GO:0004674|protein serine/threonine kinase activity;	K08804	STK17; serine/threonine kinase 17 [EC:2.7.11.1]
ENSOARG00000014753	71.387	51.9568	91.561	68.5212	54.9648	82.3201	62.1042	83.6014	84.998	72.727	82.4449	98.4084	ROMO1	protein_coding	chr13:64467859-64469002:+	gi|13385436|ref|NP_080222.1|	305	2e-34	reactive oxygen species modulator 1 [Mus musculus]	gi|965968749|ref|XM_012189128.2|	240	2e-121	PREDICTED: Ovis aries reactive oxygen species modulator 1 (ROMO1), transcript variant X2, mRNA	P60603	122	8e-36	Reactive oxygen species modulator 1	.	.	.	.	pfam10247	Romo1	Reactive mitochondrial oxygen species modulator 1. This is a family of small, approximately 100 amino acid, proteins found from yeasts to humans. The majority of endogenous reactive oxygen species (ROS) in cells are produced by the mitochondrial respiratory chain. An increase or imbalance in ROS alters the intracellular redox homeostasis, triggers DNA damage, and may contribute to cancer developm…	GO:0034614|cellular response to reactive oxygen species;GO:0042742|defense response to bacterium;GO:0008284|positive regulation of cell proliferation;GO:2000379|positive regulation of reactive oxygen species metabolic process;GO:0001302|replicative cell aging;	GO:0016021|integral component of membrane;GO:0005743|mitochondrial inner membrane;GO:0005739|mitochondrion;	.	.	.
ENSOARG00000014752	21.5892	17.3273	19.8901	19.2178	20.045	18.7214	20.4244	21.0905	19.0445	17.0693	21.7508	17.8721	TOPORS	protein_coding	chr2:100478513-100487115:-	gi|926698931|ref|XP_013821318.1|	2466	0	PREDICTED: E3 ubiquitin-protein ligase Topors [Capra hircus]	gi|965920856|ref|XM_015093261.1|	3061	0	PREDICTED: Ovis aries topoisomerase I binding, arginine/serine-rich, E3 ubiquitin protein ligase (TOPORS), transcript variant X1, mRNA	Q9NS56	420	2e-127	E3 ubiquitin-protein ligase Topors	.	.	.	.	pfam13923	zf-C3HC4_2	Zinc finger, C3HC4 type (RING finger).	GO:0006974|cellular response to DNA damage stimulus;GO:0008630|intrinsic apoptotic signaling pathway in response to DNA damage;GO:0042771|intrinsic apoptotic signaling pathway in response to DNA damage by p53 class mediator;GO:0051457|maintenance of protein location in nucleus;GO:0043066|negative regulation of apoptotic process;GO:0035845|photoreceptor cell outer segment organization;GO:0045893|p…	GO:0005814|centriole;GO:0036064|ciliary basal body;GO:0000930|gamma-tubulin complex;GO:0030496|midbody;GO:0016607|nuclear speck;GO:0005634|nucleus;GO:0032391|photoreceptor connecting cilium;GO:0016605|PML body;GO:0000922|spindle pole;GO:0000151|ubiquitin ligase complex;	GO:0003823|antigen binding;GO:0003677|DNA binding;GO:0044547|DNA topoisomerase binding;GO:0016874|ligase activity;GO:0019789|SUMO transferase activity;GO:0061630|ubiquitin protein ligase activity;GO:0004842|ubiquitin-protein transferase activity;GO:0008270|zinc ion binding;	K10631	TOPORS; E3 ubiquitin-protein ligase Topors [EC:2.3.2.27]
ENSOARG00000014755	3.07206	4.35535	2.50354	3.69431	4.11365	2.5351	2.5774	2.8051	3.56874	3.96923	3.40039	2.18021	TMEM220	protein_coding	chr11:29228971-29246556:-	gi|556728302|ref|XP_005959886.1|	561	6e-70	PREDICTED: transmembrane protein 220 [Pantholops hodgsonii]	gi|965956917|ref|XM_015098321.1|	384	0	PREDICTED: Ovis aries transmembrane protein 220 (TMEM220), transcript variant X1, mRNA	Q8BP07	177	4e-55	Transmembrane protein 220	.	.	.	.	pfam15071	TMEM220	Transmembrane family 220, helix. Transmembrane 220 (TMEM220) is a domain of unknown function. It is thought to be a transmembrane helix. The length of this protein is typically between 150 and 160 amino acids. In humans, it is found in the chromosomal position 17p13.1.	.	GO:0016021|integral component of membrane;	.	.	.
ENSOARG00000014754	6.15857	9.48206	7.64879	9.88714	9.19429	8.56446	7.96736	2.84236	5.36803	8.97078	6.73087	6.60202	CAPS2	protein_coding	chr3:111129945-111170500:-	gi|803041637|ref|XP_012029327.1|	2831	0	PREDICTED: calcyphosin-2 isoform X1 [Ovis aries]	gi|965926198|ref|XM_015094541.1|	1758	0	PREDICTED: Ovis aries calcyphosine 2 (CAPS2), transcript variant X6, mRNA	Q9BXY5	63.9	2e-09	Calcyphosin-2	.	.	.	.	pfam13499	EF-hand_7	EF-hand domain pair.	.	.	GO:0005509|calcium ion binding;	.	.
ENSOARG00000014757	11.3377	14.2646	12.4531	17.7138	9.09428	9.39419	13.137	14.1533	13.0634	11.302	15.1867	13.71	ENSOARG00000014757	protein_coding	chr22:8013794-8014051:-	gi|431839026|gb|ELK00955.1|	301	2e-33	cGMP-dependent protein kinase 1, beta isozyme [Pteropus alecto]	gi|831215602|ref|XM_012801439.1|	159	3e-76	PREDICTED: Otolemur garnettii protein kinase, cGMP-dependent, type I (PRKG1), transcript variant X1, mRNA	.	.	.	.	.	.	.	.	pfam05103	DivIVA	DivIVA protein. The Bacillus subtilis divIVA1 mutation causes misplacement of the septum during cell division, resulting in the formation of small, circular, anucleate mini-cells. Inactivation of divIVA produces a mini-cell phenotype, whereas overproduction of DivIVA results in a filamentation phenotype. These proteins appear to contain coiled-coils.	.	.	.	.	.
ENSOARG00000014756	3.84783	0.877109	1.68012	0.482914	0.480116	3.65198	2.78254	1.06181	5.22688	2.8741	2.38121	0.135711	ENSOARG00000014756	protein_coding	chr1:215817905-215818447:+	gi|426220646|ref|XP_004004525.1|	728	3e-95	PREDICTED: coiled-coil domain-containing protein 115 isoform X2 [Ovis aries]	gi|965886217|ref|XM_012155612.2|	508	0	PREDICTED: Ovis aries musimon coiled-coil domain containing 115 (CCDC115), transcript variant X2, mRNA	Q3SZB5	277	7e-94	Coiled-coil domain-containing protein 115	.	.	.	.	pfam12737	Mating_C	C-terminal domain of homeodomain 1. Mating in fungi is controlled by the loci that determine the mating type of an individual, and only individuals with differing mating types can mate. Basidiomycete fungi have evolved a unique mating system, termed tetrapolar or bifactorial incompatibility, in which mating type is determined by two unlinked loci; compatibility at both loci is required for mating…	.	GO:0030137|COPI-coated vesicle;GO:0005793|endoplasmic reticulum-Golgi intermediate compartment;GO:0005768|endosome;GO:0005764|lysosome;	.	.	.
ENSOARG00000014759	0.961022	0.451014	0.177078	0.390212	0.620721	0.655763	0.121535	0.629184	0.475144	0.977842	0.291531	0.274149	ENSOARG00000014759	protein_coding	chr20:24871703-24879389:-	gi|803188134|ref|XP_011956243.1|	1108	2e-151	PREDICTED: glutathione S-transferase A2 [Ovis aries]	gi|965992958|ref|XM_012100853.2|	672	0	PREDICTED: Ovis aries microsomal glutathione-S-transferase 1-1 (GSTA1-1), mRNA	O18879	412	2e-145	Glutathione S-transferase A2	.	.	.	.	pfam02798	GST_N	Glutathione S-transferase, N-terminal domain. Function: conjugation of reduced glutathione to a variety of targets. Also included in the alignment, but are not GSTs: * S-crystallins from squid. Similarity to GST previously noted. * Eukaryotic elongation factors 1-gamma. Not known to have GST activity; similarity not previously recognized. * HSP26 family of stress-related proteins. including auxin…	GO:0006749|glutathione metabolic process;	GO:0005737|cytoplasm;	GO:0004364|glutathione transferase activity;	K00799	GST, gst; glutathione S-transferase [EC:2.5.1.18]
ENSOARG00000014758	59.9459	56.6633	51.9102	44.3496	43.4933	58.3704	60.9517	35.471	60.2359	47.2736	39.3747	55.4196	CCDC153	protein_coding	chr15:29255732-29259599:-	gi|803225808|ref|XP_011973224.1|	877	8e-116	PREDICTED: coiled-coil domain-containing protein 153 isoform X5 [Ovis aries musimon]	gi|965977344|ref|XM_004016568.3|	606	0	PREDICTED: Ovis aries coiled-coil domain containing 153 (CCDC153), transcript variant X1, mRNA	Q0P5D1	265	3e-88	Coiled-coil domain-containing protein 153	.	.	.	.	pfam09831	DUF2058	Uncharacterized protein conserved in bacteria (DUF2058). This domain, found in various prokaryotic proteins, has no known function.	.	GO:0030137|COPI-coated vesicle;GO:0005793|endoplasmic reticulum-Golgi intermediate compartment;GO:0005768|endosome;GO:0005764|lysosome;	.	.	.
ENSOARG00000005027	3.06781	4.91	4.61173	6.00738	5.19614	4.85851	3.99936	4.29284	4.30768	4.32804	3.59053	4.51601	TMEM209	protein_coding	chr4:93988831-94013962:-	gi|803065058|ref|XP_012032526.1|	2461	0	PREDICTED: transmembrane protein 209 isoform X1 [Ovis aries]	gi|803065076|ref|XM_012177138.1|	1746	0	PREDICTED: Ovis aries transmembrane protein 209 (TMEM209), transcript variant X3, mRNA	Q96SK2	925	0	Transmembrane protein 209	.	.	.	.	pfam09786	CytochromB561_N	Cytochrome B561, N terminal. Members of this family are found in the N terminal region of cytochrome B561, as well as in various other putative uncharacterized proteins.	.	GO:0016021|integral component of membrane;	.	.	.
ENSOARG00000005026	38.1328	41.5373	35.1077	34.0696	39.1407	39.7282	37.8919	34.8124	34.1506	34.8366	36.3785	34.6089	RUFY2	protein_coding	chr25:24584745-24623457:-	gi|965820100|ref|XP_011981010.2|	3026	0	PREDICTED: RUN and FYVE domain-containing protein 2 isoform X5 [Ovis aries musimon]	gi|966005222|ref|XM_015104390.1|	1818	0	PREDICTED: Ovis aries RUN and FYVE domain containing 2 (RUFY2), transcript variant X2, mRNA	Q5R5R4	1133	0	RUN and FYVE domain-containing protein 2	.	.	.	.	pfam01363	FYVE	FYVE zinc finger. The FYVE zinc finger is named after four proteins that it has been found in: Fab1, YOTB/ZK632.12, Vac1, and EEA1. The FYVE finger has been shown to bind two Zn++ ions. The FYVE finger has eight potential zinc coordinating cysteine positions. Many members of this family also include two histidines in a motif R+HHC+XCG, where + represents a charged residue and X any residue. We ha…	.	GO:0005634|nucleus;	GO:0046872|metal ion binding;	.	.
ENSOARG00000008017	44.4398	43.4143	46.3121	47.1291	46.0105	46.8628	46.2804	41.4847	43.3879	44.1958	45.0413	49.3598	GARS	protein_coding	chr4:65658403-65709502:-	gi|926690240|ref|XP_013818815.1|	3815	0	PREDICTED: glycine--tRNA ligase [Capra hircus]	gi|965932122|ref|XM_004007927.3|	2220	0	PREDICTED: Ovis aries glycyl-tRNA synthetase (GARS), mRNA	Q5RBL1	1412	0	Glycine--tRNA ligase	SPAC3F10.03	632	0	COG0423	pfam00587	tRNA-synt_2b	tRNA synthetase class II core domain (G, H, P, S and T). Other tRNA synthetase sub-families are too dissimilar to be included. This domain is the core catalytic domain of tRNA synthetases and includes glycyl, histidyl, prolyl, seryl and threonyl tRNA synthetases.	GO:0015966|diadenosine tetraphosphate biosynthetic process;GO:0006426|glycyl-tRNA aminoacylation;	GO:0030424|axon;GO:0005739|mitochondrion;	GO:0005524|ATP binding;GO:0004081|bis(5'-nucleosyl)-tetraphosphatase (asymmetrical) activity;GO:0004820|glycine-tRNA ligase activity;GO:0046983|protein dimerization activity;	K01880	GARS, glyS1; glycyl-tRNA synthetase [EC:6.1.1.14]
ENSOARG00000008016	28.5411	22.8023	24.9929	26.05	25.9341	24.7504	25.2182	26.3881	27.3588	24.7832	27.4927	25.5262	TNIP1	protein_coding	chr5:59817444-59851466:-	gi|965939250|ref|XP_014951640.1|	2570	0	PREDICTED: TNFAIP3-interacting protein 1 isoform X1 [Ovis aries]	gi|965795148|ref|XM_012113441.2|	1741	0	PREDICTED: Ovis aries musimon TNFAIP3 interacting protein 1 (TNIP1), transcript variant X4, mRNA	Q15025	845	0	TNFAIP3-interacting protein 1	.	.	.	.	pfam00038	Filament	Intermediate filament protein.	GO:0006952|defense response;GO:0009101|glycoprotein biosynthetic process;GO:0006954|inflammatory response;GO:0007159|leukocyte cell-cell adhesion;GO:0085032|modulation by symbiont of host I-kappaB kinase/NF-kappaB cascade;GO:0002755|MyD88-dependent toll-like receptor signaling pathway;GO:0070373|negative regulation of ERK1 and ERK2 cascade;GO:0043124|negative regulation of I-kappaB kinase/NF-kapp…	GO:0005737|cytoplasm;GO:0005622|intracellular;GO:0005654|nucleoplasm;	GO:0051019|mitogen-activated protein kinase binding;	.	.
ENSOARG00000024675	0	0	0	0	0	0	0	0	0	0.394898	0	0	U6	snRNA	chr15:14594673-14594776:+	gi|965792038|ref|XP_014963564.1|	123	8e-07	PREDICTED: LOW QUALITY PROTEIN: uncharacterized protein LOC106992171 [Ovis aries musimon]	gi|850489648|gb|CP011900.1|	91	6e-39	Ovis canadensis canadensis isolate 43U chromosome 15 sequence	.	.	.	.	.	.	.	.	pfam06699	PIG-F	GPI biosynthesis protein family Pig-F. PIG-F is involved in glycosylphosphatidylinositol (GPI) anchor biosynthesis.	.	.	.	.	.
ENSOARG00000024674	0	0.390066	0	0.33748	0	0	0	0	0.319617	0.369994	0	0	ENSOARG00000024674	miRNA	chrX:113910931-113911041:-	.	.	.	.	gi|850496270|gb|CP011912.1|	106	3e-47	Ovis canadensis canadensis isolate 43U chromosome X sequence	.	.	.	.	.	.	.	.	pfam09752	DUF2048	Uncharacterized conserved protein (DUF2048). The proteins in this family are conserved from plants to vertebrates. The function is unknown.	.	.	.	.	.
ENSOARG00000001359	46.0257	43.7859	44.5513	45.2623	44.4923	43.4388	43.3698	44.3467	47.3032	42.9423	47.5633	47.8629	DDHD2	protein_coding	chr26:32034418-32057108:+	gi|426256400|ref|XP_004021828.1|	3513	0	PREDICTED: phospholipase DDHD2 isoform X1 [Ovis aries]	gi|966007232|ref|XM_004021779.3|	2127	0	PREDICTED: Ovis aries DDHD domain containing 2 (DDHD2), transcript variant X1, mRNA	O94830	1256	0	Phospholipase DDHD2	.	.	.	.	pfam02862	DDHD	DDHD domain. The DDHD domain is 180 residues long and contains four conserved residues that may form a metal binding site. The domain is named after these four residues. This pattern of conservation of metal binding residues is often seen in phosphoesterase domains. This domain is found in retinal degeneration B proteins, as well as a family of probable phospholipases. It has been shown that this…	GO:0006888|ER to Golgi vesicle-mediated transport;GO:0034389|lipid particle organization;GO:0007626|locomotory behavior;GO:0006654|phosphatidic acid biosynthetic process;GO:0090141|positive regulation of mitochondrial fission;GO:0019433|triglyceride catabolic process;GO:0008542|visual learning;	GO:0005737|cytoplasm;GO:0005829|cytosol;GO:0005793|endoplasmic reticulum-Golgi intermediate compartment;GO:0030134|ER to Golgi transport vesicle;GO:0005794|Golgi apparatus;GO:0016020|membrane;GO:0005815|microtubule organizing center;	GO:0046872|metal ion binding;GO:0004620|phospholipase activity;GO:0004806|triglyceride lipase activity;	K16545	DDHD2; phospholipase DDHD2 [EC:3.1.1.-]
ENSOARG00000001358	58.3397	53.0908	60.6786	54.1837	71.3829	60.7674	58.3366	51.0211	69.2655	57.4482	68.568	71.2787	ENSOARG00000001358	protein_coding	chr4:110068627-110068794:+	gi|528755558|gb|EPY75217.1|	285	2e-31	hypothetical protein CB1_001748006 [Camelus ferus]	gi|965933459|ref|XM_015095422.1|	168	2e-81	PREDICTED: Ovis aries contactin associated protein-like 2 (CNTNAP2), transcript variant X1, mRNA	Q5RD64	115	8e-30	Contactin-associated protein-like 2	.	.	.	.	pfam02210	Laminin_G_2	Laminin G domain. This family includes the Thrombospondin N-terminal-like domain, a Laminin G subfamily.	GO:0007155|cell adhesion;GO:0071205|protein localization to juxtaparanode region of axon;	GO:0016021|integral component of membrane;GO:0044224|juxtaparanode region of axon;	.	K07380	CNTNAP2; contactin associated protein-like 2
ENSOARG00000005023	2.94383	3.43689	3.40762	3.99011	3.51841	3.46391	3.46075	3.00092	3.40307	4.06462	3.08746	3.38994	PHF12	protein_coding	chr11:19899684-19940512:-	gi|743725195|ref|XP_010956551.1|	4993	0	PREDICTED: PHD finger protein 12 isoform X1 [Camelus bactrianus]	gi|803118667|ref|XM_004012512.2|	3953	0	PREDICTED: Ovis aries PHD finger protein 12 (PHF12), transcript variant X3, mRNA	Q96QT6	1860	0	PHD finger protein 12	.	.	.	.	pfam00628	PHD	PHD-finger. PHD folds into an interleaved type of Zn-finger chelating 2 Zn ions in a similar manner to that of the RING and FYVE domains. Several PHD fingers have been identified as binding modules of methylated histone H3.	GO:0000122|negative regulation of transcription from RNA polymerase II promoter;GO:0045892|negative regulation of transcription, DNA-templated;GO:0006351|transcription, DNA-templated;	GO:0005654|nucleoplasm;GO:0005634|nucleus;GO:0016580|Sin3 complex;GO:0017053|transcriptional repressor complex;	GO:0003682|chromatin binding;GO:0042393|histone binding;GO:0035091|phosphatidylinositol binding;GO:0000977|RNA polymerase II regulatory region sequence-specific DNA binding;GO:0001106|RNA polymerase II transcription corepressor activity;GO:0008270|zinc ion binding;	.	.
ENSOARG00000024673	3.1953	0.809296	1.48282	3.15087	2.43647	2.05922	1.90821	2.87383	2.98408	1.15148	0.366184	0.688702	U6	snRNA	chr17:51788061-51788167:+	gi|965792038|ref|XP_014963564.1|	147	5e-10	PREDICTED: LOW QUALITY PROTEIN: uncharacterized protein LOC106992171 [Ovis aries musimon]	gi|850491151|gb|CP011902.1|	107	7e-48	Ovis canadensis canadensis isolate 43U chromosome 17 sequence	.	.	.	.	.	.	.	.	pfam00723	Glyco_hydro_15	Glycosyl hydrolases family 15. In higher organisms this family is represented by phosphorylase kinase subunits.	.	.	.	.	.
ENSOARG00000001353	0	0.352011	0	0	0.141302	0	0	0	0	0.333897	0	0	ENSOARG00000001353	protein_coding	chr3:205721005-205726303:-	gi|965923365|ref|XP_014949278.1|	559	9e-70	PREDICTED: LOW QUALITY PROTEIN: killer cell lectin-like receptor subfamily G member 1 isoform X1 [Ovis aries]	gi|965923364|ref|XM_015093792.1|	352	0	PREDICTED: Ovis aries killer cell lectin-like receptor subfamily G, member 1 (KLRG1), transcript variant X1, mRNA	Q96E93	117	6e-32	Killer cell lectin-like receptor subfamily G member 1	.	.	.	.	pfam09611	Cas_Csy1	CRISPR-associated protein (Cas_Csy1). CRISPR (Clustered Regularly Interspaced Short Palindromic Repeats) is a widespread family of prokaryotic direct repeats with spacers of unique sequence between consecutive repeats. This entry, typified by YPO2465 of Yersinia pestis, is a CRISPR-associated (Cas) entry strictly associated with the Ypest subtype of CRISPR/Cas locus. It is designated Csy1, for CR…	GO:0007166|cell surface receptor signaling pathway;GO:0006968|cellular defense response;GO:0006954|inflammatory response;GO:0045087|innate immune response;	GO:0016021|integral component of membrane;GO:0005886|plasma membrane;	GO:0030246|carbohydrate binding;GO:0004872|receptor activity;	K10076	KLRG1; killer cell lectin-like receptor subfamily G member 1
ENSOARG00000001352	14.0362	17.9943	17.0269	17.8078	16.8013	17.0704	15.8205	13.283	14.3606	17.7581	14.2763	15.7116	SMG7	protein_coding	chr12:62647759-62696834:+	gi|803264107|ref|XP_011991770.1|	5071	0	PREDICTED: protein SMG7 isoform X1 [Ovis aries musimon]	gi|965964875|ref|XM_015099355.1|	3513	0	PREDICTED: Ovis aries SMG7 nonsense mediated mRNA decay factor (SMG7), transcript variant X1, mRNA	Q5RJH6	1786	0	Protein SMG7	.	.	.	.	pfam10373	EST1_DNA_bind	Est1 DNA/RNA binding domain. Est1 is a protein which recruits or activates telomerase at the site of polymerization. This is the DNA/RNA binding domain of EST1.	GO:0006406|mRNA export from nucleus;GO:0000184|nuclear-transcribed mRNA catabolic process, nonsense-mediated decay;GO:0035303|regulation of dephosphorylation;GO:0043487|regulation of RNA stability;GO:0007004|telomere maintenance via telomerase;	GO:0005737|cytoplasm;GO:0005829|cytosol;GO:0045111|intermediate filament cytoskeleton;GO:0005634|nucleus;GO:0005697|telomerase holoenzyme complex;	GO:0051721|protein phosphatase 2A binding;GO:0004540|ribonuclease activity;GO:0043021|ribonucleoprotein complex binding;GO:0070034|telomeric RNA binding;GO:0042162|telomeric DNA binding;	K14409	SMG7, EST1C; protein SMG7
ENSOARG00000001351	38.7801	48.935	46.8961	32.9729	41.0064	31.3673	36.1565	21.4209	45.2707	37.0052	37.7532	42.6027	ENSOARG00000001351	protein_coding	chr4:109504071-109504262:+	gi|676272257|gb|KFO27141.1|	344	6e-40	Contactin-associated protein-like 2 [Fukomys damarensis]	gi|965933459|ref|XM_015095422.1|	192	9e-95	PREDICTED: Ovis aries contactin associated protein-like 2 (CNTNAP2), transcript variant X1, mRNA	Q9CPW0	138	7e-38	Contactin-associated protein-like 2	.	.	.	.	pfam00754	F5_F8_type_C	F5/8 type C domain. This domain is also known as the discoidin (DS) domain family.	GO:0030534|adult behavior;GO:0007155|cell adhesion;GO:0045163|clustering of voltage-gated potassium channels;GO:0007612|learning;GO:0021761|limbic system development;GO:0031175|neuron projection development;GO:0008038|neuron recognition;GO:0071205|protein localization to juxtaparanode region of axon;GO:0035176|social behavior;GO:0042297|vocal learning;GO:0071625|vocalization behavior;	GO:0030673|axolemma;GO:0009986|cell surface;GO:0005769|early endosome;GO:0005794|Golgi apparatus;GO:0016021|integral component of membrane;GO:0044224|juxtaparanode region of axon;GO:0016020|membrane;GO:0008076|voltage-gated potassium channel complex;	GO:0019899|enzyme binding;	K07380	CNTNAP2; contactin associated protein-like 2
ENSOARG00000001357	0.738668	0.841892	0.440727	0.936508	0.579339	0.204015	0.226865	1.06771	0.0985484	0.570408	0.761867	0	ENSOARG00000001357	protein_coding	chrAMGL01123384.1:5641-6506:+	gi|556734623|ref|XP_005962940.1|	640	1e-78	PREDICTED: cytochrome P450 4F6-like isoform X1 [Pantholops hodgsonii]	gi|966013187|ref|XM_012108042.2|	359	0	PREDICTED: Ovis aries cytochrome P450 4F6-like (LOC105605873), partial mRNA	P51871	228	2e-71	Cytochrome P450 4F6	AGc2890	95.5	5e-23	COG2124	pfam00067	p450	Cytochrome P450. Cytochrome P450s are haem-thiolate proteins involved in the oxidative degradation of various compounds. They are particularly well known for their role in the degradation of environmental toxins and mutagens. They can be divided into 4 classes, according to the method by which electrons from NAD(P)H are delivered to the catalytic site. Sequence conservation is relatively low with…	GO:0006954|inflammatory response;GO:0006691|leukotriene metabolic process;	GO:0005789|endoplasmic reticulum membrane;GO:0031090|organelle membrane;	GO:0070330|aromatase activity;GO:0020037|heme binding;GO:0005506|iron ion binding;	K17726	CYP4F2_3; leukotriene-B4 20-monooxygenase / phylloquinone omega-hydroxylase [EC:1.14.13.30 1.14.13.194]
ENSOARG00000001356	11.8784	6.04545	1.7161	6.37231	3.89644	1.80544	4.85851	0.15118	4.9187	1.69608	4.08384	2.75346	GIMAP6	protein_coding	chr4:112353169-112358920:+	gi|965933541|ref|XP_014950925.1|	1514	0	PREDICTED: LOW QUALITY PROTEIN: GTPase IMAP family member 6 isoform X1 [Ovis aries]	gi|965933540|ref|XM_015095439.1|	925	0	PREDICTED: Ovis aries GTPase IMAP family member 6 (LOC101110230), transcript variant X1, mRNA	A5PKB7	457	1e-159	GTPase IMAP family member 6	.	.	.	.	pfam04548	AIG1	AIG1 family. Arabidopsis protein AIG1 appears to be involved in plant resistance to bacteria.	.	GO:0005829|cytosol;	GO:0005525|GTP binding;	.	.
ENSOARG00000001355	6.44797	6.46361	6.327	7.35417	6.29099	6.83388	8.01681	10.1399	6.02173	10.1624	7.21136	8.66512	ENSOARG00000001355	protein_coding	chr13:68972583-68976410:-	gi|545540717|ref|XP_005635116.1|	629	2e-80	PREDICTED: transcription factor MafB, partial [Canis lupus familiaris]	gi|982993782|ref|XM_610891.8|	390	0	PREDICTED: Bos taurus v-maf avian musculoaponeurotic fibrosarcoma oncogene homolog B (MAFB), mRNA	P54842	246	7e-80	Transcription factor MafB	.	.	.	.	pfam03131	bZIP_Maf	bZIP Maf transcription factor. Maf transcription factors contain a conserved basic region leucine zipper (bZIP) domain, which mediates their dimerization and DNA binding property. Thus, this family is probably related to pfam00170. This family also includes the DNA_binding domain of Skn-1, this domain lacks the leucine zipper found in other bZip domains, and binds DNA is a monomer.	GO:0035284|brain segmentation;GO:0042472|inner ear morphogenesis;GO:0045647|negative regulation of erythrocyte differentiation;GO:0045671|negative regulation of osteoclast differentiation;GO:0007399|nervous system development;GO:0006357|regulation of transcription from RNA polymerase II promoter;GO:0007585|respiratory gaseous exchange;GO:0021571|rhombomere 5 development;GO:0021572|rhombomere 6 de…	GO:0005634|nucleus;GO:0005667|transcription factor complex;	GO:0000978|RNA polymerase II core promoter proximal region sequence-specific DNA binding;GO:0001077|transcriptional activator activity, RNA polymerase II core promoter proximal region sequence-specific binding;GO:0001228|transcriptional activator activity, RNA polymerase II transcription regulatory region sequence-specific binding;	K09036	MAFB; transcription factor MAFB
ENSOARG00000001354	40.2499	33.5039	40.2051	35.2942	40.4355	39.658	36.5298	45.3666	39.8819	39.2534	40.2479	37.2216	COMMD3	protein_coding	chr13:22519518-22523037:+	gi|426240773|ref|XP_004014268.1|	1042	2e-142	PREDICTED: COMM domain-containing protein 3 isoform X1 [Ovis aries]	gi|965966682|ref|XM_004014219.3|	588	0	PREDICTED: Ovis aries COMM domain containing 3 (COMMD3), transcript variant X1, mRNA	Q3SZ76	398	8e-141	COMM domain-containing protein 3	.	.	.	.	pfam07258	HCaRG	HCaRG protein. This family consists of several mammalian HCaRG(hypertension-related, calcium-regulated gene) proteins. HCaRG is negatively regulated by extracellular calcium concentration, and its basal mRNA levels are higher in hypertensive animals. HCaRG is a nuclear protein potentially involved in the control of cell proliferation.	GO:0006355|regulation of transcription, DNA-templated;GO:0006814|sodium ion transport;GO:0006351|transcription, DNA-templated;	GO:0005737|cytoplasm;GO:0005634|nucleus;	.	.	.
ENSOARG00000009128	2.57559	2.63269	4.93128	3.39528	2.25501	1.92891	3.89355	8.45448	2.57751	1.35413	2.0413	2.02477	C7	protein_coding	chr16:33481056-33542035:-	gi|426246572|ref|XP_004017066.1|	4275	0	PREDICTED: complement component C7 isoform X1 [Ovis aries]	gi|850490465|gb|CP011901.1|	4213	0	Ovis canadensis canadensis isolate 43U chromosome 16 sequence	Q29RQ1	1561	0	Complement component C7	.	.	.	.	pfam01823	MACPF	MAC/Perforin domain. The membrane-attack complex (MAC) of the complement system forms transmembrane channels. These channels disrupt the phospholipid bilayer of target cells, leading to cell lysis and death. A number of proteins participate in the assembly of the MAC. Freshly activated C5b binds to C6 to form a C5b-6 complex, then to C7 forming the C5b-7 complex. The C5b-7 complex binds to C8, wh…	GO:0006957|complement activation, alternative pathway;GO:0006958|complement activation, classical pathway;GO:0019835|cytolysis;	GO:0005576|extracellular region;GO:0005579|membrane attack complex;	.	K03996	C7; complement component 7
ENSOARG00000009129	0.10885	0.0413537	0	0	0.0497999	0	0	0.0734239	0.101655	0.235354	0.112269	0.0351916	ENSOARG00000009129	protein_coding	chr4:50075590-50100111:-	gi|440909337|gb|ELR59254.1|	1273	4e-173	hypothetical protein M91_01584, partial [Bos mutus]	gi|2203|emb|Z12967.1|	645	0	O.aries rearranged T-cell receptor gamma	P03986	191	1e-57	T-cell receptor gamma-2 chain C region	.	.	.	.	pfam07686	V-set	Immunoglobulin V-set domain. This domain is found in antibodies as well as neural protein P0 and CTL4 amongst others.	GO:0006955|immune response;	GO:0005887|integral component of plasma membrane;	GO:0004888|transmembrane signaling receptor activity;	.	.
ENSOARG00000002718	0	0.0677579	0	0.117247	0	0	0	0	0	0.0642713	0	0.0576613	CLEC4E	protein_coding	chr3:206448669-206459013:-	gi|426227008|ref|XP_004007622.1|	1100	1e-150	PREDICTED: C-type lectin domain family 4 member E isoform X1 [Ovis aries]	gi|965928569|ref|XM_004007573.3|	604	0	PREDICTED: Ovis aries C-type lectin domain family 4, member E (CLEC4E), transcript variant X1, mRNA	Q9ULY5	337	3e-116	C-type lectin domain family 4 member E	.	.	.	.	pfam00059	Lectin_C	Lectin C-type domain. This family includes both long and short form C-type	GO:0042742|defense response to bacterium;GO:0038094|Fc-gamma receptor signaling pathway;GO:0045087|innate immune response;GO:0050715|positive regulation of cytokine secretion;GO:0002223|stimulatory C-type lectin receptor signaling pathway;GO:0002292|T cell differentiation involved in immune response;	GO:0016021|integral component of membrane;GO:0005886|plasma membrane;	GO:0030246|carbohydrate binding;GO:0004872|receptor activity;	K10059	CLEC4E; C-type lectin domain family 4 member E
ENSOARG00000002719	0.0541148	0	0.282517	0.0533623	0.0742743	0	0.0581704	0.164262	0.0505377	0.234013	0	0.104973	TEX38	protein_coding	chr1:21003381-21005011:+	gi|426215456|ref|XP_004001988.1|	931	1e-124	PREDICTED: testis-expressed sequence 38 protein isoform X1 [Ovis aries]	gi|965914708|ref|XM_004001939.3|	702	0	PREDICTED: Ovis aries testis expressed 38 (TEX38), transcript variant X1, mRNA	Q6PEX7	255	9e-84	Testis-expressed sequence 38 protein	.	.	.	.	pfam15042	LELP1	Late cornified envelope-like proline-rich protein 1. This family of uncharacterized proteins is found in mammals.	.	GO:0016021|integral component of membrane;	.	.	.
ENSOARG00000002717	5.39498	2.29521	3.2968	3.60384	3.27585	5.2152	4.16908	3.82362	4.41146	2.41901	4.46179	3.56881	TRADD	protein_coding	chr14:34141943-34147887:-	gi|426242493|ref|XP_004015107.1|	1363	0	PREDICTED: tumor necrosis factor receptor type 1-associated DEATH domain protein isoform X1 [Ovis aries]	gi|965973247|ref|XM_004015058.3|	1390	0	PREDICTED: Ovis aries TNFRSF1A-associated via death domain (TRADD), transcript variant X1, mRNA	Q2KI74	496	2e-172	Tumor necrosis factor receptor type 1-associated DEATH domain protein	.	.	.	.	pfam09034	TRADD_N	TRADD, N-terminal domain. The N terminal domain of 'tumor necrosis factor receptor type 1 associated death domain protein' (TRADD) folds into an alpha-beta sandwich with a four-stranded beta sheet and six alpha helices, each forming one layer of the structure. The domain allows docking of TRADD onto 'tumor necrosis factor receptor-associated factor' (TRAF): the binding is at the beta-sandwich dom…	GO:0097191|extrinsic apoptotic signaling pathway;GO:0051798|positive regulation of hair follicle development;GO:0043123|positive regulation of I-kappaB kinase/NF-kappaB signaling;	GO:0005737|cytoplasm;GO:0005856|cytoskeleton;GO:0005634|nucleus;GO:0005886|plasma membrane;GO:0043235|receptor complex;	GO:0060090|binding, bridging;GO:0004871|signal transducer activity;	K03171	TRADD; tumor necrosis factor receptor type 1-associated DEATH domain protein
ENSOARG00000002714	0.780177	0.342001	1.19059	0.887685	1.15319	1.04425	1.29022	0.850117	0.560465	1.36249	1.91885	0.756702	ENSOARG00000002714	protein_coding	chr14:60255350-60256364:+	gi|803339060|ref|XP_012027596.1|	569	9e-67	PREDICTED: leukocyte immunoglobulin-like receptor subfamily B member 3 isoform X5 [Ovis aries musimon]	gi|965911956|ref|XM_012172206.2|	368	0	PREDICTED: Ovis aries musimon leukocyte immunoglobulin-like receptor subfamily B member 3 (LOC105602100), transcript variant X7, mRNA	Q8MJZ2	103	4e-24	Leukocyte immunoglobulin-like receptor subfamily A member 6	.	.	.	.	pfam13895	Ig_2	Immunoglobulin domain. This domain contains immunoglobulin-like domains.	GO:0002250|adaptive immune response;	GO:0016021|integral component of membrane;	.	K06512	LILR; leukocyte immunoglobulin-like receptor
ENSOARG00000002715	0.0371345	0	0	0	0	0	0	0	0	0	0	0	ENSOARG00000002715	protein_coding	chrJH924805.1:864-2769:+	gi|966014348|ref|XP_011963796.2|	1028	3e-135	PREDICTED: mucin-6-like isoform X1, partial [Ovis aries]	gi|966014347|ref|XM_012108406.2|	578	0	PREDICTED: Ovis aries mucin-6-like (LOC105606131), transcript variant X1, partial mRNA	Q6W4X9	58.9	4e-08	Mucin-6	.	.	.	.	pfam00094	VWD	von Willebrand factor type D domain. Luciferin-2-monooxygenase from Vargula hilgendorfii contains a vwd domain. Its function is unrelated but the similarity is very strong by several methods.	GO:0030277|maintenance of gastrointestinal epithelium;GO:0016266|O-glycan processing;	GO:0005576|extracellular region;GO:0005796|Golgi lumen;	GO:0005201|extracellular matrix structural constituent;	.	.
ENSOARG00000002713	55.9532	33.2945	32.8174	36.5855	34.311	35.8651	31.4015	28.5956	32.341	30.7592	35.8812	33.496	MSANTD4	protein_coding	chr15:1334444-1335985:+	gi|426244395|ref|XP_004016008.1|	1610	0	PREDICTED: myb/SANT-like DNA-binding domain-containing protein 4 [Ovis aries]	gi|965976492|ref|XM_004015959.3|	1199	0	PREDICTED: Ovis aries myb/SANT-like DNA-binding domain-containing protein 4 (LOC101116084), transcript variant X3, mRNA	Q2KJB9	617	0	Myb/SANT-like DNA-binding domain-containing protein 4	.	.	.	.	pfam13873	Myb_DNA-bind_5	Myb/SANT-like DNA-binding domain. This presumed domain appears to be related to other Myb/SANT like DNA binding domains. This family is greatly expanded in arthropods and higher eukaryotes.	.	GO:0005634|nucleus;	GO:0003677|DNA binding;	.	.
ENSOARG00000002711	3.31171	3.41893	2.50571	3.50229	2.9644	3.66531	3.12136	3.73933	2.57732	3.32083	3.53947	3.79395	ADCK1	protein_coding	chr7:85912157-86025453:+	gi|426233740|ref|XP_004010872.1|	2720	0	PREDICTED: uncharacterized aarF domain-containing protein kinase 1 [Ovis aries]	gi|965948703|ref|XM_004010823.3|	1583	0	PREDICTED: Ovis aries aarF domain containing kinase 1 (ADCK1), transcript variant X1, mRNA	Q86TW2	925	0	Uncharacterized aarF domain-containing protein kinase 1	SPBC15C4.02	281	2e-85	COG0661	pfam03109	ABC1	ABC1 family. This family includes ABC1 from yeast and AarF from Escherichia coli. These proteins have a nuclear or mitochondrial subcellular location in eukaryotes. The exact molecular functions of these proteins is not clear, however yeast ABC1 suppresses a cytochrome b mRNA translation defect and is essential for the electron transfer in the bc 1 complex and Escherichia coli AarF is required fo…	.	GO:0005576|extracellular region;GO:0005739|mitochondrion;	GO:0005524|ATP binding;GO:0004674|protein serine/threonine kinase activity;	K08869	ADCK, ABC1; aarF domain-containing kinase
ENSOARG00000011345	89.4371	80.2867	85.387	91.6424	83.3763	87.8264	88.0012	77.054	91.7534	96.8337	87.7707	93.2734	ENSOARG00000011345	protein_coding	chr1:261870313-261882013:+	gi|7387989|sp|P82197.1|PDXK_SHEEP	1523	0	RecName: Full=Pyridoxal kinase; AltName: Full=Pyridoxine kinase	gi|926684292|ref|XM_013966831.1|	809	0	PREDICTED: Capra hircus pyridoxal (pyridoxine, vitamin B6) kinase (PDXK), mRNA	P82197	591	0	Pyridoxal kinase	SPAC6F6.11c	164	6e-47	COG2240	pfam00294	PfkB	pfkB family carbohydrate kinase. This family includes a variety of carbohydrate and pyrimidine kinases.	GO:0009443|pyridoxal 5'-phosphate salvage;	GO:0005737|cytoplasm;	GO:0005524|ATP binding;GO:0046872|metal ion binding;GO:0008478|pyridoxal kinase activity;	K00868	pdxK, pdxY; pyridoxine kinase [EC:2.7.1.35]
ENSOARG00000007356	26.8835	21.6487	22.8758	20.7617	21.9321	22.5388	26.3055	18.4561	25.5287	25.5869	31.7704	31.4357	LRRC73	protein_coding	chr20:17133482-17135899:-	gi|440902449|gb|ELR53241.1|	895	2e-117	hypothetical protein M91_00693, partial [Bos mutus]	gi|965796165|ref|XM_012113945.2|	682	0	PREDICTED: Ovis aries musimon leucine rich repeat containing 73 (LRRC73), transcript variant X2, mRNA	Q5JTD7	343	1e-116	Leucine-rich repeat-containing protein 73	.	.	.	.	pfam15240	Pro-rich	Proline-rich. This family includes several eukaryotic proline-rich proteins.	GO:0007165|signal transduction;	GO:0016021|integral component of membrane;GO:0005886|plasma membrane;	GO:0004930|G-protein coupled receptor activity;GO:0004984|olfactory receptor activity;	.	.
ENSOARG00000006766	1.18146	1.38109	1.39177	1.643	2.91056	2.48918	1.20488	1.80846	2.68768	1.34278	0.937362	1.32221	ASB5	protein_coding	chr26:6462919-6501142:-	gi|594682978|ref|XP_007189047.1|	1871	0	PREDICTED: ankyrin repeat and SOCS box protein 5 isoform X1 [Balaenoptera acutorostrata scammoni]	gi|965872842|ref|XM_012149430.2|	1119	0	PREDICTED: Ovis aries musimon ankyrin repeat and SOCS box containing 5 (ASB5), transcript variant X1, mRNA	Q17QS6	635	0	Ankyrin repeat and SOCS box protein 5	all2748	84	1e-16	COG0666	pfam12796	Ank_2	Ankyrin repeats (3 copies).	GO:0035556|intracellular signal transduction;GO:0016567|protein ubiquitination;	GO:0005622|intracellular;	.	K10327	ASB5; ankyrin repeat and SOCS box protein 5
ENSOARG00000006765	9.68977	8.33355	8.23785	8.21088	7.16831	8.18527	10.4478	9.44445	8.92471	9.90694	9.4898	9.31917	PHRF1	protein_coding	chr21:49464265-49490468:-	gi|965996979|ref|XP_014958743.1|	3449	0	PREDICTED: LOW QUALITY PROTEIN: PHD and RING finger domain-containing protein 1 isoform X1 [Ovis aries]	gi|965908700|ref|XM_012168611.2|	2436	0	PREDICTED: Ovis aries musimon PHD and ring finger domains 1 (PHRF1), transcript variant X5, mRNA	Q9P1Y6	358	1e-99	PHD and RING finger domain-containing protein 1	.	.	.	.	pfam00628	PHD	PHD-finger. PHD folds into an interleaved type of Zn-finger chelating 2 Zn ions in a similar manner to that of the RING and FYVE domains. Several PHD fingers have been identified as binding modules of methylated histone H3.	GO:0006397|mRNA processing;GO:0006366|transcription from RNA polymerase II promoter;	GO:0016020|membrane;	GO:0070063|RNA polymerase binding;GO:0008270|zinc ion binding;	K17586	PHRF1; PHD and RING finger domain-containing protein 1
ENSOARG00000006764	0.105965	0	0.0276607	0.130615	0.0727204	0.0512172	0.17086	0.080413	0.0742206	0.0859191	0.0273234	0.0513885	ENSOARG00000006764	protein_coding	chr13:28006954-28008426:+	gi|556772776|ref|XP_005981552.1|	1323	8e-172	PREDICTED: MLV-related proviral Env polyprotein-like [Pantholops hodgsonii]	gi|850488330|gb|CP011898.1|	885	0	Ovis canadensis canadensis isolate 43U chromosome 13 sequence	P21415	224	1e-63	Envelope glycoprotein	.	.	.	.	pfam00429	TLV_coat	ENV polyprotein (coat polyprotein).	GO:0019064|fusion of virus membrane with host plasma membrane;GO:0019062|virion attachment to host cell;	GO:0020002|host cell plasma membrane;GO:0016021|integral component of membrane;GO:0019028|viral capsid;GO:0019031|viral envelope;GO:0055036|virion membrane;	GO:0005198|structural molecule activity;	.	.
ENSOARG00000006763	19.0911	17.978	19.7181	17.7819	19.6125	20.0521	16.6922	17.1486	17.1661	16.5924	18.599	18.1411	IPO11	protein_coding	chr16:16829254-16993920:-	gi|426246429|ref|XP_004016996.1|	5075	0	PREDICTED: importin-11 [Ovis aries]	gi|965980433|ref|XM_004016947.3|	2934	0	PREDICTED: Ovis aries importin 11 (IPO11), mRNA	Q9UI26	1925	0	Importin-11	YPL125w	268	3e-74	COG5657	pfam03810	IBN_N	Importin-beta N-terminal domain.	GO:0006610|ribosomal protein import into nucleus;GO:0042991|transcription factor import into nucleus;	GO:0005829|cytosol;GO:0005635|nuclear envelope;	GO:0008565|protein transporter activity;	.	.
ENSOARG00000006762	10.0982	11.3066	10.8794	12.351	11.7495	11.4089	11.9528	10.4032	10.5452	12.4306	11.013	12.2095	ZNF318	protein_coding	chr20:17007158-17032961:-	gi|965991561|ref|XP_004019275.2|	9732	0	PREDICTED: LOW QUALITY PROTEIN: zinc finger protein 318 isoform X1 [Ovis aries]	gi|965991560|ref|XM_004019226.3|	6610	0	PREDICTED: Ovis aries zinc finger protein 318 (ZNF318), transcript variant X1, mRNA	Q5VUA4	2954	0	Zinc finger protein 318	.	.	.	.	pfam11600	CAF-1_p150	Chromatin assembly factor 1 complex p150 subunit, N-terminal. CAF-1_p150 is a polypeptide subunit of CAF-1, which functions in depositing newly synthesized and acetylated histones H3/H4 into chromatin during DNA replication and repair. CAF-1_p150 includes the HP1 interaction site, the PEST, KER and ED interacting sites. CAF-1_p150 interacts directly with newly synthesized and acetylated histones …	GO:0051321|meiotic cell cycle;GO:0006355|regulation of transcription, DNA-templated;GO:0006351|transcription, DNA-templated;	GO:0005737|cytoplasm;GO:0005654|nucleoplasm;	GO:0003676|nucleic acid binding;GO:0008270|zinc ion binding;	.	.
ENSOARG00000006761	0	0	0	0	0.0616319	0.0434075	0	0	0	0	0	0	ENSOARG00000006761	protein_coding	chr1:106289733-106290578:-	gi|742162333|ref|XP_010847621.1|	1289	7e-177	PREDICTED: F-box only protein 27 [Bison bison bison]	gi|942040570|ref|XM_014476605.1|	703	0	PREDICTED: Bos mutus F-box only protein 27 (LOC102269056), mRNA	Q8NI29	203	6e-62	F-box only protein 27	.	.	.	.	pfam04300	FBA	F-box associated region. Members of this family are associated with F-box domains, hence the name FBA. This domain is probably involved in binding other proteins that will be targeted for ubiquitination. Human FBXO2 is involved in binding to N-glycosylated proteins.	.	GO:0019005|SCF ubiquitin ligase complex;	GO:0001948|glycoprotein binding;	K10102	FBXO27; F-box protein 27
ENSOARG00000006760	37.3705	33.904	33.8837	32.6349	38.2128	36.9468	44.2132	29.8639	37.8586	38.5077	38.9426	37.2203	LPAR1	protein_coding	chr2:12325968-12488187:+	gi|57164353|ref|NP_001009332.1|	1894	0	lysophosphatidic acid receptor 1 [Ovis aries]	gi|965918773|ref|XM_012111061.2|	1320	0	PREDICTED: Ovis aries lysophosphatidic acid receptor 1 (LPAR1), transcript variant X1, mRNA	P46628	721	0	Lysophosphatidic acid receptor 1	.	.	.	.	pfam00001	7tm_1	7 transmembrane receptor (rhodopsin family). This family contains, amongst other G-protein-coupled receptors (GCPRs), members of the opsin family, which have been considered to be typical members of the rhodopsin superfamily. They share several motifs, mainly the seven transmembrane helices, GCPRs of the rhodopsin superfamily. All opsins bind a chromophore, such as 11-cis-retinal. The function of…	GO:0007202|activation of phospholipase C activity;GO:0007193|adenylate cyclase-inhibiting G-protein coupled receptor signaling pathway;GO:0010977|negative regulation of neuron projection development;GO:0043410|positive regulation of MAPK cascade;GO:0035025|positive regulation of Rho protein signal transduction;GO:0051496|positive regulation of stress fiber assembly;GO:0008360|regulation of cell s…	GO:0009986|cell surface;GO:0005768|endosome;GO:0005887|integral component of plasma membrane;	GO:0070915|lysophosphatidic acid receptor activity;	K04289	LPAR1, EDG2; lysophosphatidic acid receptor 1
ENSOARG00000006769	14.664	11.3291	12.5367	13.5543	15.8493	16.4586	8.85124	12.3146	17.126	13.0869	14.7524	14.6682	ENSOARG00000006769	protein_coding	chr4:96952158-97036962:+	gi|946626989|ref|XP_006179940.2|	1761	0	PREDICTED: exocyst complex component 4 isoform X1 [Camelus ferus]	gi|965929812|ref|XM_012177154.2|	1072	0	PREDICTED: Ovis aries exocyst complex component 4 (EXOC4), transcript variant X1, mRNA	Q96A65	643	0	Exocyst complex component 4	.	.	.	.	pfam04048	Sec8_exocyst	Sec8 exocyst complex component specific domain.	GO:0048341|paraxial mesoderm formation;GO:0015031|protein transport;GO:0016241|regulation of macroautophagy;GO:0006904|vesicle docking involved in exocytosis;	GO:0005737|cytoplasm;GO:0005829|cytosol;GO:0000145|exocyst;GO:0032584|growth cone membrane;GO:0016020|membrane;GO:0005902|microvillus;GO:0035748|myelin sheath abaxonal region;GO:0005886|plasma membrane;	GO:0047485|protein N-terminus binding;GO:0017160|Ral GTPase binding;	K06111	EXOC4, SEC8L1; exocyst complex component 4
ENSOARG00000005159	0.116173	0	0.0303252	0	0	0	0	0.146932	0.0813703	0.0941957	0	0.112678	ENSOARG00000005159	protein_coding	chr23:12629779-12642081:-	gi|426253553|ref|XP_004020457.1|	2036	0	PREDICTED: plasminogen activator inhibitor 2-like [Ovis aries]	gi|965999701|ref|XM_012103313.2|	1260	0	PREDICTED: Ovis aries plasminogen activator inhibitor 2-like (LOC101104705), transcript variant X2, mRNA	P05120	598	0	Plasminogen activator inhibitor 2	MA2246	186	1e-52	COG4826	pfam00079	Serpin	Serpin (serine protease inhibitor). Structure is a multi-domain fold containing a bundle of helices and a beta sandwich.	GO:0042730|fibrinolysis;GO:0043066|negative regulation of apoptotic process;GO:0042060|wound healing;	GO:0005737|cytoplasm;GO:0005576|extracellular region;GO:0005615|extracellular space;GO:0005886|plasma membrane;	GO:0004867|serine-type endopeptidase inhibitor activity;	.	.
ENSOARG00000005158	9.86371	9.41906	12.1084	13.4507	9.08648	12.0262	12.3223	10.6546	12.1993	11.9125	14.2521	14.0918	NUDT22	protein_coding	chr21:41840860-41843592:+	gi|803224314|ref|XP_011972453.1|	1224	4e-167	PREDICTED: dnaJ homolog subfamily C member 4 isoform X2 [Ovis aries musimon]	gi|803224317|ref|XM_012117065.1|	603	0	PREDICTED: Ovis aries musimon DnaJ heat shock protein family (Hsp40) member C4 (DNAJC4), transcript variant X4, mRNA	Q2TBI8	466	7e-165	Nucleoside diphosphate-linked moiety X motif 22	.	.	.	.	pfam11202	PRTase_1	Phosphoribosyl transferase (PRTase). This PRTase family has a C terminal RNA binding Pelota domain. These genes are found in the biosynthetic operon associated with the Ter stress response operon and are predicted to be involved in the biosynthesis of a ribo- nucleoside involved in stress response.	.	GO:0005654|nucleoplasm;	GO:0016787|hydrolase activity;	.	.
ENSOARG00000005151	0.504781	0.756208	0.649045	0.721645	0.780565	0.807585	0.656346	0.61557	0.660802	0.488524	0.670686	0.682009	HMCN1	protein_coding	chr12:64798855-65337057:+	gi|426240038|ref|XP_004013922.1|	29498	0	PREDICTED: hemicentin-1 isoform X1 [Ovis aries]	gi|965964970|ref|XM_004013873.3|	16894	0	PREDICTED: Ovis aries hemicentin 1 (HMCN1), transcript variant X1, mRNA	Q96RW7	10380	0	Hemicentin-1	.	.	.	.	pfam07474	G2F	G2F domain. Nidogen, an invariant component of basement membranes, is a multifunctional protein that interacts with most other major basement membrane proteins. The G2 fragment or (G2F domain) contains binding sites for collagen IV and perlecan. The structure is composed of an 11-stranded beta-barrel with a central helix. This domain is structurally related to that of green fluorescent protein pf…	GO:0050896|response to stimulus;GO:0007601|visual perception;	GO:0005604|basement membrane;GO:0005938|cell cortex;GO:0030054|cell junction;GO:0070062|extracellular exosome;	GO:0005509|calcium ion binding;	K17341	HMCN; hemicentin
ENSOARG00000005150	1.36896	1.98934	1.89393	2.66609	1.83197	1.88576	1.43476	1.86993	2.07751	2.44196	2.15323	2.19082	ONECUT2	protein_coding	chr23:56899159-56944691:+	gi|966001024|ref|XP_004020720.2|	1614	0	PREDICTED: one cut domain family member 2 isoform X1 [Ovis aries]	gi|966001023|ref|XM_004020671.3|	1108	0	PREDICTED: Ovis aries one cut homeobox 2 (ONECUT2), transcript variant X1, mRNA	O95948	611	0	One cut domain family member 2	.	.	.	.	pfam02376	CUT	CUT domain. The CUT domain is a DNA-binding motif which can bind independently or in cooperation with the homeodomain, often found downstream of the CUT domain. Multiple copies of the CUT domain can exist in one protein.	GO:0009887|organ morphogenesis;GO:0030154|cell differentiation;GO:0045165|cell fate commitment;GO:0042384|cilium assembly;GO:0031018|endocrine pancreas development;GO:0002064|epithelial cell development;GO:0001889|liver development;GO:0030512|negative regulation of transforming growth factor beta receptor signaling pathway;GO:0048935|peripheral nervous system neuron development;GO:0030335|positiv…	GO:0015629|actin cytoskeleton;GO:0005654|nucleoplasm;GO:0005634|nucleus;	GO:0000978|RNA polymerase II core promoter proximal region sequence-specific DNA binding;GO:0001077|transcriptional activator activity, RNA polymerase II core promoter proximal region sequence-specific binding;	.	.
ENSOARG00000005153	0	0.0962162	0.205673	0.0832452	0.0386226	0	0.0907458	0.65486	0.0262796	0.0608435	0.0290235	0	TBX20	protein_coding	chr4:61802145-61848104:+	gi|426227694|ref|XP_004007951.1|	2115	0	PREDICTED: LOW QUALITY PROTEIN: T-box transcription factor TBX20 isoform X1 [Ovis aries]	gi|965931933|ref|XM_004007902.3|	1335	0	PREDICTED: Ovis aries T-box 20 (TBX20), transcript variant X1, mRNA	Q9UMR3	787	0	T-box transcription factor TBX20	.	.	.	.	pfam00907	T-box	T-box. The T-box encodes a 180 amino acid domain that binds to DNA. Genes encoding T-box proteins are found in a wide range of animals, but not in other kingdoms such as plants. Family members are all thought to bind to the DNA consensus sequence TCACACCT. they are found exclusively in the nucleus, and perform DNA-binding and transcriptional activation/repression roles. They are generally require…	GO:0003180|aortic valve morphogenesis;GO:0060413|atrial septum morphogenesis;GO:0008015|blood circulation;GO:0003207|cardiac chamber formation;GO:0055008|cardiac muscle tissue morphogenesis;GO:0003215|cardiac right ventricle morphogenesis;GO:0003279|cardiac septum development;GO:0008283|cell proliferation;GO:0009953|dorsal/ventral pattern formation;GO:0036306|embryonic heart tube elongation;GO:00…	GO:0005737|cytoplasm;GO:0005634|nucleus;	GO:0001102|RNA polymerase II activating transcription factor binding;GO:0000978|RNA polymerase II core promoter proximal region sequence-specific DNA binding;GO:0000977|RNA polymerase II regulatory region sequence-specific DNA binding;GO:0001105|RNA polymerase II transcription coactivator activity;GO:0001085|RNA polymerase II transcription factor binding;GO:0001077|transcriptional activator activ…	K10185	TBX20; T-box protein 20
ENSOARG00000005152	9.74614	9.68919	9.13642	9.43523	9.22712	10.2466	8.4883	9.24945	8.50395	8.65225	8.1812	9.45289	PDCD2	protein_coding	chr8:90680024-90686058:-	gi|942094230|ref|XP_014338015.1|	1405	0	PREDICTED: programmed cell death protein 2 [Bos mutus]	gi|965906904|ref|XM_012166511.2|	753	0	PREDICTED: Ovis aries musimon programmed cell death 2 (PDCD2), transcript variant X2, mRNA	Q2YDC9	518	0	Programmed cell death protein 2	.	.	.	.	pfam04194	PDCD2_C	Programmed cell death protein 2, C-terminal putative domain.	GO:0006919|activation of cysteine-type endopeptidase activity involved in apoptotic process;GO:0006915|apoptotic process;GO:1902035|positive regulation of hematopoietic stem cell proliferation;GO:1901532|regulation of hematopoietic progenitor cell differentiation;	GO:0005737|cytoplasm;GO:0070062|extracellular exosome;GO:0005634|nucleus;	GO:0003677|DNA binding;GO:0046872|metal ion binding;	K14801	TSR4; pre-rRNA-processing protein TSR4
ENSOARG00000005155	0	0.169793	0.0777753	0	0.102236	0	0	0.0753675	0	0.161056	0	0	ENSOARG00000005155	protein_coding	chr12:43257891-43258400:+	gi|331028764|ref|NP_001193546.1|	617	1e-78	uncharacterized protein LOC786597 [Bos taurus]	gi|850487286|gb|CP011897.1|	471	0	Ovis canadensis canadensis isolate 43U chromosome 12 sequence	Q5JX71	112	9e-30	Protein FAM209A	.	.	.	.	pfam15206	FAM209	FAM209 family. This family of proteins is found in eukaryotes. Proteins in this family are typically between and 170 amino acids in length. The function of this family is unknown.	.	GO:0070062|extracellular exosome;GO:0016021|integral component of membrane;GO:0005634|nucleus;	.	.	.
ENSOARG00000005154	2.53257	2.23784	2.88206	2.44123	2.65585	2.31064	2.29414	2.76404	2.23229	2.6149	3.05236	2.67717	NFKBID	protein_coding	chr14:45702859-45709104:-	gi|803152917|ref|XP_004015256.2|	1978	0	PREDICTED: NF-kappa-B inhibitor delta, partial [Ovis aries]	gi|556724980|ref|XM_005958219.1|	1269	0	PREDICTED: Pantholops hodgsonii nuclear factor of kappa light polypeptide gene enhancer in B-cells inhibitor, delta (NFKBID), transcript variant X2, mRNA	Q8NI38	471	8e-164	NF-kappa-B inhibitor delta	all2748	61.6	2e-09	COG0666	pfam12796	Ank_2	Ankyrin repeats (3 copies).	GO:0006954|inflammatory response;GO:0043124|negative regulation of I-kappaB kinase/NF-kappaB signaling;GO:0032088|negative regulation of NF-kappaB transcription factor activity;GO:0033085|negative regulation of T cell differentiation in thymus;GO:0070245|positive regulation of thymocyte apoptotic process;GO:0006357|regulation of transcription from RNA polymerase II promoter;	GO:0005634|nucleus;	GO:0003712|transcription cofactor activity;	K14214	NFKBID; NF-kappa-B inhibitor delta
ENSOARG00000005157	11.4428	8.86994	9.22772	7.41402	8.1017	8.86191	10.138	9.94301	9.42369	8.30656	9.7274	10.2029	ENSOARG00000005157	protein_coding	chrJH924519.1:21-1926:-	gi|803309723|ref|XP_012013242.1|	1039	3e-134	PREDICTED: bifunctional polynucleotide phosphatase/kinase isoform X4 [Ovis aries musimon]	gi|965891241|ref|XM_012157850.2|	680	0	PREDICTED: Ovis aries musimon polynucleotide kinase 3'-phosphatase (PNKP), transcript variant X3, mRNA	Q96T60	347	3e-113	Bifunctional polynucleotide phosphatase/kinase	SPAC23C11.04c	124	7e-31	COG0241	pfam13671	AAA_33	AAA domain. This family of domains contain only a P-loop motif, that is characteristic of the AAA superfamily. Many of the proteins in this family are just short fragments so there is no Walker B motif.	GO:0016311|dephosphorylation;GO:0098504|DNA 3' dephosphorylation involved in DNA repair;GO:0042769|DNA damage response, detection of DNA damage;GO:0006281|DNA repair;GO:0006261|DNA-dependent DNA replication;GO:0046939|nucleotide phosphorylation;GO:0000718|nucleotide-excision repair, DNA damage removal;GO:0051973|positive regulation of telomerase activity;GO:1904355|positive regulation of telomere…	GO:0016020|membrane;GO:0005739|mitochondrion;GO:0005730|nucleolus;GO:0005654|nucleoplasm;GO:0005634|nucleus;	GO:0005524|ATP binding;GO:0046404|ATP-dependent polydeoxyribonucleotide 5'-hydroxyl-kinase activity;GO:0003684|damaged DNA binding;GO:0003690|double-stranded DNA binding;GO:0004519|endonuclease activity;GO:0019201|nucleotide kinase activity;GO:0046403|polynucleotide 3'-phosphatase activity;GO:0017076|purine nucleotide binding;	K08073	PNKP; bifunctional polynucleotide phosphatase/kinase [EC:3.1.3.32 2.7.1.78]
ENSOARG00000005156	6.78678	10.0706	6.29394	8.48844	7.12766	6.77023	8.28599	6.46108	8.41374	8.13417	5.87055	8.14935	ATN1	protein_coding	chr3:207473737-207480187:-	gi|329664668|ref|NP_001192677.1|	1893	0	atrophin-1 [Bos taurus]	gi|965928668|ref|XM_015094973.1|	3348	0	PREDICTED: Ovis aries atrophin 1 (ATN1), transcript variant X1, mRNA	P54259	187	6e-47	Atrophin-1	.	.	.	.	pfam03154	Atrophin-1	Atrophin-1 family. Atrophin-1 is the protein product of the dentatorubral-pallidoluysian atrophy (DRPLA) gene. DRPLA OMIM:125370 is a progressive neurodegenerative disorder. It is caused by the expansion of a CAG repeat in the DRPLA gene on chromosome 12p. This results in an extended polyglutamine region in atrophin-1, that is thought to confer toxicity to the protein, possibly through altering i…	GO:0007417|central nervous system development;GO:0000122|negative regulation of transcription from RNA polymerase II promoter;GO:0051402|neuron apoptotic process;GO:0006351|transcription, DNA-templated;	GO:0030054|cell junction;GO:0005737|cytoplasm;GO:0016363|nuclear matrix;GO:0005654|nucleoplasm;GO:0005634|nucleus;GO:0048471|perinuclear region of cytoplasm;	GO:0019904|protein domain specific binding;GO:0003714|transcription corepressor activity;	K05626	DRPLA; atrophin-1 (dentatorubral-pallidoluysian atrophy protein)
ENSOARG00000008386	0.146392	0.0834245	0.242018	0.144356	0.133951	0.0825495	0.0917949	0.0493737	0.136715	0.0395658	0.0754946	0.0828256	ATP1A4	protein_coding	chr1:109508252-109541160:+	gi|965892847|ref|XP_014944817.1|	5012	0	PREDICTED: sodium/potassium-transporting ATPase subunit alpha-4 isoform X2 [Ovis aries musimon]	gi|965916575|ref|XM_015092330.1|	3040	0	PREDICTED: Ovis aries sodium/potassium-transporting ATPase subunit alpha-4 (LOC101118398), transcript variant X2, mRNA	Q13733	1680	0	Sodium/potassium-transporting ATPase subunit alpha-4	MA4378	598	0	COG0474	pfam00122	E1-E2_ATPase	E1-E2 ATPase.	GO:0015991|ATP hydrolysis coupled proton transport;GO:0030007|cellular potassium ion homeostasis;GO:0006883|cellular sodium ion homeostasis;GO:0009566|fertilization;GO:0030317|sperm motility;GO:0034220|ion transmembrane transport;GO:0010107|potassium ion import;GO:0006813|potassium ion transport;GO:1903779|regulation of cardiac conduction;GO:0030641|regulation of cellular pH;GO:0042391|regulation…	GO:0005887|integral component of plasma membrane;GO:0043231|intracellular membrane-bounded organelle;GO:0005886|plasma membrane;GO:0005890|sodium:potassium-exchanging ATPase complex;	GO:0005524|ATP binding;GO:0046872|metal ion binding;GO:0005391|sodium:potassium-exchanging ATPase activity;	K01539	ATP1A; sodium/potassium-transporting ATPase subunit alpha [EC:3.6.3.9]
ENSOARG00000008385	73.8227	63.0719	74.0026	67.2422	67.9124	63.3604	57.9012	84.2181	67.8131	55.6582	68.3438	63.9757	CTSV	protein_coding	chr2:29185911-29189702:+	gi|426219849|ref|XP_004004130.1|	1816	0	PREDICTED: cathepsin L2 [Ovis aries]	gi|965919729|ref|XM_004004082.3|	1005	0	PREDICTED: Ovis aries cathepsin V (CTSV), transcript variant X4, mRNA	P25975	685	0	Cathepsin L1	AF1946_2	77.4	1e-15	COG4870	pfam00112	Peptidase_C1	Papain family cysteine protease.	GO:0051603|proteolysis involved in cellular protein catabolic process;	GO:0005615|extracellular space;GO:0005764|lysosome;	GO:0004197|cysteine-type endopeptidase activity;	K01365	CTSL; cathepsin L [EC:3.4.22.15]
ENSOARG00000008384	7.16802	6.7178	7.06751	7.93079	6.15874	5.84476	8.54319	6.75252	6.88951	8.48931	8.04029	8.75958	PGGHG	protein_coding	chr21:49795958-49801217:-	gi|803340016|ref|XP_012028047.1|	2671	0	PREDICTED: acid trehalase-like protein 1 isoform X3 [Ovis aries musimon]	gi|965994846|ref|XM_012102428.2|	1027	0	PREDICTED: Ovis aries ATH1, acid trehalase-like 1 (yeast) (ATHL1), transcript variant X1, mRNA	Q32M88	835	0	Acid trehalase-like protein 1	all4989	110	3e-24	COG1554	pfam03632	Glyco_hydro_65m	Glycosyl hydrolase family 65 central catalytic domain. This family of glycosyl hydrolases contains vacuolar acid trehalase and maltose phosphorylase.Maltose phosphorylase (MP) is a dimeric enzyme that catalyses the conversion of maltose and inorganic phosphate into beta-D-glucose-1-phosphate and glucose. The central domain is the catalytic domain, which binds a phosphate ion that is proximal the …	GO:0005975|carbohydrate metabolic process;	GO:0005618|cell wall;	GO:0016787|hydrolase activity;GO:0016798|hydrolase activity, acting on glycosyl bonds;	.	.
ENSOARG00000008380	245.471	212.901	193.4	215.765	224.539	222.541	224.554	172.372	237.985	188.426	253.91	247.468	RAB6B	protein_coding	chr1:253571546-253581943:+	gi|537171644|gb|ERE74467.1|	831	6e-111	ras-related protein Rab-6A-like protein [Cricetulus griseus]	gi|965918377|ref|XM_004003327.3|	445	0	PREDICTED: Ovis aries RAB6B, member RAS oncogene family (RAB6B), mRNA	P61294	323	8e-112	Ras-related protein Rab-6B	.	.	.	.	pfam00071	Ras	Ras family. Includes sub-families Ras, Rab, Rac, Ral, Ran, Rap Ypt1 and more. Shares P-loop motif with GTP_EFTU, arf and myosin_head. See pfam00009 pfam00025, pfam00063. As regards Rab GTPases, these are important regulators of vesicle formation, motility and fusion. They share a fold in common with all Ras GTPases: this is a six-stranded beta-sheet surrounded by five alpha-helices.	GO:0006891|intra-Golgi vesicle-mediated transport;GO:0015031|protein transport;GO:0042147|retrograde transport, endosome to Golgi;GO:0006890|retrograde vesicle-mediated transport, Golgi to ER;GO:0007264|small GTPase mediated signal transduction;	GO:0016023|cytoplasmic membrane-bounded vesicle;GO:0005829|cytosol;GO:0005793|endoplasmic reticulum-Golgi intermediate compartment;GO:0005794|Golgi apparatus;GO:0000139|Golgi membrane;	GO:0005525|GTP binding;GO:0031489|myosin V binding;	K07894	RAB6B; Ras-related protein Rab-6B
ENSOARG00000008389	2.17587	2.49349	2.76851	1.58283	1.55034	1.52868	1.99385	2.79107	1.68782	1.59393	1.45935	1.3954	ITGA8	protein_coding	chr13:29099245-29291937:-	gi|803237306|ref|XP_011978776.1|	5396	0	PREDICTED: integrin alpha-8 isoform X2 [Ovis aries musimon]	gi|965965753|ref|XM_004014681.3|	3112	0	PREDICTED: Ovis aries integrin alpha 8 (ITGA8), transcript variant X1, mRNA	P53708	1888	0	Integrin alpha-8	.	.	.	.	pfam08441	Integrin_alpha2	Integrin alpha. This domain is found in integrin alpha and integrin alpha precursors to the C terminus of a number of pfam01839 repeats and to the N-terminus of the pfam00357 cytoplasmic region. This region is composed of three immunoglobulin-like domains.	GO:0007420|brain development;GO:0030030|cell projection organization;GO:0007160|cell-matrix adhesion;GO:0045184|establishment of protein localization;GO:0030198|extracellular matrix organization;GO:0042472|inner ear morphogenesis;GO:0007229|integrin-mediated signaling pathway;GO:0001822|kidney development;GO:0007613|memory;GO:0048333|mesodermal cell differentiation;GO:0001656|metanephros developm…	GO:0045177|apical part of cell;GO:0009986|cell surface;GO:0032591|dendritic spine membrane;GO:0005783|endoplasmic reticulum;GO:0005925|focal adhesion;GO:0034678|integrin alpha8-beta1 complex;GO:0008305|integrin complex;GO:0043204|perikaryon;GO:0005886|plasma membrane;GO:0014069|postsynaptic density;	GO:0046872|metal ion binding;	K06584	ITGA8; integrin alpha 8
ENSOARG00000008388	12.309	13.3599	10.9658	12.1824	10.5552	11.1893	14.1784	11.3004	11.9489	14.4426	12.486	15.4546	KDM4B	protein_coding	chr5:16686041-16766082:-	gi|803073254|ref|XP_012033447.1|	5343	0	PREDICTED: LOW QUALITY PROTEIN: lysine-specific demethylase 4B isoform X1 [Ovis aries]	gi|965849939|ref|XM_012139587.2|	3289	0	PREDICTED: Ovis aries musimon lysine (K)-specific demethylase 4B (KDM4B), transcript variant X3, mRNA	Q91VY5	1649	0	Lysine-specific demethylase 4B	.	.	.	.	pfam13832	zf-HC5HC2H_2	PHD-zinc-finger like domain.	GO:0070544|histone H3-K36 demethylation;GO:0033169|histone H3-K9 demethylation;GO:1900113|negative regulation of histone H3-K9 trimethylation;GO:0006355|regulation of transcription, DNA-templated;GO:0006351|transcription, DNA-templated;	GO:0005737|cytoplasm;GO:0031618|nuclear pericentric heterochromatin;GO:0005634|nucleus;	GO:0051213|dioxygenase activity;GO:0032452|histone demethylase activity;GO:0032454|histone demethylase activity (H3-K9 specific);GO:0008270|zinc ion binding;	K06709	KDM4, JMJD2, JHDM3; jumonji domain-containing protein 2 [EC:1.14.11.-]
ENSOARG00000008659	4.04698	2.2583	5.69761	7.87938	6.98176	5.12067	4.97039	2.95577	3.18666	5.94477	4.74557	3.77725	NEB	protein_coding	chr2:156650358-156853665:+	gi|742118499|ref|XP_010838291.1|	35661	0	PREDICTED: nebulin isoform X11 [Bison bison bison]	gi|742118498|ref|XM_010839989.1|	19487	0	PREDICTED: Bison bison bison nebulin (NEB), transcript variant X11, mRNA	P20929	3996	0	Nebulin	.	.	.	.	pfam00880	Nebulin	Nebulin repeat.	GO:0030049|muscle filament sliding;GO:0007517|muscle organ development;GO:0030832|regulation of actin filament length;GO:0007525|somatic muscle development;	GO:0015629|actin cytoskeleton;GO:0005829|cytosol;GO:0070062|extracellular exosome;GO:0030018|Z disc;	GO:0008307|structural constituent of muscle;	K18267	NEB; nebulin
ENSOARG00000008658	50.03	50.1151	41.6933	42.2865	47.9821	43.4064	39.3325	44.883	46.4326	46.6124	49.7584	42.0447	SPRYD7	protein_coding	chr10:19718100-19728223:-	gi|440898471|gb|ELR49966.1|	867	6e-117	Chronic lymphocytic leukemia deletion region 6 protein-like protein, partial [Bos mutus]	gi|965954672|ref|XM_015097973.1|	486	0	PREDICTED: Ovis aries SPRY domain containing 7 (SPRYD7), transcript variant X1, partial mRNA	Q2T9X3	338	1e-117	SPRY domain-containing protein 7	.	.	.	.	pfam00622	SPRY	SPRY domain. SPRY Domain is named from SPla and the RYanodine Receptor. Domain of unknown function. Distant homologues are domains in butyrophilin/marenostrin/pyrin homologues.	GO:0006355|regulation of transcription, DNA-templated;GO:0006351|transcription, DNA-templated;	GO:0005634|nucleus;	GO:0003677|DNA binding;GO:0046872|metal ion binding;	.	.
ENSOARG00000008655	11.1929	14.2649	8.74876	8.34522	11.0103	10.3327	10.8127	9.41281	9.31552	8.85409	11.6744	11.5894	GLS2	protein_coding	chr3:162844049-162856968:+	gi|426224937|ref|XP_004006625.1|	3168	0	PREDICTED: glutaminase liver isoform, mitochondrial isoform X1 [Ovis aries]	gi|965927243|ref|XM_004006576.3|	1809	0	PREDICTED: Ovis aries glutaminase 2 (GLS2), transcript variant X1, mRNA	Q9UI32	1147	0	Glutaminase liver isoform, mitochondrial	all2934	249	7e-76	COG2066	pfam04960	Glutaminase	Glutaminase. This family of enzymes deaminates glutamine to glutamate EC:3.5.1.2.	GO:0008652|cellular amino acid biosynthetic process;GO:0006520|cellular amino acid metabolic process;GO:0006537|glutamate biosynthetic process;GO:0014047|glutamate secretion;GO:0006543|glutamine catabolic process;GO:1903955|positive regulation of protein targeting to mitochondrion;GO:0072593|reactive oxygen species metabolic process;GO:0042981|regulation of apoptotic process;	GO:0005759|mitochondrial matrix;GO:0005739|mitochondrion;	GO:0004359|glutaminase activity;	K01425	glsA, GLS; glutaminase [EC:3.5.1.2]
ENSOARG00000008654	40.6478	36.6103	38.1669	41.8307	34.5286	43.7	37.7049	35.576	43.5978	39.1071	35.5683	41.5946	PEX19	protein_coding	chr1:109621733-109626179:-	gi|548456542|ref|XP_005677281.1|	1193	7e-162	PREDICTED: peroxisomal biogenesis factor 19 [Capra hircus]	gi|965892875|ref|XM_012158549.2|	900	0	PREDICTED: Ovis aries musimon DDB1 and CUL4 associated factor 8 (DCAF8), transcript variant X10, mRNA	Q3SZD1	460	4e-162	Peroxisomal biogenesis factor 19	.	.	.	.	pfam04614	Pex19	Pex19 protein family.	GO:0061077|chaperone-mediated protein folding;GO:0072321|chaperone-mediated protein transport;GO:1900131|negative regulation of lipid binding;GO:0016559|peroxisome fission;GO:0016557|peroxisome membrane biogenesis;GO:0007031|peroxisome organization;GO:0045046|protein import into peroxisome membrane;GO:0050821|protein stabilization;GO:0006625|protein targeting to peroxisome;	GO:0005737|cytoplasm;GO:0005829|cytosol;GO:0016021|integral component of membrane;GO:0005654|nucleoplasm;GO:0005634|nucleus;GO:0005778|peroxisomal membrane;GO:0043234|protein complex;	GO:0036105|peroxisome membrane class-1 targeting sequence binding;	K13337	PEX19; peroxin-19
ENSOARG00000008657	14.6561	11.2252	12.977	12.4868	14.9663	13.465	13.5615	14.1412	12.22	13.6137	13.762	13.4873	ZNF572	protein_coding	chr9:28044608-28046904:-	gi|803104417|ref|XP_012038971.1|	2660	0	PREDICTED: zinc finger protein 572 [Ovis aries]	gi|965952856|ref|XM_012183584.2|	1620	0	PREDICTED: Ovis aries zinc finger protein 572 (ZNF572), transcript variant X5, mRNA	Q32KN0	973	0	Zinc finger protein 572	.	.	.	.	pfam13465	zf-H2C2_2	Zinc-finger double domain.	GO:0006355|regulation of transcription, DNA-templated;GO:0006351|transcription, DNA-templated;	GO:0005634|nucleus;	GO:0003677|DNA binding;GO:0046872|metal ion binding;	.	.
ENSOARG00000008656	2.79751	4.0824	3.90375	2.81017	2.69136	1.9208	3.31631	3.06864	2.14867	2.28948	2.9393	2.84013	ENSOARG00000008656	protein_coding	chr12:49845806-49867327:-	gi|528980307|ref|XP_005217192.1|	1471	0	PREDICTED: filamin-binding LIM protein 1 isoform X1 [Bos taurus]	gi|965856019|ref|XM_012142533.2|	1442	0	PREDICTED: Ovis aries musimon filamin binding LIM protein 1 (FBLIM1), transcript variant X6, mRNA	Q1JQB5	519	0	Filamin-binding LIM protein 1	.	.	.	.	pfam00412	LIM	LIM domain. This family represents two copies of the LIM structural domain.	GO:0008360|regulation of cell shape;GO:0033623|regulation of integrin activation;GO:0016337|single organismal cell-cell adhesion;	GO:0005938|cell cortex;GO:0005925|focal adhesion;GO:0001725|stress fiber;	GO:0031005|filamin binding;GO:0008270|zinc ion binding;	.	.
ENSOARG00000008651	2.34808	2.38948	3.06466	1.90196	2.18691	1.54025	2.52406	2.29097	2.74108	3.08247	2.33533	1.5454	ENSOARG00000008651	protein_coding	chr23:35074874-35075542:-	gi|345111056|pdb|3TGD|A	752	8e-100	Chain A, Crystal Structure Of The Human Ubiquitin-Conjugating Enzyme (E2) Ubch5b	gi|965876041|ref|XM_012150651.2|	411	0	PREDICTED: Ovis aries musimon ubiquitin conjugating enzyme E2D 2 (UBE2D2), transcript variant X3, mRNA	P62840	293	3e-101	Ubiquitin-conjugating enzyme E2 D2	SPBC119.02	254	3e-86	COG5078	pfam00179	UQ_con	Ubiquitin-conjugating enzyme. Proteins destined for proteasome-mediated degradation may be ubiquitinated. Ubiquitination follows conjugation of ubiquitin to a conserved cysteine residue of UBC homologues. TSG101 is one of several UBC homologues that lacks this active site cysteine.	GO:0016567|protein ubiquitination;	.	GO:0005524|ATP binding;GO:0016740|transferase activity;	K06689	UBE2D_E, UBC4, UBC5; ubiquitin-conjugating enzyme E2 D/E [EC:2.3.2.23]
ENSOARG00000008650	2.61475	4.3425	5.38233	2.17321	3.48629	3.28591	3.73423	6.23616	2.05818	2.38259	4.66174	2.64477	FBP1	protein_coding	chr2:31653188-31684127:+	gi|426219871|ref|XP_004004141.1|	1676	0	PREDICTED: fructose-1,6-bisphosphatase 1 [Ovis aries]	gi|965919770|ref|XM_004004092.3|	1017	0	PREDICTED: Ovis aries fructose-bisphosphatase 1 (FBP1), mRNA	P09199	637	0	Fructose-1,6-bisphosphatase 1	YLR377c	276	5e-89	COG0158	pfam00316	FBPase	Fructose-1-6-bisphosphatase.	GO:0035690|cellular response to drug;GO:0071286|cellular response to magnesium ion;GO:0016311|dephosphorylation;GO:0006002|fructose 6-phosphate metabolic process;GO:0006001|fructose catabolic process;GO:0006094|gluconeogenesis;GO:0030308|negative regulation of cell growth;GO:0045820|negative regulation of glycolytic process;GO:0046580|negative regulation of Ras protein signal transduction;GO:0051…	GO:0005737|cytoplasm;GO:0005829|cytosol;	GO:0016208|AMP binding;GO:0042132|fructose 1,6-bisphosphate 1-phosphatase activity;GO:0046872|metal ion binding;GO:0048029|monosaccharide binding;	.	.
ENSOARG00000008653	1.49709	2.79643	1.95396	1.57879	1.74087	1.6683	1.47518	1.91451	2.05835	1.43866	1.75857	2.2184	FZD2	protein_coding	chr11:43747339-43749370:+	gi|744583717|ref|XP_010984774.1|	2710	0	PREDICTED: frizzled-2 [Camelus dromedarius]	gi|965890386|ref|XM_012157472.2|	1625	0	PREDICTED: Ovis aries musimon frizzled class receptor 2 (FZD2), transcript variant X2, mRNA	Q9JIP6	1047	0	Frizzled-2	.	.	.	.	pfam01534	Frizzled	Frizzled/Smoothened family membrane region. This family contains the membrane spanning region of frizzled and smoothened receptors. This membrane region is predicted to contain seven transmembrane alpha helices. Proteins related to Drosophila frizzled are receptors for Wnt (mediating the beta-catenin signalling pathway), but also the planar cell polarity (PCP) pathway and the Wnt/calcium pathway.…	GO:0060070|canonical Wnt signaling pathway;GO:0007267|cell-cell signaling;GO:0090103|cochlea morphogenesis;GO:0030855|epithelial cell differentiation;GO:0060022|hard palate development;GO:0060119|inner ear receptor cell development;GO:0003149|membranous septum morphogenesis;GO:0003150|muscular septum morphogenesis;GO:0003151|outflow tract morphogenesis;GO:0090179|planar cell polarity pathway invo…	GO:0005737|cytoplasm;GO:0005925|focal adhesion;GO:0016021|integral component of membrane;GO:0005886|plasma membrane;	GO:0004930|G-protein coupled receptor activity;GO:0030165|PDZ domain binding;GO:0042813|Wnt-activated receptor activity;GO:0017147|Wnt-protein binding;	K02235	FZD2; frizzled 2
ENSOARG00000008652	24.0843	19.4696	23.8511	23.7983	22.0149	24.4818	22.6331	24.1678	26.8515	24.6416	25.7114	22.4445	ETHE1	protein_coding	chr14:50750057-50767924:-	gi|426242990|ref|XP_004015351.1|	1291	3e-178	PREDICTED: LOW QUALITY PROTEIN: persulfide dioxygenase ETHE1, mitochondrial isoform X1 [Ovis aries]	gi|965970302|ref|XM_004015302.3|	729	0	PREDICTED: Ovis aries ethylmalonic encephalopathy 1 (ETHE1), transcript variant X1, mRNA	Q3T094	474	4e-169	Persulfide dioxygenase ETHE1, mitochondrial	slr1259	202	5e-63	COG0491	pfam00753	Lactamase_B	Metallo-beta-lactamase superfamily.	GO:0006749|glutathione metabolic process;GO:0070813|hydrogen sulfide metabolic process;	GO:0005759|mitochondrial matrix;GO:0005654|nucleoplasm;	GO:0005506|iron ion binding;GO:0050313|sulfur dioxygenase activity;	K17725	ETHE1; sulfur dioxygenase [EC:1.13.11.18]
ENSOARG00000015408	0.117794	0.335638	0.0614968	0.116156	0.242514	0.113869	0.126622	0.238372	0.275019	0.127347	0.121494	0.2285	MS4A15	protein_coding	chr21:36305694-36313621:+	gi|965885873|ref|XP_014944412.1|	884	3e-117	PREDICTED: membrane-spanning 4-domains subfamily A member 15 isoform X2 [Ovis aries musimon]	gi|965995932|ref|XM_015103121.1|	382	0	PREDICTED: Ovis aries membrane-spanning 4-domains, subfamily A, member 15 (MS4A15), transcript variant X1, mRNA	Q3UPL6	308	1e-104	Membrane-spanning 4-domains subfamily A member 15	.	.	.	.	pfam04103	CD20	CD20-like family. This family includes the CD20 protein and the beta subunit of the high affinity receptor for IgE Fc. The high affinity receptor for IgE is a tetrameric structure consisting of a single IgE-binding alpha subunit, a single beta subunit, and two disulfide-linked gamma subunits. The alpha subunit of Fc epsilon RI and most Fc receptors are homologous members of the Ig superfamily. By…	.	GO:0016021|integral component of membrane;	.	.	.
ENSOARG00000015409	0	0	0	0	0.0343482	0	0	0	0.0467423	0	0	0.0242725	KRT12	protein_coding	chr11:40623486-40630115:-	gi|803120911|ref|XP_012041466.1|	1951	0	PREDICTED: keratin, type I cytoskeletal 12 [Ovis aries]	gi|965957357|ref|XM_012186076.2|	1507	0	PREDICTED: Ovis aries keratin 12, type I (KRT12), mRNA	Q99456	639	0	Keratin, type I cytoskeletal 12	.	.	.	.	pfam00038	Filament	Intermediate filament protein.	GO:0007601|visual perception;	GO:0070062|extracellular exosome;GO:0005882|intermediate filament;	GO:0005198|structural molecule activity;	K07604	KRT1; type I keratin, acidic
ENSOARG00000015406	61.0684	53.5589	57.618	64.9541	77.8919	56.6189	64.4587	45.8036	75.8552	45.0674	54.439	59.7755	DIXDC1	protein_coding	chr15:21727589-21767102:+	gi|426244515|ref|XP_004016067.1|	2997	0	PREDICTED: dixin isoform X1 [Ovis aries]	gi|803154824|ref|XM_012095446.1|	1863	0	PREDICTED: Ovis aries DIX domain containing 1 (DIXDC1), transcript variant X2, mRNA	Q155Q3	1078	0	Dixin	.	.	.	.	pfam00778	DIX	DIX domain. The DIX domain is present in Dishevelled and axin. This domain is involved in homo- and hetero-oligomerization. It is involved in the homo- oligomerization of mouse axin. The axin DIX domain also interacts with the dishevelled DIX domain. The DIX domain has also been called the DAX domain.	GO:0060070|canonical Wnt signaling pathway;GO:0007049|cell cycle;GO:0021799|cerebral cortex radially oriented cell migration;GO:0021869|forebrain ventricular zone progenitor cell division;GO:0045665|negative regulation of neuron differentiation;GO:0090263|positive regulation of canonical Wnt signaling pathway;GO:0032956|regulation of actin cytoskeleton organization;GO:0070507|regulation of microt…	GO:0005737|cytoplasm;GO:0005829|cytosol;GO:0005925|focal adhesion;	GO:0043015|gamma-tubulin binding;	.	.
ENSOARG00000015407	9.33887	13.7108	8.09836	7.64815	7.82108	14.6891	9.35816	11.5312	11.0867	10.4385	11.9178	13.0495	SMIM1	protein_coding	chr12:47419248-47419742:-	gi|556748976|ref|XP_005969928.1|	419	1e-51	PREDICTED: small integral membrane protein 1 [Pantholops hodgsonii]	gi|965964118|ref|XM_015099262.1|	240	2e-121	PREDICTED: Ovis aries small integral membrane protein 1 (Vel blood group) (SMIM1), mRNA	P0C8K7	122	9e-36	Small integral membrane protein 1	.	.	.	.	pfam05282	AAR2	AAR2 protein. This family consists of several eukaryotic AAR2-like proteins. The yeast protein AAR2 is involved in splicing pre-mRNA of the a1 cistron and other genes that are important for cell growth.	.	GO:0070062|extracellular exosome;GO:0016021|integral component of membrane;	.	.	.
ENSOARG00000015404	32.4801	37.6698	31.2484	34.645	33.8844	35.9759	32.2785	30.7907	37.1086	34.0247	31.9412	39.9731	MAP2K4	protein_coding	chr11:30273281-30323323:+	gi|194378908|dbj|BAG58005.1|	1959	0	unnamed protein product [Homo sapiens]	gi|965959392|ref|XM_012185755.2|	1085	0	PREDICTED: Ovis aries mitogen-activated protein kinase kinase 4 (MAP2K4), transcript variant X1, mRNA	P45985	754	0	Dual specificity mitogen-activated protein kinase kinase 4	.	.	.	.	pfam00069	Pkinase	Protein kinase domain.	GO:0006915|apoptotic process;GO:0061049|cell growth involved in cardiac muscle cell development;GO:0071260|cellular response to mechanical stimulus;GO:0072709|cellular response to sorbitol;GO:0038095|Fc-epsilon receptor signaling pathway;GO:0007254|JNK cascade;GO:2000672|negative regulation of motor neuron apoptotic process;GO:0045740|positive regulation of DNA replication;GO:0043525|positive reg…	GO:0030424|axon;GO:0005737|cytoplasm;GO:0005829|cytosol;GO:0032839|dendrite cytoplasm;GO:0005634|nucleus;GO:0043204|perikaryon;	GO:0005524|ATP binding;GO:0008545|JUN kinase kinase activity;GO:0004672|protein kinase activity;GO:0004713|protein tyrosine kinase activity;GO:0004702|receptor signaling protein serine/threonine kinase activity;	K04430	MAP2K4, MKK4; mitogen-activated protein kinase kinase 4 [EC:2.7.12.2]
ENSOARG00000015405	5.52245	7.48676	6.8284	7.8532	7.89887	6.18133	6.52995	6.35232	7.08463	7.82423	7.43463	10.8817	CAMK1D	protein_coding	chr13:16052740-16366434:+	gi|965965722|ref|XP_014954926.1|	1660	0	PREDICTED: calcium/calmodulin-dependent protein kinase type 1D isoform X1 [Ovis aries]	gi|965965721|ref|XM_015099440.1|	1066	0	PREDICTED: Ovis aries calcium/calmodulin dependent protein kinase ID (CAMK1D), transcript variant X1, mRNA	Q8BW96	504	3e-177	Calcium/calmodulin-dependent protein kinase type 1D	.	.	.	.	pfam00069	Pkinase	Protein kinase domain.	GO:0006954|inflammatory response;GO:0043066|negative regulation of apoptotic process;GO:0043065|positive regulation of apoptotic process;GO:0032793|positive regulation of CREB transcription factor activity;GO:0010976|positive regulation of neuron projection development;GO:0090023|positive regulation of neutrophil chemotaxis;GO:0050766|positive regulation of phagocytosis;GO:0060267|positive regula…	GO:0005737|cytoplasm;GO:0005634|nucleus;	GO:0005524|ATP binding;GO:0004683|calmodulin-dependent protein kinase activity;	K08794	CAMK1; calcium/calmodulin-dependent protein kinase I [EC:2.7.11.17]
ENSOARG00000015402	7.91926	7.63848	8.27572	7.38507	7.30985	6.63209	7.98648	7.28316	6.8088	6.48727	6.851	6.3206	GALNT7	protein_coding	chr2:106267004-106332779:-	gi|965920964|ref|XP_014948767.1|	3215	0	PREDICTED: N-acetylgalactosaminyltransferase 7 isoform X2 [Ovis aries]	gi|850477813|gb|CP011887.1|	3685	0	Ovis canadensis canadensis isolate 43U chromosome 2 sequence	Q80VA0	1158	0	N-acetylgalactosaminyltransferase 7	.	.	.	.	pfam00535	Glycos_transf_2	Glycosyl transferase family 2. Diverse family, transferring sugar from UDP-glucose, UDP-N-acetyl- galactosamine, GDP-mannose or CDP-abequose, to a range of substrates including cellulose, dolichol phosphate and teichoic acids.	GO:0005975|carbohydrate metabolic process;GO:0016266|O-glycan processing;GO:0006493|protein O-linked glycosylation;	GO:0070062|extracellular exosome;GO:0000139|Golgi membrane;GO:0016021|integral component of membrane;GO:0016020|membrane;	GO:0030246|carbohydrate binding;GO:0046872|metal ion binding;GO:0004653|polypeptide N-acetylgalactosaminyltransferase activity;	K00710	GALNT; polypeptide N-acetylgalactosaminyltransferase [EC:2.4.1.41]
ENSOARG00000015403	36.4163	18.4959	22.4777	16.9787	24.2452	21.4669	13.8762	14.1219	18.1647	16.9776	15.7368	17.4343	NTS	protein_coding	chr3:122005182-122017637:+	gi|426224249|ref|XP_004006286.1|	907	1e-115	PREDICTED: neurotensin/neuromedin N isoform X1 [Ovis aries]	gi|850480667|gb|CP011888.1|	1456	0	Ovis canadensis canadensis isolate 43U chromosome 3 sequence	P01156	321	2e-104	Neurotensin/neuromedin N	.	.	.	.	pfam07421	Pro-NT_NN	Neurotensin/neuromedin N precursor. This family contains the precursor of bacterial neurotensin/neuromedin N (approximately 170 residues long). This the common precursor of two biologically active related peptides, neurotensin and neuromedin N. It undergoes tissue-specific processing leading to the formation in some tissues and cancer cell lines of large peptides ending with the neurotensin or ne…	GO:0050880|regulation of blood vessel size;	GO:0043679|axon terminus;GO:0005576|extracellular region;GO:0030133|transport vesicle;	GO:0005184|neuropeptide hormone activity;	K05235	NTS; neurotensin
ENSOARG00000015400	6.52834	6.13575	7.93563	4.04749	4.73093	4.93326	6.29751	6.82729	6.24467	5.37233	6.43188	6.21378	WNT5A	protein_coding	chr19:45575915-45594001:+	gi|426249888|ref|XP_004018679.1|	1794	0	PREDICTED: protein Wnt-5a isoform X1 [Ovis aries]	gi|965821325|ref|XM_012126290.2|	1843	0	PREDICTED: Ovis aries musimon wingless-type MMTV integration site family member 5A (WNT5A), transcript variant X2, mRNA	Q27Q52	682	0	Protein Wnt-5a	.	.	.	.	pfam00110	wnt	wnt family. Wnt genes have been identified in vertebrates and invertebrates but not in plants, unicellular eukaryotes or prokaryotes. In humans, 19 WNT proteins are known. Because of their insolubility little is known about Wnt protein structure, but all have 23 or 24 Cys residues whose spacing is highly conserved. Signal transduction by Wnt proteins (including the Wnt/beta-catenin, the Wnt/Ca++,…	GO:0051216|cartilage development;GO:0030154|cell differentiation;GO:0016055|Wnt signaling pathway;	GO:0005578|proteinaceous extracellular matrix;	.	K00444	WNT5; wingless-type MMTV integration site family, member 5
ENSOARG00000005928	31.4599	26.2073	28.5786	26.9544	25.8487	28.9204	29.5374	30.3797	28.9448	32.6538	31.671	34.8624	RPUSD3	protein_coding	chr19:16781004-16789141:+	gi|426249182|ref|XP_004018329.1|	1688	0	PREDICTED: RNA pseudouridylate synthase domain-containing protein 3 isoform X1 [Ovis aries]	gi|965988882|ref|XM_004018280.3|	1059	0	PREDICTED: Ovis aries RNA pseudouridylate synthase domain containing 3 (RPUSD3), transcript variant X1, mRNA	Q2TBK7	620	0	RNA pseudouridylate synthase domain-containing protein 3	CC1980	63.5	2e-10	COG0564	pfam00849	PseudoU_synth_2	RNA pseudouridylate synthase. Members of this family are involved in modifying bases in RNA molecules. They carry out the conversion of uracil bases to pseudouridine. This family includes RluD, a pseudouridylate synthase that converts specific uracils to pseudouridine in 23S rRNA. RluA from Escherichia coli converts bases in both rRNA and tRNA.	GO:0031119|tRNA pseudouridine synthesis;	GO:0005739|mitochondrion;	GO:0009982|pseudouridine synthase activity;GO:0003723|RNA binding;	.	.
ENSOARG00000005929	61.0259	44.5145	50.1791	50.7745	52.9781	65.7765	47.9695	40.8301	63.5459	57.8105	49.0952	51.717	DUSP3	protein_coding	chr11:43089005-43095813:-	gi|556777432|ref|XP_005983805.1|	881	2e-118	PREDICTED: dual specificity protein phosphatase 3 [Pantholops hodgsonii]	gi|556777431|ref|XM_005983743.1|	474	0	PREDICTED: Pantholops hodgsonii dual specificity phosphatase 3 (DUSP3), mRNA	Q5RD73	292	9e-100	Dual specificity protein phosphatase 3	SPBC17A3.06	71.6	2e-14	COG2453	pfam00782	DSPc	Dual specificity phosphatase, catalytic domain. Ser/Thr and Tyr protein phosphatases. The enzyme's tertiary fold is highly similar to that of tyrosine-specific phosphatases, except for a "recognition" region.	GO:0016311|dephosphorylation;GO:0070373|negative regulation of ERK1 and ERK2 cascade;GO:0046329|negative regulation of JNK cascade;GO:0050868|negative regulation of T cell activation;GO:0050860|negative regulation of T cell receptor signaling pathway;GO:0045931|positive regulation of mitotic cell cycle;	GO:0005829|cytosol;GO:0070062|extracellular exosome;GO:0001772|immunological synapse;GO:0005654|nucleoplasm;	GO:0033549|MAP kinase phosphatase activity;GO:0016791|phosphatase activity;GO:0004725|protein tyrosine phosphatase activity;GO:0008138|protein tyrosine/serine/threonine phosphatase activity;	K17614	DUSP3, VHR; dual specificity phosphatase 3 [EC:3.1.3.16 3.1.3.48]
ENSOARG00000011879	1.04188	0.822101	1.33892	1.02739	0.99001	1.54948	1.29227	0.810916	1.2724	1.21302	1.48791	0.9328	EIF5A	protein_coding	chr11:26647733-26649671:+	gi|281352188|gb|EFB27772.1|	832	1e-111	hypothetical protein PANDA_013848, partial [Ailuropoda melanoleuca]	gi|966012799|ref|XM_004022831.3|	474	0	PREDICTED: Ovis aries eukaryotic translation initiation factor 5A-1 (LOC101121157), transcript variant X1, mRNA	Q3T1J1	318	1e-110	Eukaryotic translation initiation factor 5A-1	SPAC26H5.10c	218	8e-72	COG0231	pfam01287	eIF-5a	Eukaryotic elongation factor 5A hypusine, DNA-binding OB fold. eIF5A, previously thought to be an initiation factor, has been shown to be required for peptide chain elongation in yeast.	GO:0007568|aging;GO:0097067|cellular response to thyroid hormone stimulus;GO:0051028|mRNA transport;GO:0043066|negative regulation of apoptotic process;GO:0010666|positive regulation of cardiac muscle cell apoptotic process;GO:0007204|positive regulation of cytosolic calcium ion concentration;GO:0051149|positive regulation of muscle cell differentiation;GO:2000379|positive regulation of reactive …	GO:0030425|dendrite;GO:0005789|endoplasmic reticulum membrane;GO:0043025|neuronal cell body;GO:0005643|nuclear pore;	GO:0043022|ribosome binding;GO:0003746|translation elongation factor activity;	K03263	EIF5A; translation initiation factor 5A
ENSOARG00000011878	13.6864	12.3978	10.7862	10.3509	12.3164	10.9294	13.6375	10.4282	12.426	11.2966	12.6678	13.8517	ILDR2	protein_coding	chr1:116995949-117044501:-	gi|440893198|gb|ELR46053.1|	1924	0	Immunoglobulin-like domain-containing receptor 2, partial [Bos mutus]	gi|803332755|ref|XM_012169097.1|	1330	0	PREDICTED: Ovis aries musimon immunoglobulin-like domain containing receptor 2 (ILDR2), transcript variant X1, mRNA	Q71H61	57	3e-07	Immunoglobulin-like domain-containing receptor 2	.	.	.	.	pfam09234	DUF1963	Domain of unknown function (DUF1963). This domain is found in a set of hypothetical bacterial proteins. Its exact function has not, as yet, been described.	GO:0030154|cell differentiation;GO:0048873|homeostasis of number of cells within a tissue;GO:0030073|insulin secretion;GO:0031016|pancreas development;GO:0009749|response to glucose;	GO:0005789|endoplasmic reticulum membrane;GO:0016021|integral component of membrane;	.	.	.
ENSOARG00000005920	12.9113	9.34402	9.70464	11.37	10.8914	12.7353	11.2398	12.6646	12.5491	9.19498	13.362	11.3322	NUBP1	protein_coding	chr24:9432662-9451103:+	gi|426254300|ref|XP_004020817.1|	1685	0	PREDICTED: cytosolic Fe-S cluster assembly factor NUBP1 isoform X1 [Ovis aries]	gi|966002565|ref|XM_004020768.3|	1034	0	PREDICTED: Ovis aries nucleotide binding protein 1 (NUBP1), transcript variant X1, mRNA	Q24K00	649	0	Cytosolic Fe-S cluster assembly factor NUBP1	SPAC637.08	392	1e-131	COG0489	pfam10609	ParA	ParA/MinD ATPase like. This family contains ATPases involved in plasmid partitioning. It also contains the cytosolic Fe-S cluster assembling factor NBP35 which is required for biogenesis and export of both ribosomal subunits.	GO:0030030|cell projection organization;GO:0016226|iron-sulfur cluster assembly;	GO:0005814|centriole;GO:0005929|cilium;GO:0005829|cytosol;GO:0005634|nucleus;	GO:0051539|4 iron, 4 sulfur cluster binding;GO:0005524|ATP binding;GO:0051536|iron-sulfur cluster binding;GO:0046872|metal ion binding;	.	.
ENSOARG00000005921	41.8849	26.2004	29.5457	32.3215	32.3539	34.6983	31.2549	28.3846	34.2949	33.5926	42.3464	47.0017	KCTD4	protein_coding	chr10:15704414-15705193:-	gi|426236299|ref|XP_004012107.1|	1372	0	PREDICTED: BTB/POZ domain-containing protein KCTD4 [Ovis aries]	gi|965955053|ref|XM_004012058.3|	780	0	PREDICTED: Ovis aries potassium channel tetramerization domain containing 4 (KCTD4), mRNA	Q8WVF5	529	0	BTB/POZ domain-containing protein KCTD4	.	.	.	.	pfam02214	BTB_2	BTB/POZ domain. In voltage-gated K+ channels this domain is responsible for subfamily-specific assembly of alpha-subunits into functional tetrameric channels. In KCTD1 this domain functions as a transcriptional repressor. It also mediates homomultimerization of KCTD1 and interaction of KCTD1 with the transcription factor AP-2-alpha.	GO:0051260|protein homooligomerization;	.	.	.	.
ENSOARG00000005922	162.434	134.271	121.869	138.388	138.742	130.471	159.306	146.637	166.703	136.52	149.341	167.542	PPA1	protein_coding	chr25:26222381-26254426:-	gi|966005368|ref|XP_014959897.1|	1458	0	PREDICTED: LOW QUALITY PROTEIN: inorganic pyrophosphatase isoform X1 [Ovis aries]	gi|966005367|ref|XM_015104411.1|	806	0	PREDICTED: Ovis aries pyrophosphatase (inorganic) 1 (PPA1), transcript variant X1, mRNA	P37980	564	0	Inorganic pyrophosphatase	YBR011c	292	7e-97	COG0221	pfam00719	Pyrophosphatase	Inorganic pyrophosphatase.	GO:0006796|phosphate-containing compound metabolic process;	GO:0005737|cytoplasm;GO:0070062|extracellular exosome;	GO:0004427|inorganic diphosphatase activity;GO:0000287|magnesium ion binding;	K01507	ppa; inorganic pyrophosphatase [EC:3.6.1.1]
ENSOARG00000011870	26.4313	22.7682	26.7455	23.9001	25.1073	25.5505	25.8342	29.3766	25.0415	23.3342	27.7614	22.3449	PUS3	protein_coding	chr21:28488573-28490816:-	gi|426251725|ref|XP_004019572.1|	2620	0	PREDICTED: tRNA pseudouridine(38/39) synthase [Ovis aries]	gi|965995713|ref|XM_012101876.2|	1489	0	PREDICTED: Ovis aries pseudouridylate synthase 3 (PUS3), transcript variant X5, mRNA	Q3SX07	989	0	tRNA pseudouridine(38/39) synthase	YFL001w	266	9e-82	COG0101	pfam01416	PseudoU_synth_1	tRNA pseudouridine synthase. Involved in the formation of pseudouridine at the anticodon stem and loop of transfer-RNAs Pseudouridine is an isomer of uridine (5-(beta-D-ribofuranosyl) uracil, and id the most abundant modified nucleoside found in all cellular RNAs. The TruA-like proteins also exhibit a conserved sequence with a strictly conserved aspartic acid, likely involved in catalysis.	GO:0001522|pseudouridine synthesis;GO:0008033|tRNA processing;	GO:0005634|nucleus;	GO:0009982|pseudouridine synthase activity;GO:0003723|RNA binding;	K01855	PUS3, DEG1; tRNA pseudouridine38/39 synthase [EC:5.4.99.45]
ENSOARG00000005924	0	0	0	0	0	0	0.108895	0	0	0	0.104485	0	LY6G6C	protein_coding	chr20:26728137-26730286:+	gi|548517937|ref|XP_005696632.1|	538	4e-68	PREDICTED: lymphocyte antigen 6 complex locus protein G6c [Capra hircus]	gi|965993253|ref|XM_004018943.3|	375	0	PREDICTED: Ovis aries lymphocyte antigen 6 complex, locus G6C (LY6G6C), transcript variant X1, mRNA	A0JNL5	204	1e-66	Lymphocyte antigen 6 complex locus protein G6c	.	.	.	.	pfam00021	UPAR_LY6	u-PAR/Ly-6 domain. This extracellular disulphide bond rich domain is related to pfam00087.	.	GO:0031225|anchored component of membrane;GO:0005886|plasma membrane;	.	K06846	LY6; lymphocyte antigen 6 complex
ENSOARG00000005925	26.3595	20.9123	26.9833	21.7881	26.425	18.861	19.3066	26.8016	21.6002	17.3218	19.0578	20.3027	ENSOARG00000005925	protein_coding	chrX:62098998-62099291:-	gi|375073649|gb|AFA34383.1|	452	8e-56	ribosomal protein L37 [Ostrea edulis]	gi|965912558|ref|XM_012172832.2|	294	3e-151	PREDICTED: Ovis aries musimon 60S ribosomal protein L37 (LOC101110998), mRNA	P61928	177	4e-57	60S ribosomal protein L37	YLR185w	116	7e-34	COG2126	pfam01907	Ribosomal_L37e	Ribosomal protein L37e. This family includes ribosomal protein L37 from eukaryotes and archaebacteria. The family contains many conserved cysteines and histidines suggesting that this protein may bind to zinc.	GO:0006412|translation;	GO:0022625|cytosolic large ribosomal subunit;	GO:0019838|growth factor binding;GO:0046872|metal ion binding;GO:0003723|RNA binding;GO:0019843|rRNA binding;GO:0003735|structural constituent of ribosome;	K02922	RP-L37e, RPL37; large subunit ribosomal protein L37e
ENSOARG00000005926	2.67868	2.04691	2.86049	1.80098	2.08896	2.73655	1.47244	3.54191	1.70565	1.67831	1.97792	1.91904	PCOLCE2	protein_coding	chr1:244192902-244276222:+	gi|426218192|ref|XP_004003333.1|	2103	0	PREDICTED: procollagen C-endopeptidase enhancer 2 [Ovis aries]	gi|965918209|ref|XM_004003284.3|	1248	0	PREDICTED: Ovis aries procollagen C-endopeptidase enhancer 2 (PCOLCE2), mRNA	Q9UKZ9	739	0	Procollagen C-endopeptidase enhancer 2	.	.	.	.	pfam00431	CUB	CUB domain.	.	GO:0070062|extracellular exosome;	GO:0005518|collagen binding;GO:0008201|heparin binding;GO:0016504|peptidase activator activity;	.	.
ENSOARG00000005927	48.933	44.8436	35.6989	59.6689	48.2921	58.4066	39.7661	43.9285	61.1563	46.5453	54.9477	63.5148	MRPS12	protein_coding	chr14:47822180-47823219:+	gi|426242861|ref|XP_004015289.1|	651	8e-85	PREDICTED: 28S ribosomal protein S12, mitochondrial isoform X1 [Ovis aries]	gi|965974100|ref|XM_012190383.2|	420	0	PREDICTED: Ovis aries mitochondrial ribosomal protein S12 (MRPS12), transcript variant X3, mRNA	Q29RU1	251	1e-84	28S ribosomal protein S12, mitochondrial	FN1558	113	1e-31	COG0048	pfam00164	Ribosom_S12_S23	Ribosomal protein S12/S23. This protein is known as S12 in bacteria and archaea and S23 in eukaryotes.	GO:0032543|mitochondrial translation;GO:0070125|mitochondrial translational elongation;GO:0070124|mitochondrial translational initiation;	GO:0005743|mitochondrial inner membrane;GO:0005763|mitochondrial small ribosomal subunit;	GO:0044822|poly(A) RNA binding;GO:0003735|structural constituent of ribosome;	K02950	RP-S12, MRPS12, rpsL; small subunit ribosomal protein S12
ENSOARG00000015189	0.601932	0.762277	1.0475	0.769431	0.673176	0.668078	1.07841	0.676715	0.624603	0.915866	0.758801	0.973035	CFAP99	protein_coding	chr6:115630692-115665123:-	gi|742079922|ref|XP_010847915.1|	672	2e-79	PREDICTED: LOW QUALITY PROTEIN: cilia- and flagella-associated protein 99-like, partial [Bison bison bison]	gi|965940551|ref|XM_015096316.1|	503	0	PREDICTED: Ovis aries cilia and flagella associated protein 99 (CFAP99), transcript variant X1, mRNA	D6REC4	203	9e-57	Cilia- and flagella-associated protein 99	.	.	.	.	pfam10174	Cast	RIM-binding protein of the cytomatrix active zone. This is a family of proteins that form part of the CAZ (cytomatrix at the active zone) complex which is involved in determining the site of synaptic vesicle fusion. The C-terminus is a PDZ-binding motif that binds directly to RIM (a small G protein Rab-3A effector). The family also contains four coiled-coil domains.	.	GO:0042995|cell projection;	.	.	.
ENSOARG00000015188	17.2072	14.9562	19.3529	18.5791	14.2966	19.2005	16.6306	16.1189	17.9295	16.9466	17.379	22.038	EXOSC4	protein_coding	chr9:13706677-13708450:-	gi|426235362|ref|XP_004011653.1|	1176	4e-161	PREDICTED: exosome complex component RRP41 [Ovis aries]	gi|965951877|ref|XM_004011604.3|	723	0	PREDICTED: Ovis aries exosome component 4 (EXOSC4), transcript variant X1, mRNA	Q7YRA3	455	1e-161	Exosome complex component RRP41	SPAC3G9.10c	193	1e-59	COG0689	pfam01138	RNase_PH	3' exoribonuclease family, domain 1. This family includes 3'-5' exoribonucleases. Ribonuclease PH contains a single copy of this domain, and removes nucleotide residues following the -CCA terminus of tRNA. Polyribonucleotide nucleotidyltransferase (PNPase) contains two tandem copies of the domain. PNPase is involved in mRNA degradation in a 3'-5' direction. The exosome is a 3'-5' exoribonuclease …	GO:0051607|defense response to virus;GO:0045006|DNA deamination;GO:0071044|histone mRNA catabolic process;GO:0000460|maturation of 5.8S rRNA;GO:0071028|nuclear mRNA surveillance;GO:0034427|nuclear-transcribed mRNA catabolic process, exonucleolytic, 3'-5';GO:0071051|polyadenylation-dependent snoRNA 3'-end processing;GO:0030307|positive regulation of cell growth;GO:0031125|rRNA 3'-end processing;GO…	GO:0000177|cytoplasmic exosome (RNase complex);GO:0000178|exosome (RNase complex);GO:0000176|nuclear exosome (RNase complex);GO:0005730|nucleolus;GO:0035327|transcriptionally active chromatin;	GO:0017091|AU-rich element binding;GO:0004527|exonuclease activity;	K11600	RRP41, EXOSC4, SKI6; exosome complex component RRP41
ENSOARG00000022958	117.511	127.871	83.5618	93.6508	103.586	82.9934	98.5499	111.469	83.9633	94.1857	120.68	102.922	RMST_10	misc_RNA	chr3:166795651-166795800:+	gi|119617988|gb|EAW97582.1|	110	9e-06	hCG2015070 [Homo sapiens]	gi|965927395|ref|XR_001434405.1|	150	1e-71	PREDICTED: Ovis aries uncharacterized LOC105609280 (LOC105609280), transcript variant X17, ncRNA	.	.	.	.	.	.	.	.	pfam04929	Herpes_DNAp_acc	Herpes DNA replication accessory factor. Replicative DNA polymerases are capable of polymerising tens of thousands of nucleotides without dissociating from their DNA templates. The high processivity of these polymerases is dependent upon accessory proteins that bind to the catalytic subunit of the polymerase or to the substrate. The Epstein-Barr virus (EBV) BMRF1 protein is an essential component…	.	.	.	.	.
ENSOARG00000015183	14.1186	16.1486	16.082	16.7824	16.7472	14.4699	16.6102	14.589	12.874	14.5968	13.1007	14.1788	BCLAF3	protein_coding	chrX:17362297-17402662:-	gi|803201568|ref|XP_011961762.1|	3713	0	PREDICTED: uncharacterized protein CXorf23 homolog isoform X1 [Ovis aries]	gi|966009118|ref|XM_015104820.1|	2136	0	PREDICTED: Ovis aries chromosome X open reading frame, human CXorf23 (CXHXorf23), transcript variant X3, mRNA	A2AJT9	956	0	Uncharacterized protein CXorf23	.	.	.	.	pfam15440	THRAP3_BCLAF1	THRAP3/BCLAF1 family. This family includes thyroid hormone receptor-associated protein 3 (THRAP3), which is a spliceosome component and a subunit of the TRAP complex which plays a role in pre-mRNA splicing and in mRNA decay. It also includes the transcriptional repressor Bcl-2-associated transcription factor 1 (BCLAF1).	.	GO:0005739|mitochondrion;	.	.	.
ENSOARG00000015182	30.9174	38.1942	34.3375	40.1779	32.9203	36.9093	33.9066	28.4629	33.9202	38.0315	30.1845	41.2632	ASTN1	protein_coding	chr12:56094061-56330641:-	gi|296479061|tpg|DAA21176.1|	6271	0	TPA: astrotactin-like [Bos taurus]	gi|965964574|ref|XM_015099329.1|	4361	0	PREDICTED: Ovis aries astrotactin 1 (ASTN1), transcript variant X2, mRNA	O14525	2319	0	Astrotactin-1	.	.	.	.	pfam14670	FXa_inhibition	Coagulation Factor Xa inhibitory site. This short domain on coagulation enzyme factor Xa is found to be the target for a potent inhibitor of coagulation, TAK-442.	GO:0007626|locomotory behavior;GO:0007158|neuron cell-cell adhesion;GO:0001764|neuron migration;	GO:0030136|clathrin-coated vesicle;GO:0005768|endosome;GO:0009897|external side of plasma membrane;GO:0016021|integral component of membrane;GO:0043204|perikaryon;	.	.	.
ENSOARG00000015181	39.3513	38.2813	39.4731	33.1568	39.0738	37.506	38.5197	37.1891	39.5875	34.6392	39.7515	38.2387	DYNC1LI1	protein_coding	chr19:6878793-6896611:-	gi|965987695|ref|XP_014957612.1|	1769	0	PREDICTED: LOW QUALITY PROTEIN: cytoplasmic dynein 1 light intermediate chain 1 isoform X1 [Ovis aries]	gi|965987694|ref|XM_015102126.1|	1279	0	PREDICTED: Ovis aries dynein, cytoplasmic 1, light intermediate chain 1 (DYNC1LI1), transcript variant X1, mRNA	Q9Y6G9	661	0	Cytoplasmic dynein 1 light intermediate chain 1	.	.	.	.	pfam05783	DLIC	Dynein light intermediate chain (DLIC). This family consists of several eukaryotic dynein light intermediate chain proteins. The light intermediate chains (LICs) of cytoplasmic dynein consist of multiple isoforms, which undergo post-translational modification to produce a large number of species. DLIC1 is known to be involved in assembly, organisation, and function of centrosomes and mitotic spin…	GO:0051301|cell division;GO:0007018|microtubule-based movement;GO:0007067|mitotic nuclear division;GO:0090267|positive regulation of mitotic cell cycle spindle assembly checkpoint;GO:0006810|transport;GO:0016032|viral process;	GO:0005813|centrosome;GO:0000777|condensed chromosome kinetochore;GO:0005737|cytoplasm;GO:0005868|cytoplasmic dynein complex;GO:0000776|kinetochore;GO:0016020|membrane;GO:0005874|microtubule;GO:0005654|nucleoplasm;GO:0005886|plasma membrane;GO:0000922|spindle pole;	GO:0005524|ATP binding;GO:0045504|dynein heavy chain binding;GO:0019003|GDP binding;GO:0003777|microtubule motor activity;GO:0044822|poly(A) RNA binding;	K10416	DYNC1LI, DNCLI; dynein light intermediate chain 1, cytosolic
ENSOARG00000015180	1.87797	2.32387	3.47353	2.6455	2.65121	2.17847	2.36477	3.96318	2.25492	2.20429	2.5457	2.39392	BAMBI	protein_coding	chr13:35117182-35118653:-	gi|57526267|ref|NP_001009761.1|	1155	7e-158	BMP and activin membrane-bound inhibitor homolog precursor [Ovis aries]	gi|57526266|ref|NM_001009761.1|	705	0	Ovis aries BMP and activin membrane-bound inhibitor (BAMBI), mRNA	Q8HYZ0	449	2e-159	BMP and activin membrane-bound inhibitor homolog	.	.	.	.	pfam06211	BAMBI	BMP and activin membrane-bound inhibitor (BAMBI) N-terminal domain. This family consists of several eukaryotic BMP and activin membrane-bound inhibitor (BAMBI) proteins. Members of the transforming growth factor-beta (TGF-beta) superfamily, including TGF-beta, bone morphogenetic proteins (BMPs), activins and nodals, are vital for regulating growth and differentiation. BAMBI is related to TGF-beta…	GO:0030512|negative regulation of transforming growth factor beta receptor signaling pathway;GO:0090263|positive regulation of canonical Wnt signaling pathway;	GO:0016021|integral component of membrane;	.	K10162	BAMBI; BMP and activin membrane-bound inhibitor
ENSOARG00000015187	261.129	250.422	319.587	210.25	222.811	234.893	217.177	308.538	321.534	283.045	275.802	229.261	ATP5J	protein_coding	chr1:128879497-128883134:+	gi|556751715|ref|XP_005971256.1|	573	8e-74	PREDICTED: ATP synthase-coupling factor 6, mitochondrial isoform X1 [Pantholops hodgsonii]	gi|965916886|ref|XM_012186972.2|	333	7e-173	PREDICTED: Ovis aries ATP synthase, H+ transporting, mitochondrial Fo complex subunit F6 (ATP5J), transcript variant X4, mRNA	P02721	218	2e-72	ATP synthase-coupling factor 6, mitochondrial	.	.	.	.	pfam05511	ATP-synt_F6	Mitochondrial ATP synthase coupling factor 6. Coupling factor 6 (F6) is a component of mitochondrial ATP synthase which is required for the interactions of the catalytic and proton-translocating segments.	GO:0015986|ATP synthesis coupled proton transport;GO:0021762|substantia nigra development;	GO:0005753|mitochondrial proton-transporting ATP synthase complex;GO:0000276|mitochondrial proton-transporting ATP synthase complex, coupling factor F(o);	GO:0016887|ATPase activity;GO:0015078|hydrogen ion transmembrane transporter activity;	K02131	ATPeF0F6, ATP5J; F-type H+-transporting ATPase subunit 6
ENSOARG00000015186	31.0134	18.4666	35.5555	36.9909	24.6003	25.0245	26.7055	42.3089	27.8348	26.6802	31.4775	29.8849	ACSS3	protein_coding	chr3:116991455-117159401:+	gi|965926281|ref|XP_014950043.1|	3377	0	PREDICTED: acyl-CoA synthetase short-chain family member 3, mitochondrial [Ovis aries]	gi|965926282|ref|XR_001434342.1|	2016	0	PREDICTED: Ovis aries acyl-CoA synthetase short-chain family member 3 (ACSS3), transcript variant X2, misc_RNA	A7MB45	1282	0	Acyl-CoA synthetase short-chain family member 3, mitochondrial	mll5286	670	0	COG0365	pfam00501	AMP-binding	AMP-binding enzyme.	GO:0008152|metabolic process;	GO:0005739|mitochondrion;	GO:0003987|acetate-CoA ligase activity;GO:0005524|ATP binding;	K01908	E6.2.1.17, prpE; propionyl-CoA synthetase [EC:6.2.1.17]
ENSOARG00000015185	13.162	14.1704	15.7386	15.4466	11.737	11.8092	15.1227	15.2514	14.5185	16.7004	15.1199	15.3268	ARSG	protein_coding	chr11:60677902-60777644:-	gi|803282127|ref|XP_012000758.1|	2257	0	PREDICTED: arylsulfatase G isoform X5 [Ovis aries musimon]	gi|965861659|ref|XM_012145368.2|	1789	0	PREDICTED: Ovis aries musimon arylsulfatase G (ARSG), transcript variant X5, mRNA	Q96EG1	743	0	Arylsulfatase G	SMa1683	132	8e-32	COG3119	pfam00884	Sulfatase	Sulfatase.	GO:0006687|glycosphingolipid metabolic process;GO:0043687|post-translational protein modification;GO:0006790|sulfur compound metabolic process;	GO:0005783|endoplasmic reticulum;GO:0005788|endoplasmic reticulum lumen;GO:0005615|extracellular space;GO:0005764|lysosome;	GO:0004065|arylsulfatase activity;GO:0046872|metal ion binding;	K12381	ARSG; arylsulfatase G [EC:3.1.6.-]
ENSOARG00000015184	423.374	326.426	337.13	353.609	371.631	393.806	359.006	342.21	386.435	351.135	388.435	392.628	YWHAQ	protein_coding	chr3:18788569-18818377:-	gi|426223124|ref|XP_004023741.1|	1173	1e-160	PREDICTED: LOW QUALITY PROTEIN: 14-3-3 protein theta [Ovis aries]	gi|965924678|ref|XM_004023692.3|	722	0	PREDICTED: Ovis aries tyrosine 3-monooxygenase/tryptophan 5-monooxygenase activation protein, theta (YWHAQ), transcript variant X1, mRNA	Q5RFJ2	444	3e-157	14-3-3 protein theta	SPAC8E11.02c	276	1e-91	COG5040	pfam00244	2014-03-03	14-3-3 protein.	GO:0045892|negative regulation of transcription, DNA-templated;GO:0006605|protein targeting;GO:0007264|small GTPase mediated signal transduction;GO:0021762|substantia nigra development;	GO:0005737|cytoplasm;GO:0070062|extracellular exosome;GO:0005925|focal adhesion;GO:0016020|membrane;GO:0043234|protein complex;	.	K16197	YWHAB_Q_Z; 14-3-3 protein beta/theta/zeta
ENSOARG00000010694	0.0318163	0.126918	0.0498309	0.125495	0.0436688	0.0922682	0.102602	0.128769	0.118852	0.0687929	0.0164078	0.0925768	ENSOARG00000010694	pseudogene	chr2:247020392-247022789:-	gi|426222062|ref|XP_004023399.1|	3639	0	PREDICTED: LOW QUALITY PROTEIN: kelch domain-containing protein 7A [Ovis aries]	gi|803029740|ref|XM_004023350.2|	2373	0	PREDICTED: Ovis aries kelch domain containing 7A (KLHDC7A), mRNA	Q5R866	920	0	Kelch domain-containing protein 7A (Fragment)	.	.	.	.	pfam01344	Kelch_1	Kelch motif. The kelch motif was initially discovered in Kelch. In this protein there are six copies of the motif. It has been shown that the Drosophila ring canal kelch protein is related to Galactose Oxidase for which a structure has been solved. The kelch motif forms a beta sheet. Several of these sheets associate to form a beta propeller structure as found in pfam00064, pfam00400 and pfam0041…	.	GO:0016021|integral component of membrane;	.	.	.
ENSOARG00000010695	0.00421908	0.00961735	0.0132159	0.00832082	0.00579082	0	0.0136058	0.0170757	0.00394019	0	0.0130548	0.0122764	ENSOARG00000010695	protein_coding	chr11:44582010-44634999:-	gi|942085199|ref|XP_014336994.1|	5061	0	PREDICTED: leucine-rich repeat-containing protein 37A [Bos mutus]	gi|850486717|gb|CP011896.1|	3781	0	Ovis canadensis canadensis isolate 43U chromosome 11 sequence	A6NM11	1274	0	Leucine-rich repeat-containing protein 37A2	SPy1798	57.8	6e-07	COG4886	pfam14914	LRRC37AB_C	LRRC37A/B like protein 1 C-terminal domain. This family represents the C-terminal domain of the putative Leucine Rich Repeat Containing protein 37A or protein 37B (LRRC37A/B) found in eukaryotes. The Leucine Rich Repeats (LRR) lies in the central region. The gene that encodes this protein is found in the chromosomal position 17q11.2, and its microdeletion results in the disease, neurofibromatosis…	.	GO:0016021|integral component of membrane;	.	.	.
ENSOARG00000010697	1.43591	1.13411	1.42038	1.27931	1.55592	1.6194	1.13733	1.17249	1.98796	1.62044	2.3774	1.49044	RFC3	protein_coding	chr10:27643204-27660438:-	gi|84370117|ref|NP_001033636.1|	1897	0	replication factor C subunit 3 [Bos taurus]	gi|850486327|gb|CP011895.1|	2041	0	Ovis canadensis canadensis isolate 43U chromosome 10 sequence	Q2TBV1	735	0	Replication factor C subunit 3	SPBC83.14c	364	2e-115	COG0470	pfam08542	Rep_fac_C	Replication factor C C-terminal domain. This is the C-terminal domain of RFC (replication factor-C) protein of the clamp loader complex which binds to the DNA sliding clamp (proliferating cell nuclear antigen, PCNA). The five modules of RFC assemble into a right-handed spiral, which results in only three of the five RFC subunits (RFC-A, RFC-B and RFC-C) making contact with PCNA, leaving a wedge-s…	GO:0006261|DNA-dependent DNA replication;GO:1900264|positive regulation of DNA-directed DNA polymerase activity;GO:0046683|response to organophosphorus;	GO:0031390|Ctf18 RFC-like complex;GO:0005663|DNA replication factor C complex;GO:0005634|nucleus;	GO:0003689|DNA clamp loader activity;GO:0043142|single-stranded DNA-dependent ATPase activity;	K10756	RFC3_5; replication factor C subunit 3/5
ENSOARG00000010690	0.0619211	0.176436	0	0.12212	0.0849887	0.0299289	0.0998426	0.0626527	0.028914	0	0.127732	0.030029	ENSOARG00000010690	protein_coding	chr10:27633393-27635026:-	gi|803082993|ref|XP_012035469.1|	1676	0	PREDICTED: endogenous retrovirus group K member 18 Pol protein-like [Ovis aries]	gi|966001743|ref|XM_015103931.1|	1183	0	PREDICTED: Ovis aries endogenous retrovirus group K member 18 Pol protein-like (LOC105604795), mRNA	Q9BXR3	464	3e-153	Endogenous retrovirus group K member 6 Pol protein	YIL082w-a_2	88.6	5e-18	COG2801	pfam00078	RVT_1	Reverse transcriptase (RNA-dependent DNA polymerase). A reverse transcriptase gene is usually indicative of a mobile element such as a retrotransposon or retrovirus. Reverse transcriptases occur in a variety of mobile elements, including retrotransposons, retroviruses, group II introns, bacterial msDNAs, hepadnaviruses, and caulimoviruses.	GO:0015074|DNA integration;GO:0006310|DNA recombination;	.	GO:0003677|DNA binding;GO:0003964|RNA-directed DNA polymerase activity;GO:0004523|RNA-DNA hybrid ribonuclease activity;GO:0008270|zinc ion binding;	.	.
ENSOARG00000010691	73.8338	54.9485	50.0638	65.1653	57.3908	61.9058	49.8038	55.7209	75.2664	53.7966	59.2487	55.1724	S1PR1	protein_coding	chr1:77748845-77749996:+	gi|426216066|ref|XP_004002290.1|	1933	0	PREDICTED: sphingosine 1-phosphate receptor 1 [Ovis aries]	gi|965915641|ref|XM_012177266.2|	1152	0	PREDICTED: Ovis aries sphingosine-1-phosphate receptor 1 (S1PR1), transcript variant X3, mRNA	Q5E9P3	744	0	Sphingosine 1-phosphate receptor 1	.	.	.	.	pfam00001	7tm_1	7 transmembrane receptor (rhodopsin family). This family contains, amongst other G-protein-coupled receptors (GCPRs), members of the opsin family, which have been considered to be typical members of the rhodopsin superfamily. They share several motifs, mainly the seven transmembrane helices, GCPRs of the rhodopsin superfamily. All opsins bind a chromophore, such as 11-cis-retinal. The function of…	GO:0031532|actin cytoskeleton reorganization;GO:0007193|adenylate cyclase-inhibiting G-protein coupled receptor signaling pathway;GO:0001525|angiogenesis;GO:0001955|blood vessel maturation;GO:0007420|brain development;GO:0003245|cardiac muscle tissue growth involved in heart morphogenesis;GO:0016477|cell migration;GO:0006935|chemotaxis;GO:0061384|heart trabecula morphogenesis;GO:0030032|lamellipo…	GO:0005768|endosome;GO:0009897|external side of plasma membrane;GO:0016021|integral component of membrane;GO:0031226|intrinsic component of plasma membrane;GO:0045121|membrane raft;	GO:0038036|sphingosine-1-phosphate receptor activity;	K04288	S1PR1, EDG1; sphingosine 1-phosphate receptor 1
ENSOARG00000010693	23.0672	18.4481	21.4913	23.1028	19.3848	18.849	18.953	22.9436	19.2363	18.1499	18.3562	17.5393	SESN1	protein_coding	chr8:28163840-28274720:+	gi|426234577|ref|XP_004011270.1|	2894	0	PREDICTED: sestrin-1 isoform X1 [Ovis aries]	gi|803098034|ref|XM_004011221.2|	2151	0	PREDICTED: Ovis aries sestrin 1 (SESN1), transcript variant X1, mRNA	P58006	915	0	Sestrin-1	.	.	.	.	pfam04636	PA26	PA26 p53-induced protein (sestrin). PA26 is a p53-inducible protein. Its function is unknown. It has similarity to pfam04636 in its N-terminus.	GO:0071230|cellular response to amino acid stimulus;GO:0030308|negative regulation of cell growth;GO:1904262|negative regulation of TORC1 signaling;GO:0072593|reactive oxygen species metabolic process;GO:0051896|regulation of protein kinase B signaling;GO:1901031|regulation of response to reactive oxygen species;	GO:0005737|cytoplasm;GO:0005634|nucleus;	GO:0070728|leucine binding;GO:0051920|peroxiredoxin activity;	K10141	SESN; sestrin
ENSOARG00000010698	6.33033	8.77781	8.09016	8.58561	7.26331	7.20041	7.43441	6.62737	7.28571	8.578	5.62975	8.05089	KIAA1549	protein_coding	chr4:102283618-102404308:-	gi|965849450|ref|XP_014963236.1|	8675	0	PREDICTED: UPF0606 protein KIAA1549 homolog isoform X4 [Ovis aries musimon]	gi|965933182|ref|XM_004008294.3|	5643	0	PREDICTED: Ovis aries KIAA1549 ortholog (KIAA1549), transcript variant X1, mRNA	Q9HCM3	2378	0	UPF0606 protein KIAA1549	.	.	.	.	pfam12877	DUF3827	Domain of unknown function (DUF3827). This family contains the human KIAA1549 protein which has been found to be fused fused to BRAF gene in many cases of pilocytic astrocytomas. The fusion is due mainly to a tandem duplication of 2 Mb at 7q34. Although nothing is known about the function of KIAA1549 protein, the BRAF protein is a well characterized oncoprotein. It is a serine/threonine protein k…	.	GO:0016021|integral component of membrane;	.	.	.
ENSOARG00000010699	0.118118	0.113913	0.0664095	0.0537579	0.0498833	0.0614827	0.0781356	0.0919336	0.11031	0.127697	0.159313	0.0881262	SLC18A1	protein_coding	chr2:45387811-45431760:+	gi|803012565|ref|XP_011975267.1|	2545	0	PREDICTED: chromaffin granule amine transporter isoform X2 [Ovis aries]	gi|803012564|ref|XM_012119877.1|	2481	0	PREDICTED: Ovis aries solute carrier family 18 (vesicular monoamine transporter), member 1 (SLC18A1), transcript variant X3, mRNA	P54219	795	0	Chromaffin granule amine transporter	PA0334	53.1	4e-06	COG0477	pfam07690	MFS_1	Major Facilitator Superfamily.	GO:0015842|synaptic vesicle amine transport;GO:0007268|synaptic transmission;GO:0015844|monoamine transport;	GO:0070083|clathrin-sculpted monoamine transport vesicle membrane;GO:0005789|endoplasmic reticulum membrane;GO:0005887|integral component of plasma membrane;GO:0030672|synaptic vesicle membrane;GO:0043195|terminal bouton;	GO:0015238|drug transmembrane transporter activity;GO:0008504|monoamine transmembrane transporter activity;GO:0015222|serotonin transmembrane transporter activity;	K08155	SLC18A1_2, VMAT; MFS transporter, DHA1 family, solute carrier family 18 (vesicular amine transporter), member 1/2
ENSOARG00000023669	0	0	0	0	0	0	0	0	0	0	0.288101	0	SNORA43	snoRNA	chr16:36378006-36378141:+	.	.	.	.	gi|850490465|gb|CP011901.1|	121	2e-55	Ovis canadensis canadensis isolate 43U chromosome 16 sequence	.	.	.	.	.	.	.	.	pfam05346	DUF747	Eukaryotic membrane protein family. This family is a family of eukaryotic membrane proteins. It was previously annotated as including a putative receptor for human cytomegalovirus gH but this has has since been disputed. Analysis of the mouse Tapt1 protein (transmembrane anterior posterior transformation 1) has shown it to be involved in patterning of the vertebrate axial skeleton.	.	.	.	.	.
ENSOARG00000023666	0	3.74174	0	0	0.64371	0.906734	0	0	0	0.507029	0.483725	0.909767	ENSOARG00000023666	miRNA	chr3:115367304-115367384:+	.	.	.	.	gi|850480667|gb|CP011888.1|	72	1e-28	Ovis canadensis canadensis isolate 43U chromosome 3 sequence	.	.	.	.	.	.	.	.	pfam03140	DUF247	Plant protein of unknown function. The function of the plant proteins constituting this family is unknown.	.	.	.	.	.
ENSOARG00000023664	2.35588	1.67819	2.45987	1.45195	0.40419	0.854017	1.58278	1.78779	2.20015	1.9102	1.51867	2.57062	SNORA3	snoRNA	chrAMGL01125976.1:2076-2204:-	gi|927172358|ref|XP_013834540.1|	184	7e-16	PREDICTED: 60S ribosomal protein L27a-like isoform X1 [Sus scrofa]	gi|327239407|gb|HQ318077.1|	85	2e-35	Ailuropoda melanoleuca ribosomal protein L27A (Rpl27A) gene, complete cds	.	.	.	.	.	.	.	.	pfam09925	DUF2157	Predicted membrane protein (DUF2157). This domain, found in various hypothetical prokaryotic proteins, has no known function.	.	.	.	.	.
ENSOARG00000023663	0	0	0	0	0	0	0	0	0.373447	0	0	0	U6	snRNA	chr1:109519707-109519801:+	.	.	.	.	gi|850474981|gb|CP011886.1|	89	6e-38	Ovis canadensis canadensis isolate 43U chromosome 1 sequence	.	.	.	.	.	.	.	.	pfam07062	Clc-like	Clc-like. This family contains a number of Clc-like proteins that are approximately 250 residues long.	.	.	.	.	.
ENSOARG00000023662	11.1904	11.7473	12.9143	10.7444	7.67962	7.97082	12.9788	12.5145	10.4507	10.1877	15.1867	5.42687	oar-mir-3956	miRNA	chr18:64638770-64638898:+	.	.	.	.	gi|563319079|ref|NR_107911.1|	129	6e-60	Ovis aries microRNA mir-3956 (MIR3956), microRNA	.	.	.	.	.	.	.	.	pfam15241	Cylicin_N	Cylicin N-terminus. This is the N-terminus of cylicin proteins, which may play a role in spermatid differentiation.	.	.	.	.	.
ENSOARG00000016443	0.020196	0.0460365	0.0210874	0	0.0277196	0.019523	0	0.306518	0.0188609	0	0.0416605	0	SLC6A19	protein_coding	chr16:71661009-71695091:-	gi|803240967|ref|XP_011980580.1|	2143	0	PREDICTED: sodium-dependent neutral amino acid transporter B(0)AT1 [Ovis aries musimon]	gi|965819296|ref|XM_012125190.2|	627	0	PREDICTED: Ovis aries musimon sodium-dependent neutral amino acid transporter B(0)AT1 (LOC105608077), mRNA	Q2A865	766	0	Sodium-dependent neutral amino acid transporter B(0)AT1	VC2012	94	2e-19	COG0733	pfam00209	SNF	Sodium:neurotransmitter symporter family.	GO:0007584|response to nutrient;	GO:0031526|brush border membrane;GO:0070062|extracellular exosome;GO:0005887|integral component of plasma membrane;	GO:0005328|neurotransmitter:sodium symporter activity;GO:0015175|neutral amino acid transmembrane transporter activity;	K05334	SLC6A19; solute carrier family 6 (neurotransmitter transporter) member 19
ENSOARG00000016442	40.9872	30.8038	29.9305	35.5315	40.843	33.181	32.1903	38.4073	40.2343	32.117	33.5595	43.1631	USP31	protein_coding	chr24:20777411-20855050:-	gi|966001576|ref|XP_014959378.1|	5196	0	PREDICTED: ubiquitin carboxyl-terminal hydrolase 31 isoform X1 [Ovis aries]	gi|966001575|ref|XM_015103892.1|	3709	0	PREDICTED: Ovis aries ubiquitin specific peptidase 31 (USP31), transcript variant X1, mRNA	Q70CQ4	264	1e-70	Ubiquitin carboxyl-terminal hydrolase 31	SPCC16A11.12c	167	2e-41	COG5560	pfam00443	UCH	Ubiquitin carboxyl-terminal hydrolase.	GO:0016579|protein deubiquitination;GO:0006511|ubiquitin-dependent protein catabolic process;	GO:0005634|nucleus;	GO:0004843|ubiquitin-specific protease activity;	K11852	USP31; ubiquitin carboxyl-terminal hydrolase 31 [EC:3.4.19.12]
ENSOARG00000016440	18.55	15.4543	12.8821	11.1802	13.1114	13.9206	14.678	15.277	15.7159	11.837	12.1113	12.7436	COL5A2	protein_coding	chr2:119063656-119210952:+	gi|548453034|ref|XP_005675925.1|	2061	0	PREDICTED: collagen alpha-2(V) chain [Capra hircus]	gi|965921157|ref|XM_004004513.3|	4788	0	PREDICTED: Ovis aries collagen, type V, alpha 2 (COL5A2), mRNA	P05997	62.4	5e-08	Collagen alpha-2(V) chain	.	.	.	.	pfam01410	COLFI	Fibrillar collagen C-terminal domain. Found at C-termini of fibrillar collagens: Ephydatia muelleri procollagen EMF1 alpha, vertebrate collagens alpha(1)III, alpha(1)II, alpha(2)V etc.	GO:0071230|cellular response to amino acid stimulus;GO:0030574|collagen catabolic process;GO:0030199|collagen fibril organization;GO:0030198|extracellular matrix organization;GO:0048592|eye morphogenesis;GO:1903225|negative regulation of endodermal cell differentiation;GO:0001503|ossification;GO:0001501|skeletal system development;GO:0043588|skin development;	GO:0005588|collagen type V trimer;GO:0005788|endoplasmic reticulum lumen;GO:0031012|extracellular matrix;GO:0005576|extracellular region;	GO:0005201|extracellular matrix structural constituent;GO:0046872|metal ion binding;	.	.
ENSOARG00000006554	0.184859	0	0	0	0	0.0893497	0	0	0.17264	0	0	0.0896486	TNP2	protein_coding	chr24:9919841-9921182:-	gi|803259861|ref|XP_011989680.1|	471	1e-57	PREDICTED: nuclear transition protein 2 [Ovis aries musimon]	gi|966001920|ref|XM_004020771.3|	411	0	PREDICTED: Ovis aries transition protein 2 (during histone to protamine replacement) (TNP2), mRNA	P26377	156	1e-47	Nuclear transition protein 2	.	.	.	.	pfam01254	TP2	Nuclear transition protein 2.	GO:0007340|acrosome reaction;GO:0030154|cell differentiation;GO:0007275|multicellular organismal development;GO:0007341|penetration of zona pellucida;GO:0007283|spermatogenesis;	GO:0001673|male germ cell nucleus;GO:0005730|nucleolus;GO:0000786|nucleosome;	GO:0003677|DNA binding;GO:0008270|zinc ion binding;	.	.
ENSOARG00000006555	0	0	0.040808	0	0	0	0	0	0.0729988	0	0	0	OR51D1	protein_coding	chr15:48804671-48805642:-	gi|803157149|ref|XP_011951338.1|	1678	0	PREDICTED: olfactory receptor 51D1 [Ovis aries]	gi|965978140|ref|XM_012095948.2|	972	0	PREDICTED: Ovis aries olfactory receptor 51D1 (LOC101113096), mRNA	Q8NGF3	559	0	Olfactory receptor 51D1	.	.	.	.	pfam13853	7tm_4	Olfactory receptor. The members of this family are transmembrane olfactory receptors.	GO:0007165|signal transduction;	GO:0016021|integral component of membrane;GO:0005886|plasma membrane;	GO:0004930|G-protein coupled receptor activity;GO:0004984|olfactory receptor activity;	K04257	OLFR; olfactory receptor
ENSOARG00000006557	54.8282	62.508	56.5695	64.8809	65.6686	63.421	56.5026	46.7127	62.8958	64.5003	54.7333	68.2198	AKAP6	protein_coding	chr18:41629326-42119054:+	gi|426248364|ref|XP_004017933.1|	11235	0	PREDICTED: A-kinase anchor protein 6 isoform X2 [Ovis aries]	gi|803178879|ref|XM_004017884.2|	7246	0	PREDICTED: Ovis aries A-kinase anchoring protein 6 (AKAP6), transcript variant X7, mRNA	Q13023	3647	0	A-kinase anchor protein 6	.	.	.	.	pfam00435	Spectrin	Spectrin repeat. Spectrin repeat-domains are found in several proteins involved in cytoskeletal structure. These include spectrin, alpha-actinin and dystrophin. The sequence repeat used in this family is taken from the structural repeat in reference. The spectrin domain- repeat forms a three helix bundle. The second helix is interrupted by proline in some sequences. The repeats are defined by a c…	GO:0001508|action potential;GO:0019933|cAMP-mediated signaling;GO:0071320|cellular response to cAMP;GO:0071345|cellular response to cytokine stimulus;GO:0035556|intracellular signal transduction;GO:0030818|negative regulation of cAMP biosynthetic process;GO:0070886|positive regulation of calcineurin-NFAT signaling cascade;GO:0030307|positive regulation of cell growth;GO:0061051|positive regulatio…	GO:0034704|calcium channel complex;GO:0005901|caveola;GO:0005737|cytoplasm;GO:0014704|intercalated disc;GO:0014701|junctional sarcoplasmic reticulum membrane;GO:0005635|nuclear envelope;GO:0031965|nuclear membrane;GO:0048471|perinuclear region of cytoplasm;GO:0016529|sarcoplasmic reticulum;GO:0030315|T-tubule;	GO:0008179|adenylate cyclase binding;GO:0044325|ion channel binding;GO:0043495|protein anchor;GO:0032947|protein complex scaffold;GO:0051018|protein kinase A binding;GO:0034237|protein kinase A regulatory subunit binding;	K16523	AKAP6; A-kinase anchor protein 6
ENSOARG00000016449	0.652725	0.595152	0.885997	0.514918	0.358354	0.946462	0.350821	1.18879	1.34107	0.423395	0.740548	0.633086	ENSOARG00000016449	protein_coding	chr3:92421508-92422089:-	gi|965925740|ref|XP_014949930.1|	1033	5e-141	PREDICTED: transforming protein RhoA isoform X1 [Ovis aries]	gi|965925739|ref|XM_015094444.1|	582	0	PREDICTED: Ovis aries transforming protein RhoA (LOC101106246), transcript variant X1, mRNA	Q5REY6	384	1e-135	Transforming protein RhoA	.	.	.	.	pfam00071	Ras	Ras family. Includes sub-families Ras, Rab, Rac, Ral, Ran, Rap Ypt1 and more. Shares P-loop motif with GTP_EFTU, arf and myosin_head. See pfam00009 pfam00025, pfam00063. As regards Rab GTPases, these are important regulators of vesicle formation, motility and fusion. They share a fold in common with all Ras GTPases: this is a six-stranded beta-sheet surrounded by five alpha-helices.	GO:0031532|actin cytoskeleton reorganization;GO:0043297|apical junction assembly;GO:0016477|cell migration;GO:0036089|cleavage furrow formation;GO:1903673|mitotic cleavage furrow formation;GO:0032467|positive regulation of cytokinesis;GO:0071902|positive regulation of protein serine/threonine kinase activity;GO:0030334|regulation of cell migration;GO:0007266|Rho protein signal transduction;GO:003…	GO:0043296|apical junction complex;GO:0005938|cell cortex;GO:0032154|cleavage furrow;GO:0005856|cytoskeleton;GO:0005829|cytosol;GO:0031234|extrinsic component of cytoplasmic side of plasma membrane;GO:0030027|lamellipodium;GO:0030496|midbody;	GO:0005525|GTP binding;GO:0003924|GTPase activity;	K04513	RHOA; Ras homolog gene family, member A
ENSOARG00000016448	1.92583	1.64622	2.30273	1.07205	1.93982	1.80161	1.56932	1.76001	1.92907	1.84695	2.30669	1.68712	TFR2	protein_coding	chr24:35822789-35833934:+	gi|803197120|ref|XP_004021058.2|	3932	0	PREDICTED: LOW QUALITY PROTEIN: transferrin receptor protein 2 isoform X1 [Ovis aries]	gi|965854202|ref|XM_012141707.2|	2356	0	PREDICTED: Ovis aries musimon transferrin receptor 2 (TFR2), transcript variant X4, mRNA	Q9UP52	1275	0	Transferrin receptor protein 2	.	.	.	.	pfam04253	TFR_dimer	Transferrin receptor-like dimerization domain. This domain is involved in dimerization of the transferrin receptor as shown in its crystal structure.	GO:0006953|acute-phase response;GO:0006879|cellular iron ion homeostasis;GO:0071281|cellular response to iron ion;GO:0097460|ferrous iron import into cell;GO:0055072|iron ion homeostasis;GO:0006826|iron ion transport;GO:0045807|positive regulation of endocytosis;GO:0090277|positive regulation of peptide hormone secretion;GO:1903319|positive regulation of protein maturation;GO:0045944|positive reg…	GO:0031410|cytoplasmic vesicle;GO:0009897|external side of plasma membrane;GO:1990712|HFE-transferrin receptor complex;GO:0005887|integral component of plasma membrane;	GO:0039706|co-receptor binding;GO:0001948|glycoprotein binding;GO:0004998|transferrin receptor activity;	.	.
ENSOARG00000019408	0.00766363	0.0786112	0.0880209	0.0528994	0.0631114	0.103716	0.0741417	0.0155083	0.0644133	0.0994215	0.0553302	0.126362	C1orf94	protein_coding	chr1:8883977-8931282:+	gi|426215134|ref|XP_004001832.1|	2848	0	PREDICTED: uncharacterized protein C1orf94 homolog [Ovis aries]	gi|965914247|ref|XM_004001783.3|	2639	0	PREDICTED: Ovis aries chromosome 1 open reading frame, human C1orf94 (C1H1orf94), mRNA	Q6P1W5	811	0	Uncharacterized protein C1orf94	.	.	.	.	pfam07223	DUF1421	Protein of unknown function (DUF1421). This family represents a conserved region approximately 350 residues long within a number of plant proteins of unknown function.	GO:1903955|positive regulation of protein targeting to mitochondrion;	GO:0005737|cytoplasm;	.	.	.
ENSOARG00000019409	35.9401	29.9152	31.5445	29.0026	27.1332	31.3938	34.4802	30.2141	36.5817	35.8839	37.3609	39.947	SLC6A17	protein_coding	chr1:86624899-86660561:+	gi|440909662|gb|ELR59547.1|	3472	0	Orphan sodium- and chloride-dependent neurotransmitter transporter NTT4, partial [Bos mutus]	gi|965915748|ref|XM_012178170.2|	2249	0	PREDICTED: Ovis aries solute carrier family 6 (neutral amino acid transporter), member 17 (SLC6A17), transcript variant X3, mRNA	Q9H1V8	1300	0	Sodium-dependent neutral amino acid transporter SLC6A17	VC2012	125	1e-29	COG0733	pfam00209	SNF	Sodium:neurotransmitter symporter family.	GO:0032328|alanine transport;GO:0007420|brain development;GO:0015816|glycine transport;GO:0015820|leucine transport;GO:0015804|neutral amino acid transport;GO:0015824|proline transport;	GO:0030054|cell junction;GO:0005887|integral component of plasma membrane;GO:0008021|synaptic vesicle;GO:0030672|synaptic vesicle membrane;	GO:0015171|amino acid transmembrane transporter activity;GO:0005328|neurotransmitter:sodium symporter activity;	K05048	SLC6A15S; solute carrier family 6 (neurotransmitter transporter, amino acid/orphan) member 15/16/17/18/20
ENSOARG00000019402	27.9875	30.9975	26.1272	25.9611	25.9346	26.2141	23.881	22.4785	30.4198	26.2827	25.3193	30.3276	AMN1	protein_coding	chr3:182897655-182975053:+	gi|426225283|ref|XP_004006796.1|	1212	2e-165	PREDICTED: protein AMN1 homolog isoform X1 [Ovis aries]	gi|965927681|ref|XM_004006747.3|	923	0	PREDICTED: Ovis aries antagonist of mitotic exit network 1 homolog (AMN1), transcript variant X1, mRNA	Q32L08	451	5e-159	Protein AMN1 homolog	.	.	.	.	.	.	.	GO:0001525|angiogenesis;GO:0019933|cAMP-mediated signaling;GO:0008283|cell proliferation;GO:0071320|cellular response to cAMP;GO:0061028|establishment of endothelial barrier;GO:0034242|negative regulation of syncytium formation by plasma membrane fusion;GO:0045766|positive regulation of angiogenesis;GO:0030822|positive regulation of cAMP catabolic process;GO:0043547|positive regulation of GTPase …	GO:0012505|endomembrane system;GO:0070062|extracellular exosome;GO:0030175|filopodium;GO:0005622|intracellular;GO:0030027|lamellipodium;GO:0016020|membrane;GO:0005902|microvillus;GO:0005886|plasma membrane;	GO:0030552|cAMP binding;GO:0005085|guanyl-nucleotide exchange factor activity;GO:0019904|protein domain specific binding;GO:0017034|Rap guanyl-nucleotide exchange factor activity;	.	.
ENSOARG00000019403	1.2334	0.687259	0.658228	0.702719	1.12858	0.715378	0.70711	0.610118	0.383955	0.740789	1.32867	0.930444	REM2	protein_coding	chr7:21567500-21571456:-	gi|803249454|ref|XP_011984718.1|	1308	5e-176	PREDICTED: GTP-binding protein REM 2 isoform X7 [Ovis aries musimon]	gi|965945469|ref|XM_012181006.2|	1357	0	PREDICTED: Ovis aries RAS (RAD and GEM)-like GTP binding 2 (REM2), transcript variant X1, mRNA	Q8IYK8	484	2e-168	GTP-binding protein REM 2	SPAC17H9.09c	86.7	2e-18	COG1100	pfam00071	Ras	Ras family. Includes sub-families Ras, Rab, Rac, Ral, Ran, Rap Ypt1 and more. Shares P-loop motif with GTP_EFTU, arf and myosin_head. See pfam00009 pfam00025, pfam00063. As regards Rab GTPases, these are important regulators of vesicle formation, motility and fusion. They share a fold in common with all Ras GTPases: this is a six-stranded beta-sheet surrounded by five alpha-helices.	GO:0007264|small GTPase mediated signal transduction;	GO:0005622|intracellular;GO:0005886|plasma membrane;	GO:0005525|GTP binding;GO:0003924|GTPase activity;	K07848	REM2; Rad and Gem related GTP binding protein 2
ENSOARG00000019400	26.2907	23.3659	21.0349	27.547	23.0993	24.4988	26.4505	25.4563	23.6066	30.2152	22.1491	27.7331	RAPGEF3	protein_coding	chr3:138618569-138645274:+	gi|803044449|ref|XP_004006460.2|	4533	0	PREDICTED: rap guanine nucleotide exchange factor 3 isoform X2 [Ovis aries]	gi|594071306|ref|XM_006059453.1|	2527	0	PREDICTED: Bubalus bubalis Rap guanine nucleotide exchange factor (GEF) 3 (RAPGEF3), transcript variant X1, mRNA	O95398	1638	0	Rap guanine nucleotide exchange factor 3	.	.	.	.	pfam00617	RasGEF	RasGEF domain. Guanine nucleotide exchange factor for Ras-like small GTPases.	GO:0001525|angiogenesis;GO:0019933|cAMP-mediated signaling;GO:0008283|cell proliferation;GO:0071320|cellular response to cAMP;GO:0061028|establishment of endothelial barrier;GO:0034242|negative regulation of syncytium formation by plasma membrane fusion;GO:0045766|positive regulation of angiogenesis;GO:0030822|positive regulation of cAMP catabolic process;GO:0043547|positive regulation of GTPase …	GO:0012505|endomembrane system;GO:0070062|extracellular exosome;GO:0030175|filopodium;GO:0005622|intracellular;GO:0030027|lamellipodium;GO:0016020|membrane;GO:0005902|microvillus;GO:0005886|plasma membrane;	GO:0030552|cAMP binding;GO:0005085|guanyl-nucleotide exchange factor activity;GO:0019904|protein domain specific binding;GO:0017034|Rap guanyl-nucleotide exchange factor activity;	K08014	RAPGEF3, EPAC1; Rap guanine nucleotide exchange factor 3
ENSOARG00000019401	1.86203	1.97396	2.77624	2.12478	2.55569	1.96504	3.37383	1.50558	1.86044	1.78448	2.33145	2.20821	RIBC2	protein_coding	chr3:219848672-219863577:+	gi|426225903|ref|XP_004007098.1|	1700	0	PREDICTED: RIB43A-like with coiled-coils protein 2 [Ovis aries]	gi|850480667|gb|CP011888.1|	2119	0	Ovis canadensis canadensis isolate 43U chromosome 3 sequence	Q32LJ7	501	9e-163	RIB43A-like with coiled-coils protein 2	.	.	.	.	pfam05914	RIB43A	RIB43A. This family consists of several RIB43A-like eukaryotic proteins. Ciliary and flagellar microtubules contain a specialized set of protofilaments, termed ribbons, that are composed of tubulin and several associated proteins. RIB43A was first characterized in the unicellular biflagellate, Chlamydomonas reinhardtii although highly related sequences are present in several higher eukaryotes inc…	GO:0001525|angiogenesis;GO:0019933|cAMP-mediated signaling;GO:0008283|cell proliferation;GO:0071320|cellular response to cAMP;GO:0061028|establishment of endothelial barrier;GO:0034242|negative regulation of syncytium formation by plasma membrane fusion;GO:0045766|positive regulation of angiogenesis;GO:0030822|positive regulation of cAMP catabolic process;GO:0043547|positive regulation of GTPase …	GO:0012505|endomembrane system;GO:0070062|extracellular exosome;GO:0030175|filopodium;GO:0005622|intracellular;GO:0030027|lamellipodium;GO:0016020|membrane;GO:0005902|microvillus;GO:0005886|plasma membrane;	GO:0030552|cAMP binding;GO:0005085|guanyl-nucleotide exchange factor activity;GO:0019904|protein domain specific binding;GO:0017034|Rap guanyl-nucleotide exchange factor activity;	.	.
ENSOARG00000019406	5.63428	5.38611	6.26491	6.66711	5.70882	5.76591	5.53649	6.03513	6.68336	6.79918	6.16417	7.06698	LRP10	protein_coding	chr7:21570979-21579654:-	gi|426232780|ref|XP_004010398.1|	3089	0	PREDICTED: low-density lipoprotein receptor-related protein 10 isoform X2 [Ovis aries]	gi|850484816|gb|CP011892.1|	4238	0	Ovis canadensis canadensis isolate 43U chromosome 7 sequence	Q7Z4F1	1040	0	Low-density lipoprotein receptor-related protein 10	.	.	.	.	pfam00057	Ldl_recept_a	Low-density lipoprotein receptor domain class A.	GO:0048839|inner ear development;GO:0006629|lipid metabolic process;GO:0006869|lipid transport;	GO:0005905|coated pit;GO:0016021|integral component of membrane;GO:0016020|membrane;	GO:0005041|low-density lipoprotein receptor activity;	.	.
ENSOARG00000019404	8.06323	6.44249	9.92359	5.76523	4.73486	4.21869	7.75906	11.4667	8.2289	6.45547	5.14421	6.71874	FBLN1	protein_coding	chr3:219920951-220010977:+	gi|965929592|ref|XP_014950550.1|	3426	0	PREDICTED: fibulin-1 isoform X1 [Ovis aries]	gi|965929591|ref|XM_015095064.1|	1995	0	PREDICTED: Ovis aries fibulin 1 (FBLN1), transcript variant X1, mRNA	P23142	1191	0	Fibulin-1	.	.	.	.	pfam07645	EGF_CA	Calcium-binding EGF domain.	GO:0072378|blood coagulation, fibrin clot formation;GO:0007566|embryo implantation;GO:0030198|extracellular matrix organization;GO:0007162|negative regulation of cell adhesion;GO:2000146|negative regulation of cell motility;GO:0070373|negative regulation of ERK1 and ERK2 cascade;GO:0001933|negative regulation of protein phosphorylation;GO:2000647|negative regulation of stem cell proliferation;GO:…	GO:0005604|basement membrane;GO:0071953|elastic fiber;GO:0070062|extracellular exosome;GO:0005576|extracellular region;GO:0005615|extracellular space;GO:0005578|proteinaceous extracellular matrix;	GO:0005509|calcium ion binding;GO:0005201|extracellular matrix structural constituent;GO:0070051|fibrinogen binding;GO:0001968|fibronectin binding;GO:0042802|identical protein binding;GO:0005178|integrin binding;GO:0016504|peptidase activator activity;GO:0008022|protein C-terminus binding;GO:0032403|protein complex binding;	K17307	FBLN1_2; fibulin 1/2
ENSOARG00000019405	64.1313	66.2651	57.1523	55.452	61.2978	70.4181	65.2784	68.7465	78.9659	66.5353	81.453	67.4842	ENSOARG00000019405	protein_coding	chr2:217474560-217477048:+	gi|955512008|ref|XP_014640988.1|	455	5e-56	PREDICTED: 60S ribosomal protein L37a [Ceratotherium simum simum]	gi|926685835|ref|XM_005676521.2|	259	8e-132	PREDICTED: Capra hircus ribosomal protein L37a (RPL37A), mRNA	P61515	175	3e-56	Putative 60S ribosomal protein L37a	YPR043w	116	8e-34	COG1997	pfam01780	Ribosomal_L37ae	Ribosomal L37ae protein family. This ribosomal protein is found in archaebacteria and eukaryotes. It contains four conserved cysteine residues that may bind to zinc.	GO:0006412|translation;	GO:0005840|ribosome;	GO:0046872|metal ion binding;GO:0003735|structural constituent of ribosome;	.	.
ENSOARG00000022048	0.710068	1.61859	0.74141	2.80077	0.487295	1.37281	0.381641	1.79614	0	0.767651	0.732368	0	U6	snRNA	chr2:85632400-85632506:+	.	.	.	.	gi|850477813|gb|CP011887.1|	99	2e-43	Ovis canadensis canadensis isolate 43U chromosome 2 sequence	.	.	.	.	.	.	.	.	pfam02485	Branch	Core-2/I-Branching enzyme. This is a family of two different beta-1,6-N-acetylglucosaminyltransferase enzymes, I-branching enzyme and core-2 branching enzyme. I-branching enzyme is responsible for the production of the blood group I-antigen during embryonic development. Core-2 branching enzyme forms crucial side-chain branches in O-glycans.	.	.	.	.	.
ENSOARG00000011259	34.3533	36.3746	34.9998	37.1467	36.1949	36.0053	37.1884	36.9815	35.9301	34.3227	34.8855	35.8172	CCNT2	protein_coding	chr2:174779342-174810975:-	gi|426221174|ref|XP_004004785.1|	3152	0	PREDICTED: cyclin-T2 isoform X2 [Ovis aries]	gi|965921846|ref|XM_004004736.3|	2227	0	PREDICTED: Ovis aries cyclin T2 (CCNT2), transcript variant X2, mRNA	O60583	1033	0	Cyclin-T2	SPBC32F12.06	109	9e-25	COG5333	pfam00134	Cyclin_N	Cyclin, N-terminal domain. Cyclins regulate cyclin dependent kinases (CDKs). Human cyclin-O is a Uracil-DNA glycosylase that is related to other cyclins. Cyclins contain two domains of similar all-alpha fold, of which this family corresponds with the N-terminal domain.	GO:0007049|cell cycle;GO:0051301|cell division;GO:0019085|early viral transcription;GO:0019086|late viral transcription;GO:0045737|positive regulation of cyclin-dependent protein serine/threonine kinase activity;GO:1901409|positive regulation of phosphorylation of RNA polymerase II C-terminal domain;GO:0045944|positive regulation of transcription from RNA polymerase II promoter;GO:0000079|regulat…	GO:0008024|positive transcription elongation factor complex b;GO:0005654|nucleoplasm;GO:0005634|nucleus;GO:0048471|perinuclear region of cytoplasm;	GO:0097322|7SK snRNA binding;GO:0003682|chromatin binding;GO:0016538|cyclin-dependent protein serine/threonine kinase regulator activity;GO:0019901|protein kinase binding;GO:0004674|protein serine/threonine kinase activity;GO:0070063|RNA polymerase binding;GO:0001223|transcription coactivator binding;	K15188	CCNT; cyclin T
ENSOARG00000011258	0	0.0201009	0	0.0521731	0.0242064	0.0340972	0.0379161	0	0.0164705	0	0	0	ENSOARG00000011258	protein_coding	chr15:79147079-79149372:+	gi|803299187|ref|XP_012008101.1|	3282	0	PREDICTED: macrophage-expressed gene 1 protein-like isoform X2 [Ovis aries musimon]	gi|803299186|ref|XM_012152711.1|	1591	0	PREDICTED: Ovis aries musimon macrophage-expressed gene 1 protein-like (LOC101110088), transcript variant X2, mRNA	Q2M385	453	3e-147	Macrophage-expressed gene 1 protein	.	.	.	.	pfam01823	MACPF	MAC/Perforin domain. The membrane-attack complex (MAC) of the complement system forms transmembrane channels. These channels disrupt the phospholipid bilayer of target cells, leading to cell lysis and death. A number of proteins participate in the assembly of the MAC. Freshly activated C5b binds to C6 to form a C5b-6 complex, then to C7 forming the C5b-7 complex. The C5b-7 complex binds to C8, wh…	.	GO:0016021|integral component of membrane;	.	.	.
ENSOARG00000011257	5.57875	5.39955	7.30435	6.15607	5.28698	5.73525	5.85406	4.43509	4.87918	6.55769	6.71295	5.36795	FAM92B	protein_coding	chr14:10680172-10689721:-	gi|965971139|ref|XP_012045034.2|	1268	1e-173	PREDICTED: protein FAM92B isoform X1 [Ovis aries]	gi|965971138|ref|XM_012189644.2|	841	0	PREDICTED: Ovis aries family with sequence similarity 92 member B (FAM92B), transcript variant X1, mRNA	Q1RMK1	477	5e-169	Protein FAM92B	.	.	.	.	pfam06730	FAM92	FAM92 protein. This family of proteins has a role in embryogenesis. During embryogenesis it is essential for ectoderm and axial mesoderm development. It may regulate cell proliferation and apoptosis.	GO:0002314|germinal center B cell differentiation;	GO:0005829|cytosol;GO:0005654|nucleoplasm;	.	.	.
ENSOARG00000011256	7.29246	6.73299	6.66993	6.54998	6.51757	7.02213	8.78087	7.8934	7.31194	6.87545	7.6381	8.03256	ITFG2	protein_coding	chr3:210923360-210931733:-	gi|426225714|ref|XP_004007008.1|	2277	0	PREDICTED: LOW QUALITY PROTEIN: integrin-alpha FG-GAP repeat-containing protein 2 isoform X1 [Ovis aries]	gi|671024481|ref|XM_008704849.1|	805	0	PREDICTED: Ursus maritimus integrin alpha FG-GAP repeat containing 2 (ITFG2), mRNA	Q969R8	759	0	Integrin-alpha FG-GAP repeat-containing protein 2	.	.	.	.	pfam14783	BBS2_Mid	Ciliary BBSome complex subunit 2, middle region. The BBSome (so-named after the association with Bardet-Biedl syndrome) is a complex of 8 subunits that lies at the base of the flagellar microtubule structure. The precise function of the all the individual components in cilia formation is unclear, however they function to promote loading of cargo to the ciliary axoneme. The primary cilium, a slim …	GO:0002314|germinal center B cell differentiation;	GO:0005829|cytosol;GO:0005654|nucleoplasm;	.	.	.
ENSOARG00000011255	12.7992	12.1695	13.0261	12.3943	12.2106	12.5869	12.5676	13.5281	12.2635	12.5935	12.8496	12.8108	TSTD2	protein_coding	chr2:49709826-49733003:+	gi|426220156|ref|XP_004004283.1|	2552	0	PREDICTED: thiosulfate sulfurtransferase/rhodanese-like domain-containing protein 2 [Ovis aries]	gi|926699480|ref|XM_005683901.2|	3635	0	PREDICTED: Capra hircus thiosulfate sulfurtransferase (rhodanese)-like domain containing 2 (TSTD2), transcript variant X2, mRNA	Q5T7W7	803	0	Thiosulfate sulfurtransferase/rhodanese-like domain-containing protein 2	SA2481	182	4e-49	COG1054	pfam00581	Rhodanese	Rhodanese-like domain. Rhodanese has an internal duplication. This Pfam represents a single copy of this duplicated domain. The domain is found as a single copy in other proteins, including phosphatases and ubiquitin C-terminal hydrolases.	GO:0032981|mitochondrial respiratory chain complex I assembly;	GO:0031314|extrinsic component of mitochondrial inner membrane;	GO:0008168|methyltransferase activity;	.	.
ENSOARG00000011254	4.07447	4.50801	4.73652	3.76072	3.62939	4.18351	4.41985	3.62518	3.63818	4.67868	4.21011	4.00967	NDUFAF5	protein_coding	chr13:6872875-6909267:+	gi|803277074|ref|XP_011998216.1|	1714	0	PREDICTED: NADH dehydrogenase [ubiquinone] 1 alpha subcomplex assembly factor 5 isoform X2 [Ovis aries musimon]	gi|850488330|gb|CP011898.1|	3016	0	Ovis canadensis canadensis isolate 43U chromosome 13 sequence	Q5RBS1	610	0	Arginine-hydroxylase NDUFAF5, mitochondrial	CC0831	185	4e-50	COG0500	pfam08241	Methyltransf_11	Methyltransferase domain. Members of this family are SAM dependent methyltransferases.	GO:0032981|mitochondrial respiratory chain complex I assembly;	GO:0031314|extrinsic component of mitochondrial inner membrane;	GO:0008168|methyltransferase activity;	K18162	NDUFAF5; NADH dehydrogenase [ubiquinone] 1 alpha subcomplex assembly factor 5 [EC:2.1.1.-]
ENSOARG00000011253	2.04688	2.412	1.9561	1.26578	1.52374	1.40854	2.98342	2.49229	2.17077	2.85048	2.57633	1.81704	HAPLN3	protein_coding	chr18:19563424-19571940:-	gi|803257538|ref|XP_011988653.1|	1878	0	PREDICTED: hyaluronan and proteoglycan link protein 3 isoform X2 [Ovis aries musimon]	gi|803178021|ref|XM_004017742.2|	1095	0	PREDICTED: Ovis aries hyaluronan and proteoglycan link protein 3 (HAPLN3), transcript variant X1, mRNA	Q96S86	584	0	Hyaluronan and proteoglycan link protein 3	.	.	.	.	pfam00193	Xlink	Extracellular link domain.	GO:0007155|cell adhesion;GO:0007417|central nervous system development;GO:0001501|skeletal system development;	GO:0005615|extracellular space;GO:0005578|proteinaceous extracellular matrix;	GO:0005201|extracellular matrix structural constituent;GO:0005540|hyaluronic acid binding;	K06852	HAPLN3; hyaluronan and proteoglycan link protein 3
ENSOARG00000011252	28.7474	28.4982	27.4207	26.3866	26.853	26.9696	29.047	26.8973	32.8009	27.917	30.8266	31.0592	SMAP1	protein_coding	chr9:3392885-3517057:-	gi|803103875|ref|XP_012038775.1|	1608	0	PREDICTED: stromal membrane-associated protein 1 isoform X1 [Ovis aries]	gi|965952398|ref|XM_012183385.2|	1299	0	PREDICTED: Ovis aries small ArfGAP 1 (SMAP1), transcript variant X1, mRNA	Q8IYB5	526	0	Stromal membrane-associated protein 1	SPAC824.09c	105	2e-24	COG5347	pfam01412	ArfGap	Putative GTPase activating protein for Arf. Putative zinc fingers with GTPase activating proteins (GAPs) towards the small GTPase, Arf. The GAP of ARD1 stimulates GTPase hydrolysis for ARD1 but not ARFs.	GO:0045648|positive regulation of erythrocyte differentiation;GO:2000369|regulation of clathrin-mediated endocytosis;	GO:0005737|cytoplasm;GO:0005886|plasma membrane;	GO:0005096|GTPase activator activity;GO:0046872|metal ion binding;	K12486	SMAP; stromal membrane-associated protein
ENSOARG00000011251	0	0	0	0	0	0	0.0815082	0	0	0	0	0	ENSOARG00000011251	protein_coding	chr15:52650458-52651037:+	gi|803293500|ref|XP_012006411.1|	647	2e-80	PREDICTED: trophoblast glycoprotein-like [Ovis aries musimon]	gi|965876755|ref|XM_012151021.2|	456	0	PREDICTED: Ovis aries musimon trophoblast glycoprotein-like (LOC105611238), mRNA	Q8C013	221	1e-69	Trophoblast glycoprotein-like	.	.	.	.	pfam08637	NCA2	ATP synthase regulation protein NCA2. NCA2 has been shown to be required for the regulation of ATP synthase subunits Atp6p and Atp8p in Saccharomyces cerevisiae.	GO:0048846|axon extension involved in axon guidance;GO:0050770|regulation of axonogenesis;GO:0035385|Roundabout signaling pathway;	GO:0005615|extracellular space;GO:0016021|integral component of membrane;GO:0005578|proteinaceous extracellular matrix;	GO:0008201|heparin binding;GO:0048495|Roundabout binding;	.	.
ENSOARG00000011250	0	0	0.161242	0	0.211953	0.0746397	0	0	0	0	0.238913	0.0748894	ENSOARG00000011250	protein_coding	chr14:45187987-45188478:+	gi|741894068|ref|XP_010825242.1|	647	2e-81	PREDICTED: LOW QUALITY PROTEIN: free fatty acid receptor 2-like [Bos taurus]	gi|982999649|ref|XM_010826940.2|	414	0	PREDICTED: Bos taurus free fatty acid receptor 2-like (LOC618169), mRNA	Q8VCK6	173	1e-51	Free fatty acid receptor 2	.	.	.	.	pfam00001	7tm_1	7 transmembrane receptor (rhodopsin family). This family contains, amongst other G-protein-coupled receptors (GCPRs), members of the opsin family, which have been considered to be typical members of the rhodopsin superfamily. They share several motifs, mainly the seven transmembrane helices, GCPRs of the rhodopsin superfamily. All opsins bind a chromophore, such as 11-cis-retinal. The function of…	GO:0002752|cell surface pattern recognition receptor signaling pathway;GO:0071398|cellular response to fatty acid;GO:0045444|fat cell differentiation;GO:0007186|G-protein coupled receptor signaling pathway;GO:0042593|glucose homeostasis;GO:0002232|leukocyte chemotaxis involved in inflammatory response;GO:0019915|lipid storage;GO:0002385|mucosal immune response;GO:0002879|positive regulation of ac…	GO:0042995|cell projection;GO:0016021|integral component of membrane;GO:0005886|plasma membrane;	GO:0004930|G-protein coupled receptor activity;GO:0008289|lipid binding;	K04328	FFAR2, GPR43; free fatty acid receptor 2
ENSOARG00000007387	30.091	37.0686	31.2452	48.6327	32.8851	44.7437	33.6356	27.2434	41.8571	40.6731	29.8675	42.2431	KCNJ10	protein_coding	chr1:109392671-109393810:-	gi|426216929|ref|XP_004002709.1|	1931	0	PREDICTED: ATP-sensitive inward rectifier potassium channel 10 [Ovis aries]	gi|965916568|ref|XM_004002660.3|	1140	0	PREDICTED: Ovis aries potassium channel, inwardly rectifying subfamily J, member 10 (KCNJ10), transcript variant X1, mRNA	P78508	741	0	ATP-sensitive inward rectifier potassium channel 10	.	.	.	.	pfam01007	IRK	Inward rectifier potassium channel.	GO:0007628|adult walking behavior;GO:0022010|central nervous system myelination;GO:0051935|glutamate reuptake;GO:0055075|potassium ion homeostasis;GO:0010107|potassium ion import;GO:0006813|potassium ion transport;GO:0048169|regulation of long-term neuronal synaptic plasticity;GO:0060075|regulation of resting membrane potential;GO:0007601|visual perception;	GO:0016323|basolateral plasma membrane;GO:0005887|integral component of plasma membrane;GO:0005886|plasma membrane;GO:0098793|presynapse;	GO:0005524|ATP binding;GO:0015272|ATP-activated inward rectifier potassium channel activity;GO:0015467|G-protein activated inward rectifier potassium channel activity;GO:0005242|inward rectifier potassium channel activity;	K05003	KCNJ10; potassium inwardly-rectifying channel subfamily J member 10
ENSOARG00000007384	0.101303	0.0577297	0	0.0499471	0.139041	0.0979273	0.21779	0	0.14191	0.0547591	0.0522423	0	ENSOARG00000007384	protein_coding	chr2:18438708-18441420:+	gi|548478557|ref|XP_005684317.1|	949	1e-125	PREDICTED: olfactory receptor 13C2 [Capra hircus]	gi|965919612|ref|XM_004004037.3|	673	0	PREDICTED: Ovis aries olfactory receptor 13C2 (LOC101119531), transcript variant X1, mRNA	Q8NGS9	333	7e-113	Olfactory receptor 13C2	.	.	.	.	pfam00001	7tm_1	7 transmembrane receptor (rhodopsin family). This family contains, amongst other G-protein-coupled receptors (GCPRs), members of the opsin family, which have been considered to be typical members of the rhodopsin superfamily. They share several motifs, mainly the seven transmembrane helices, GCPRs of the rhodopsin superfamily. All opsins bind a chromophore, such as 11-cis-retinal. The function of…	GO:0007186|G-protein coupled receptor signaling pathway;GO:0007608|sensory perception of smell;	GO:0016021|integral component of membrane;GO:0005886|plasma membrane;	GO:0004930|G-protein coupled receptor activity;GO:0004984|olfactory receptor activity;	K04257	OLFR; olfactory receptor
ENSOARG00000007385	27.6988	22.7984	28.1992	26.1767	23.2219	26.8316	29.217	26.0138	31.8705	27.3588	29.8471	37.0692	CCS	protein_coding	chr21:43928754-43942226:+	gi|426252098|ref|XP_004019755.1|	1427	0	PREDICTED: copper chaperone for superoxide dismutase [Ovis aries]	gi|965996673|ref|XM_004019706.3|	947	0	PREDICTED: Ovis aries copper chaperone for superoxide dismutase (CCS), transcript variant X1, mRNA	O14618	506	2e-178	Copper chaperone for superoxide dismutase	YJR104c	119	1e-30	COG2032	pfam00080	Sod_Cu	Copper/zinc superoxide dismutase (SODC). superoxide dismutases (SODs) catalyse the conversion of superoxide radicals to hydrogen peroxide and molecular oxygen. Three evolutionarily distinct families of SODs are known, of which the copper/zinc-binding family is one. Defects in the human SOD1 gene cause familial amyotrophic lateral sclerosis (Lou Gehrig's disease). Structure is an eight-stranded be…	GO:0015680|intracellular copper ion transport;GO:0051353|positive regulation of oxidoreductase activity;GO:0019430|removal of superoxide radicals;GO:0000302|response to reactive oxygen species;GO:0006801|superoxide metabolic process;	GO:0005913|cell-cell adherens junction;GO:0005737|cytoplasm;GO:0005829|cytosol;GO:0005634|nucleus;	GO:0098641|cadherin binding involved in cell-cell adhesion;GO:0005507|copper ion binding;GO:0015035|protein disulfide oxidoreductase activity;GO:0004784|superoxide dismutase activity;GO:0016532|superoxide dismutase copper chaperone activity;GO:0008270|zinc ion binding;	K04569	CCS; copper chaperone for superoxide dismutase
ENSOARG00000007382	2.09112	1.22388	2.56699	2.26638	1.7712	1.22015	1.32642	1.46773	1.79454	0.957232	1.90419	1.03237	SDS	protein_coding	chr17:60686049-60693139:+	gi|803329755|ref|XP_012022995.1|	1444	0	PREDICTED: L-serine dehydratase/L-threonine deaminase [Ovis aries musimon]	gi|850491151|gb|CP011902.1|	1591	0	Ovis canadensis canadensis isolate 43U chromosome 17 sequence	Q0VCW4	525	2e-173	L-serine dehydratase/L-threonine deaminase	YCL064c	129	1e-30	COG1171	pfam00291	PALP	Pyridoxal-phosphate dependent enzyme. Members of this family are all pyridoxal-phosphate dependent enzymes. This family includes: serine dehydratase EC:4.2.1.13 P20132, threonine dehydratase EC:4.2.1.16, tryptophan synthase beta chain EC:4.2.1.20, threonine synthase EC:4.2.99.2, cysteine synthase EC:4.2.99.8 P11096, cystathionine beta-synthase EC:4.2.1.22, 1-aminocyclopropane-1-carboxylate deamin…	GO:0006094|gluconeogenesis;GO:0006565|L-serine catabolic process;GO:0042866|pyruvate biosynthetic process;	GO:0005737|cytoplasm;	GO:0003941|L-serine ammonia-lyase activity;GO:0004794|L-threonine ammonia-lyase activity;GO:0042803|protein homodimerization activity;GO:0030170|pyridoxal phosphate binding;	K17989	SDS, SDH, CHA1; L-serine/L-threonine ammonia-lyase [EC:4.3.1.17 4.3.1.19]
ENSOARG00000007383	797.642	805.766	946.232	875.723	938.038	950.056	939.219	914.52	1090.21	787.421	1061.85	982.781	ENSOARG00000007383	protein_coding	chr5:16217374-16218384:-	gi|118151344|ref|NP_001071607.1|	482	3e-60	60S ribosomal protein L36 [Bos taurus]	gi|965936639|ref|XM_004008585.3|	318	1e-164	PREDICTED: Ovis aries ribosomal protein L36 (RPL36), transcript variant X1, mRNA	Q3T171	190	1e-61	60S ribosomal protein L36	SPCC970.05	99	1e-26	COG5051	pfam01158	Ribosomal_L36e	Ribosomal protein L36e.	GO:0002181|cytoplasmic translation;	GO:0022625|cytosolic large ribosomal subunit;	GO:0003735|structural constituent of ribosome;	K02920	RP-L36e, RPL36; large subunit ribosomal protein L36e
ENSOARG00000007380	0.330515	0.188352	0.21569	0.12222	0.141763	0.139782	0.310875	0.125408	0.173625	0.223324	0.170448	0.060107	ENSOARG00000007380	protein_coding	chr18:67785083-67786978:-	gi|965987367|ref|XP_014957558.1|	3145	0	PREDICTED: endogenous retrovirus group K member 9 Env polyprotein-like [Ovis aries]	gi|965987366|ref|XM_015102072.1|	1828	0	PREDICTED: Ovis aries endogenous retrovirus group K member 9 Env polyprotein-like (LOC106991751), mRNA	P31621	1124	0	Envelope glycoprotein	.	.	.	.	pfam00517	GP41	Retroviral envelope protein. This family includes envelope protein from a variety of retroviruses. It includes the GP41 subunit of the envelope protein complex from human and simian immunodeficiency viruses (HIV and SIV) which mediate membrane fusion during viral entry. The family also includes bovine immunodeficiency virus, feline immunodeficiency virus and Equine infectious anaemia (EIAV). The …	GO:0019064|fusion of virus membrane with host plasma membrane;GO:0016032|viral process;GO:0019062|virion attachment to host cell;	GO:0016021|integral component of membrane;GO:0019031|viral envelope;GO:0055036|virion membrane;	GO:0019899|enzyme binding;GO:0005198|structural molecule activity;	.	.
ENSOARG00000007381	0	0.0378804	0	0.0327737	0	0.0321284	0	0.0336285	0.0931166	0	0	0.0644717	ENSOARG00000007381	protein_coding	chr19:52695945-52701058:+	gi|548516409|ref|XP_005696189.1|	1647	0	PREDICTED: probable threonine protease PRSS50 [Capra hircus]	gi|926720431|ref|XM_005696132.2|	989	0	PREDICTED: Capra hircus protease, serine, 50 (PRSS50), mRNA	Q9UI38	429	2e-147	Probable threonine protease PRSS50	VC1649	82.4	2e-16	COG5640	pfam00089	Trypsin	Trypsin.	GO:0006508|proteolysis;	GO:0005737|cytoplasm;GO:0005783|endoplasmic reticulum;	GO:0004252|serine-type endopeptidase activity;GO:0004298|threonine-type endopeptidase activity;	.	.
ENSOARG00000007388	0.810083	1.26345	4.40727	0.630645	0.409634	0.453367	2.42905	9.74956	1.5927	0.921871	0.571675	0.909767	MSX1	protein_coding	chr6:103876946-103880880:-	gi|73951854|ref|XP_545946.2|	758	2e-98	PREDICTED: homeobox protein MSX-1 [Canis lupus familiaris]	gi|965940496|ref|XM_015096296.1|	543	0	PREDICTED: Ovis aries msh homeobox 1 (MSX1), transcript variant X1, mRNA	O02786	290	3e-95	Homeobox protein MSX-1	.	.	.	.	pfam00046	Homeobox	Homeobox domain.	GO:0007275|multicellular organismal development;GO:0006355|regulation of transcription, DNA-templated;GO:0006351|transcription, DNA-templated;	GO:0005634|nucleus;	GO:0043565|sequence-specific DNA binding;	K09341	MSX; homeobox protein MSX
ENSOARG00000007389	18.088	24.1449	19.2413	17.2779	18.1403	19.712	10.2292	23.9183	10.0508	11.4308	22.3172	34.941	ENSOARG00000007389	protein_coding	chr5:37916752-37925915:-	gi|803074091|ref|XP_012033744.1|	1456	0	PREDICTED: class I histocompatibility antigen, Gogo-C*0202 alpha chain-like [Ovis aries]	gi|965937742|ref|XM_012178354.2|	933	0	PREDICTED: Ovis aries class I histocompatibility antigen, Gogo-C*0202 alpha chain-like (LOC101112480), transcript variant X3, mRNA	P16211	239	5e-74	Popy Class I histocompatibility antigen, A-1 alpha chain	.	.	.	.	pfam00129	MHC_I	Class I Histocompatibility antigen, domains alpha 1 and 2.	GO:0002474|antigen processing and presentation of peptide antigen via MHC class I;GO:0006955|immune response;	GO:0016021|integral component of membrane;GO:0042612|MHC class I protein complex;	.	.	.
ENSOARG00000005543	3.25157	3.85273	3.76485	4.12698	3.93263	3.1121	2.6647	3.74602	3.39742	3.16721	3.25407	3.43476	KLF8	protein_coding	chrX:47055682-47348486:-	gi|426256940|ref|XP_004022094.1|	1614	0	PREDICTED: Krueppel-like factor 8 [Ovis aries]	gi|803328053|ref|XM_012166799.1|	1180	0	PREDICTED: Ovis aries musimon Kruppel-like factor 8 (KLF8), mRNA	O95600	520	0	Krueppel-like factor 8	SPAC4G8.13c	70.9	2e-12	COG5048	pfam13465	zf-H2C2_2	Zinc-finger double domain.	GO:0006355|regulation of transcription, DNA-templated;GO:0006351|transcription, DNA-templated;	GO:0005634|nucleus;	GO:0003677|DNA binding;GO:0046872|metal ion binding;	K09205	KLF8_12; krueppel-like factor 8/12
ENSOARG00000003441	45.9265	35.5426	34.6332	43.1446	33.4633	45.7664	36.2645	33.3698	42.3611	35.4504	35.9653	48.0276	NDP	protein_coding	chrX:40985397-40995687:-	gi|426256886|ref|XP_004022067.1|	611	6e-79	PREDICTED: norrin [Ovis aries]	gi|966009495|ref|XM_004022018.3|	402	0	PREDICTED: Ovis aries Norrie disease (pseudoglioma) (NDP), mRNA	Q2KI78	235	9e-79	Norrin	.	.	.	.	pfam00007	Cys_knot	Cystine-knot domain. The family comprises glycoprotein hormones and the C-terminal domain of various extracellular proteins. It is believed to be involved in disulfide-linked dimerization.	GO:0060070|canonical Wnt signaling pathway;GO:0035426|extracellular matrix-cell signaling;GO:0001890|placenta development;GO:0051091|positive regulation of sequence-specific DNA binding transcription factor activity;GO:0045893|positive regulation of transcription, DNA-templated;GO:0061299|retina vasculature morphogenesis in camera-type eye;	GO:0009986|cell surface;GO:0031012|extracellular matrix;GO:0005615|extracellular space;	GO:0005125|cytokine activity;	.	.
[truncated: 20,826 more rows]
