# Supplementary material for: Integrated Hypothalamic Transcriptome Profiling Reveals the Reproductive Roles of mRNAs and miRNAs in Sheep
Source: Front Genet. 2020 Jan 15;10:1296. doi: 10.3389/fgene.2019.01296 (PMC6974689; doi:10.3389/fgene.2019.01296)
Supplement: Supplementary file 1 [file DataSheet_1.zip › Supplementary Materials/Supplementary Table 4.xlsx]

## Sheet: S4
region	PF_H1	PF_H2	PF_H3	PF	PL_H1	PL_H2	PL_H3	PL	MF_H1	MF_H2	MF_H3	MF	ML_H1	ML_H2	ML_H3	ML
Exon	16,227,299(23.34%)	13,198,020(17.75%)	15,152,392(19.79%)	0.2029	16,420,688(22.18%)	11,445,065(19.26%)	16,760,084(21.71%)	0.2105	14,943,956(20.34%)	17,304,976(23.53%)	18,566,299(25.86%)	0.2324	14,178,036(18.67%)	15,451,023(21.39%)	15,965,945(22.50%)	0.2085
Intron	22,914,404(32.96%)	28,463,840(38.29%)	27,945,019(36.49%)	0.3591	25,895,463(34.98%)	21,914,668(36.88%)	26,897,858(34.84%)	0.3557	26,828,116(36.52%)	25,319,276(34.43%)	22,181,949(30.89%)	0.3395	28,191,372(37.12%)	24,962,853(34.55%)	23,751,133(33.46%)	0.3504
Intergenic	30,376,392(43.70%)	32,674,467(43.95%)	33,481,131(43.72%)	0.4379	31,711,259(42.84%)	26,058,931(43.86%)	33,541,119(43.45%)	0.4338	31,683,218(43.13%)	30,906,595(42.03%)	31,056,479(43.25%)	0.428	33,570,126(44.21%)	31,834,940(44.06%)	31,256,081(44.04%)	0.441
