# Supplementary material for: Integrated Hypothalamic Transcriptome Profiling Reveals the Reproductive Roles of mRNAs and miRNAs in Sheep
Source: Front Genet. 2020 Jan 15;10:1296. doi: 10.3389/fgene.2019.01296 (PMC6974689; doi:10.3389/fgene.2019.01296)
Supplement: Supplementary file 1 [file DataSheet_1.zip › Supplementary Materials/Supplementary Table 5.xlsx]

## Sheet: Sheet1
chromosome	Gene number	Percentage
chr1	1810	0.0954994
chr2	1369	0.0722313
chr3	1856	0.0979264
chr4	647	0.0341371
chr5	1015	0.0535535
chr6	516	0.0272252
chr7	791	0.0417348
chr8	402	0.0212104
chr9	427	0.0225294
chr10	340	0.0179391
chr11	1042	0.0549781
chr12	559	0.029494
chr13	680	0.0358782
chr14	1040	0.0548726
chr15	593	0.0312879
chr16	285	0.0150372
chr17	519	0.0273835
chr18	442	0.0233208
chr19	494	0.0260645
chr20	574	0.0302854
chr21	512	0.0270142
chr22	345	0.0182029
chr23	267	0.0140875
chr24	657	0.0346647
chr25	267	0.0140875
chr26	212	0.0111856
chrX	732	0.0386219
chrJH	411	0.0216852
chrMT	136	0.00717565
chrAMGL	13	0.000685907
Total	18953	1
