# Supplementary material for: Integrated Hypothalamic Transcriptome Profiling Reveals the Reproductive Roles of mRNAs and miRNAs in Sheep
Source: Front Genet. 2020 Jan 15;10:1296. doi: 10.3389/fgene.2019.01296 (PMC6974689; doi:10.3389/fgene.2019.01296)
Supplement: Supplementary file 1 [file DataSheet_1.zip › Supplementary Materials/Supplementary Table 7.xlsx]

## Sheet: Sheet1
Sample	PF_H1	PF_H2	PF_H3	PL_H1	PL_H2	PL_H3	MF_H1	MF_H2	MF_H3	ML_H1	ML_H2	ML_H3	total
Total Raw Reads	26174355	26503678	24155415	29250717	27812019	26935899	25785570	24196360	22700569	25893074	26302832	29786680	315497168
Total Raw Bases	1308717750	1325183900	1207770750	1462535850	1390600950	1346794950	1289278500	1209818000	1135028450	1294653700	1315141600	1489334000	15774858400
Total Clean Reads	22021167	23375517	21378719	23191778	23122563	21695708	22723948	21280953	19122086	22679306	22651649	23353433	266596827
Total Clean Bases	490146019	522226490	473514700	512821382	505996290	486899301	502960507	469936918	421595695	507560711	514237445	558169539	5966064997
Clean Reads Rate (%)	84.13	88.2	88.5	79.29	83.14	80.55	88.13	87.95	84.24	87.59	86.12	78.4	1016.24
Low Quality Reads	3783	5947	3597	3544	3814	4481	5083	6648	3475	4417	5573	5591	55953
Low Quality Rate (%)	0.01	0.02	0.01	0.01	0.01	0.02	0.02	0.03	0.02	0.02	0.02	0.02	0.21
Without 3p Adaptor Reads	1299915	1108835	1003744	2340567	1701188	1542421	1127161	1306731	1140422	1192285	1190301	1475447	16429017
Without 3p Adaptor Rate (%)	4.97	4.18	4.16	8	6.12	5.73	4.37	5.4	5.02	4.6	4.53	4.95	62.03
Without Insert Reads	34096	3426	3718	78020	49467	25140	3794	1991	22193	3009	2246	9141	236241
Without Insert Rate (%)	0.13	0.01	0.02	0.27	0.18	0.09	0.01	0.01	0.1	0.01	0.01	0.03	0.87
Poly A/T Reads	2120899	1683401	1439906	2126451	2337950	1886191	1621389	1334629	1672151	1598557	1624704	1899627	21345855
Poly A/T Rate (%)	8.1	6.35	5.96	7.27	8.41	7	6.29	5.52	7.37	6.17	6.18	6.38	81
Ex-length Reads	694495	326552	325731	1510357	597037	1781958	304195	265408	740242	415500	828359	3043441	10833275
Ex-length Rate (%)	2.65	1.23	1.35	5.16	2.15	6.62	1.18	1.1	3.26	1.6	3.15	10.22	39.67
Raw Reads Q20 (%)	97.38	97.44	97.45	97.38	97.44	97.33	97.46	96.4	97.44	97.26	97.3	97.09	1167.37
Raw Reads Q30 (%)	95.03	94.9	94.99	95.2	95.31	94.75	94.93	92.97	94.84	94.53	94.52	94.51	1136.48
Clean Reads Q20 (%)	97.97	97.93	98	98.07	97.97	97.94	97.96	97.32	98.06	97.95	97.9	97.87	1174.94
Clean Reads Q30 (%)	95.64	95.24	95.53	95.97	95.77	95.39	95.28	93.84	95.51	95.26	95.14	95.52	1144.09
