# Supplementary material for: Integrated Hypothalamic Transcriptome Profiling Reveals the Reproductive Roles of mRNAs and miRNAs in Sheep
Source: Front Genet. 2020 Jan 15;10:1296. doi: 10.3389/fgene.2019.01296 (PMC6974689; doi:10.3389/fgene.2019.01296)
Supplement: Supplementary file 1 [file DataSheet_1.zip › Supplementary Materials/Supplementary Table 8.xlsx]

## Sheet: Sheet1
ID	PF_H1	PF_H2	PF_H3	PL_H1	PL_H2	PL_H3	MF_H1	MF_H2	MF_H3	ML_H1	ML_H2	ML_H3
oar-miR-99a	50409.3	20015.5	20616.3	44542.3	49706.5	31890	21125.9	24159.7	54810.2	25612	20005.3	22093.6
oar-miR-758-5p	2.48	1.28	0.9	3.41	2.32	1.1	2.01	1.07	1.69	1.32	0.89	0.53
oar-miR-758-3p	866.1	618.46	659.76	791.15	933.38	781.33	633.55	484.48	773.05	669.94	620.32	423.73
oar-miR-668-5p	0.44	0.8	0.9	0.5	0.17	0.37	0.67	0.89	0.3	0.25	0.71	0.63
oar-miR-668-3p	10.99	8.01	9.14	12.23	14.56	13.65	7.38	6.5	14.95	3.86	6.41	3.68
oar-miR-665-5p	1.6	0.56	0.36	1.41	2.57	2.11	0.25	0.18	2.39	0.49	0.45	0.74
oar-miR-665-3p	44.07	15.54	20.33	72.86	56.52	40.51	20.46	18.6	51.53	24.82	18.43	19.58
oar-miR-655-5p	0.35	2.24	1.52	0.33	0.41	0.37	1.84	1.78	0.3	1.56	1.69	0.84
oar-miR-655-3p	371.6	247.35	288.95	397.65	327.21	297.28	303.61	236.59	323.13	440.03	380.19	289.93
oar-miR-654-3p	0.09	0.4	0.27	0.33	0.33	0	0.34	0.45	0.4	0.33	0.27	0.11
oar-miR-544-5p	0.35	0.32	0.09	0	0	0.37	0.17	0.27	0.2	0.16	0	0
oar-miR-543-5p	0.09	0.32	0.18	0	0.08	0	0.17	0.09	0	0	0	0
oar-miR-543-3p	475.79	702.56	647.31	487.9	512.57	533.35	691.15	690.53	465.96	546.31	619.17	294.24
oar-miR-541-5p	250.66	586.26	444.08	210.43	134.72	316.07	413.95	377.84	229.14	443.89	705.98	954.42
oar-miR-541-3p	8.96	1.68	1.7	8.15	7.53	3.57	1.76	1.25	4.68	1.56	1.16	1.58
oar-miR-539-5p	1.95	1.76	2.69	1.83	1.66	2.29	1.43	1.25	2.49	2.63	1.51	1.58
oar-miR-539-3p	1060.63	814.06	913.78	1183.47	879.34	1265.47	612	531.21	1174.23	732.42	945.93	898.31
oar-miR-496-5p	0.35	0.56	1.07	0.5	0.5	0.64	0.42	0.71	0.7	0.33	0.36	0.21
oar-miR-496-3p	115	69.13	27.05	89.99	97.65	63.05	54.84	39.52	75.75	48.25	52.8	30
oar-miR-495-5p	0	0.08	0	0.17	0.08	0.37	0	0	0.1	0.16	0.09	0
oar-miR-495-3p	1002.2	319.84	272.02	1149.62	1119.65	799.57	301.51	213.71	876.61	397.45	342.35	285.19
oar-miR-494-5p	1.77	13.46	21.05	2.66	2.65	3.39	11.99	19.58	2.39	12.66	20.75	7.47
oar-miR-494-3p	576.78	573.52	494.96	625.8	453.57	533.81	397.43	327.29	461.18	451.78	553.46	465
oar-miR-493-5p	24.92	142.1	143.4	28.69	23.75	24.19	118.56	119	24.02	123.8	111.56	77.9
oar-miR-493-3p	26.33	94.44	93.42	32.19	26.98	38.31	84.43	79.48	26.21	74.39	75.24	48.22
oar-miR-487b-5p	14.98	29.24	30.18	15.8	14.15	15.58	26.75	21.9	12.16	31.57	28.22	21.48
oar-miR-487b-3p	826.73	1561.08	1889.73	961.24	920.38	1017.03	1893.01	1814.71	925.85	1225.87	1494.67	724.39
oar-miR-487a-5p	3.28	4.57	2.42	2.74	2.9	4.58	3.19	2.31	2.59	3.7	2.76	2.53
oar-miR-487a-3p	97.71	72.73	67.36	100.31	101.87	104.47	75.13	59.72	90.2	77.35	73.72	46.85
oar-miR-485-5p	302.97	1081.2	1070.53	265.07	250.58	417.24	823.12	799.83	286.65	813.72	1240.2	1031.38
oar-miR-485-3p	375.5	275.15	265.75	446.06	396.72	346.22	215.15	171.34	446.23	332.59	238.35	232.13
oar-miR-433-5p	8.33	5.13	5.19	10.48	10.84	7.33	5.2	3.56	6.68	6.82	5.79	4.95
oar-miR-433-3p	288.43	854.19	803.7	342.01	287.65	378.84	873.68	747.67	254.06	687.37	853.07	442.79
oar-miR-432	830.37	3734.37	2825.09	957.66	789.96	793.79	3193.81	2971.3	769.36	2761.98	3285.74	2265.3
oar-miR-431	71.47	113.1	127.1	68.04	62.48	77.07	132.39	116.42	73.96	81.96	92.87	63.69
oar-miR-412-5p	2.66	1.92	2.24	2.66	3.39	1.83	1.84	2.31	2.59	2.47	2.67	2.32
oar-miR-412-3p	258.64	424.69	301.04	242.78	205.39	234.42	330.44	327.55	203.73	344.01	394.61	253.08
oar-miR-411b-3p	47.79	63.12	68.88	59.05	54.95	57.09	76.64	62.31	54.02	97.24	69.54	36.53
oar-miR-411a-5p	8222.52	9866.47	12541.4	8163.64	11629.3	10077.9	10782.8	11902.8	8815.43	8676.81	8903.55	6200.78
oar-miR-411a-3p	1238.06	744.45	685.47	1114.19	1432.63	1072.2	941.35	626.62	1147.62	788.15	735.36	407.94
oar-miR-410-5p	0.18	0.56	0.18	0.25	0	0.18	0.17	0.18	0	0.58	0.27	0.21
oar-miR-410-3p	10889.7	7055.34	8185.97	11107.6	13233.9	9580.06	7866.75	7238.12	10608.2	7284.97	6695.07	4884.01
oar-miR-409-5p	512.32	226.6	168.93	313.81	317.94	254.03	162.41	162.53	503.54	251.13	210.93	244.34
oar-miR-409-3p	4341.22	4658.73	5828.97	3938.1	3889.58	4197.71	3989.68	3936.15	3852.6	5509.74	6318.18	5371.11
oar-miR-3959-5p	488.64	744.29	974.6	428.51	433.63	664.76	779.52	960.76	495.17	657.04	819.77	423.84
oar-miR-3959-3p	331.61	138.17	138.2	295.02	333.66	228.19	129.21	122.12	280.87	157.75	122.43	86.54
oar-miR-3958-5p	5.85	19.86	21.32	5.49	4.3	6.23	13.33	13.8	4.98	21.45	27.42	21.79
oar-miR-3958-3p	8079.77	9925.66	11000.7	7191.34	7081.96	8937.29	10269.6	10549.6	7615.19	9426.24	12104.6	9406.92
oar-miR-3957-5p	29.79	46.62	35.2	28.36	22.43	30.15	30.44	30.53	22.03	41.02	40.87	41.27
oar-miR-3957-3p	127.33	83.62	80.07	128.67	135.8	105.66	91.56	82.87	132.66	79.9	91.62	59.59
oar-miR-3956-5p	4.7	14.82	17.02	9.81	9.52	5.13	11.99	6.85	9.17	48.25	12.2	25.58
oar-miR-3956-3p	6.38	5.53	7.43	9.23	12.16	3.3	4.78	4.27	10.57	14.06	4.63	9.16
oar-miR-3955-5p	383.31	291.33	359.17	354.4	437.27	368.31	306.54	304.68	396.19	186.19	298.99	190.44
oar-miR-3955-3p	0	0	0	0	0	0	0	0.18	0	0.08	0.09	0.11
oar-miR-382-5p	395.19	530.59	271.13	530.06	480.38	374.9	415.46	266.31	328.62	489.92	347.42	294.56
oar-miR-382-3p	428.53	333.06	322.45	497.13	558.09	362.81	373.2	272.9	397.19	222.6	244.32	137.59
oar-miR-381-5p	1.15	0.56	0.45	0.33	0.58	0.55	0.84	0.8	0.3	0.49	0.53	0.74
oar-miR-381-3p	15.96	16.42	25.8	19.71	19.86	14.3	16.94	17.09	17.54	12.17	12.38	6.95
oar-miR-380-5p	12.5	17.06	13.79	15.97	12.08	9.71	21.13	15.4	10.57	14.47	13.71	7.47
oar-miR-380-3p	6434.2	9950.33	9475.77	6873.79	7715.02	7294.26	12120.7	8733.46	6613.99	9542.55	9198	4806.42
oar-miR-379-5p	300.05	109.74	75.06	395.32	350.21	197.94	116.97	81.18	232.63	95.19	78.35	54.85
oar-miR-379-3p	98.95	98.04	111.51	101.14	104.1	89.53	111.43	97.29	95.88	82.04	84.59	47.16
oar-miR-377-5p	25.89	51.26	41.65	29.94	23.67	37.3	41.25	39.79	28.21	34.36	47.81	27.9
oar-miR-377-3p	64.19	54.23	39.95	58.64	51.56	57.46	41.84	38.54	53.72	0.16	58.94	0.32
oar-miR-376e-5p	6.3	1.68	1.16	10.48	7.28	5.04	1.43	0.89	8.37	2.63	1.6	0.63
oar-miR-376c-5p	0.8	1.28	0.36	2.58	1.99	0.82	1.26	1.25	1.69	1.15	0.89	0.53
oar-miR-376c-3p	31.65	15.94	29.47	47.16	41.38	30.97	19.03	27.33	35.88	21.87	16.29	16.11
oar-miR-376b-5p	6.3	1.68	1.16	10.48	7.28	5.04	1.43	0.89	8.37	2.63	1.6	0.63
oar-miR-376a-5p	570.48	525.38	707.77	595.11	598.97	528.22	446.82	417.81	573.61	459.75	476.71	329.61
oar-miR-374b	521.18	320.72	321.91	568.99	617.51	522.08	316.35	268.9	459.39	439.45	307.62	387.52
oar-miR-374a	1581.55	552.69	520.31	1604	1813.96	1240.73	635.56	504.24	1323.34	689.1	560.4	631.02
oar-miR-370-5p	18.71	23.47	24.18	18.96	18.62	19.7	21.8	19.4	17.84	18	23.86	15.69
oar-miR-370-3p	686.46	953.84	794.75	598.27	577.37	807.54	927.93	771.89	676.07	998.26	1154.9	825.14
oar-miR-369-5p	166.69	256.56	289.76	148.05	175.35	180.99	285.67	264.09	142.53	304.23	273.97	193.92
oar-miR-369-3p	1445.8	1874.99	1724.47	1651.24	1606.74	1585.85	1927.89	1775.99	1272.9	1505.28	1363.87	665.97
oar-miR-362	210.23	104.05	67.27	198.95	194.55	153.04	81.08	78.06	187.58	188.41	135.78	216.87
oar-miR-329b-5p	0	0	0	0	0	0	0	0	0.1	0	0.09	0
oar-miR-329b-3p	113.58	125.6	157.91	217	200.1	148.73	137.59	120.79	152.7	150.76	98.03	76.96
oar-miR-329a-5p	0	0	0.09	0	0	0	0	0	0	0	0	0
oar-miR-329a-3p	0.89	1.76	2.24	4.08	3.23	2.47	1.59	0.89	2.19	3.12	1.69	1.68
oar-miR-323c	77.85	48.62	61.44	84.09	82.34	64.42	64.23	68.18	75.35	48.42	51.64	27.16
oar-miR-323b	6.65	3.92	4.48	5.82	4.22	5.32	11.32	13.62	5.48	13.4	9.17	9.37
oar-miR-323a-5p	24.83	30.36	20.78	25.78	21.52	26.21	27.25	22.16	22.63	30.5	28.31	13.69
oar-miR-323a-3p	1345.43	1188.37	1551.15	1519.08	1486.42	1501.35	1628.39	1326.68	1441.65	910.55	1049.48	674.28
oar-miR-30d	39380.6	35788.6	32344.6	32423.2	33171	36426.6	33199.4	29335.2	33058.9	34897.7	38302.1	39708.8
oar-miR-30c	9853.91	4651.28	3902.43	8543.16	7686.31	9750.97	3869.86	2790.61	7533.36	3840.22	4207.81	5120.03
oar-miR-30b	5871.17	1873.23	1681.48	5475.22	6312.35	4192.12	1792.73	1469.8	4801.97	1838.69	1409.28	1268.35
oar-miR-30a-5p	112115	68320.1	68302.1	93554.7	107424	99177.8	63713.6	54260.8	86784.2	77278	83788	106777
oar-miR-30a-3p	2416.7	1240.12	1383.57	2315.05	2672.77	1900.18	1270.19	1142.16	1927.34	1300.92	1127.12	1136.44
oar-miR-29b	3159.2	1838.71	1588.24	3811.34	4720.01	3162.35	2035.55	1524.46	2492.38	2776.69	1764.72	2020.54
oar-miR-29a	26847.5	23478.5	23458.9	28859.2	32867.4	28907.7	26320.8	23004.5	24254.1	23008.6	19979.2	14480.2
oar-miR-299-5p	63.31	58.23	29.47	68.29	87.3	53.88	60.79	35.6	51.53	38.14	30.63	15.05
oar-miR-299-3p	0.09	0	0.18	0.25	0.41	0.55	0.75	0.36	0.1	0.16	0.09	0.21
oar-miR-27a	37746.7	28526.8	26705.1	39818.3	48703	42495.1	33666.3	31441	47759.7	32884.1	28771.8	33006.7
oar-miR-26b	11812.7	10242.2	8587.42	15639.9	14184.7	13531.8	10086	10302.4	11454.1	12075.7	9149.38	7824.85
oar-miR-26a	239519	151462	163535	274824	219197	217951	162355	167292	253643	175258	170421	177026
oar-miR-25	2243.1	3373.76	4031.5	2521.24	2658.95	2519.03	3811.59	4254.18	2342.77	3409.73	3128.24	2650.5
oar-miR-23b	3723.12	1381.65	1182.94	4065.68	4476.88	2940.48	1508.74	1431.89	4336.3	3421.81	2301.08	2554.59
oar-miR-23a	876.74	419.57	442.74	1016.46	989.65	695.28	429.04	519.01	918.57	704.3	445.63	561.11
oar-miR-22-3p	31676.2	35802.9	45173.1	31877.5	29755.7	44459.9	37883.1	35614.3	28636.3	33806.9	41911.6	32144.8
oar-miR-221	943.24	1971.44	1763.97	1048.57	965.98	1119.21	1719.19	1750.72	907.71	1905.44	1812	1732.29
oar-miR-218a	1662.42	1231.95	1365.57	1868.24	2063.71	1859.67	1594.26	1247.55	1656.44	908.49	853.16	523.53
oar-miR-21	7975.5	8753.39	6629.44	7592.9	7321.03	9552.11	8705.05	6943.94	7017.26	9970.25	9594.13	8968.77
oar-miR-200c	2.75	13.38	91	9.98	10.26	6.05	47.88	156.48	12.86	7.23	8.99	10.53
oar-miR-200b	1.24	9.53	80.25	8.57	7.12	4.67	43.85	142.5	11.56	4.93	4.63	3.47
oar-miR-200a	66.23	183.51	2203.13	238.62	309.58	158.36	861.53	3350.56	290.94	140.65	166.68	200.23
oar-miR-19b	0.27	0.24	0.09	0.33	0.08	0.37	0.25	0	0.3	0.08	0.18	0.53
oar-miR-199a-3p	468.87	904.74	1674.4	724.11	515.64	447.85	886.43	1792.55	451.81	569.58	523.36	425.31
oar-miR-194	567.02	389.37	476.24	506.28	559.41	572.21	408.33	435.97	457.59	339.82	345.11	266.66
oar-miR-191	2.84	1.84	1.34	3.16	2.32	2.29	0.84	1.51	2.69	1.64	2.58	6
oar-miR-181a	120613	182257	167730	96873.4	102815	143555	182326	196707	113197	188308	203512	263497
oar-miR-17-5p	491.75	318.88	227.24	530.73	513.65	490	295.22	243.71	422.61	377.72	329.44	327.4
oar-miR-16b	5363.99	17156.5	12215.7	4891.1	4707.68	5852.1	17830.8	13399.1	4786.12	13181.1	13533.9	7946.86
oar-miR-154b-5p	493.08	645.13	595.81	546.28	423.95	571.2	560.85	518.48	493.77	557.41	725.74	561.11
oar-miR-154b-3p	2.66	1.2	1.7	3.66	4.22	1.83	1.68	0.53	3.99	1.56	0.62	1.05
oar-miR-154a-5p	35.29	22.83	22.39	47.58	41.05	29.42	21.97	20.29	29.8	21.37	15.67	9.26
oar-miR-154a-3p	153.75	36.37	22.57	156.03	191.99	81.56	31.36	19.05	124.19	42.58	23.77	22.11
oar-miR-152	277.26	238.3	118.86	477.75	287.98	180.53	250.87	148.56	191.07	132.34	107.56	50.11
oar-miR-150	713.86	948.15	1217.51	590.28	764.97	850.52	1059.32	606.24	566.63	625.14	910.41	600.49
oar-miR-148a	33406	15586.1	19421	26693.5	32973.5	31159.5	16519.1	16329.5	31647.5	15156.7	15288.1	14778.1
oar-miR-143	36365.7	27538.2	37912.6	44771.3	37224.2	21711.6	30014.3	34085.4	45562.1	17076.3	11200	11074.7
oar-miR-136	0.18	0.08	0	0.17	0	0	0	0	0	0	0	0.11
oar-miR-134-5p	60.03	74.41	43.71	84.59	61.32	51.78	43.1	31.78	65.98	72.5	29.29	38.11
oar-miR-134-3p	3.01	5.21	4.3	5.74	3.97	4.49	2.68	2.31	5.58	3.78	3.38	2.95
oar-miR-133	344.56	408.83	624.38	437.58	379.59	532.25	461.24	564.76	343.77	420.54	402.8	274.14
oar-miR-127	33121.5	17799.8	18180.7	25595	38202.2	30754.4	19486.9	19201	38633.5	19743.5	16499.2	13886.2
oar-miR-125b	80260.5	68527.3	67134.2	68381.5	79898.5	82922.2	65895.7	66266.9	74908.8	65356.2	68355.4	63267.8
oar-miR-1197-5p	2.93	4.73	4.66	1.25	2.32	2.2	3.69	2.58	2.69	3.7	2.23	3.58
oar-miR-1197-3p	664.91	455.45	487.88	667.3	786.99	557.45	427.87	409.08	616.37	483.1	430.5	269.61
oar-miR-1193-5p	0.09	0.08	0	0.08	0.25	0.09	0.25	0.27	0.3	0.16	0	0.21
oar-miR-1193-3p	1.86	1.68	1.88	1.83	1.16	1.56	1.34	2.31	1.5	1.15	1.16	1.16
oar-miR-1185-5p	401.04	243.51	246.76	348.41	385.3	308.83	226.64	206.5	286.65	230.41	216	164.65
oar-miR-1185-3p	110.83	71.69	81.15	82.01	92.85	77.16	72.53	58.12	70.37	41.76	51.82	28.74
oar-miR-10b	399.8	344.27	274.89	1993.09	362.63	273.64	274.43	230.36	508.52	287.38	296.14	480.26
oar-miR-10a	255.63	201.61	257.69	363.38	197.53	134.53	222.19	146.86	246.99	191.53	244.76	317.61
oar-miR-107	1249.23	1488.99	2007.6	1344.66	1356.49	1392.3	1784.68	2002.79	1172.63	1604.25	1603.29	897.05
oar-miR-106b	259.35	116.07	100.85	322.8	400.03	181.54	139.35	131.11	267.02	135.55	100.61	109.17
oar-miR-106a	3.55	3.6	1.61	5.57	5.54	5.04	5.45	2.31	3.79	2.71	3.83	4.74
oar-miR-103	4842.28	6411.65	6283.08	4487.37	4320.72	5294.38	6344.85	6297.83	3998.91	6920.4	7027.71	5150.03
oar-let-7i	3214	14326.7	15454.1	3792.29	3407.95	4348.18	13444.8	15711.7	2790.4	13526.1	14360.5	9851.6
oar-let-7g	5752.62	17899.8	14746	6757.68	6385.92	7172.56	16934	15437.6	6043.57	18835.5	14818.4	12854.6
oar-let-7f	5480.59	81237.1	77636.2	16140.1	12714.2	18357.5	68855.5	75509.4	13369	62842.5	65249.7	40529.2
oar-let-7d	449.01	1925.62	1902.98	657.99	674.44	631.41	1926.13	2161.14	527.16	1754.27	1955.88	1238.77
oar-let-7c	3690.32	15616	14181.8	4970.94	3920.28	4250.49	13640.9	13895.5	3748.84	12444	11922.2	8077.93
oar-let-7b	5528.65	17116.2	12836.7	7630.91	6532.97	5926.33	15865.7	12625.7	5826.79	13374.3	11174.8	7964.66
oar-let-7a	8680.93	44138.9	41628.9	20944.3	19534.6	19027	40324.8	40517.2	17568.6	39230.6	34490.5	25461.5
Novel_99	6.83	0	1.43	0	0	4.67	2.77	0	0	4.36	0	3.05
Novel_98	0	0	0	0	0	0	0	0	0	0.58	0	0
Novel_97	0	0	0	0	0	0	0	0.45	0	0	0.62	0
Novel_96	0	0	0	0	0	0	0	0.36	0	0	0	0
Novel_95	0	0	0	0	0	0	0	0	0	1.32	0	0
Novel_94	0.89	0	2.96	0	1.08	0	3.1	0	0	0	3.47	0
Novel_93	0	0	0	0	0	2.29	0	0	0	0	0	0
Novel_92	0	0.96	0	1.41	0	0	0	2.14	0	0	0	0
Novel_91	0	0	0	0	0	0	0	0	0	0	0.45	0
Novel_90	0.44	0	0	0	0	0	0.42	0	0	0.66	0	0.42
Novel_9	0	0	0	0	0	0	0.42	0	0	0	0	0
Novel_89	0	0	0	0	0	0	0	0	0	0	0.89	0
Novel_88	0	0	1.7	0	0	0	0	0	0	0	0	0
Novel_87	0	1.2	0	0	0	0	0	0	0	0	0.98	0
Novel_86	0	0	0	0	0	0	0	0	2.09	0	0	0
Novel_85	0	0	0	0	0	0	0	0	0	0.25	0	0
Novel_84	0	0	0.81	0	0	0	0	0	0	0.58	0	0
Novel_83	0	0	0	0	0.5	0	0	0	0	0	0	0
Novel_82	0	0.24	0	0	0	0	0	0	0	0	0	0
Novel_81	0	0	0	0.33	0	0	0	0	0	0	0	0
Novel_80	0	0	0	0	0	0	0	0	0	0	0	1.16
Novel_8	0	0	0	0.67	0	0	0	0	0	0	0	0
Novel_79	0	0	0	0	0	0.46	0	0	0	0	0	0
Novel_78	2.39	0	0	0	0	0	0	0	0	0	0	0
Novel_77	0	0	0	0	0	2.84	0	0	1.89	0	0	0
Novel_76	0	0	4.93	0	0	0	0	2.76	0	0	7.48	0
Novel_75	0	0	0	0	0	0	0	0	0	0	0	6.32
Novel_74	0	6.81	0	0	0	0	0	0	0	0	0	0
Novel_73	0	0	0	0	0	0	5.87	0	0	0	0	0
Novel_72	0	0	0	0	0	0	0	0	0	5.59	0	0
Novel_71	0	0	0	1.83	0	0	0	0	0	0	0	0
Novel_70	0	0	0	0	1.49	0	0	0	0	0	0	0
Novel_7	0	0	0	0	0	0	0	0	0	0	0.8	0
Novel_69	0	0	0	0	0	0	0	0	0	0	0.8	0
Novel_68	0	0	0.36	0	0	0	0	0	0	0	0	0
Novel_67	0	0	0	0.25	0	0	0	0	0	0	0	0
Novel_66	0	0	0	0	0	0	0	0	0	0	0	0.32
Novel_65	0	0	0	0	0	0.55	0	0	0	0	0	0
Novel_64	0	0	0	0.42	0	0	0	0	0	0	0	0
Novel_63	0.89	0	0	0	2.81	0	0	1.25	1	0	0	0
Novel_62	0	0	0	0	0.5	0	0	0	0	0.49	0	0
Novel_61	0	0	0	0.58	0	0	0	0	0	0	0	0
Novel_60	0	0	0	0	0	0	0	0	0.5	0	0	0
Novel_6	0	0	0	0	0	0	0	0	3.69	0	0	0
Novel_59	0	0	0	0.75	0.91	0	0	0	0	0	0	0
Novel_58	0	0.8	0	0	0	0	0	0	0	0	0	0
Novel_57	1.15	0	0	1.58	1.41	0	0	0	0	0	0	0
Novel_56	1.24	0	0	0	0	0	0	0	0	0	0	0
Novel_55	0	0	0	0	0	0	0.25	0	0	0	0	0
Novel_54	0	0	0.54	0	0	0	0	0	0	0	0	0
Novel_53	0	0	0	0	0	0	0	0.71	0	0	0.89	0
Novel_52	0	0	0	0	0	0	0	0.71	0	0	0	0
Novel_51	0	0	0	0	0	0	0	0.71	1.3	0	0	0
Novel_50	0	0	0	0	0	0	0	0.71	1.3	0	0.89	0
Novel_5	4.26	4.81	5.37	5.16	4.22	5.96	4.28	5.16	0	3.86	6.05	5.37
Novel_49	0	0	0	0	0	0	0	0.71	1.3	0	0.89	0
Novel_48	0	0	0	0	0	0	0	0.71	1.3	0	0.89	0
Novel_477	0	0	0	0	0	0	0	0	0	0.74	0	0
Novel_476	4.52	2.64	2.06	5.24	3.56	2.93	2.43	1.78	4.19	0	3.74	0
Novel_475	4.52	2.64	2.06	5.24	3.56	2.93	2.43	1.78	4.19	0	3.92	0
Novel_474	0	0	0	0	0	0	0	0	0	0	0.89	0
Novel_473	0	0	0	0	1.57	0	0	0	0	0	0	0
Novel_472	0	0	0	0	0	0	0	0	0	0	0.71	0
Novel_471	0	0	0	0	0	0	0	0	0	0.66	0	0
Novel_470	9.04	0	0	0	0	0	0	0	0	0	0	4.95
Novel_47	0	0	0	0	0	0.64	0	0	0	0	0	0
Novel_469	0	6.65	0	0	0	0	0	0	0	0	0	0
Novel_468	0	0	0	0	0	8.25	0	0	5.88	0	4.99	0
Novel_467	0	0	0	0	0	0	0	0	0	5.51	0	0
Novel_466	0	0	5.02	5.07	5.88	0	7.55	6.5	0	0	0	0
Novel_465	0	0	0	0	0	0	0	0	0	0.33	0	0
Novel_464	0	0	0	0	0	0	0	0	0	0	0	0.53
Novel_463	0	0	0	8.73	12.08	13.1	15.76	9.79	9.87	11.84	0	0
Novel_462	11.53	0	0	0	0	0	0	0	0	0	12.73	0
Novel_461	0	0	0	0	0	0	1.76	0	0	0	0	0
Novel_460	0	0	0	1.08	0	1.37	0	0	0	0	0	1.89
Novel_46	0	0	0	0	0	0.73	0	0	0	0	0	0
Novel_459	0	17.78	0	0	0	17.87	21.97	0	0	0	0	0
Novel_458	0	0	23.38	0	0	0	0	0	0	16.19	18.96	0
Novel_457	0	0	0	17.13	20.11	0	0	25.81	0	0	0	10.63
Novel_456	0	0	0	0	0	0	0	0	0.7	0	0	0
Novel_455	0	0	0	0	0	0	0.59	0	0	0	0	0
Novel_454	0	0	0	0	0.58	0	0	0	0	0	0	0
Novel_453	0	0	0	0	0	0	0	0	0	0.74	0	0
Novel_452	0	0	0	0	0	0	0	0.27	0	0	0	0
Novel_451	4.17	4.73	4.84	4.82	3.72	6.05	7.55	5.61	2.69	7.32	3.92	4.21
Novel_450	0	0	0	4.99	10.68	8.98	0	4.01	0	0	0	0
Novel_45	0	0	0	0	0	0.73	0	0	0	0	0	0
Novel_449	0	33.24	0	0	0	0	0	0	0	0	0	0
Novel_448	1.15	0	0	0	0	0	0.67	0	0	0	0	0
Novel_447	0	0	0	0	0	0	0	0	0	0	0	0.32
Novel_446	0	0	0	0	0	0	0	0	0	0	0	0.32
Novel_445	0	0	0	0	0	0.37	0	0	0	0	0	0
Novel_444	0	0	0	0	0	0.37	0	0	0	0	0	0
Novel_443	0	0	0	0	0	0	0	0	0	0	0.8	0
Novel_442	0	0	0	0	0	0	0	0	0	0	0.8	0
Novel_441	0	0	0	0	0	0	1.26	0	0	0	0	0
Novel_440	0	0	0	0	0	0	1.26	0	0	0	0	0
Novel_44	0	0	0	0	0	0.73	0	0	0	0	0	0
Novel_439	0.89	0	0.72	0	1.24	0	0.67	0	0.6	0	0	0
Novel_438	0	0	0	0	0	1.1	0	0	0	0	0	0
Novel_437	0	0	0	0	0	0	0.25	0	0	0	0	0
Novel_436	0	0	0.27	0	0	0	0	0	0	0	0	0
Novel_435	0	0.96	0	1.08	1.82	0	0.75	1.78	0.9	1.4	1.07	0
Novel_434	0	0	0	0	0	0	0	0	0	0	0	2.11
Novel_433	0	0	0	0	0	1.19	0	0	0	0	0	0
Novel_432	0	0	0	0.58	0	0	0	0	0	0	0	0
Novel_431	0	1.6	3.49	0	0	0	2.6	0	3.19	0	1.87	2.11
Novel_430	1.68	0	0	0	0	0	0	0	0	0	0	0
Novel_43	0	0	1.16	3.08	0	2.38	0	0	2.59	0	0	0
Novel_429	0	1.76	0	0	0	0	0	0	0	0	2.94	0
Novel_428	0	0	0	0	0	0	0	0	0	0	0	2.32
Novel_427	0	0	0	0	0	4.77	0	0	3.49	0	0	0
Novel_426	0	0	0	0	0	0	3.35	0	0	0	0	0
Novel_425	0	0	3.58	4.49	0	0	0	2.67	0	0	0	0
Novel_424	0	0	0	0	0	0	0	0	0	0	0.8	0
Novel_423	0	1.04	0.9	0	0	0.92	0	0	0.9	0.99	0	1.16
Novel_422	13.74	0.88	0	0	0	0	0.67	0.71	11.46	0	0	0
Novel_421	0	0	0	0	0	0	0	0	0	0	0	1.26
Novel_420	0	0	0	0	0	11.46	0	0	0	0	0	0
Novel_42	0	0	0	0	0	0	0	0	0	0	0	6.11
Novel_419	1.86	2.08	2.15	0	0	0	0	0	1.1	2.14	1.78	0
Novel_418	0	0	0	0	0	0	2.77	1.87	0	0	0	0
Novel_417	0	0	0	1	0	0	0	0	0	0	0	0
Novel_416	0	7.13	0	0	0	0	0	0	0	14.3	0	0
Novel_415	0	0	0	0	0	0	10.4	0	0	0	0	0
Novel_414	0	0	0	0	0	0	0	0	0	0	0	7.37
Novel_413	0	0	0	0	0	0	0	0	11.66	0	0	0
Novel_412	0	0	0	0	0	8.71	0	0	0	0	0	0
Novel_411	0	0	0	0	0	0	0	14.78	0	0	9.97	0
Novel_410	5.94	0	0	0	0	0	0	0	0	0	0	0
Novel_41	0	0	8.51	0	0	0	0	0	0	0	0	0
Novel_409	0	0	0	0	0	0	0.75	0	0	0	0	0
Novel_408	0	0.72	0	0	0	0	0	0	0	0	0	0
Novel_407	0	0	0	0	0	0	0	0	0.9	0	0	0
Novel_406	0	0	0	0	0	1.28	0	0.89	0	0	0	0
Novel_405	0	0	1.16	0	0	0	0	0	0	0	0	0
Novel_404	0	0	0	0	0	0	0	0	0	0	0.62	0
Novel_403	1.06	0	0	0	2.07	0	0	0	0.9	0	0	0
Novel_402	10.46	0	0	0	0	0	0	0	0	0	0	0
Novel_401	0	0	0	0	0	0	0	0	27.51	0	0	0
Novel_400	0	0	0	0	0	0	0	0	0	0	0.53	0
Novel_40	7.36	5.37	0	6.07	4.72	6.69	0	0	0	4.93	4.99	0
Novel_4	0	1.04	0	0	0	0	0	0	0	0	0	0
Novel_399	0	0	0	0	0.83	0	0.75	0	0	0	0	0
Novel_398	0	0	1.07	0	0	0	0	0	0	0	0	0
Novel_397	0	0.56	0	0	0	0	0	0	0	0	0	0
Novel_396	0.35	0	0	0	0	0	0	0	0	0	0	0
Novel_395	0	0	0	0	0.74	0	0	0	0	0.66	0	0
Novel_394	0	0	0	0	0	0	0.84	0	0	0	0	0
Novel_393	0	0	0	0	0	0	0	0	0.3	0	0	0
Novel_392	0	0	0	0	0	0	0	0	0	0.66	0	0
Novel_391	1.15	0	0	0.83	0	0	1.17	0	0	0	0	0
Novel_390	0	1.52	0	0	0	0	0	0	0	0	0	0
Novel_39	0	1.2	1.07	1.08	0.74	1.01	1.01	0.62	0	0	1.25	1.37
Novel_389	0	0	0	0	0.41	0	0	0	0	0	0	0
Novel_388	0	0	0	0.58	0	0	0	0	0	0	0	0
Novel_387	0	0.32	0	0	0	0	0	0	0	0	0	0
Novel_386	0	0	0	0	0	0	0.5	0	0	0	0	0
Novel_385	0	0	0	0	0	0	0	0	128.78	0	0	0
Novel_384	0	0	0	0	0	0	79.82	0	0	0	127.06	0
Novel_383	0	0	0	0	0	0	0	0	0	66.91	0	0
Novel_382	29.44	0	0	0	0	0	0	0	0	0	0	0
Novel_381	0	0	50.96	0	0	0	0	0	0	0	0	0
Novel_380	0	0	0	0	0	0	0	0	0.6	0	0	0
Novel_38	2.04	0	0	2.91	2.07	1.47	0	0	2.39	1.4	1.42	1.16
Novel_379	1.06	0	0	0	0	0	0	0	0	0	0	0
Novel_378	1.15	0	0	0	0	0	0	0	0	0	0	0
Novel_377	0	0	0	0	0	0	0	0	5.28	0	8.99	0
Novel_376	0	0	0	3.83	0	0	0	0	0	5.59	0	5.47
Novel_375	0	0	0	0.75	0	0	0	0	0	0	0	0
Novel_374	0	0	0	0	0.74	0	0	0	0	0	0	0
Novel_373	0	0	0	0	0	2.02	0	0	0	0.74	0	0
Novel_372	0.71	0	0	0	0	0	0	0	0	0	0	0
Novel_371	0.8	0	0	0.67	1.66	0	0	0	1.3	1.15	0.62	0
Novel_370	0	0	0	0	0	0	0	0	0	0	0	0.74
Novel_37	0	0.96	0	0	0	0	0	0	0	0	0	0
Novel_369	0.53	0	0	1.58	0	0	0	0	0	0	0	0
Novel_368	0	1.2	0	0	0	0	0	0	0	0	0	0
Novel_367	0	0	0.9	0	1.57	1.28	1.26	0	0	0	0	0
Novel_366	0	0	0	0	0	0	0	0	1.3	0	0	0
Novel_365	0	0	0	0	0.74	0	0	0	0	0	0	0
Novel_364	0	0	0.99	0	0.74	0	0	0	0	0	0.8	0
Novel_363	0	0	0	0	0	0	15.18	0	0	0	0	0
Novel_362	0	12.82	15.67	0	7.61	5.68	0	15.93	5.38	0	8.37	5.16
Novel_361	0	0	0	1.08	0	0	0	0	0	1.48	0	0
Novel_360	0	0.24	0	0	0	0	0	0	0	0	0	0
Novel_36	0	0	0	2.08	0	1.1	0	0	0	0	0	0
Novel_359	0	0	0	0	0	0	20.04	0	0	18.25	0	0
Novel_358	0	0	0	0	0	0	1.93	0	0	0	0	0
Novel_357	0	0	0	0.91	0.58	0	0	0	0	0	0.89	0
Novel_356	0	0	0	0	0	0	0	0	0	0.41	0	0
Novel_355	0	0	0	0	0	0	0	0.27	0	0	0	0
Novel_354	0	0	0	0	0	0	0.75	0	0	0	0	0
Novel_353	0	0	0.81	0	0	0	0	0	0	1.23	0	0
Novel_352	0	0	0	0	0	0	0	1.25	0	0	0	0
Novel_351	0	0	1.25	0	0	0	1.26	0	0	0	0.62	0
Novel_350	0	0	0	0	0	0.82	0	0	0	0	0	0
Novel_35	0	0	0	2.08	1.74	1.01	0	0	0	0	0	0
Novel_349	0	0	0	0	0	0	0	0	0	0	1.16	0
Novel_348	0	0	0.81	0.58	0	0	0	0	0	0	0	0
Novel_347	0	0	0	0	0	0	0	0	0	0	0	0.32
Novel_346	0.35	0	0	0	0	0	0	0	0	0	0	0
Novel_345	0	0	0	0	0	0	0	0	0	0.25	0	0
Novel_344	0	0	0	1.16	0	0	0	0	0	0	0	0
Novel_343	0	0	0	0	0	0	0	0	0.3	0	0	0
Novel_342	0	0	0	1.25	0	0	0	0	0	0	0	0
Novel_341	1.42	2.4	0	0	0.91	1.47	2.1	3.03	1.89	1.32	2.31	2.53
Novel_340	0	0	5.46	0	0	0	0	0	0	0	0	0
Novel_34	0	0	0	2.08	1.74	1.1	0	0	0	0	1.34	0
Novel_339	0.62	0	0	0	0	0	0	0	0	0	0	0
Novel_338	0	0	0	0	0	0	0.75	0	0	0	0	0
Novel_337	0	0	0	0	16.55	0	0	0	0	0	0	0
Novel_336	0	0	0	0	0	6.32	0	0	0	0	0	0
Novel_335	0	0	0	0	0	0	0	0.98	0	0	0	0
Novel_334	0.62	0	0	0	0	0	0	0	0	0	0	0
Novel_333	0	0	0	0.91	0	0	0	0	0	0	0.71	0
Novel_332	0	0	0	0	1.16	0	0	0	0	0	0	0
Novel_331	0	0	0	0	1.24	0	0	0	0	0	0	0
Novel_330	0	0	0	0.91	0	0	0	0	0	0	0	0
Novel_33	1.77	0	2.33	0	0	1.65	3.02	0	1.89	0	0	0
Novel_329	4.26	17.22	29.65	6.49	4.55	5.13	16.35	18.42	2.89	15.04	16.92	9.9
Novel_328	0	0	0.36	0	0	0	0	0	0	0	0	0
Novel_327	0	67.77	0	0	0	0	0	0	0	0	0	59.9
Novel_326	0	0	135.88	54.48	62.4	56.18	78.56	93.1	58.31	79.82	118.15	0
Novel_325	0	0	0	0	0	0.27	0	0	0	0	0	0
Novel_324	0	1.12	0	0	0	0	0	0	0	0	3.47	0
Novel_323	0	0	0	0	0	0	0	0	0	0	0.62	0
Novel_322	0.98	0.88	0	0	0.91	1.01	0.92	0	0	0	0	0.74
Novel_321	0	1.52	1.16	1.25	1.08	2.66	1.26	0.98	1	1.23	1.16	0.95
Novel_320	0	1.2	0	0	0	0	0	2.23	0	0	0	0
Novel_32	0	0	0	0	1.66	0	0	0	0	2.06	0	0
Novel_319	0	0.32	0	0	0	0	0	0	0	0	0	0
Novel_318	0	0	0	0	0	0	0	0	0	0	2.85	1.16
Novel_317	0	0	2.06	0	0	0	0	0	0	1.4	0	0
Novel_316	0	1.28	0	0	0	0.92	2.01	1.42	0	0	0	0
Novel_315	0	0	0	0	0	0	0	0	4.68	0	0	0
Novel_314	6.83	4.25	3.31	10.81	3.89	8.06	2.6	2.58	0	0	0.98	1.47
Novel_313	0	0	0	0	0	0	0	0	0.9	0	0	0
Novel_312	0	0	2.87	0	0	0	0	0	0	0	0	0
Novel_311	0	0	0	0	3.56	0	0	0	0	0	0	0
Novel_310	0	0	0	0.67	0	0	0	0	0	0.99	0	0
Novel_31	0	0	0	0	0	0	0	0	10.66	0	0	0
Novel_309	0	0	0	0	0	0	0	0	0	0	1.07	0
Novel_308	0.71	0	0	0	0	1.01	1.34	0	0	0	0	0
Novel_307	0	1.92	1.7	0	0.58	0	0	1.51	0	0	0	0
Novel_306	199.59	273.78	235.39	0	0	165.41	299.42	244.33	145.62	191.69	205.85	99.59
Novel_305	0	0	0	181.9	168.32	0	0	0	0	0	0	0
Novel_304	0.53	0	0	0	0	0	0	0	0	0	0	0
Novel_303	3.19	0.96	0	1	0	2.11	0	0	0	0	0	0.84
Novel_302	2.04	0	0	0	0	0	0.75	0	1.59	1.32	0	0
Novel_301	0	0	0	0	0	0.92	0	0	0	0	0	0
Novel_300	1.42	0	0	1.83	2.07	0	0	0	0	0	0	0
Novel_30	0.8	0	0	0	2.48	3.76	0	0	0	0	0	0
Novel_3	2.57	0	0	3.41	10.26	0	0	2.67	8.97	2.88	0	4.42
Novel_299	0	0	0	0	0	0.73	0	0	0	0.58	0	0
Novel_298	0	0	0	0	0	0	0.5	0	0	0	0	0
Novel_297	0	0	0	0	0	0	0	0	0	0	0	0.53
Novel_296	0	0	0	0.83	0	0	0	0	0	0	0	0
Novel_295	0	0.56	0	0	0	0	0	0	0	0	0	0
Novel_294	0	0.8	0	0	0	0	0	0	0	0	0	0
Novel_293	0	0	0	0	0	0	43.77	0	0	0	0	0
Novel_292	0	0	0	1.33	0	0	0	0	0	0	0	0
Novel_291	0.71	0.64	0.99	0	0	0	1.01	2.94	0	5.01	0	1.58
Novel_290	0	0	0	0	0	0	0	0	0	0	4.1	0
Novel_29	0	0.96	0	3.74	0	0	0	0	0	0	1.07	0
Novel_289	2.22	0.72	0	0.91	0.99	0.73	0.92	0	0.9	1.48	2.14	0
Novel_288	1.06	0	0	0	0.83	0	0	0	0	0	0	0
Novel_287	0	0	0	0	1.99	0	0	0	0	0	0	0
Novel_286	0	0	0	0	0	0	0	0	1.59	0	0	0
Novel_285	0	0	0	2.66	2.23	0	0	0	2.39	0	0	0
Novel_284	0	0	0	0	0	0	0	0	1.3	0	0	0
Novel_283	1.42	0	0	0	0	0	0	0	0	0	0	0
Novel_282	0	0	2.06	0	0	1.28	1.84	0	0	2.14	0	0
Novel_281	0	0	0	0.91	0	0	0	3.47	0	0	0	2.11
Novel_280	0	0	0	0	0	0	0.59	0	0	0	0	0
Novel_28	0	2.24	0	0	0	0	2.85	1.16	0	1.4	1.34	0
Novel_279	0	0.72	0	0	0	0	0.84	0.62	0	0.82	0	0
Novel_278	0	0	0.81	0	0	0	0	0	0	0	0	0
Novel_277	0.44	0	0	0	0	0	0	0	0	0	0	0
Novel_276	0	0	0	0	0	0	0	0	0	0.41	0	0
Novel_275	1.06	0	0	0	0	0	0	0	0	0	1.07	1.16
Novel_274	0	0	0	0	0	0	0	0	0	1.89	0	0
Novel_273	0	0	0	1.5	0	0	0	0	0	0	0	0
Novel_272	0	0.64	0	0	0	0	0	0	0	0	0	0
Novel_271	0	0	1.34	0	0	0	0	0	0	0	0	0
Novel_270	0	0	0	0	1.49	0	1.34	0	0	0	0	0
Novel_27	0	0	1.61	0	0	0	0	0	0	0	0	0
Novel_269	0	0	0	0	0.66	0	0	0	0.8	0	0	0
Novel_268	0	0	0	0	0	0	0	0	0	0.66	0	0
Novel_267	0	0	0	0	1.16	0	0	0	0	0	0	0
Novel_266	0	0	0	1.16	0	0	1.09	0	0	0.99	0	0
Novel_265	0	0.72	0	0	0	0	0	0	0	0	0	0
Novel_264	0	0	0	0	0	1.1	0	1.69	0	1.15	0.98	0
Novel_263	0	0	0	0	0	0	0	0	0	0	0	1.37
Novel_262	0	0	182.63	0	0	0	0	0	0	451.78	0	3406.9
Novel_261	0	763.76	0	0	0	0	0	0	0	0	0	0
Novel_260	0	0	0	0	1.57	0.73	0	0	1.1	0	0	0
Novel_26	0.71	0	0	0	0.83	0	0	0	0	0.66	0	0
Novel_259	0	0	0.27	0	0	0	0	0	0	0	0	0
Novel_258	0	0	0	0	0.66	0	0	0	0	0	0	0
Novel_257	0	0	0	0	0	0	0	0	1.4	0	0	0
Novel_256	0	2.08	2.15	0	0	0	1.59	3.2	0	1.81	1.78	0
Novel_255	0	0	0	0	0	0	0	0	0	0	0.27	0
Novel_254	0	0.24	0	0	0	0	0	0	0	0	0	0
Novel_253	0	0	0	0	0.5	0	0	0	0	0	0	0
Novel_252	0	0	0	0	0	0	0	0	1.1	0	0	0
Novel_251	0	0	0	0	0	0	0.67	0	0	0	0	0
Novel_250	0	0	0	0	0	1.83	0	0	3.79	0	0	0
Novel_25	0.62	0	0	0	0	0	0	0	0	0	0	0
Novel_249	0	0	0	0	0.58	0	0	0	0	0	0	0
Novel_248	0	0.8	0	0	0	0	1.26	0	0	0	0	0
Novel_247	0	0	0	0.67	0	0	0	0	0	0	0	0
Novel_246	0	0	0	0	0	0	0	0	0	0	0	199.92
Novel_245	0	0	0	0	0	1.47	0	0	0	0	0	0
Novel_244	0	0	0	0	0.25	0	0	0	0	0	0	0
Novel_243	0	0	0	0	0.66	0	0	0	0	0	0	0
Novel_242	0	0	0	0	0	0	0	0	3.19	0	0	0
Novel_241	0	0	0	0	0	0.82	0	0	0	0	0	0
Novel_240	0	0	0	0.42	0	0	0	0	0	0	0	0
Novel_24	0	0	0	0	0	0	0.84	0	0	0	0	0
Novel_239	0	0	0	0	0	0	0	0	0	0.82	0	0
Novel_238	5.14	0.72	1.16	2.83	4.39	2.57	0.67	1.42	3.29	2.3	2.31	2
Novel_237	102.85	107.33	0	0	0	0	0	0	0	120.26	0	0
Novel_236	1.51	0	4.84	0	0	1.65	3.61	0	2.19	2.79	0	0
Novel_235	3.01	4.25	5.55	3.08	1.82	2.11	5.37	4.81	1.79	6.17	4.9	2.21
Novel_234	0.89	0	0	0	0	0.82	0	0	0	0	0	0
Novel_233	0	0	0	1	0	0	0	0	0	0	0	0
Novel_232	0	0	0	0	0	0	0	0	0.5	0	0	0
Novel_231	0.35	0	0	0	1.16	0	0.5	0	0	0	0	0
Novel_230	0	0	0	0	0	0.82	0	0	0	0	0	0
Novel_23	0	0	0	0	0	0	30.02	0	0	0	0	0
Novel_229	0	1.28	0	0	0	0	0	0	0	0	0	0
Novel_228	0.98	0	0	0	0.83	0	0	0	0	0	0	0
Novel_227	0	0	0	0	0	0	0.59	1.25	0	0.82	0	0
Novel_226	0	1.2	0	0	0	1.65	0	0	0	0	0	1.26
Novel_225	0	0	0	0	0	0.92	0	0	0	0	0	0
Novel_224	0.53	0	0	0	0	0	0	0	0	0	0	0
Novel_223	0	0.56	0	0	0	0	0	0	0	0	0	0
Novel_222	0	0	0	0	0	0	0	0	0.8	0	0	0
Novel_221	0	0	0	0.33	0	0	0	0	0	0	0	0
Novel_220	0	0	1.43	0	0	1.01	2.26	0	0	1.15	0	1.26
Novel_22	0	0	0	0	0	0	0	0	0	0	91	0
Novel_219	0	0	0	0	0	0	0	0	0	0	0.89	0
Novel_218	0	0	0	0	0	0	0	0	0	0	0.62	0
Novel_217	0	0	0	0	1.57	0	0	0	1.2	0	0	0
Novel_216	0	0	0	5.66	5.96	0	0	0	5.68	0	0	0
Novel_215	0	0	1.07	0	0	0	0	0	0	0	0	0
Novel_214	0	0	0	0.91	0.83	0	1.17	0	0	2.14	0	0
Novel_213	0	0	0.81	0	0	0	0	0	0	0	0	0
Novel_212	0	0	0	0	0	0.64	0	0	0	0	0	0
Novel_211	0	0	0	0	0	0	0.67	0	0	0	0	0
Novel_210	0	0	0	0	0	0	0	0.8	0	0	0	0
Novel_21	0	0	0.81	0	0	0	0.59	0	0	0	0	0
Novel_209	0	0	0	0	0	0	0	0	1.3	0.66	0	0
Novel_208	0	1.6	1.07	0	0	0	1.34	1.34	0	1.15	1.16	1.58
Novel_207	0	0	0	0	0.74	0	0	0	0	0	0	0
Novel_206	53.29	0	0	0	0	0	0	0	0	0	0	0
Novel_205	0	0.48	0	0	0	0	0	0	0	0.49	0	0
Novel_204	0	0	0	0	0	0	0	0	0	0	0.53	0
Novel_203	0	0	0	0	0.83	0	0	0	0	0	0	0
Novel_202	0	0	0	0.75	0	0	0	0	0	0	0	0
Novel_201	0	0	0	0	0	0	0	0	0.7	0	0	0
Novel_200	0	0	0	1.08	0	0	0	0	0	0	0	0
Novel_20	1.77	0	0	0	0	0	0	0	0	0	0	0
Novel_2	0	3.84	14.15	0	0	19.24	2.6	0	0	0	15.23	0
Novel_199	2.04	0	1.52	0	3.06	1.83	1.76	0	0	0.9	0	0
Novel_198	0	0	0	0	0	0	0	1.69	0	0	0	0
Novel_197	0	0	0	0	0	0	0	0	0.9	0	0	0
Novel_196	0.71	0	0	0.5	0	0	0	0	0	0	0	0
Novel_195	0	0	0.81	0	0	0	0.67	0	0	0	0	0
Novel_194	0	0	0.99	0.75	0.5	0	0	1.07	0	0.74	0.71	0.95
Novel_193	0	0	1.34	0	0	0	0	0	0	0	0	0
Novel_192	0	0.24	0	0	0	0	0	0	0.6	0	0	0
Novel_191	0	0	0	0	0.58	0	0	0	0	0	0	0
Novel_190	0	0	0	0	0	0	0.25	0	0	0	0	0
Novel_19	1.77	0	0	0	0	0	0	0	0	0	0	2.42
Novel_189	0	0	0.36	0	0	0	0	0	0	0	0	0
Novel_188	0	0	0	0	0	0	0	0	0	0	0.71	0
Novel_187	0	0	1.7	0.83	0	0	0	0	0	0	0	0
Novel_186	0	0	0	0	0	0	0	0	0	0	0	0.42
Novel_185	0	0	0	0	1.08	0	0	0	0	0	0	0
Novel_184	0.89	0	0	1.33	0	0	0	0	0	0	0	0
Novel_183	0	0	0	0	0.99	0	0	0	0	0	0	0
Novel_182	0	0	0	0	0	0	0	0.89	0	0	0	0
Novel_181	0	0	0	0	0	0	1.34	0	0	0	0	0
Novel_180	0.98	0	0	0	0	0	0	0	0	1.32	0	0.74
Novel_18	0	0	0	0.83	0	0.82	0	0	0	0	0	0
Novel_179	0	0	0	0	0	1.19	0	0	1	0	0	0
Novel_178	0	0	0	0	0.33	0	0	0	0	0	0	0
Novel_177	0	0	0.81	0	0	0	0	0	0	0	1.87	0
Novel_176	0	1.6	3.4	1.66	1.49	2.2	1.59	1.42	2.19	2.55	1.34	1.89
Novel_175	0	0	0	0	0	0	0	0	0	0.74	0	0
Novel_174	0	0	3.13	0	1.49	2.02	1.17	0	1.4	0	0	0
Novel_173	0	0	0	1.41	0	0	0	1.42	0	1.64	0	0
Novel_172	1.06	0	0	0	0	0	0	0	0	0	0	0
Novel_171	0.98	1.76	3.05	2.5	2.23	1.83	4.53	4.72	1.3	1.73	1.6	0
Novel_170	0	0	0	0	1.16	0.73	0	0	0	0	0	0
Novel_17	0	0	0	0	0	0	0	0	0	0.82	0	0
Novel_169	0	0	0	0.58	1.49	0	0	0	0	0	0	0
Novel_168	0	0.56	0	0	0	0	0	0	0	0	0	0
Novel_167	0	0	0	0	0	0	2.01	0	4.58	0.74	0	0
Novel_166	2.04	0	1.25	0	3.31	0	0	0	0	0	0	0
Novel_165	0	1.12	0	0	0	0	0	0	3.69	0.9	0	0
Novel_164	3.9	0	3.13	1	0	0	0	0	0	0	0.36	0.95
Novel_163	0	0	0	0	0.83	0	0.59	1.07	0	0	0	0
Novel_162	0	0	0	3.41	0	0	0	0	0	0	0	0
Novel_161	0	0	0	0	0	0	0	0	0	0	0	1.26
Novel_160	3.1	0	1.88	2.58	0	0	1.68	0	0	2.3	0	0
Novel_16	1.24	0	0	0	3.14	0	0	0	0	0	0	0.95
Novel_159	0	1.12	0	0	0	0	0	0	0	0	0	0
Novel_158	1.42	0	1.79	1.33	1.57	0	0	0	1.2	0	1.07	1.05
Novel_157	0.98	0	0	0	0	0	0	0	0	0	0	0
Novel_156	0	0	0	0.91	0	0	0	0	0	0	0	0
Novel_155	0	0	0	0.91	0	0	0	0	0	0	0	0
Novel_154	0	0	0	0	0	0	0	0	0	1.07	0.89	0
Novel_153	1.33	0	0	0	0	0	0	0	0	1.73	1.34	0
Novel_152	0	0	0	0	0.74	0	0.5	0	0	0	0	0
Novel_151	0	0	0	0	0	0	0	0	0	0.74	0	0
Novel_150	0	0	0.72	0	0	0	0	0	0	0	0	0
Novel_15	0	0	0	0	0	0	0	0	0.7	0	0	0
Novel_149	0	0.64	0	0	0	0	0	0	0	0	0	0
Novel_148	0	0	0	0	0	0	0	0	0	1.23	0	0
Novel_147	0.44	3.12	0.63	0	0.33	3.39	8.38	1.25	0	0	0.62	0
Novel_146	0	0	0	11.98	0	0	0	0	0	0	0	0
Novel_145	0	0	0	0	0	0.82	0	0	0	0	0	0
Novel_144	0	1.12	0	0	0	0	0	0	0	0	0	0
Novel_143	0	0	0	0	0	0	0	0	0	0	1.69	0
Novel_142	0.89	0	0	0	0	0	0	0	0	0	0	0
Novel_141	0	0	0	0	0	0	1.01	1.07	0	0	0	0
Novel_140	0.27	0	0	0	0	0	0	0	0	0	0	0
Novel_14	1.24	0	0	0	0	0	0	0	0	0	0	0
Novel_139	0	0	0	0	0	0	0	0	0	0	0	20.95
Novel_138	0	0	0	0	0	0	9.39	0	0	0	0	0
Novel_137	0	0	0	0	0	0	0.42	0	0	0	0	0
Novel_136	0	0	0	0.67	0	0	0	0	0	0	0	0
Novel_135	0	0	0	1	0.74	0	0	0	0	0	0	0
Novel_134	0	0	0	0	0	0	0	0	1.1	0	0	0
Novel_133	1.24	0	0	0	4.88	4.12	0	0	3.89	1.81	0	0
Novel_132	0	0	0	0	0.91	0	0	0	0	0	0	0
Novel_131	0	0	0	0	0.91	0	0	0	0	0	0	0
Novel_130	0	0	0	0	0	0	0	0	0.8	0	0	0
Novel_13	1.24	0	0	0	0	0	0	0	0	0	0	0
Novel_129	1.51	1.28	1.25	1.41	2.48	2.02	2.1	2.14	1.4	2.06	1.25	1.68
Novel_128	0	1.28	0	0	0	0	0	0	0	0	0	0
Novel_127	1.33	0	0	0	0	0	0	0	0	0	0	0
Novel_126	0	0	0	0	0	0	0	0.8	0	0	0	0
Novel_125	0	0	1.34	0	0	0	0.84	0	0	0	0.8	0
Novel_124	0	0	1.7	0	0	0	0	0	0	0	0	0
Novel_123	0	0	0	0	0	0	0	0	4.88	0	0	0
Novel_122	0	0	0.72	0	0	0	0	0	0	0	0	0
Novel_121	0	0	0	0	0	28.78	19.96	0	0	0	0	0
Novel_120	0	0	0	0	0	0	0	43.44	0	23.43	15.94	0
Novel_12	0	0	0	0	0	0	0	0	1.4	0	0	0
Novel_119	57.46	0	0	0	0	0	0	0	0	0	0	9.58
Novel_118	0	23.55	29.29	75.11	63.55	0	0	0	48.54	0	0	0
Novel_117	0	0	0	0	0	0.27	0	0	0	0	0	0
Novel_116	0	0	0	0.67	0	0	0	0	0	0	0	0
Novel_115	0	1.68	37.8	0.67	1.41	2.29	4.19	53.14	3.59	1.97	0.89	2.11
Novel_114	1.51	0	0	0	0	0	0	0	0	0	0	0
Novel_113	0	0	0	0	0	0	0	0	0	0.41	0	0
Novel_112	4.97	6.33	6.54	0	4.47	7.24	8.22	7.12	0	0	0	0
Novel_111	28.37	8.01	12	31.11	0	58.93	0	10.59	21.63	0	0	26.85
Novel_110	0	0	0	0	77.29	0	0	0	0	0	16.56	0
Novel_11	0	0	0	0	0	0	0	0	1.4	0	0	0
Novel_109	0	0	0	0	0	0	0	0	0	0	0.71	0
Novel_108	0	0	15.76	0	0	0	0	0	0	0	0	0
Novel_107	6.56	2.08	5.64	5.66	2.32	3.94	2.85	3.12	0	3.53	2.49	4.42
Novel_106	0	0	0	0	0	0	0	0	0	0	0.8	0
Novel_105	0	0	0	0	0	0	0	12.37	0	0	0	0
Novel_104	0	0	0	0	0	0	0	12.82	0	0	0	0
Novel_103	0	0	1.25	0	0	0	1.01	0	0	0	0	0
Novel_102	0	0	1.52	0	0	0	0	0	0	0	0	0
Novel_101	0	0	0	0	0	0	1.09	0	0	0	0	0
Novel_100	5.5	0	0	0	0	0	0	0	0	0	0	0
Novel_10	0	0	0	0	0.33	0	0	0	0	0	0	0
Novel_1	1.33	0	0	2	2.57	1.74	0	0	1.5	1.07	0	0
