# Supplementary material for: Integrated Hypothalamic Transcriptome Profiling Reveals the Reproductive Roles of mRNAs and miRNAs in Sheep
Source: Front Genet. 2020 Jan 15;10:1296. doi: 10.3389/fgene.2019.01296 (PMC6974689; doi:10.3389/fgene.2019.01296)
Supplement: Supplementary file 1 [file DataSheet_1.zip › Supplementary Materials/Supplementary Table 9.xlsx]

## Sheet: Sheet1
chrom	PF_H1 (%)	PF_H2 (%)	PF_H3 (%)	PF (%)	PL_H1 (%)	PL_H2 (%)	PL_H3 (%)	PL (%)	MF_H1 (%)	MF_H2 (%)	MF_H3 (%)	MF (%)	ML_H1 (%)	ML_H2 (%)	ML_H3 (%)	ML (%)
chr1	0.0694	0.0575	0.0509	0.0592667	0.063	0.0661	0.0518	0.0603	0.0565	0.0543	0.0709	0.0605667	0.0551	0.0497	0.0433	0.0493667
chr2	0.0251	0.0588	0.0538	0.0459	0.0433	0.0392	0.0364	0.0396333	0.0541	0.0547	0.0344	0.0477333	0.0572	0.0482	0.0412	0.0488667
chr3	0.369	0.3653	0.3597	0.364667	0.3833	0.3321	0.3719	0.362433	0.3741	0.3926	0.3756	0.380767	0.3905	0.3995	0.4584	0.416133
chr4	0.0603	0.0391	0.0429	0.0474333	0.0556	0.0659	0.0601	0.0605333	0.0429	0.0393	0.0559	0.0460333	0.0382	0.0353	0.0293	0.0342667
chr5	0.075	0.0565	0.0651	0.0655333	0.0857	0.087	0.0649	0.0792	0.0641	0.0661	0.0943	0.0748333	0.0507	0.0404	0.0446	0.0452333
chr6	0	0	0	0	0	0	0	0	0	0	0	0	0	0	0	0
chr7	0	0	0	0	0	0	0	0	0	0	0	0	0	0	0	0
chr8	0	0	0	0	0	0	0	0	0	0	0	0	0	0	0	0
chr9	0.1598	0.1073	0.1037	0.1236	0.1338	0.1496	0.1417	0.1417	0.1	0.0862	0.1266	0.104267	0.1153	0.1247	0.1489	0.129633
chr10	0.0005	0.0003	0.0002	0.000333333	0.0005	0.0005	0.0005	0.0005	0.0003	0.0002	0.0004	0.0003	0.0004	0.0003	0.0003	0.000333333
chr11	0.0401	0.0449	0.0521	0.0457	0.0399	0.0374	0.0542	0.0438333	0.0468	0.0427	0.0359	0.0418	0.0441	0.0518	0.0415	0.0458
chr12	0.0037	0.0029	0.0056	0.00406667	0.0048	0.0056	0.0038	0.00473333	0.0038	0.0068	0.0033	0.00463333	0.0035	0.0025	0.0027	0.0029
chr13	0.0003	0.0004	0.0006	0.000433333	0.0004	0.0004	0.0005	0.000433333	0.0005	0.0006	0.0003	0.000466667	0.0004	0.0004	0.0003	0.000366667
chr14	0.0008	0.001	0.0014	0.00106667	0.0007	0.0008	0.0009	0.0008	0.0012	0.0007	0.0006	0.000833333	0.0007	0.0011	0.0007	0.000833333
chr15	0.0803	0.0685	0.0671	0.0719667	0.0684	0.0799	0.0829	0.0770667	0.0659	0.0663	0.0749	0.0690333	0.0654	0.0684	0.0633	0.0657
chr16	0.0065	0.0076	0.0076	0.00723333	0.0064	0.0064	0.0072	0.00666667	0.008	0.0075	0.0057	0.00706667	0.0078	0.0079	0.0057	0.00713333
chr17	0	0	0	0	0	0	0	0	0	0	0	0	0	0	0	0
chr18	0.0903	0.0822	0.0873	0.0866	0.083	0.1013	0.0898	0.0913667	0.0867	0.0814	0.0943	0.0874667	0.08	0.0815	0.0597	0.0737333
chr19	0.0058	0.0179	0.0148	0.0128333	0.0068	0.0064	0.0072	0.0068	0.017	0.0155	0.0061	0.0128667	0.0189	0.0148	0.0129	0.0155333
chr20	0	0	0	0	0	0	0	0	0	0	0	0	0	0.0001	0	3.33333e-05
chr21	0.0006	0.0004	0.0005	0.0005	0.0005	0.0006	0.0006	0.000566667	0.0004	0.0004	0.0005	0.000433333	0.0003	0.0003	0.0003	0.0003
chr22	0.0013	0.0015	0.002	0.0016	0.0013	0.0014	0.0014	0.00136667	0.0018	0.002	0.0012	0.00166667	0.0016	0.0016	0.0009	0.00136667
chr23	0	0	0	0	0	0	0	0	0	0	0	0	0	0	0	0
chr24	0.0025	0.0035	0.0042	0.0034	0.0029	0.0031	0.0027	0.0029	0.004	0.0044	0.0027	0.0037	0.0036	0.0034	0.0028	0.00326667
chr25	0	0	0	0	0	0	0	0	0	0	0	0	0	0	0	0
chr26	0	0	0	0	0	0	0	0	0	0	0	0	0	0	0	0
chrX	0.0088	0.0842	0.0804	0.0578	0.0197	0.0164	0.0214	0.0191667	0.0717	0.0782	0.0163	0.0554	0.0661	0.0681	0.0435	0.0592333
